# Supplementary material for: Comprehensive analysis of genes associated with necroptosis and pyroptosis in intestinal ischemia-reperfusion injury
Source: PLoS One. 2025 Dec 16;20(12):e0338420. doi: 10.1371/journal.pone.0338420 (PMC12707633; doi:10.1371/journal.pone.0338420)
Supplement: S2 Table — (XLS) [file pone.0338420.s002.xls]

## Sheet: GSE96733(IIR 3h)
	GSM2539097	GSM2539098	GSM2539099	GSM2539100	GSM2539105	GSM2539106	GSM2539107	GSM2539108
0610009L18Rik	9.69194	10.6771	10.5632	10.5566	10.8193	10.4572	10.436	10.7041
0610010K14Rik	7.13821	6.64761	5.9191	5.75886	6.67528	7.01865	6.9762	6.38991
0610030E20Rik	8.62388	9.03043	8.90678	8.82804	8.09864	8.43182	8.44673	8.05027
0610040J01Rik	7.22041	7.93262	8.0817	8.01308	8.03046	8.45902	8.28738	8.32975
1110002E22Rik	5.39479	5.12951	4.93307	5.20704	5.39199	5.40925	6.13616	5.53718
1110002L01Rik	6.56391	6.65717	6.48979	6.59874	5.7608	5.5645	5.84387	5.57221
1110004F10Rik	10.8675	11.1325	11.4156	11.1683	11.6567	11.2621	11.6678	11.4049
1110032F04Rik	3.586	3.86585	3.73574	3.46331	3.83882	3.80507	3.93933	3.94142
1110038F14Rik	5.54302	5.47068	5.32784	5.4674	5.10674	5.48727	5.38767	5.33694
1110059E24Rik	11.2718	10.8559	10.881	10.1948	10.268	10.1046	9.96368	10.0046
1110059G10Rik	9.28901	9.29846	9.21128	8.99179	9.06076	9.37936	9.30955	8.8051
1110065P20Rik	6.30337	6.19787	6.41798	6.04006	6.79073	6.12644	6.21338	6.46293
1190005I06Rik	5.67219	6.05709	5.60923	5.78805	6.34375	6.20478	6.01761	5.97049
1500004A13Rik	5.74131	6.5139	6.41791	6.69251	6.33047	6.45818	6.70747	6.30813
1500009L16Rik	7.58078	8.01341	7.43414	7.38305	8.02115	8.20818	8.52967	8.30669
1500011B03Rik	8.27752	7.96695	7.99289	8.14516	7.90299	8.43531	8.70105	8.30464
1600012H06Rik	10.4666	11.1179	11.22	11.0788	10.6348	11.2216	11.397	11.0661
1600014C10Rik	6.29186	7.55871	7.02219	7.70346	7.30603	6.79582	7.05276	6.92028
1600014C23Rik	5.09818	5.2014	5.11705	5.02982	4.89482	5.2433	5.30811	5.0671
1700001F09Rik	4.14641	3.53444	3.63044	4.019	4.36071	4.05747	4.16594	4.18425
1700001G17Rik	4.10766	4.4452	4.26755	4.37217	4.07647	3.933	4.52051	4.45861
1700001J03Rik	5.87155	6.31559	6.03033	6.36196	6.67509	6.62497	6.18974	6.374
1700001J11Rik	4.39277	4.3239	4.94525	4.24011	5.07782	4.30687	4.66855	5.04448
1700001K19Rik	4.81433	4.78468	4.56243	4.56991	5.13773	4.56768	4.68135	4.64607
1700001O22Rik	7.07209	7.36955	6.93529	7.45253	7.06221	7.44483	7.04311	7.29223
1700003E16Rik	3.47004	3.96427	3.60493	4.10312	4.02032	3.67569	3.83261	3.68212
1700003E24Rik	6.23068	5.30381	5.20043	5.52617	5.24936	5.31021	5.20121	5.29599
1700003F12Rik	5.49917	5.61906	5.6198	5.40699	5.60158	5.44542	5.60017	5.49878
1700006A11Rik	4.75091	4.43321	4.08897	4.03775	4.61013	4.30038	4.03562	4.8765
1700008J07Rik	7.14186	6.45419	6.43206	6.11157	5.81409	6.10466	6.21908	6.00392
1700008O03Rik	3.82477	3.42716	3.38632	3.44223	3.18621	3.68213	3.2807	3.3216
1700008P02Rik	3.99639	4.042	3.94872	3.76463	3.71895	4.2115	3.92988	3.59508
1700009J07Rik	5.38694	5.37145	5.41066	5.17721	5.45848	4.97356	5.1598	5.40595
1700009N14Rik	2.93059	3.10338	2.94695	2.94369	2.94164	2.79638	2.98559	3.0227
1700010B08Rik	4.37654	3.77521	3.82967	4.05327	4.26431	4.18774	4.59503	4.46523
1700010D01Rik	3.80394	3.48586	3.23223	3.35798	3.74031	3.5439	3.77371	3.54858
1700010I14Rik	7.59925	7.02029	7.12102	6.60373	7.22645	7.02654	6.91196	7.13808
1700011L22Rik	4.33224	3.72039	3.68982	4.12161	3.67951	4.2147	4.10242	3.88856
1700012A03Rik	4.50525	3.89896	4.05509	4.20249	4.42215	4.47932	4.63696	4.59761
1700012B07Rik	5.07055	4.84275	4.46626	3.80689	4.86656	4.51893	3.81675	4.40167
1700012B09Rik	7.60398	7.68421	7.07316	7.71853	7.65696	7.52152	7.88038	7.93186
1700013D24Rik	4.928	5.03227	4.57481	4.60876	4.98391	4.23648	5.19841	4.85531
1700013G24Rik	3.39225	3.22502	3.37613	3.95638	3.25985	3.43686	3.34091	3.22669
1700013H16Rik	4.95922	5.86896	5.31741	5.39423	5.57683	5.5766	5.67237	6.31103
1700016H13Rik	3.93459	3.41699	3.91689	3.48856	4.29842	3.74204	3.74988	4.00486
1700017B05Rik	10.1505	9.57734	9.46028	9.42802	9.3554	10.4457	10.6471	9.76958
1700017N19Rik	4.27269	4.03008	4.47717	4.77209	4.53209	4.63828	4.35511	4.40751
1700018B08Rik	4.76783	5.27473	5.47688	5.29065	5.37831	5.11106	5.28702	4.9211
1700018B24Rik	4.00589	4.30251	4.21789	3.55956	4.02161	3.73508	3.73042	4.5321
1700018F24Rik	7.10487	6.28693	6.13705	5.85076	6.43962	6.28479	6.01913	6.52683
1700018L02Rik	3.28881	2.99864	2.99571	3.70801	3.80194	3.56016	3.75492	3.18991
1700019A02Rik	7.23776	7.0546	6.90369	6.65925	7.13338	6.28375	6.16507	6.46351
1700019D03Rik	9.85594	9.99433	10.1578	9.64156	9.94847	9.24272	10.1809	9.48809
1700019M22Rik	5.55019	5.84348	5.46135	4.97463	5.59902	5.006	5.49634	5.12187
1700020A23Rik	5.12397	4.98134	5.06212	4.67542	4.97709	5.24995	4.97855	5.38117
1700020L24Rik	6.299	6.20794	6.17795	5.65466	6.5439	6.17178	5.99763	6.24533
1700020N01Rik	5.77934	5.34186	5.60535	5.56439	5.61544	5.39318	5.52021	5.45086
1700020N15Rik	7.5507	7.45708	6.95587	6.83085	7.82026	7.2377	6.75906	7.50822
1700022A21Rik	4.45339	3.95412	4.1797	4.06093	4.20835	4.07273	3.9916	4.26038
1700024G13Rik	5.34951	4.84415	4.90937	4.44774	5.05816	5.32624	4.64184	5.21318
1700025B11Rik	4.56044	3.85822	4.56689	4.10965	4.35222	4.1892	4.1818	4.20136
1700025C18Rik	4.19397	4.08499	3.92509	3.82169	4.3533	4.01799	3.90929	4.21034
1700025G04Rik	14.1334	13.3173	13.6058	13.2663	13.4203	12.8396	12.9497	13.0739
1700028J19Rik	3.87055	3.51315	3.73481	3.28039	3.54641	3.82686	3.66239	3.65928
1700029F12Rik	4.70388	4.82081	4.68855	4.78139	4.79042	4.99628	4.7438	5.16971
1700029H14Rik	6.11738	6.73285	6.7273	6.57632	6.99221	7.25278	6.91771	7.39451
1700030C10Rik	4.10081	4.11168	4.16676	4.19084	4.49151	3.98513	4.17909	4.4556
1700030J22Rik	7.95975	7.45083	7.63984	7.342	7.59309	7.35125	7.56895	7.3543
1700030K09Rik	4.6675	5.66668	5.69555	5.60872	5.08073	5.12798	5.39069	5.54534
1700031F05Rik	4.27884	3.92837	3.70686	3.83796	4.39731	3.94623	3.91179	4.11954
1700031M16Rik	4.15204	3.88326	4.06983	3.83115	3.82486	3.69711	3.70759	3.98183
1700034E13Rik	5.62755	5.13083	5.20695	5.44326	5.72384	5.51124	5.28803	5.53847
1700034H15Rik	7.04601	6.43996	5.90474	5.74	6.3524	5.69655	6.01647	6.3679
1700034J05Rik	3.64806	3.54782	3.84246	3.43938	4.03558	3.76979	3.98484	4.28418
1700037C18Rik	4.06663	4.06379	4.11638	3.73809	3.99439	3.98565	3.97584	3.76772
1700048O20Rik	5.08091	5.22897	5.23444	5.29704	5.37643	4.72569	5.37475	5.02848
1700049E17Rik2	4.09392	4.03513	3.8011	3.37139	4.92567	4.14253	4.24924	4.49544
1700049L16Rik	8.17619	7.03625	6.82913	7.14245	6.97501	7.80644	7.73475	7.45499
1700052K11Rik	7.69589	7.5363	7.50734	7.20392	7.70256	6.42818	7.268	6.91805
1700056E22Rik	5.89837	5.50853	5.30794	5.20698	5.84662	5.65521	6.30794	5.66341
1700060C20Rik	5.02447	5.21597	4.83479	4.57056	5.10036	5.0911	5.46142	4.89105
1700061I17Rik	3.79511	3.47034	3.51841	3.41842	3.58594	3.39801	3.56689	3.68651
1700065D16Rik	3.31393	3.43233	3.40164	3.51265	3.39152	3.4213	3.47795	3.67586
1700066M21Rik	6.36634	5.92908	5.99582	6.1406	5.53891	5.97825	5.67723	5.66666
1700067K01Rik	4.197	3.73085	3.92657	3.79888	4.14761	3.70701	3.52091	3.85709
1700067P10Rik	5.52395	5.01951	4.95534	4.81297	5.36848	5.46763	5.40012	5.36591
1700069L16Rik	3.6421	3.63965	3.32194	3.97216	3.76372	3.96977	3.98968	3.78036
1700071K01Rik	8.10839	7.72414	8.01414	7.40331	8.211	8.24193	8.25584	7.94555
1700084J12Rik	6.57781	6.41876	6.57018	5.99008	6.61666	6.57879	6.5713	6.89771
1700084M14Rik	6.06226	5.58321	5.40281	5.22485	5.41087	5.59133	5.64687	5.44943
1700086L19Rik	6.27583	6.38044	6.20074	6.4062	6.23483	5.94477	6.78896	6.45587
1700088E04Rik	9.99997	9.30003	9.31963	9.4097	10.1364	9.5207	9.18276	9.66015
1700093K21Rik	6.88743	6.34786	5.79368	5.72198	6.42635	5.63823	5.84432	5.88831
1700102P08Rik	6.13648	5.72175	5.22781	5.77176	5.4768	5.26706	5.24101	5.30284
1700109H08Rik	8.73655	8.60693	8.88071	8.64333	9.62131	9.98287	9.95421	9.71409
1700110I01Rik	6.60252	6.62424	6.72031	6.84473	6.42988	6.39966	6.34222	6.50634
1700113H08Rik	4.922	4.9344	5.29006	4.95796	5.09122	5.40131	5.02396	5.07515
1700120K04Rik	4.88246	4.73992	4.64203	4.8462	5.00284	4.90719	4.97627	5.54771
1700122O11Rik	3.43136	3.39153	3.58359	3.81995	3.83561	3.97836	4.1334	3.77635
1700123K08Rik	4.99464	5.39365	5.55936	4.83407	5.82887	5.74062	5.1812	5.35827
1700123O20Rik	10.1088	10.8429	10.7439	10.5214	10.0957	10.7589	10.6466	10.4569
1700128F08Rik	3.27366	3.03188	2.78414	3.25775	3.05241	3.23333	2.95322	2.74826
1700129C05Rik	3.49106	3.76473	3.71134	3.54006	3.91283	3.84869	3.46641	4.23523
1810009J06Rik	4.16236	3.86864	4.05007	3.53591	3.67053	4.18717	4.09728	3.6762
1810009N02Rik	2.88424	2.96861	2.95763	2.83363	3.19325	3.10994	3.06554	2.88324
1810010H24Rik	10.0335	9.3661	8.88233	9.65722	9.38419	8.7512	8.70346	9.1316
1810024B03Rik	7.5013	6.18352	6.04607	6.01638	6.00591	6.56889	6.09899	6.20214
1810030O07Rik	10.9089	11.3399	11.1716	11.1299	11.0499	10.8088	11.0205	10.7953
1810037I17Rik	10.8508	10.9857	10.9105	10.881	10.8778	10.8905	11.0766	10.5733
1810055G02Rik	9.81249	8.41518	9.66646	9.53249	9.83687	10.9806	10.3716	10.399
1810062G17Rik	4.13337	3.79298	3.91731	3.76754	3.75925	4.03619	4.22514	4.07269
1810064F22Rik	3.89942	4.57285	3.69986	3.91324	4.76703	4.26104	4.15346	3.41709
1810065E05Rik	12.1638	13.1605	11.9977	11.8146	10.0911	11.1707	12.4082	11.613
2010003K11Rik	9.09932	10.2476	10.955	10.6708	10.1778	11.1678	10.791	10.5943
2010016I18Rik	9.8689	9.04205	8.92447	8.55855	8.29838	8.54246	8.60038	8.79842
2010106E10Rik	15.9823	15.6521	15.7491	15.9355	14.8427	15.3846	15.0449	15.2402
2010109A12Rik	4.38151	4.71756	4.38256	4.90423	4.83793	4.54058	5.19305	4.93327
2010315B03Rik	12.4854	12.2742	12.3775	12.3737	11.766	11.3076	11.4112	11.516
2200002D01Rik	15.8766	15.59	15.407	15.8287	15.2745	15.8537	15.8459	15.546
2200002J24Rik	3.93812	3.67294	3.55965	3.91055	3.81486	3.5052	3.56782	3.8306
2210016L21Rik	10.8503	10.1474	10.0203	10.3653	10.276	10.0643	10.3833	9.84939
2210408I21Rik	7.33813	7.80624	7.99025	7.61301	7.17291	6.95886	7.36131	7.20282
2300002M23Rik	4.73884	4.61923	4.70838	4.51831	4.66542	4.48219	4.45395	4.68555
2300009A05Rik	8.78105	8.69577	8.99723	9.22086	9.3459	9.53699	9.62787	9.49875
2310001K24Rik	4.09132	4.4262	4.41847	4.23418	4.85238	4.31081	4.59488	4.08826
2310002L09Rik	5.16213	4.56169	4.78199	5.03998	4.50148	4.89198	4.55166	5.09976
2310009B15Rik	4.35959	4.13915	4.18175	4.5294	4.8217	4.45553	4.6455	4.59602
2310011J03Rik	6.10991	6.45693	6.90334	7.02608	6.56142	7.06592	7.10452	7.17138
2310022A10Rik	8.76943	9.33458	9.27712	9.06927	8.91668	9.00124	8.83775	8.99301
2310022B05Rik	6.80067	6.6851	6.40406	6.35321	6.26668	6.85498	6.72168	6.23589
2310030G06Rik	10.0904	9.29152	9.08175	9.20731	9.10628	9.10414	8.95336	8.52533
2310033P09Rik	11.6734	11.3252	11.5736	11.3528	11.0285	10.8933	10.906	10.7984
2310039H08Rik	7.41671	7.19023	7.13119	7.31958	6.90319	7.54841	7.56689	7.22599
2310057J18Rik	5.07582	5.56994	4.76363	4.90114	4.94458	5.47524	5.05207	5.40588
2310057M21Rik	8.45164	8.32959	8.71749	8.45458	8.60338	8.31382	8.22869	8.53877
2310061I04Rik	11.8826	11.5417	11.5799	11.6336	10.9809	11.439	11.4662	11.1374
2310068J16Rik	4.54288	5.01084	5.03827	5.00987	4.99096	4.92748	5.35131	5.02822
2310079G19Rik	3.19406	3.39114	3.30637	3.27357	3.48538	3.20624	3.38309	3.46883
2410002F23Rik	10.9746	11.2975	11.3247	11.599	11.5679	12.6387	12.1852	12.3059
2410004B18Rik	8.49558	8.05363	8.11071	8.2102	7.69657	8.66269	8.27074	8.49128
2410004P03Rik	5.40451	4.74418	4.73747	4.52658	4.85007	4.71907	4.83375	4.62532
2410017I17Rik	4.87989	5.46761	5.26883	5.22621	5.08022	4.90745	5.14376	5.00957
2410124H12Rik	3.04852	2.72963	2.64489	2.69779	2.76543	2.77348	2.57673	2.84638
2410137M14Rik	3.12176	3.81811	3.82626	3.41331	3.20915	3.18481	3.1987	3.18906
2510002D24Rik	6.78569	6.36506	6.15591	6.12637	6.73567	6.42426	6.49028	6.10316
2510009E07Rik	7.96406	7.87161	7.67565	8.14182	7.23238	7.86345	7.26728	7.3179
2510039O18Rik	8.89059	8.99168	8.87664	8.94567	8.81481	9.21122	9.15322	8.94513
2610005L07Rik	16.9166	16.9416	17.0101	17.0984	16.5265	16.4846	16.5314	16.6317
2610008E11Rik	9.20933	9.5959	9.49159	9.42429	8.69203	8.86964	9.02824	9.15907
2610028H24Rik	7.06379	6.50756	6.41746	6.43042	6.71286	6.4051	6.31324	6.44411
2610203C22Rik	5.7039	6.01471	5.62381	5.46319	6.07952	5.70413	5.51255	5.73834
2610306M01Rik	4.81248	4.3723	4.60595	4.48202	4.73963	4.08451	4.39794	4.06729
2610318N02Rik	4.9599	4.6995	4.92738	4.97518	5.13641	5.79213	5.25295	5.06731
2610524H06Rik	6.093	6.42587	5.91865	6.50691	6.23949	6.22957	6.5251	6.48278
2610528J11Rik	11.7784	11.2545	11.0349	10.9306	11.1465	11.6134	11.4613	11.1843
2700046A07Rik	7.09898	7.44771	7.05283	6.63955	7.32685	7.56522	7.09326	6.95922
2700049A03Rik	6.77971	7.31171	7.45731	7.36183	6.70979	6.7469	6.91875	7.0758
2700062C07Rik	8.2987	7.71975	7.51474	7.37167	8.01835	8.06199	8.27195	8.01906
2700097O09Rik	9.63371	9.40354	9.2876	9.22316	8.93164	8.55664	8.92827	8.6705
2810004N23Rik	9.62017	9.11925	9.0811	8.71528	8.568	8.92753	9.00752	8.31366
2810021J22Rik	9.92377	9.68246	9.89652	9.46279	9.43034	9.06514	9.49821	9.61474
2810025M15Rik	8.872	7.93734	8.07185	8.11351	8.31761	7.58456	8.06217	8.25932
2810032G03Rik	5.18983	5.56603	5.25012	5.41984	5.04349	5.14126	5.52663	5.69097
2810408A11Rik	7.06276	7.57329	7.74782	7.54629	8.56784	7.42011	7.19504	7.96063
2810459M11Rik	6.52698	6.20705	6.38974	5.81682	6.0995	5.99177	6.40564	6.10505
2900026A02Rik	11.3849	10.9024	10.7724	11.2219	9.19578	10.8453	10.738	10.2044
2900060B14Rik	14.2412	13.6544	13.7735	13.7554	12.8676	14.056	14.2863	13.9849
2900092C05Rik	4.50047	4.22037	4.19363	3.82244	4.59934	4.45622	4.24317	4.67442
3110009E18Rik	7.80086	7.42845	7.72156	7.48317	8.17117	6.97747	7.17287	6.22656
3110021A11Rik	4.69661	4.4968	4.43113	4.38268	4.48666	4.14133	4.46701	4.54831
3110039M20Rik	5.14603	5.00313	4.54313	5.08371	5.02949	5.05346	5.05915	5.13807
3110040N11Rik	9.54454	8.767	9.03605	8.73331	8.94074	8.01835	8.39707	8.43907
3110070M22Rik	6.64266	6.80368	6.73084	6.62482	6.55317	6.54359	6.83032	6.11898
3110082I17Rik	10.9824	11.3427	10.9679	10.7059	11.4863	11.3058	10.9263	11.2609
3110082J24Rik	6.80709	6.38126	6.40672	6.42591	6.39952	6.64807	6.20298	6.64523
3300002I08Rik	9.2919	9.93595	10.061	10.0789	9.36859	9.30847	9.14744	9.68386
3425401B19Rik	5.65066	5.62858	5.28624	5.60703	5.78438	4.95852	4.88124	5.43573
3830403N18Rik	6.13095	5.1683	6.10813	5.9981	7.55706	5.35661	6.04588	5.13384
3830408C21Rik	6.92409	6.25742	6.35081	6.39469	6.52043	6.56884	6.59909	6.8601
3930402G23Rik	6.0825	5.7631	5.6832	5.71131	6.08435	5.99103	6.19647	5.61431
4632415L05Rik	7.59405	7.77579	7.82645	7.75955	7.21	7.52344	7.55966	7.89723
4732471J01Rik	7.74642	7.44667	7.46595	7.75856	7.61586	7.56549	7.32084	7.44968
4833420G17Rik	11.4026	11.3056	11.4493	11.6102	10.6562	10.8932	11.0186	11.1155
4833439L19Rik	16.1196	14.8819	14.8313	14.7392	14.1949	14.8039	14.8233	14.6224
4921504E06Rik	3.87518	4.09986	3.99989	3.50225	3.91633	3.9519	4.5102	4.2346
4921509C19Rik	6.38727	6.20267	6.13984	6.11928	6.7423	6.24848	6.40412	6.47884
4921511C20Rik	4.68572	5.01158	4.76346	4.79584	4.65046	4.41392	4.43825	4.55626
4921513I03Rik	3.63641	3.84414	3.94879	3.62747	4.45967	4.47093	3.94067	4.17351
4921517D22Rik	5.11324	4.90649	4.71884	5.22575	5.02786	5.07864	4.87235	5.22964
4921524J17Rik	7.55147	7.02718	7.25418	6.78562	6.92344	6.70707	6.55271	6.97063
4921524L21Rik	4.30779	4.23265	4.39571	4.13618	4.47888	4.29361	4.13054	4.38931
4921536K21Rik	5.89296	5.29095	5.25661	5.24555	5.28574	5.06688	5.15464	5.24897
4921539E11Rik	4.52561	4.74894	4.72748	4.87869	4.7981	4.25959	4.32885	4.62427
4930402F06Rik	3.68966	3.40549	3.82058	3.47102	3.54131	3.4072	3.18052	3.60995
4930402K13Rik	4.8147	4.48043	4.70073	4.94123	4.79158	4.87289	4.98507	4.74549
4930407I10Rik	3.62274	3.65546	3.55648	3.63	3.5718	3.98159	3.25656	3.68116
4930426D05Rik	4.40157	5.31454	5.02638	5.20487	5.10292	4.98558	4.9337	5.2593
4930426L09Rik	5.02912	4.72526	4.69091	4.83248	4.65407	4.94416	4.59898	4.74402
4930429B21Rik	4.88777	5.21495	4.60986	4.54201	4.40433	4.43698	4.68835	4.09344
4930431F12Rik	8.16507	8.00733	7.81917	7.61846	8.02218	8.12678	7.88038	8.2917
4930432M17Rik	4.88251	4.35189	4.34394	4.40386	4.3009	4.28402	4.29496	4.30458
4930433I11Rik	3.17248	3.39976	3.58197	3.2571	3.54212	3.08934	3.69299	3.52485
4930433N12Rik	4.56188	4.50206	4.67126	4.55099	4.21125	4.8744	4.15525	4.5926
4930438A08Rik	4.82776	4.56541	4.09669	4.32709	4.35054	4.7155	4.12345	4.16569
4930444P10Rik	4.45905	4.22462	4.4285	4.02437	4.6108	4.1603	3.93248	4.15408
4930447A16Rik	4.41883	3.52128	3.97586	4.05578	4.07533	4.44924	4.37062	4.45854
4930447C04Rik	5.54915	5.3237	4.54896	5.64062	5.05623	4.51829	4.82662	4.55983
4930449E01Rik	6.21762	5.56565	5.56463	5.15937	5.93361	5.79605	5.73077	6.03894
4930449I24Rik	4.7969	3.57663	3.99648	4.08755	3.80268	3.7659	4.09928	3.9207
4930451I11Rik	5.3502	5.97325	5.1015	4.03212	5.8626	5.14171	5.42665	5.82424
4930453H23Rik	4.81072	5.00544	4.62041	4.51429	4.57745	5.2485	4.68573	4.23936
4930453N24Rik	10.8835	11.0427	10.7174	11.1828	10.9519	10.9761	10.9402	10.9586
4930455H04Rik	3.44328	2.8078	3.33406	3.03633	3.14712	3.06532	3.16483	3.38663
4930470P17Rik	2.96841	3.95637	3.66067	3.70575	3.67988	3.59495	3.8062	3.5724
4930474M22Rik	3.88741	4.09414	4.13731	3.86757	4.47186	3.79148	3.95151	4.25617
4930474N05Rik	3.54832	3.23495	3.35408	3.48283	3.62073	3.42248	3.6625	3.39936
4930480E11Rik	4.34637	3.99825	3.43899	4.30082	3.98103	4.07166	4.038	3.85364
4930481A15Rik	6.93791	7.21115	6.94254	7.02651	7.11239	7.02703	6.9643	6.76727
4930486L24Rik	4.44693	4.28824	4.65326	4.74584	5.15812	4.87122	4.81584	4.77101
4930503E14Rik	5.73908	5.2565	4.96516	4.87608	4.99011	4.81551	4.85762	5.30568
4930503L19Rik	7.27336	6.84368	7.12116	7.16671	7.37948	7.28543	7.9432	7.07137
4930505A04Rik	4.02837	4.10624	3.81808	4.27968	3.82291	4.07912	4.01097	3.83878
4930507D05Rik	3.61837	3.33946	3.39742	3.28186	3.47562	3.64901	3.42204	3.89208
4930512B01Rik	6.21333	6.33321	6.40869	5.90764	6.46532	6.04079	6.4632	6.56318
4930512M02Rik	5.4892	5.47276	5.6588	4.76218	5.62348	4.90838	5.85824	5.5845
4930513O06Rik	5.51681	5.19269	5.34991	5.106	5.20017	5.47449	5.15931	5.1817
4930515G01Rik	5.39913	5.11461	4.77194	4.8014	4.6894	4.5362	4.65574	4.27957
4930519F16Rik	3.81883	3.77246	3.50536	3.20468	3.62314	3.15056	3.70108	3.37864
4930519G04Rik	4.20449	4.08471	3.93956	4.15116	4.31902	3.92723	4.66445	4.41021
4930522H14Rik	3.97038	3.9062	3.55209	3.73982	3.78932	3.9354	3.96486	4.11952
4930523C07Rik	7.04159	7.17831	6.66473	7.78033	7.93534	7.17708	7.85168	7.67331
4930524B15Rik	4.58329	4.60455	4.77584	4.48479	4.53588	4.36374	4.70591	4.95532
4930529C04Rik	6.02349	6.21615	6.66321	5.59714	6.32118	6.03683	6.05818	5.78651
4930544D05Rik	8.36819	8.55561	8.7935	8.70726	8.74443	9.05745	8.85328	9.14434
4930544G11Rik	4.6901	4.52823	4.78937	4.28176	5.3533	4.49527	4.63599	4.76942
4930546C10Rik	4.26175	4.53145	4.85832	4.2721	4.42506	4.47063	4.34625	4.66191
4930548G14Rik	4.63219	5.43827	5.333	4.77327	5.34972	5.36139	4.39259	4.58317
4930550C14Rik	5.92458	6.41106	6.32348	5.92059	6.8446	6.51478	6.31383	7.23885
4930555G01Rik	5.25484	5.33346	5.4451	5.50236	5.49408	5.23538	6.19764	5.49841
4930558K02Rik	5.63452	5.19761	5.45341	5.65411	5.75304	5.25966	5.68699	4.95724
4930562C15Rik	4.70608	4.74417	4.64039	4.96769	5.03646	4.29065	5.11904	4.905
4930562F07Rik	4.03625	3.90594	4.30117	4.00227	3.99152	3.60219	4.52284	4.46898
4930563E22Rik	3.58932	3.65342	3.81228	3.62155	4.01384	3.93232	3.76434	3.50302
4930563M21Rik	4.11712	4.9536	4.15498	4.65303	4.28641	4.18949	4.12717	4.47229
4930564C03Rik	4.30663	3.76004	3.59163	4.01194	3.9215	3.75756	4.03276	4.18726
4930564D02Rik	4.45301	4.35838	4.20126	4.23822	4.05358	4.33487	4.14602	3.9474
4930565D16Rik	4.05804	3.57314	3.84536	3.60013	3.80934	3.61023	3.83559	3.80527
4930568D16Rik	3.88426	3.82617	4.00727	4.13577	3.68474	3.91041	4.29326	3.98024
4930571K23Rik	4.1537	3.83876	3.26438	3.63726	3.53174	4.14541	3.62438	3.72607
4930578I06Rik	5.36516	4.2036	4.26699	4.31218	4.72823	4.47187	4.61686	4.66475
4930579F01Rik	3.25987	3.17678	2.96057	3.00223	3.17334	3.00304	2.88903	3.15565
4930579G24Rik	5.61809	6.02404	5.83624	5.5569	4.82309	5.33973	5.87995	5.26545
4930579K19Rik	5.42945	5.38979	5.37543	5.65721	5.1555	5.01177	5.55159	5.28839
4930583I09Rik	3.51482	3.9286	3.50558	3.19302	3.4596	3.29804	3.45263	3.53425
4930584F24Rik	4.92866	4.27909	4.81064	4.65101	4.5671	5.11515	4.73254	4.76551
4930590J08Rik	5.01109	4.42006	4.2924	4.16048	5.02239	3.80149	4.62645	5.00801
4930591A17Rik	5.15992	4.6577	4.81967	4.45915	5.20655	4.25808	4.98367	4.58109
4930596D02Rik	3.79077	3.38719	3.39656	3.58815	3.54243	3.38257	3.73579	3.69415
4931406C07Rik	14.5434	14.9247	15.0981	15.3657	14.0872	14.2479	14.3159	14.2305
4931406H21Rik	7.83556	8.03825	8.04946	8.43581	8.13315	7.1895	7.76771	8.11072
4931414P19Rik	5.49605	5.17372	5.65283	5.2667	4.69103	4.46217	4.63005	4.81656
4931429L15Rik	7.77444	6.8374	7.08904	6.71044	7.01911	6.69468	6.67512	7.11851
4931429P17Rik	4.62974	4.27868	4.26507	4.22707	3.96886	4.52253	4.05097	4.02879
4931440P22Rik	4.08415	4.89753	4.77524	4.34319	5.29812	4.87827	4.32862	4.80886
4932414J04Rik	4.704	4.88707	4.90499	5.10057	4.79809	5.0148	4.81298	5.07928
4932414N04Rik	4.9303	5.08594	4.40708	4.25091	4.66041	4.5289	4.5084	5.03674
4932415M13Rik	4.61944	4.97652	3.96211	4.59963	4.57668	4.3195	4.81509	4.59355
4932416K20Rik	4.9917	4.81414	4.76373	4.91451	4.75588	5.48831	4.82583	5.09485
4933401B06Rik	4.50031	4.50306	4.43952	4.20103	4.63214	4.32968	4.10916	4.77287
4933402D24Rik	4.28422	3.94305	4.15182	4.01047	3.89573	3.44739	3.76506	3.70551
4933402J07Rik	5.96899	5.55092	5.61143	5.53496	5.53423	5.79635	5.89263	5.65989
4933402N03Rik	4.48541	4.22783	4.13616	4.20425	4.24335	3.9112	3.97514	4.50984
4933405L10Rik	4.30415	4.0236	3.83084	3.91668	4.09102	4.5	3.9527	4.21299
4933405O20Rik	4.80398	4.20422	4.45968	4.08113	4.27325	4.20993	4.28336	4.16085
4933407L21Rik	6.38448	5.83902	5.73297	5.84362	5.7345	6.13974	5.77477	5.94426
4933408J17Rik	4.18994	4.08612	3.53222	3.74292	3.86799	3.73353	3.79386	3.70592
4933409G03Rik	6.22627	6.06065	6.01484	5.61888	6.0673	5.22391	5.30275	5.87549
4933409K07Rik	5.53001	5.82963	5.64979	5.81839	5.76245	6.42731	5.5381	5.33213
4933411G06Rik	4.08141	4.18622	3.57547	3.90229	3.90166	4.15519	3.90358	3.95571
4933411K16Rik	4.90781	4.55063	4.43533	4.89393	4.88134	5.03953	4.55928	4.49849
4933412E24Rik	4.0034	3.86538	3.51297	3.63467	3.8109	3.97057	3.42107	3.57017
4933414I15Rik	6.32138	6.2653	5.99169	5.77324	6.50651	5.73936	5.93086	6.36799
4933416I08Rik	5.13833	4.05765	4.14664	4.34071	3.8593	4.23507	4.18663	4.05
4933421I07Rik	4.62782	4.41739	4.20431	4.20476	4.26941	4.59265	4.58417	4.7651
4933427D06Rik	4.64442	4.8323	4.60854	4.8801	5.14178	4.69549	4.79034	4.84219
4933427D14Rik	7.92134	8.63185	9.05373	8.86216	7.73646	8.28832	7.9809	8.00304
4933427E11Rik	2.77796	3.06401	3.03935	3.13491	3.23282	2.89171	3.239	2.9922
4933428G20Rik	4.90229	4.73708	5.46781	4.95071	5.17697	4.76191	4.74631	5.05305
4933428M09Rik	5.29246	4.92286	5.14532	5.15887	4.89255	4.8368	4.53286	4.47997
4933430I17Rik	3.90536	3.93926	3.67176	3.7277	4.12567	3.67906	3.73162	4.03517
4933434E20Rik	10.1064	11.3945	11.0473	10.7572	10.3581	10.7714	10.6325	10.4985
4933436I01Rik	3.98222	3.12536	3.13669	2.95029	3.62412	3.01281	3.20211	2.71897
4933440M02Rik	4.30896	3.38863	4.42652	4.21134	4.00502	3.93719	4.37769	4.02886
5031410I06Rik	4.89276	4.67833	4.84729	4.41187	4.95251	5.22227	4.83519	5.06866
5031425E22Rik	6.17793	8.08459	8.17594	8.10103	6.98093	7.03764	7.16901	6.89494
5031434C07Rik	4.11637	4.05022	3.71435	3.95576	4.35906	4.20654	3.89799	4.25941
5031439G07Rik	9.64466	10.5805	10.7962	11.093	11.0746	11.2251	11.5045	11.3424
5330439B14Rik	5.21897	4.7919	4.54679	4.68058	5.87458	4.68193	4.52545	5.1031
5430401F13Rik	4.59954	4.2942	4.2108	4.31696	4.28048	4.34054	3.82111	4.20176
5430402E10Rik	7.22159	5.7556	5.40008	5.97603	6.57958	6.44329	5.43718	5.90341
5430405H02Rik	8.95847	8.95248	8.85909	8.75521	8.73612	8.65717	9.36684	8.49349
5530400C23Rik	4.27783	3.75835	4.06539	4.06655	3.94887	4.49149	4.2801	4.11035
5530401A14Rik	3.86168	3.3975	3.26376	3.73959	3.44118	3.34586	3.21612	3.40271
5730409E04Rik	5.97959	5.73257	5.41732	5.65997	5.83875	5.45285	5.78439	5.7897
5730455P16Rik	6.67238	7.32804	7.44566	7.37301	7.23032	7.55721	7.75861	7.24962
5730460C07Rik	4.35933	4.31292	4.55116	4.50861	4.75937	4.57546	4.23404	4.96485
5730480H06Rik	5.40321	5.7758	6.06342	5.89158	4.70699	4.66161	5.93672	5.34647
5730507C01Rik	11.6325	11.0892	11.293	11.0631	9.99381	10.0275	10.0181	10.1465
5730522E02Rik	5.55087	5.1848	5.26113	4.87815	5.57272	5.33601	5.28802	5.83331
5830417I10Rik	10.3383	10.4299	10.5105	10.5181	9.32301	9.74987	9.71457	9.75362
5830454E08Rik	4.70686	4.92218	5.01015	4.68171	4.89492	4.52005	4.61094	4.80236
5930403L14Rik	3.65118	3.30337	3.43066	3.34863	3.20399	3.24099	3.14355	3.11991
6030458C11Rik	7.03439	7.54679	7.43469	7.42393	7.40019	7.24371	6.94417	7.3388
6030468B19Rik	5.38897	4.56711	4.57435	4.63774	4.42199	4.91375	4.52123	4.58075
6030469F06Rik	7.72237	7.69411	7.56452	7.49744	7.7639	7.83079	7.86225	7.90203
6030498E09Rik	5.88277	5.93361	5.28582	5.3426	5.61272	5.38029	5.64713	5.77949
6330403K07Rik	5.52114	5.0933	5.52836	5.93526	6.37197	5.18765	5.74854	5.6841
6330409D20Rik	4.33514	4.34568	4.29939	4.44374	4.11541	4.08927	4.18021	4.22272
6330415B21Rik	3.72306	4.32903	3.65877	3.8891	4.15649	4.4339	4.87278	4.28439
6430503K07Rik	8.72399	9.2433	8.83533	8.88628	8.99701	9.53998	9.24979	9.5967
6430548M08Rik	7.25107	8.00457	8.51718	7.82782	10.1651	9.29802	9.96601	9.67881
6430550D23Rik	7.19161	7.06732	7.03482	7.19045	7.24895	6.4658	6.60277	7.03905
6430571L13Rik	3.47467	3.43599	3.64649	3.73445	3.82619	3.69598	3.50694	3.8046
6820408C15Rik	5.58618	5.0768	5.50233	4.91803	5.11556	4.84879	5.25921	5.20367
6820431F20Rik	15.4776	15.532	15.6021	15.7431	15.2101	15.2255	15.1183	15.2035
7530416G11Rik	8.22822	7.69707	7.5606	7.88228	7.87957	8.20769	7.74151	8.08841
8430423G03Rik	5.38686	5.29464	4.70523	4.95768	5.66437	4.69026	4.94362	4.95848
9030612E09Rik	3.28814	3.3253	3.41172	2.8534	3.30523	3.39393	3.4458	3.2305
9030619P08Rik	7.79262	7.55946	7.79788	8.20277	8.06113	8.72297	9.13461	8.58333
9030624G23Rik	8.50564	8.7458	8.54635	8.2346	7.69015	7.62066	7.74218	7.44504
9130008F23Rik	8.69968	9.71441	9.17944	8.15359	9.69017	9.80964	10.2844	9.90652
9130221H12Rik	3.19614	3.04795	3.03797	3.31679	3.19158	3.20162	2.96836	3.23783
9130230L23Rik	8.87907	9.32617	9.15997	8.81779	8.56943	8.2081	8.58964	8.68952
9130401M01Rik	6.94809	7.73592	7.83382	7.67041	7.8767	7.97756	8.50505	8.05253
9230009I02Rik	3.44863	3.04002	2.9587	2.90758	3.00303	2.78064	3.28675	3.04978
9230112D13Rik	5.41351	4.56778	4.41813	5.29334	4.92473	4.5098	4.6234	4.76626
9330151L19Rik	11.0532	10.6282	10.9193	11.0483	10.4829	10.5754	10.3724	10.0801
9330159F19Rik	6.65175	6.51556	5.97056	6.46648	6.51644	5.87025	5.64093	6.42201
9330182O14Rik	3.98517	3.15819	3.60381	2.97617	3.82019	2.88617	3.67201	3.96644
9430015G10Rik	6.91203	7.35527	7.6148	7.22368	6.57187	7.10346	6.65345	6.46666
9430038I01Rik	8.62964	8.49066	8.68641	8.44838	8.24145	8.27939	8.44085	8.11548
9430069I07Rik	3.40487	4.71244	4.64908	4.83478	4.73592	4.58211	5.00931	4.7383
9530002B09Rik	4.47473	4.33212	4.13647	4.32271	4.2126	4.38705	4.36993	3.8515
9530068E07Rik	11.8941	12.672	12.4059	12.4957	12.2752	12.5237	12.8312	12.4671
9630028B13Rik	5.43623	4.53599	4.07766	4.23659	4.6492	4.43438	4.55716	4.13633
9830107B12Rik	4.2331	4.25824	4.06583	4.5094	4.77066	4.21176	4.79374	4.79968
9930012K11Rik	5.46384	5.01699	4.85985	4.6471	5.44907	4.48734	4.96308	4.73554
9930111J21Rik1	10.9044	11.9575	11.2701	12.4565	10.2574	10.8026	10.5155	10.5687
9930111J21Rik2	11.0164	11.7715	11.1612	12.4198	10.1191	10.9147	10.5024	10.4944
A130010J15Rik	6.46884	6.6483	6.4947	6.42464	6.11954	5.92502	6.29118	5.92664
A1bg	4.02228	3.88666	4.00704	3.90577	4.0184	4.01736	4.08143	3.81528
A1cf	14.4901	14.7778	14.8741	14.3078	13.0962	13.993	13.4726	13.6256
A230020J21Rik	4.69439	4.54251	4.98973	4.79714	4.61163	4.73275	4.96443	4.2784
A2m	5.45939	5.03065	4.97413	6.36433	5.1617	4.88303	4.75912	4.94064
A2ml1	7.18272	6.20707	5.74465	6.04776	6.81804	6.40844	6.39432	6.06603
A330009N23Rik	4.70357	4.50796	4.63781	4.46821	4.08087	4.14538	3.87937	4.35343
A330041J22Rik	4.96934	5.42053	5.31498	4.83326	5.21215	5.15014	4.7728	5.32251
A330070K13Rik	5.43208	4.78792	4.90377	4.76656	5.23889	5.20988	5.30164	5.29747
A3galt2	5.17601	4.33805	4.31242	4.5001	5.4681	5.19634	5.29683	5.18912
A430005L14Rik	10.4316	11.0308	11.3003	10.569	11.722	10.9987	11.0806	10.8308
A430033K04Rik	9.17518	9.3878	9.54498	9.18438	9.23395	8.82183	9.11865	8.8518
A430035B10Rik	6.99627	6.40194	6.1355	6.60361	6.02168	6.07553	6.34707	5.81254
A430093F15Rik	5.20113	5.99485	5.42788	5.73837	5.82407	5.57942	5.5875	5.7427
A4galt	10.5161	9.98396	9.75301	9.90149	11.3946	10.4393	10.6761	10.8855
A4gnt	4.88765	4.21356	4.58284	4.79627	4.31853	4.19156	4.31763	4.2083
A530016L24Rik	5.42671	5.68379	5.96934	6.12157	5.93723	5.12837	6.08313	5.84187
A530053G22Rik	3.04032	3.23212	2.83786	2.6971	3.23177	2.85319	3.4373	3.06768
A530064D06Rik	4.64562	3.84204	3.70135	3.76638	4.14667	4.09949	4.04488	4.11656
A530088E08Rik	5.94572	6.11526	5.69521	6.68334	5.56198	5.51567	5.97268	6.45247
A630001G21Rik	6.00826	6.7476	6.16902	7.61207	5.85558	5.76422	5.613	5.7142
A630010A05Rik	4.47197	4.16351	4.01429	4.76255	4.70744	4.76615	4.20075	4.68466
A630012P03Rik	3.36676	3.38845	2.99949	3.75462	3.05264	3.50209	2.90037	3.46649
A630023A22Rik	5.29893	5.11486	5.13641	4.87904	5.0073	5.04746	5.52761	4.77785
A630073D07Rik	5.14713	4.50734	4.77215	4.28618	4.1823	4.07303	4.12595	3.87078
A630076J17Rik	3.42183	3.03258	3.15767	3.05831	3.32319	3.55814	3.29271	3.4078
A630095N17Rik	5.38248	4.26309	4.80168	3.96659	4.2258	4.77646	4.51231	4.45731
A730008H23Rik	11.6707	12.6773	12.7306	12.6302	11.9482	12.4846	12.3128	12.4053
A730018C14Rik	6.44083	5.57276	5.73283	5.36438	5.35546	5.43376	5.14311	5.35181
A730020M07Rik	6.67082	6.54973	6.46481	6.39325	7.43058	6.13333	6.79578	6.58919
A830018L16Rik	6.30225	5.98759	5.68657	5.8237	5.92173	5.70187	5.97152	6.27931
A830082N09Rik	5.9572	6.06073	6.03384	5.80719	5.92715	5.68338	5.62466	6.06169
A930003A15Rik	3.95066	4.05424	3.9679	5.07459	3.98314	3.88472	4.40102	4.10697
A930004D18Rik	5.50337	5.94712	5.62091	6.06581	6.08886	5.80217	6.15592	6.10905
A930005H10Rik	6.47168	6.09493	5.88821	6.01095	5.77626	5.80238	5.92969	5.39685
A930009A15Rik	6.56383	5.77	5.44701	5.47075	5.82523	5.63286	5.82723	5.95806
A930011G23Rik	7.7329	7.99925	7.80279	7.7762	7.71197	7.61935	7.80499	7.99113
A930016O22Rik	5.57307	4.94838	4.88905	5.02215	4.71216	5.12494	5.08722	5.16779
A930017M01Rik	3.40236	3.66321	3.21684	3.4888	3.5588	3.35556	3.47219	3.41685
A930018P22Rik	6.0328	5.90801	5.69027	5.5007	6.57392	5.73902	5.94998	6.34887
AA414768	2.9798	3.42354	3.18606	3.23924	3.30796	3.26226	3.15614	3.18606
AA467197	16.0908	15.594	15.5108	14.5591	13.8506	14.5556	14.6621	14.4758
AA619741	4.78864	4.4124	4.06798	5.45564	4.80381	4.80696	4.04197	4.69549
AA986860	13.5418	12.7125	13.0235	13.2845	12.8123	13.3747	13.4433	13.0726
Aaas	8.86149	8.53212	9.00173	8.35796	8.41929	9.24883	8.85511	8.62686
Aacs	10.7382	11.8154	12.1603	11.7953	10.507	10.9115	11.5651	11.2321
Aadac	4.49599	4.81596	5.15416	6.59494	8.5178	5.64314	5.12327	5.9448
Aadacl2	3.38493	2.8798	3.20252	3.18434	3.1536	3.17791	3.1225	3.24756
Aadacl2fm1	4.40097	3.70677	3.71523	3.84315	3.77385	3.87153	4.17699	3.74027
Aadacl2fm2	4.3042	4.33464	3.90942	3.90295	3.99933	4.54888	3.91227	4.18447
Aadacl2fm3	4.38749	4.05147	3.97943	3.84835	4.30424	4.28472	3.97496	4.61084
Aadacl3	2.92218	3.35122	3.1244	3.16237	3.50089	3.64827	3.50518	3.42679
Aadacl4	4.44243	3.89895	3.78752	3.39734	3.68461	3.19546	3.44164	3.53687
Aadacl4fm1	3.45559	3.06265	2.9007	3.02467	2.81249	2.99499	3.20986	2.99154
Aadacl4fm2	3.28262	3.91689	3.01719	3.39305	3.70817	3.29151	3.02849	3.48193
AAdacl4fm3	4.78176	4.77068	4.85712	4.45612	5.10215	4.38463	4.41252	4.88697
Aadacl4fm4	5.06066	5.1364	4.6775	4.93538	5.13831	5.75249	4.91662	4.92742
Aadacl4fm5	7.30259	7.56467	7.63009	7.32467	7.62153	7.27536	7.5932	7.92526
Aadat	4.3935	3.2559	3.06447	3.04989	3.94229	3.87716	3.77332	3.65209
Aagab	10.2034	10.8716	10.7068	10.1101	9.79286	9.94794	10.004	10.1096
Aak1	12.763	12.7571	12.7493	12.9784	12.4156	12.5373	12.4819	12.5345
Aamdc	10.0953	10.1115	10.3908	9.87992	10.2379	10.2157	10.2192	9.74953
Aamp	8.03387	9.12591	9.05374	8.87875	8.81563	9.11461	9.19258	9.1344
Aanat	3.69372	3.91955	4.26303	3.9704	4.28135	3.90831	3.88863	4.12331
Aar2	5.8857	6.4009	6.59589	6.47847	6.49434	7.43598	7.0673	7.178
Aard	4.21927	4.36924	4.52976	4.37399	4.34647	4.38214	4.29056	4.35557
Aars2	6.21	5.73902	5.91803	5.74803	5.44545	5.92305	6.06587	5.80023
Aasdh	9.26524	9.89495	9.96902	9.79677	9.53143	8.94975	9.33434	9.03265
Aasdhppt	10.1409	10.8199	10.6613	10.765	10.0452	9.89004	10.3041	9.85894
Aass	6.5238	5.70861	5.84366	5.82468	6.36172	5.71875	5.79581	5.62394
Aatf	11.2499	11.1588	11.0934	11.1945	11.749	11.6807	11.5852	11.4002
Aatk	4.01859	3.94909	4.33859	4.10896	4.21127	4.57645	4.27706	4.1468
AB124611	6.29091	6.6825	5.68414	6.96188	6.7612	5.87313	6.40654	6.17452
Abat	12.5023	13.1939	13.3004	13.4949	13.1384	13.1571	13.302	13.0928
Abca1	9.07502	10.4749	11.0625	11.4999	10.9994	10.8037	10.8522	10.9939
Abca12	7.55551	8.49097	8.56413	8.38662	7.19332	6.16617	9.22608	8.11745
Abca13	5.0812	4.6699	5.35874	3.94597	4.0519	4.82929	4.57941	4.66423
Abca14	7.49847	5.8948	6.18455	6.49703	5.59992	5.92029	5.9578	6.03052
Abca15	4.58029	4.52988	3.93538	4.19522	3.83863	3.80403	3.62144	3.80112
Abca16	3.96158	3.99119	3.89586	4.38802	3.97873	4.17864	3.94412	4.27969
Abca17	5.96697	4.78745	4.77437	5.03316	5.35027	4.76341	5.43103	5.45221
Abca2	4.68848	4.42549	4.75458	4.73427	4.57023	4.88598	4.68468	4.64631
Abca3	10.3553	11.0429	10.9519	11.2851	10.8604	10.9391	10.6295	10.8436
Abca4	4.74566	4.95877	4.77608	4.61643	5.1948	5.18485	4.87286	5.17454
Abca5	4.70728	5.26326	4.9922	5.56458	5.45458	5.43473	5.42268	5.62335
Abca6	4.56775	5.18595	5.31567	5.72958	4.90343	5.31841	4.85676	5.25543
Abca7	5.85188	5.9545	6.20546	6.08282	5.52516	5.71123	5.90395	5.70743
Abca8a	6.65377	6.98439	7.2962	8.04287	7.39096	6.61284	6.615	6.64017
Abca8b	7.36272	7.84216	7.29881	8.04633	7.68836	7.02286	7.18421	7.40048
Abca9	6.42429	7.28327	7.55215	7.64934	7.06469	6.78185	7.2348	6.97635
Abcb10	8.24915	9.51886	9.71316	9.99664	8.1543	9.06375	9.1652	9.17563
Abcb11	4.38636	4.11013	3.86722	4.42943	4.28303	3.74211	4.19177	4.20659
Abcb1a	15.6287	16.0709	16.7217	17.5159	15.8109	15.9716	16.3128	16.1793
Abcb1b	13.7182	14.146	14.8698	15.9542	14.1776	14.051	14.397	14.4339
Abcb4	3.6893	3.35576	3.60633	3.84231	3.59472	3.40497	3.61961	3.5748
Abcb5	4.59053	3.64321	3.59509	3.26638	3.21564	3.99627	3.16493	3.20936
Abcb6	5.19314	6.14236	6.36551	6.70237	6.61903	6.42476	6.43018	6.25992
Abcb7	10.4495	11.0022	10.5002	10.6017	10.1915	10.2417	10.2461	10.4
Abcb8	7.93907	8.37517	8.33935	7.94219	8.09615	8.73555	8.92798	8.38443
Abcb9	8.41078	8.82151	9.22086	8.60699	8.87637	9.04718	8.88744	8.84223
Abcc1	8.57523	8.96556	8.69558	8.80477	10.0719	9.77275	9.82721	9.92984
Abcc10	9.74338	9.76196	10.3667	9.97476	9.53341	9.78851	9.79799	9.33498
Abcc12	3.68012	3.80718	3.64378	3.18284	3.6643	3.48308	3.49078	3.55267
Abcc2	12.07	11.5382	13.2554	15.0181	12.9759	13.5077	12.4063	12.9982
Abcc3	12.4909	13.0925	13.0884	12.526	12.0855	13.2604	13.4758	13.0054
Abcc4	7.7572	8.77611	8.57648	8.87783	8.35249	8.39664	8.82209	8.55901
Abcc5	9.57541	9.96776	10.1384	10.8512	9.80669	9.49074	9.67234	9.51308
Abcc6	5.45871	5.36096	5.00162	5.52355	5.03364	5.32075	5.28927	5.54594
Abcc8	6.88138	5.79574	5.75181	5.59275	6.05233	5.66525	6.27465	6.05659
Abcc9	9.20259	10.3129	10.2771	10.251	10.3921	9.19451	9.91297	9.89807
Abcd1	9.3774	9.98694	10.481	10.073	9.05641	10.0449	9.58923	9.48644
Abcd2	5.95587	7.47678	7.1043	7.17368	7.08301	5.86071	7.53702	7.10269
Abcd3	14.2931	14.5358	14.7652	14.721	14.9982	14.905	14.9058	14.9059
Abcd4	7.50333	7.58508	7.97415	7.56518	7.6498	7.95794	7.51845	7.89872
Abce1	13.7934	14.0485	14.1534	13.9102	13.9355	13.7214	13.9245	14.0759
Abcf1	7.99719	8.88228	9.14615	9.25876	9.15582	9.2205	9.6105	9.40557
Abcf2	10.6691	11.3373	11.3597	11.1766	11.4625	11.6055	11.3237	11.2697
Abcf3	9.10416	9.33359	10.0529	9.67168	9.17367	9.23229	9.26147	9.42734
Abcg1	7.37851	7.14649	7.04315	7.44619	7.16715	7.49618	6.95991	6.85811
Abcg2	15.4058	16.0814	15.82	15.8954	14.503	14.8577	14.8707	14.949
Abcg3	7.30993	7.45743	8.05918	8.35735	7.15537	6.75488	7.33113	7.3557
Abcg4	5.92732	5.58901	5.60952	5.15114	5.56136	5.23283	5.30475	5.14822
Abcg5	13.6867	15.0513	15.1255	15.2279	13.2153	14.5604	13.9532	13.9651
Abcg8	13.4118	13.4647	13.5504	13.5201	11.9337	13.1925	12.5147	12.5764
Abhd1	9.32277	8.83905	9.19775	8.8046	8.58619	8.45827	8.47545	8.62466
Abhd10	6.52462	6.54977	6.88161	6.75657	6.8428	6.5251	6.79512	6.76501
Abhd11	9.26761	9.80782	9.8131	9.84046	10.3268	10.2797	10.0129	10.0764
Abhd12	5.68769	6.61438	7.16592	7.83821	6.17707	6.83135	6.61135	6.77048
Abhd12b	5.25029	5.37009	4.70281	4.48646	5.04741	4.63184	4.44653	5.00157
Abhd13	12.2395	12.7502	12.9898	12.8162	12.3185	12.5689	12.4867	12.5219
Abhd14a	7.66258	7.54832	7.46773	7.23589	7.79791	7.6796	7.83926	7.71674
Abhd14b	11.7076	11.1016	11.0818	10.9739	11.3492	11.7524	11.5857	11.2746
Abhd15	4.40391	4.57008	4.69158	4.67107	4.43432	4.73151	4.74178	4.444
Abhd16a	7.693	7.99139	8.25899	8.10982	7.9732	8.07362	8.41783	8.13485
Abhd16b	4.00845	3.93592	4.07218	3.91903	3.90834	4.09384	3.84743	3.6471
Abhd17a	7.2733	7.78076	8.13374	8.01459	7.34596	8.10909	7.35518	7.52426
Abhd17b	12.3146	12.2568	12.1691	11.6886	12.0766	12.2416	12.3665	12.2766
Abhd17c	13.4692	13.8139	13.8889	13.9314	13.4378	14.0702	13.7658	13.6553
Abhd18	8.01559	8.10279	8.66979	8.47724	7.2666	7.50025	7.10948	7.12608
Abhd2	12.6433	13.8127	13.8245	14.0776	14.5342	14.7221	14.6377	14.7605
Abhd3	13.537	13.2846	13.2453	12.1022	11.6074	12.6834	12.303	12.1192
Abhd4	12.4983	12.3049	12.2885	12.0986	11.9585	12.4234	11.9499	12.0555
Abhd5	10.8003	11.171	11.1272	10.8348	11.1391	11.0717	11.1902	11.1432
Abhd6	12.5695	12.41	12.387	13.1782	12.0757	13.5262	13.4308	12.8387
Abhd8	4.36212	4.25312	4.2772	4.38396	4.1619	4.01142	4.31202	4.54367
Abi1	13.2996	12.6673	12.4743	12.3645	12.3387	12.5022	12.4071	12.3821
Abi2	7.62261	8.16568	7.84882	7.93193	7.53866	7.65559	7.46276	7.38549
Abi3	9.44974	9.16295	8.80477	9.26534	8.41235	8.64568	9.05995	8.95577
Abi3bp	12.817	11.6269	11.4376	11.5475	10.8045	10.3721	10.774	10.5774
Abitram	10.7672	11.2727	10.9561	10.9527	10.2746	10.8018	10.7314	10.6353
Abl1	7.90701	7.98131	8.3576	8.62705	7.7155	7.90836	7.96616	8.0542
Abl2	8.32045	8.36294	8.44528	8.08586	11.1271	10.3396	10.415	10.6631
Ablim1	10.7301	11.7648	11.4367	12.2611	10.4642	10.9308	10.9437	10.8306
Ablim2	5.924	5.62942	5.22979	5.1082	5.46063	5.17697	5.0644	4.85473
Ablim3	5.43776	5.517	5.14778	5.14483	5.79712	5.42888	5.52699	5.73031
Abo	3.82425	3.97865	3.66096	4.15062	4.18668	4.19032	4.28318	4.11958
Abr	13.6521	13.7409	14.0064	13.9333	12.8363	13.7699	13.5815	13.4605
Abra	5.58547	5.10014	4.73442	4.98204	5.23459	4.83403	4.88169	5.06554
Abracl	13.4918	13.7162	13.7873	13.5518	14.2118	13.513	13.8325	13.5253
Abraxas1	10.3405	10.5511	10.5297	10.5202	9.9121	9.63931	9.357	9.87492
Abraxas2	11.9873	11.973	11.9434	11.6958	11.5359	11.3313	11.6474	11.6214
Abt1	6.45472	6.90225	6.84202	6.80835	7.14346	7.32605	7.46534	6.91805
Abtb1	4.84573	5.21333	5.13768	5.54886	4.67474	5.3076	5.43273	5.42797
Abtb2	5.47825	4.99385	5.0257	4.97735	5.4613	5.39778	5.70512	5.33165
Abtb3	3.56711	3.89446	3.56141	4.33078	3.88654	4.23989	4.03694	3.98034
Acaa1a	11.2833	11.5019	11.887	12.2199	11.5218	12.0768	11.7445	11.8933
Acaa1b	8.37185	8.63971	8.38556	9.31336	8.44797	9.27479	9.30821	9.09
Acaa2	11.7861	12.0549	12.3677	13.0692	13.3	13.0851	13.1022	13.2086
Acaca	9.63087	11.0015	10.9451	10.7562	9.99079	9.97111	10.6542	10.036
Acacb	8.21417	7.91628	8.50403	8.37848	8.4747	8.27901	8.52547	8.44308
Acad10	6.2305	6.28263	6.34481	6.33943	6.11454	6.24289	6.54755	5.98731
Acad11	9.53659	9.71765	10.1575	9.64705	9.0996	9.97696	9.43285	9.33236
Acad12	8.96597	7.58375	7.39247	7.83189	7.40668	7.14637	6.83249	6.7423
Acad8	9.72706	10.7474	10.5804	9.96848	10.7039	10.6774	10.5958	10.6442
Acad9	8.5936	9.71575	9.92858	9.22807	9.4319	9.14452	9.60826	9.54745
Acadl	13.9151	13.3594	13.4002	13.4772	12.8535	13.8867	14.2204	13.8468
Acadm	12.0128	12.2579	12.3038	12.3008	12.1114	12.116	12.0935	12.1566
Acads	9.66357	9.45906	9.62822	9.71327	9.43863	9.40257	9.82586	9.58381
Acadsb	7.39222	8.45453	8.33241	8.21454	8.7318	7.93869	8.61614	8.68517
Acadvl	10.4796	11.2115	11.6174	11.5316	11.6391	12.4703	12.116	12.1716
Acan	6.82639	7.04523	7.15818	6.78368	7.32496	6.69811	6.92784	7.38006
Acap1	6.79443	7.37318	6.77724	7.90968	5.65535	6.64875	6.33181	6.29671
Acap2	12.815	13.4342	13.3809	13.4489	12.9866	12.98	12.958	13.0834
Acap3	9.27614	9.35819	9.41745	8.90123	10.1621	8.90613	9.24198	9.55028
Acat1	13.0133	12.5389	12.5944	12.5475	13.0538	13.0157	13.1695	12.7747
Acat2	11.3603	11.9758	11.7511	11.55	10.9679	11.5311	11.3834	11.1252
Acat3	8.50466	9.33698	9.03493	8.98974	8.6037	8.77387	9.07856	8.63346
Acbd3	12.0082	12.0747	12.0469	11.8575	12.078	11.8547	11.9356	12.0769
Acbd4	7.57723	8.60337	8.82563	8.40419	8.04561	8.56511	8.42052	7.66083
Acbd5	12.0234	12.2807	12.4602	12.0297	11.3652	11.5359	11.5466	11.7721
Acbd6	10.0322	10.3521	10.2897	10.4033	10.6516	10.9528	10.7106	10.6181
Acbd7	4.32052	4.24402	4.09085	4.4161	4.04263	3.86105	4.11455	4.44906
Accs	5.94282	6.01954	6.10293	6.04587	6.04573	6.35558	5.89437	6.50905
Accsl	5.55447	5.52087	5.12927	4.88794	4.8556	5.50015	5.1016	4.73991
Acd	7.43528	7.59425	7.94238	7.64766	8.11706	8.02451	8.1774	7.54573
Ace	13.4433	13.1819	13.8564	14.1358	12.5548	14.1744	13.3924	13.6357
Ace2	16.7699	16.8519	17.0447	17.1847	16.1248	16.7477	16.514	16.6163
Ace3	4.56502	3.82833	4.20689	4.19251	4.62652	4.0648	4.34329	4.22439
Acer1	5.49399	6.05842	6.68013	7.62936	6.75802	6.03516	5.81273	6.21736
Acer2	6.51053	6.79445	7.42394	7.29041	8.03326	8.14608	8.63383	8.0458
Acer3	9.22352	8.94792	9.41253	8.47878	9.62013	9.7074	9.38195	9.71063
Ache	5.52961	5.66457	5.59754	5.74048	5.96367	5.67387	5.75178	5.59113
Acin1	10.8542	11.001	11.1836	11.2096	10.8238	11.0369	11.0167	11.17
Ackr1	7.4072	7.23424	6.9993	7.38507	9.18246	8.48065	8.64009	8.69722
Ackr2	7.70977	6.70577	6.31161	7.23567	6.80015	6.21995	7.2288	6.85439
Ackr3	7.22973	6.75505	6.68492	6.33086	8.46042	7.94157	8.29428	8.08197
Ackr4	6.13842	6.15714	5.98808	6.17889	6.05592	6.47949	5.91788	6.13473
Acly	11.702	12.8847	12.9368	12.4264	12.3556	11.6304	12.4551	12.2
Acmsd	4.24334	3.98642	3.98725	3.88013	3.90506	4.14594	4.05238	3.53886
Acnat1	9.86774	11.1762	10.8773	10.576	8.52922	9.18283	8.92058	8.82173
Acnat2	8.68064	9.94815	9.70863	9.69716	7.77148	8.43234	8.57475	8.1328
Aco1	12.0539	12.8268	13.2956	13.1241	12.6142	12.8304	12.7326	12.697
Aco2	14.5584	14.5136	14.9068	14.7728	14.112	14.9049	15.0247	14.7123
Acod1	4.21137	4.62854	4.10641	4.27873	7.84134	5.53023	5.95283	6.64384
Acot1	4.16582	3.84452	3.87395	4.33274	4.29434	5.0994	5.38565	4.61399
Acot10	6.57365	6.69445	6.83318	6.75535	7.4941	6.65167	6.84876	6.87722
Acot11	8.60189	9.0283	8.84833	8.6388	8.74766	8.62794	9.03216	8.85708
Acot12	7.69292	5.89903	7.19149	6.67366	6.65783	6.85118	6.57313	6.5441
Acot13	13.436	13.0478	13.0772	12.8643	13.272	13.0205	13.0208	12.7945
Acot2	11.5873	11.0984	10.1935	10.5763	11.3504	11.7789	11.7701	11.6451
Acot3	4.58116	4.70821	3.99655	4.58845	4.10665	4.78332	4.42276	4.57368
Acot4	6.4061	7.14827	7.56959	8.12979	6.45519	7.0574	7.46466	7.07726
Acot5	4.27257	4.11123	4.01751	4.50148	4.67175	4.76425	4.90939	4.61784
Acot6	5.03977	5.57415	5.20116	5.68681	5.45628	5.49862	5.41013	5.78591
Acot7	10.3535	10.182	10.4649	9.83538	9.69669	10.9784	11.3131	10.2782
Acot8	8.47425	8.57049	8.70145	8.70406	8.64326	9.16681	9.38334	8.87927
Acot9	9.87165	10.1454	10.1642	10.2491	10.803	10.7617	10.9217	10.5513
Acox1	13.6611	13.7416	13.9695	14.0186	12.7842	13.9037	13.8292	13.7722
Acox2	8.20829	8.09383	8.20973	9.2318	7.70516	7.8068	7.24697	7.63349
Acox3	10.2239	10.4877	10.775	10.7734	10.129	10.8005	10.5091	10.2946
Acoxl	6.39954	5.71147	5.95305	5.6933	5.44808	5.79442	5.40343	6.09399
Acp1	13.9887	14.3153	14.403	14.1049	14.4223	14.1568	14.3039	14.3335
Acp2	6.0718	6.63785	6.83551	7.00992	6.43325	6.92073	6.40595	6.11332
Acp3	8.28512	7.67659	7.82448	7.14953	7.31624	8.09848	7.87101	7.99355
Acp4	6.05425	6.03976	5.67191	5.74503	5.70373	6.22782	5.99444	6.29226
Acp5	13.8645	14.4517	14.2179	14.2813	13.9796	14.4448	14.5615	14.254
Acp6	10.9237	10.7858	11.0938	11.1948	10.7738	10.7447	10.8612	10.5655
Acp7	4.9219	5.50327	5.2576	4.58319	5.51606	4.9206	4.99783	5.31568
Acr	6.36535	5.97477	6.00885	5.94137	6.21591	6.72645	6.29125	6.44258
Acrbp	11.8254	10.2567	9.95097	9.67147	8.86522	8.39503	9.00746	8.55499
Acrv1	3.86787	3.44547	3.37245	2.91232	3.56824	3.56927	3.48905	3.88416
Acsbg1	6.23219	6.75807	6.50677	6.91597	6.71411	7.24859	6.8079	6.951
Acsbg2	5.12276	5.00417	5.10825	4.62899	5.12443	4.81166	5.0463	5.42584
Acsbg3	3.42345	3.26153	3.24269	3.2593	3.11174	2.97325	3.07712	3.09965
Acsf2	10.6351	10.5076	11.3027	11.3552	9.4597	10.3058	10.4005	9.87346
Acsf3	7.21492	6.8587	7.03121	7.05885	6.66858	7.36731	7.11841	7.14417
Acsl1	8.6342	8.85838	9.11387	9.2843	9.94669	9.77683	10.2059	9.79516
Acsl4	10.7647	10.583	10.2274	10.6323	12.5284	11.2126	11.7416	11.7537
Acsl5	15.613	16.2404	16.3742	16.5385	15.8711	16.5325	16.327	16.5082
Acsl6	4.72924	4.3552	4.76128	4.26845	4.93059	4.1091	4.57151	4.78362
Acsm1	5.09502	4.92269	4.94232	4.52826	4.96883	4.82223	4.76539	4.81564
Acsm2	4.08828	3.52829	3.50752	3.70917	3.6505	3.67795	3.69661	3.85648
Acsm3	7.86532	8.4795	9.17161	9.52415	10.4121	8.9898	9.18811	9.55156
Acsm4	5.6278	5.91707	5.71343	5.32653	5.90428	5.34968	5.72757	5.82084
Acsm5	4.52207	4.71412	5.33583	5.71627	5.75344	5.6547	5.18658	5.23727
Acss1	13.7062	13.3131	13.5007	13.4742	12.9024	13.4388	13.5651	13.2871
Acss2	9.69752	10.3999	10.4137	10.2802	10.649	10.0109	10.3898	10.2613
Acss3	4.75069	4.9579	4.96515	5.14529	5.20658	4.8513	5.06141	4.74574
Acta1	9.29458	9.20284	8.86741	7.59485	8.74821	8.46493	9.27236	8.79946
Acta2	16.373	16.5237	16.2689	16.0928	16.6867	15.9015	16.2296	16.1058
Actb	17.7597	17.8814	17.6965	17.8608	17.7926	17.8226	17.9036	17.8769
Actbl2	4.65556	3.82769	4.46803	3.96503	3.9573	3.9015	3.49507	3.89073
Actc1	5.74775	5.63002	5.71683	5.69259	5.95622	6.13648	5.19972	5.81877
Actg1	15.4094	15.7584	15.9947	15.64	16.5399	16.3289	16.3692	16.3333
Actg2	14.8524	14.6179	14.3184	13.9024	15.4901	14.0798	14.5634	14.5389
Actl10	3.859	4.13272	4.27698	3.86239	4.64299	4.2241	4.43664	4.2939
Actl11	5.41347	4.82897	4.84879	4.83293	5.19047	4.80081	4.78969	5.08337
Actl6a	12.0845	12.4049	12.378	12.1478	12.3311	12.3322	12.5771	12.5821
Actl6b	8.46464	8.84129	8.73332	8.41181	8.79739	8.51904	8.56257	8.71617
Actl7a	4.28821	4.38495	4.04575	3.98258	4.40827	4.38523	3.75307	4.16544
Actl7b	5.08709	4.6269	4.55766	4.45931	5.01092	4.72469	4.33973	4.36671
Actl9	3.6597	3.57614	3.70508	4.00258	4.00557	3.6174	3.66134	3.53726
Actmap	7.12968	6.70479	7.04575	6.984	6.14972	6.27927	6.34033	6.24184
Actn1	10.4431	9.63138	9.90498	9.37793	10.627	10.3012	10.5631	10.3286
Actn2	5.51772	5.15147	5.45466	4.98219	4.9356	5.36451	5.11381	5.70447
Actn3	6.73042	6.76958	6.93321	7.04408	6.95839	7.31455	6.90559	7.20778
Actn4	16.5259	17.1717	17.2315	17.2	16.6094	16.9388	16.8749	17.1384
Actr10	10.7699	11.964	11.8503	11.5785	12.0861	11.391	11.6097	11.5302
Actr1a	12.9136	14.011	13.978	13.7713	13.4004	14.0626	14.101	13.8372
Actr1b	11.5948	12.7673	12.8274	12.5834	12.8603	12.9459	13.1636	13.0356
Actr2	14.514	15.178	15.1882	14.9036	14.8414	14.591	14.7952	14.7644
Actr3	15.414	15.5893	15.7631	15.6084	15.4093	15.3116	15.3301	15.4893
Actr3b	3.40606	4.65469	4.54467	4.84624	4.74116	4.2444	4.28103	4.71136
Actr5	6.42544	6.80208	7.37072	6.8902	6.6567	7.08579	6.97403	7.23463
Actr6	6.3763	6.7226	6.70531	6.65159	6.48989	5.98645	6.63546	6.29627
Actr8	9.56298	10.3933	10.2938	10.4476	10.0104	9.99653	9.98107	10.1084
Actrt1	4.04727	3.83265	3.69684	4.07048	3.90738	3.88343	3.73543	3.93701
Actrt2	4.68281	5.12014	4.90138	4.68286	4.86945	5.22268	4.94498	5.05397
Actrt3	5.83291	5.98972	5.62603	5.53637	6.14837	5.47544	5.55405	5.81391
Acvr1	7.92488	8.88924	8.49556	8.57493	9.24381	8.65132	8.94555	8.8484
Acvr1b	10.8746	11.5983	12.0168	12.0657	11.7239	11.5097	11.5807	11.3229
Acvr1c	8.22457	8.85317	8.58531	8.53473	8.03851	6.73054	6.90985	7.02776
Acvr2a	11.0324	11.5803	11.732	11.216	10.5897	10.7889	10.9127	10.6654
Acvr2b	4.37503	5.1989	4.46563	4.51657	4.14923	4.22217	4.30664	4.43193
Acvrl1	8.40577	8.74464	8.58205	8.47719	8.37668	8.61618	8.93523	8.66066
Acy1	11.1641	11.3478	11.8239	11.9454	12.1589	12.7599	12.6499	12.2799
Acyp1	6.34157	6.57116	6.83547	6.56242	6.72706	6.16757	6.17635	6.65739
Acyp2	6.22513	6.27271	6.38168	5.94192	6.62534	5.74114	6.15102	5.64359
Ada	15.3642	14.9027	15.2058	14.0638	7.72157	10.4991	8.72706	9.27335
Adad1	4.23637	3.82554	4.33153	4.45595	4.35627	4.19266	3.95258	4.25045
Adad2	4.31972	4.31365	4.14595	4.12428	4.29054	4.08078	4.85179	4.24275
Adal	9.74867	10.4561	10.7506	10.7725	9.86013	9.65996	9.35086	9.99259
Adam10	13.8558	14.3149	14.4054	14.0713	13.0305	13.6818	13.7745	13.8725
Adam11	4.60695	4.4618	4.60887	5.05652	5.23405	5.25673	4.91348	4.77298
Adam12	4.69139	5.1459	4.24704	4.35561	4.74689	5.21957	4.63526	4.72354
Adam15	8.86463	7.94406	7.4997	7.73295	7.40677	7.54057	8.13053	7.68239
Adam17	11.2322	12.211	11.9878	11.7623	11.0351	11.0841	11.1164	10.8114
Adam18	3.24658	3.26702	3.18177	3.18175	3.18401	3.3231	3.26884	3.3613
Adam19	9.07436	9.07263	8.64188	8.44984	8.39588	8.00541	8.45852	8.17818
Adam1b	5.8466	5.70236	5.5775	5.51919	5.52701	5.3553	5.44988	5.43126
Adam2	2.97639	2.72589	2.77185	3.60486	3.0352	2.86462	3.4384	3.38143
Adam20	5.12855	4.95988	4.80795	5.43654	4.90728	5.24423	5.08726	4.84705
Adam21	3.53292	3.78052	3.81206	3.9413	3.66296	3.9224	3.8959	3.66177
Adam22	6.89678	6.54641	6.89512	6.3569	6.70604	6.30271	6.48928	6.65762
Adam23	5.98104	5.60031	5.31687	6.18804	5.46957	6.03233	5.80833	5.40053
Adam24	3.75709	3.53764	3.97554	3.32866	3.67188	3.83225	3.35054	4.29788
Adam25	4.8009	4.75137	4.04871	4.94579	4.47409	4.39471	4.45433	4.547
Adam26a	4.02053	3.93395	3.79768	3.73291	3.98397	4.3929	4.02814	3.99389
Adam26b	3.21947	3.1954	3.50689	3.25197	3.60571	3.35044	3.60473	3.3118
Adam28	4.16362	4.13631	4.13042	3.62644	4.08741	3.78545	3.84898	4.32953
Adam29	4.88843	3.61948	3.86461	4.31448	3.45092	3.53849	4.13863	3.63414
Adam3	4.79335	5.44816	5.43889	5.79622	5.87271	4.9454	6.14855	5.50786
Adam30	4.23853	4.72831	3.98479	4.16042	4.33162	4.27283	3.91092	4.06328
Adam32	4.5733	4.11494	4.34135	4.16716	3.96533	4.84577	4.11052	4.30444
Adam33	5.33719	5.3556	5.49446	5.11252	5.46943	5.10803	5.24699	5.27322
Adam34l	4.85493	4.32651	4.47203	4.26373	4.87991	4.71282	4.53489	4.90225
Adam39	3.39281	3.12636	3.47319	3.28261	2.95268	2.99311	3.45579	3.1579
Adam4	8.29521	8.57908	8.28851	8.54042	7.19242	6.4766	7.08598	6.93384
Adam5	4.96722	4.48008	4.83502	4.34931	3.99736	4.458	4.78978	4.307
Adam6a	4.32063	4.23989	4.31178	4.48066	4.65117	4.43017	4.35558	4.58967
Adam6b	4.49942	4.08113	3.52802	3.56677	3.75334	3.46557	4.20237	4.1031
Adam7	3.80828	3.74144	3.666	3.92367	3.88979	3.98813	3.66641	3.79988
Adam8	4.23308	5.05256	4.9147	5.09607	6.94285	6.47152	6.79237	6.44806
Adam9	10.3378	10.9707	10.7758	11.1035	11.5685	11.2288	11.6052	11.5714
Adamdec1	14.0338	15.0492	14.8796	15.3827	15.7373	14.8803	15.0389	15.2925
Adamts1	6.63793	6.66728	6.74336	6.74091	12.5327	11.2866	11.6986	11.8882
Adamts10	7.82876	8.62894	7.87944	8.71372	7.10854	7.23663	6.93344	7.38552
Adamts12	6.17645	6.87647	6.34627	6.2246	6.50404	6.84004	6.68589	6.6437
Adamts13	4.50979	3.68384	3.57044	3.75564	3.88678	3.43188	3.39732	3.69076
Adamts14	6.17023	5.78721	5.678	5.49918	6.03164	6.20078	5.99508	6.10094
Adamts15	5.41274	5.96534	6.29762	6.15893	5.59925	6.05389	5.83552	6.12443
Adamts16	5.19112	5.44022	4.98207	4.85428	5.05392	4.97991	4.7606	4.9803
Adamts17	6.53123	7.10891	6.77859	6.4752	6.43643	6.45432	6.40499	6.56591
Adamts18	5.70896	5.54998	5.81733	4.95206	5.13283	4.90535	4.88595	5.00043
Adamts19	6.48319	6.57996	6.42332	6.27498	6.66295	6.2126	6.40049	6.3008
Adamts2	6.77771	6.67672	6.54191	6.16925	6.13081	6.59495	6.86536	6.58281
Adamts20	5.33324	4.83746	4.94739	5.30965	5.04868	5.08862	4.89406	5.03925
Adamts3	4.39224	4.42618	4.09043	4.71593	5.81878	5.39105	5.3038	5.46143
Adamts4	4.50729	4.81759	4.29939	3.59223	12.1115	10.4678	11.2856	11.0574
Adamts5	3.42948	4.02866	3.91175	3.6949	4.2155	3.6338	4.53081	3.99676
Adamts6	7.23607	7.55273	7.3367	7.68658	5.98446	6.41667	6.00014	5.97914
Adamts7	6.69536	6.93274	6.63036	6.49779	6.82986	6.63981	6.76149	6.95423
Adamts8	3.90505	3.8674	4.16849	3.90469	4.60987	4.59063	4.77159	4.58605
Adamts9	8.37363	8.86179	8.32478	8.21751	12.3791	10.518	11.1683	11.6612
Adamtsl1	6.61632	7.03875	6.82015	6.71427	7.33054	6.67201	6.76232	6.68224
Adamtsl2	5.13355	4.86934	4.76758	4.97784	5.166	5.10192	5.33928	5.52344
Adamtsl3	8.7397	9.05671	8.8106	8.18346	9.28501	7.66349	7.79761	8.57239
Adamtsl4	9.49908	9.14509	8.98574	8.94869	9.20837	9.35661	9.5063	9.38936
Adamtsl5	11.7903	10.768	10.5885	11.3661	9.45359	10.5499	10.1628	9.70767
Adap1	9.79266	10.2395	10.5512	10.7483	10.1181	10.943	10.6651	10.47
Adap2	11.0453	11.4487	11.3796	11.8535	11.063	11.6721	11.5407	11.4925
Adar	10.9797	11.9754	11.7043	12.0166	10.8914	11.2375	11.2248	11.0619
Adarb1	9.64407	8.28634	8.4957	8.64707	9.05282	9.01707	9.30728	9.30525
Adarb2	5.21142	5.37812	5.50343	5.43026	6.05354	5.33106	5.23694	5.38712
Adat1	7.29816	6.85049	6.33348	6.83378	5.38407	5.24679	5.87993	5.2739
Adat2	8.00555	8.07513	7.927	7.49159	8.70506	9.00229	9.02983	8.55393
Adat3	10.2451	10.3707	10.3449	9.75416	9.79353	11.2575	11.5747	10.115
Adck1	6.99472	7.2721	7.41087	7.06584	6.57361	6.44442	6.59933	6.34952
Adck2	6.69571	6.59969	6.51852	6.42467	5.70959	5.99299	5.79197	6.28187
Adck5	11.2168	11.8738	11.6924	11.3641	10.8612	11.1214	11.2012	10.9668
Adcy1	5.87861	6.11416	6.19126	6.14039	6.18255	5.91901	6.04396	5.99088
Adcy10	3.64091	3.65237	4.2675	3.49317	4.38997	4.2636	3.47806	4.07063
Adcy2	5.42486	5.90275	5.45514	5.62383	6.07035	5.83011	6.16481	6.01702
Adcy3	5.721	5.80995	5.99794	6.60279	5.72694	6.05996	5.76708	6.26637
Adcy4	5.14304	4.73004	4.80689	4.69435	6.08953	5.66612	6.15734	5.58793
Adcy5	6.13979	6.68814	7.06141	6.91456	7.35997	6.82637	6.80878	6.78999
Adcy6	11.4254	12.1426	12.3538	11.9865	11.5084	11.2304	11.3927	11.6651
Adcy7	7.6316	8.94114	8.34746	8.9041	7.39444	7.47935	7.6453	7.99025
Adcy8	9.75323	9.86958	9.82077	10.0054	8.59386	9.39718	8.77861	8.97284
Adcy9	8.00568	8.6617	8.8128	8.60287	8.07743	8.25003	8.50705	8.19291
Adcyap1	4.5114	4.39635	4.21871	4.33188	4.51143	4.50097	3.95676	4.5627
Adcyap1r1	6.70579	7.57946	7.53223	7.23977	7.88403	6.58763	7.55963	7.34107
Add1	14.2061	14.4662	14.4838	14.6953	13.9766	14.1537	14.405	14.0696
Add2	3.36797	3.7668	3.42764	3.94702	3.74181	3.58824	3.76097	3.85783
Add3	12.6474	13.4707	13.606	13.7672	13.4657	13.2835	13.0571	13.4221
Adgb	4.36458	5.12653	4.75791	4.70936	5.35145	4.90185	4.83971	4.82286
Adgra1	4.36497	4.20307	3.93915	4.15624	3.89245	3.99912	3.79678	4.56211
Adgra2	10.2915	10.5088	10.3929	10.3475	10.6403	10.1136	10.4411	10.553
Adgra3	9.74508	10.6136	10.6395	10.2398	9.82735	10.2903	10.1626	10.2608
Adgrb1	5.96881	5.94666	5.60536	5.28451	6.04893	5.5131	5.85642	6.21858
Adgrb2	4.87819	4.92215	4.66756	4.76909	4.67544	4.41401	4.53258	4.27252
Adgrb3	4.28318	5.07104	5.50506	5.09086	5.51389	4.4939	4.59127	5.17284
Adgrd1	11.9565	12.1448	12.1589	12.1596	12.5469	11.5744	11.6212	11.7723
Adgre1	8.23125	8.25208	8.53918	7.88448	8.21204	7.68867	8.18084	7.86335
Adgre4	6.87535	6.60677	5.98301	6.22708	6.36356	6.30954	6.39093	5.92372
Adgre5	10.9975	11.0328	10.804	11.1134	11.301	10.9985	11.4598	10.9098
Adgrf1	5.69186	5.76295	5.64606	5.50856	5.46495	6.15297	5.83967	5.70178
Adgrf2	6.13764	5.07384	4.81381	5.26172	5.49367	5.21376	5.2639	5.47179
Adgrf3	5.24541	5.31728	5.10599	5.80099	5.67929	5.81951	5.48787	5.89086
Adgrf4	5.12093	4.8289	5.1891	4.61918	5.03525	4.51828	4.77136	5.05007
Adgrf5	10.3838	10.7061	10.348	10.7497	11.8521	11.4709	11.4459	11.6116
Adgrg1	9.79176	9.25867	9.08409	8.73596	10.8542	10.4366	10.4991	10.2919
Adgrg2	4.84089	5.37276	5.20923	5.18504	6.60951	5.00584	5.51663	5.84549
Adgrg3	5.69117	5.55869	6.41381	5.21665	7.1163	6.30426	6.28112	6.06506
Adgrg5	6.63303	6.52026	6.89126	6.39353	6.01171	7.39258	6.98695	6.46585
Adgrg6	8.59364	9.02196	8.98318	8.80183	8.91101	8.60727	9.2926	8.73682
Adgrg7	16.2229	16.6176	16.4033	16.0485	16.0735	16.1333	16.0667	16.229
Adgrl1	7.18585	7.4122	7.3361	7.79186	8.00279	7.1925	7.55427	7.62423
Adgrl2	8.29274	8.20742	8.12805	8.00423	8.85805	8.97531	9.13967	8.57044
Adgrl3	7.15127	6.97127	6.9222	7.14516	7.19266	6.97352	6.9876	7.1743
Adgrl4	11.2446	10.7999	10.4795	10.7424	11.9722	11.6639	11.8673	11.7452
Adgrv1	3.14184	3.29474	3.35918	3.35398	3.34111	3.22766	3.13443	3.48414
Adh1	8.85963	10.0123	10.4183	11.0198	11.0347	10.9061	10.5981	10.6773
Adh4	3.7962	3.94312	4.30954	4.04024	4.12833	4.34639	4.44844	4.1608
Adh5	6.19521	6.97166	7.04388	6.85381	6.86461	6.96294	7.26577	6.64965
Adh6-ps1	4.65609	4.65457	4.36329	4.53418	4.28448	4.51208	5.05942	4.79647
Adh6a	9.95673	9.47833	11.085	8.46618	9.40675	12.5976	11.1697	11.6569
Adh7	4.67378	4.05375	4.20258	4.68855	4.24917	4.87494	3.9544	4.13647
Adhfe1	6.59031	7.60537	8.0166	7.48442	8.83994	7.22729	8.3855	8.24735
Adi1	10.6439	10.6817	10.6382	10.6272	10.4825	10.7138	10.7729	10.8992
Adig	5.02311	5.37317	5.07131	4.69094	5.21155	5.71496	5.50638	5.19098
Adipoq	3.63686	10.6741	9.97538	10.2153	11.3486	7.72314	12.5113	11.4383
Adipor1	13.5859	14.069	14.1389	13.8894	14.1192	13.9544	13.8704	14.188
Adipor2	14.1904	13.4768	13.8232	13.2951	13.3393	13.7232	13.5468	13.3738
Adissp	7.89603	8.30851	7.92457	7.63269	8.01195	8.03215	8.33499	8.28601
Adk	12.7817	13.6269	13.3835	13.6454	13.5234	12.91	13.029	13.1394
Adm	9.40082	10.0266	9.45018	8.59954	13.7934	11.7696	11.5713	12.4168
Adm2	5.43906	4.99967	4.83139	5.28785	5.41911	4.96378	5.42713	5.307
Adnp	11.0143	10.9995	11.2913	11.0642	11.4088	11.0087	11.1323	11.0279
Adnp2	7.47662	8.17095	8.11851	7.66868	7.89514	7.26923	7.61566	7.43681
Ado	6.62962	7.27307	7.28955	7.2442	6.75521	7.00118	7.46889	7.30972
Adora1	6.6132	6.24845	6.08297	5.9477	6.47275	6.51565	6.19057	6.85872
Adora2a	7.83903	7.78184	8.1636	7.86214	8.35011	7.86262	8.27638	8.12082
Adora2b	4.70784	4.52823	4.71959	4.40551	5.06578	4.67658	4.92885	4.81848
Adpgk	8.11564	8.56793	8.41104	8.58492	8.7586	8.38077	8.31049	8.25206
Adprh	5.88215	6.56031	6.10409	6.47694	6.35341	6.79064	7.25906	6.22374
Adprhl1	4.75801	4.89112	4.04105	3.98863	4.59661	4.45867	4.37229	4.74047
Adprm	11.9453	11.8668	11.8423	11.6126	12.1004	11.7975	11.3645	11.5507
Adprs	5.34931	6.11118	6.11029	5.76342	6.00288	5.7654	6.08401	6.3742
Adra1a	3.55594	3.51051	3.4907	3.44811	3.49361	3.64762	3.19089	3.70919
Adra1b	5.01781	5.01135	4.79571	4.7382	4.94597	4.62676	4.65236	4.94754
Adra1d	4.47431	4.23729	4.31513	4.53401	4.33665	4.21821	4.49372	4.34666
Adra2a	7.7971	8.03981	7.40429	6.99409	7.25753	7.09254	7.16609	7.16232
Adra2b	4.59094	4.46686	4.0789	4.48478	4.19662	4.24606	4.53053	4.58517
Adra2c	3.47666	3.518	3.60958	3.59021	3.60803	3.43948	3.44262	3.60029
Adrb1	3.76097	3.66869	4.28719	3.63816	3.88495	3.7335	3.79206	3.46808
Adrb2	8.27861	8.29961	8.10535	8.94354	10.3146	9.00985	9.45067	9.46683
Adrb3	4.78093	5.68493	5.24468	5.54171	5.62643	4.99269	5.81151	5.5214
Adrm1	10.5736	10.0365	10.3638	10.1999	10.3394	11.0927	11.2685	10.6239
Adsl	8.85882	9.51298	9.39559	9.24428	8.91537	9.4304	9.9099	9.32663
Adss1	4.51421	4.54844	4.78195	4.92256	4.42094	4.58718	4.67351	4.59602
Adss2	13.1335	13.6527	13.5761	13.5892	14.4369	13.8164	13.9128	14.008
Adtrp	14.9572	14.7648	14.7103	14.9358	14.6528	15.1877	14.9793	14.8752
Aebp1	9.12275	9.20363	9.46419	9.64405	9.64311	8.52145	9.36311	9.05377
Aebp2	13.5578	13.6928	13.715	13.8076	14.1858	13.7804	13.796	13.825
Aen	7.16935	7.48066	7.13242	7.41813	7.97188	7.38292	7.41295	7.73113
Afap1	8.46331	8.40908	8.75749	8.05082	9.14814	8.74221	8.58812	8.42421
Afap1l1	6.22064	6.26346	5.959	6.30765	6.63581	6.2587	6.43401	5.89213
Afap1l2	7.33628	6.55522	6.52395	6.59135	6.64835	6.4168	6.69206	6.78154
Afdn	12.2706	11.5031	11.5687	11.277	11.194	11.3694	11.4862	11.3687
Aff1	14.7538	13.7896	13.9676	14.1202	14.5213	14.5214	14.6188	14.4887
Aff2	4.95001	4.65257	4.90511	4.63625	4.5044	4.23687	4.37568	5.03654
Aff4	14.9207	14.9091	14.8276	14.9713	15.3789	14.9821	14.9878	15.2603
Afg1l	7.70906	8.9947	8.88915	8.66923	7.85321	7.7718	7.89068	7.77489
Afg2a	9.38685	10.1602	10.0756	9.84362	10.0406	9.89507	10.0392	9.89931
Afg2b	6.22016	6.66668	6.88046	6.16751	6.8123	6.61453	6.60105	6.62459
Afg3l1	7.84669	8.69947	8.78923	8.21133	8.5073	8.58839	8.91888	8.61267
Afg3l2	12.5795	13.2024	13.4877	13.5085	13.1841	13.3784	13.3687	13.3744
Afm	4.50116	4.17868	4.17131	4.56768	4.63065	4.60649	4.35385	4.3305
Afmid	7.23956	7.37463	7.61034	7.85043	7.7547	8.16659	8.12632	7.75915
Afp	5.93872	5.26293	5.24367	4.97574	5.29632	5.36855	5.23647	5.67758
Aftph	12.1139	12.5524	12.6338	12.7387	12.1982	12.3509	12.3349	12.3419
Aga	8.53403	8.77687	9.0832	8.86396	9.14009	8.84162	8.88531	9.08253
Agap1	11.5078	11.8161	11.8945	11.8721	11.6196	11.6884	11.6494	12.0285
Agap2	5.2711	5.67167	5.67376	6.32922	5.10583	5.96897	5.41018	5.69019
Agap3	7.95392	6.99134	7.13273	7.18337	7.16738	7.20806	7.1765	7.26159
Agbl1	5.5042	4.99879	4.99993	5.3027	4.97062	5.05037	5.29108	5.31806
Agbl2	5.09643	5.56301	4.94012	4.942	5.17266	5.13761	5.01324	5.38703
Agbl3	6.20427	6.22203	5.69162	6.47302	6.55619	6.22867	6.06175	6.47159
Agbl4	3.76732	3.69602	3.72791	3.70006	4.06214	3.70655	3.40934	3.78969
Agbl5	8.45371	8.33428	8.27451	8.05185	7.84768	8.22937	8.00374	8.0234
Ager	4.93476	4.99904	5.04986	4.42598	5.04761	4.65486	4.70975	4.75728
Agfg1	13.0388	13.735	13.6677	13.7981	13.7599	13.9012	13.8517	13.9194
Agfg2	8.49309	8.68655	8.73118	8.74076	8.6192	9.07046	9.13983	8.85165
Aggf1	11.8683	11.8957	12.3224	11.9316	11.8534	11.8906	12.1258	11.9103
Agk	7.88103	7.71961	7.87554	7.84888	7.99387	7.89271	8.30811	7.94722
Agl	9.83008	10.2152	10.8193	10.4799	9.91533	9.81789	10.1465	10.0161
Agmat	5.89706	5.85593	6.14248	5.84114	5.70167	6.17925	6.39497	6.11441
Agmo	13.5958	13.9345	14.2805	14.2311	13.2368	13.795	13.1226	13.3434
Ago1	8.85757	9.0454	8.90165	9.12633	8.54009	8.37038	8.59287	8.25711
Ago2	12.1013	12.5345	12.6473	12.5293	12.4499	12.4008	12.585	12.6675
Ago3	8.87762	9.63498	9.70993	9.68707	9.07529	9.19878	9.4576	9.39941
Ago4	7.12137	7.25231	7.13027	8.02736	6.81597	7.09694	7.15858	7.39978
Agpat1	14.3499	14.6129	14.6937	14.9466	13.7219	14.61	14.2736	14.3347
Agpat2	15.6323	15.432	15.2827	15.1323	15.7698	16.1157	16.0088	15.756
Agpat3	11.8799	13.1612	13.2569	13.2982	13.5795	13.3166	13.2885	13.4049
Agpat4	10.6428	11.2154	10.9431	10.373	11.7817	11.8628	11.9534	11.9021
Agpat5	10.1546	10.0679	9.97975	9.81293	10.2032	9.65504	10.201	9.7637
Agps	11.369	11.3057	11.5755	11.2162	11.6592	12.066	12.0039	11.8984
Agr2	15.4105	15.0608	15.0323	14.9009	15.053	14.927	15.2099	15.1456
Agr3	5.25143	4.9749	5.62982	5.35801	5.65849	5.11523	5.45442	5.64835
Agrn	11.423	10.5112	10.6089	10.7976	9.68036	9.68282	9.4004	9.85656
Agrp	6.47339	6.40489	5.91117	6.16153	6.27378	6.38849	6.55549	6.44283
Agt	8.67981	9.08798	8.50517	8.64438	9.84619	9.21699	9.04829	9.33538
Agtpbp1	7.60946	8.18905	8.29364	8.58647	8.62488	7.68924	8.11686	7.88726
Agtr1a	9.43197	9.1268	8.79617	9.1936	9.36599	8.66659	8.88209	9.07651
Agtr1b	4.99298	4.99608	4.85308	5.11044	5.47988	5.23277	5.4358	5.80738
Agtr2	5.7518	4.7211	4.98508	5.2787	4.61402	5.17782	5.06844	5.45098
Agtrap	7.98176	8.02287	8.10699	7.85988	7.65824	8.16587	8.60421	8.19797
Agxt	4.6981	4.14999	4.00656	4.47929	4.4638	4.39222	4.56691	4.36585
Agxt2	5.48961	5.15004	5.50755	5.30455	5.1814	4.92048	5.19383	5.78413
Ahctf1	9.43992	9.66228	9.54014	9.66224	9.78185	9.49291	9.98012	9.51536
Ahcy	11.8985	11.944	12.2497	11.9815	12.4565	12.1656	12.2866	12.3154
Ahcyl1	15.6377	15.3291	15.3962	15.3555	15.7182	15.3521	15.4358	15.5538
Ahcyl2	11.4612	12.5302	12.689	12.0906	11.7801	12.5912	12.3345	12.3227
Ahdc1	5.2388	5.27955	5.40065	5.3605	5.26872	4.9378	5.16993	4.93299
Ahi1	6.00905	6.11874	5.98888	6.2994	6.49741	5.82731	6.29356	6.19719
Ahnak	11.4121	12.7972	13.1929	13.0042	13.7946	13.2812	13.699	13.7018
Ahr	7.19525	7.61928	7.64432	7.81027	7.69847	8.04657	7.72296	7.32257
Ahrr	6.44883	6.71805	6.89193	6.73352	6.13766	6.41297	6.41251	6.94665
Ahsa1	11.3638	12.0802	12.1168	11.6896	11.2113	11.719	11.7407	11.4807
Ahsa2	9.00413	9.15034	9.79999	9.19855	9.0578	9.01615	9.3214	8.92882
Ahsg	4.83189	4.44008	4.24365	4.35334	3.97024	4.60021	4.10163	3.84541
Ahsp	4.73461	4.98841	4.77698	4.90579	4.77895	4.55869	4.54471	4.88135
AI182371	5.56576	4.90249	5.03934	5.15717	4.8854	5.14379	4.72056	4.6818
AI429214	5.34578	5.14773	4.67945	4.79812	4.62337	4.95678	4.53984	4.70812
AI467606	6.70814	6.20881	6.13185	6.51717	5.65702	5.6566	6.29014	6.13357
AI504432	6.01964	6.11124	6.61766	7.03004	5.88769	6.19974	6.11969	5.35242
AI506816	12.1587	11.8563	12.0861	11.4466	12.1155	12.7471	13.0057	12.2826
AI593442	7.43393	6.19731	6.39598	6.22971	6.56528	6.595	6.43917	6.34648
AI597479	7.47109	8.17809	7.96121	7.58784	7.61407	7.00998	7.45945	7.22211
AI661453	8.7566	8.10264	8.26788	7.86504	8.35789	9.13586	8.47256	8.87594
AI837181	8.264	9.24089	8.8773	8.90207	9.43337	9.60541	9.59939	9.03749
AI987944	10.9788	11.1301	11.1062	11.2765	10.0743	9.13054	9.68715	9.36613
Aicda	3.67187	6.33635	4.14317	7.88221	4.00755	4.03859	3.61904	3.60391
Aida	11.695	11.3161	11.315	11.5877	11.8802	11.6429	11.7252	11.4243
Aif1	9.09003	9.42215	9.25792	9.52739	9.28034	9.05473	9.17482	8.93882
Aif1l	7.20623	7.36234	7.25516	7.00664	7.67471	7.30498	7.19587	7.6109
Aifm1	13.486	13.6302	13.6744	13.56	13.533	12.9821	13.1589	13.3261
Aifm2	4.67719	5.46911	5.85947	6.01211	6.19949	5.85023	6.12191	5.99554
Aifm3	4.49055	4.60917	4.55596	4.39037	4.62419	4.43719	4.65483	4.23489
Aig1	10.4613	10.585	10.6955	10.3617	10.7306	10.6505	10.5701	10.7503
Aim2	8.9576	9.07747	8.93997	8.73879	8.97426	8.78355	9.24376	8.85997
Aimp1	8.48078	8.20582	8.46967	8.78766	9.53859	9.23353	9.25905	9.07388
Aimp2	10.9487	10.594	10.7223	10.7252	10.5759	10.9919	10.9185	10.5083
Aip	5.54634	6.33633	6.62385	6.17175	5.47298	5.92556	6.04115	5.98942
Aipl1	2.88001	2.96303	2.88691	3.15021	3.05485	3.01919	3.04561	2.85844
Aire	3.86742	3.80788	4.00412	3.52428	4.13097	3.71035	3.38393	4.20652
Airim	5.90942	5.99316	5.87261	6.22421	5.68159	5.70848	5.83243	6.19207
Ajap1	4.2537	3.69456	3.94767	3.83881	4.31704	3.97864	4.18384	4.00419
Ajm1	3.24935	3.14606	3.56011	3.10665	3.17801	3.23236	3.13081	3.34336
Ajuba	6.30445	6.24991	6.31478	6.47375	5.6414	5.40228	5.44905	5.75328
Ak1	7.23543	7.21424	7.16399	7.33032	7.2817	6.65598	7.09202	6.62795
Ak2	13.2492	13.9824	14.3142	13.8074	14.4127	14.2403	14.3401	14.3812
Ak3	14.6969	14.7524	14.8645	14.7406	14.3658	14.5952	14.541	14.509
Ak4	7.08864	6.89391	6.95432	6.08776	6.89491	5.77687	5.72411	6.40578
Ak5	4.81254	4.5311	4.52686	4.71245	4.68896	4.56921	4.63209	4.183
Ak7	5.83951	5.21831	5.22361	5.08918	5.94592	5.53576	5.95252	5.54254
Ak8	5.76161	5.60858	5.66503	5.0677	5.85024	5.62089	5.95216	5.34282
Akain1	4.08055	3.51728	3.75748	3.75092	4.16944	3.6684	3.9872	3.82532
Akap1	9.69271	10.3682	10.551	10.2144	9.11869	9.77891	9.71913	9.48508
Akap10	9.85923	10.1307	9.90002	10.1817	9.09598	9.59761	9.86808	9.52196
Akap11	10.7894	11.0835	11.0489	11.0086	11.5639	11.043	11.3451	11.5593
Akap12	8.55765	8.78395	8.72719	8.77986	12.8606	11.2984	11.7781	11.977
Akap13	10.9154	11.3553	11.5822	11.1139	11.5983	11.1301	11.2389	11.7022
Akap14	4.36146	4.63772	5.13844	4.07241	4.35778	4.518	4.59586	4.42947
Akap17b	7.69707	7.68606	7.73617	7.565	7.09002	6.95899	7.39443	6.76332
Akap3	4.08475	3.37613	3.35888	3.68214	3.50138	3.36483	3.86495	3.90868
Akap4	3.67026	3.77269	3.62096	3.87553	3.54183	3.41922	3.65073	3.87824
Akap5	5.45906	5.52283	5.35669	5.95137	5.48688	5.29316	5.61982	5.29316
Akap6	7.34239	7.84195	7.52547	7.12874	7.38973	7.30285	6.65449	7.04817
Akap7	11.735	11.9592	12.0334	12.0036	12.5615	11.4577	11.6691	12.0067
Akap8	9.68597	10.6457	10.8207	10.9687	10.1441	10.3751	10.4962	10.1512
Akap8l	8.63213	9.66117	9.70469	10.0411	9.6871	9.3569	9.69025	9.31072
Akap9	13.7311	13.6366	13.614	13.4348	13.3409	13.121	13.2782	13.0755
Akip1	7.42509	7.68783	7.80509	7.59361	8.24115	8.02665	8.03562	7.80742
Akirin1	10.5923	11.2359	11.406	11.4094	12.0214	11.8819	11.638	11.8324
Akirin2	12.5712	12.9143	12.8207	12.5203	12.6469	12.5586	12.5982	12.5287
Akna	7.5129	8.26117	7.81991	9.30689	7.19989	8.38721	8.18004	8.04307
Aknad1	5.04812	4.92886	5.53217	4.37515	5.47276	4.18614	5.19874	4.70042
Akp3	5.66943	5.54925	5.86103	5.9439	5.72023	5.49934	5.36092	5.52048
Akr1a1	13.9783	14.1888	14.3303	14.3338	14.411	14.8146	14.766	14.5589
Akr1b1	9.54004	10.0453	10.0824	10.3753	10.5588	10.329	10.569	10.5135
Akr1b10	8.61996	9.59666	9.14081	9.08622	9.19698	9.61931	9.22712	9.28184
Akr1b7	12.2532	12.2486	12.6036	12.5503	11.2394	13.0398	12.4139	12.5183
Akr1b8	9.18965	8.36703	8.28502	8.0948	11.1395	11.2217	11.6656	11.1578
Akr1c12	11.1889	11.5225	11.6735	12.529	12.0276	11.604	11.7193	11.7828
Akr1c13	11.1846	11.7977	12.0665	12.7094	12.4215	11.9031	12.3342	12.2745
Akr1c14	11.2783	11.3031	12.2479	13.4971	11.8309	10.8183	11.3009	11.2537
Akr1c18	4.56828	4.02709	4.48505	4.09493	4.35563	3.9848	3.74264	4.33673
Akr1c19	9.58883	9.12377	9.59624	11.0803	8.95067	8.49415	8.63051	8.63796
Akr1c20	2.99446	2.9419	2.98594	3.11119	3.134	3.10967	3.39223	3.51086
Akr1c21	4.62419	4.72327	4.70523	5.38429	5.35092	3.9965	4.54155	4.72944
Akr1c6	3.48934	3.53034	3.33411	3.69002	3.76135	3.62262	3.8234	3.50704
Akr1cl	3.84965	3.63521	3.3509	3.25269	3.50858	3.21984	3.35588	3.39136
Akr1d1	4.21341	4.23119	3.30007	3.48655	4.63287	3.87513	4.04312	2.9976
Akr1e1	11.3	11.6354	11.4182	11.7563	11.4999	10.9658	10.9628	11.0043
Akr7a5	9.39554	9.52879	9.67464	9.59809	10.0518	10.0865	9.7483	10.061
Akt1	11.9175	12.3891	12.3803	12.2238	12.5562	13.1595	13.1739	13.0236
Akt1s1	11.7805	12.0082	11.6935	11.589	11.7851	11.5148	11.6669	11.7828
Akt2	8.05483	8.62308	8.6756	8.50273	9.03486	9.23054	9.59107	8.96194
Akt3	9.77055	10.1771	10.1385	10.4636	10.1692	9.77727	9.66181	9.65571
Aktip	10.1647	10.4782	10.9015	10.914	10.2616	10.2487	10.4668	10.4455
Alad	9.73563	10.273	10.493	10.1467	10.0828	10.1199	10.4633	9.91754
Alas1	14.5259	14.3818	14.6715	14.0703	14.535	13.8817	14.099	14.1276
Alas2	5.29906	5.32569	5.7877	5.03167	7.75019	7.78069	6.22452	6.95597
Alb	5.35851	5.32853	4.85969	5.2491	6.28274	5.64529	5.59856	5.53849
Albfm1	6.69149	6.48707	5.93674	5.70483	6.24375	5.78924	6.38386	6.42815
Alcam	13.1376	13.1245	13.0293	12.4614	13.2182	13.0205	13.2708	13.1101
Aldh16a1	7.39305	8.07897	8.39603	7.7837	7.85177	8.22236	8.15809	8.13862
Aldh18a1	11.1785	11.3038	11.7262	11.2804	10.9278	11.9556	11.4981	10.9642
Aldh1a1	13.3336	14.2309	13.9908	15.1679	13.4971	12.9563	13.4846	13.2797
Aldh1a2	7.81923	7.87227	7.7113	7.16172	8.50089	7.93212	7.39569	7.62055
Aldh1a3	7.04221	7.53461	7.72804	8.12572	9.37628	9.06467	9.21312	9.18385
Aldh1a7	9.34405	9.92758	9.85296	10.6402	9.48041	9.00975	9.22654	9.09858
Aldh1b1	13.0363	13.2203	13.706	13.7726	13.6864	14.2632	14.1829	13.6748
Aldh1l1	11.5781	11.6861	11.9702	11.3601	10.2885	11.625	11.3784	11.24
Aldh1l2	4.9083	4.70118	4.80271	4.60701	4.77148	4.78607	4.88108	4.69032
Aldh2	12.6786	13.7177	13.862	13.8502	13.9449	14.0463	14.1493	14.0047
Aldh3a1	3.12289	3.11057	3.00832	3.22845	3.35546	2.95699	3.15124	3.23938
Aldh3a2	12.836	13.5368	13.6077	13.637	13.6395	13.7385	13.7045	13.5805
Aldh3b1	9.77203	9.52394	9.99659	9.60281	8.67925	9.42975	9.29074	9.17453
Aldh3b2	6.1512	5.73322	5.66566	5.52849	5.96033	5.77068	6.15367	5.56274
Aldh3b3	4.78933	5.38233	5.41304	4.62123	5.05423	5.46144	5.12107	5.54327
Aldh4a1	7.94179	7.77218	9.31534	8.89137	6.62589	8.95506	8.42537	8.18816
Aldh5a1	7.92783	8.38477	8.56645	8.22201	8.489	8.67811	8.70298	8.36425
Aldh6a1	7.82645	9.32139	9.35793	9.52871	9.79079	9.68335	9.71117	9.58349
Aldh7a1	7.72485	8.50992	8.23327	8.09189	8.35772	8.35963	8.73817	8.24289
Aldh8a1	3.77388	3.48234	3.08377	3.34951	3.18278	3.53135	3.31663	3.19397
Aldh9a1	14.0439	14.9367	15.0974	15.0437	14.6518	15.0357	14.9776	14.8575
Aldoa	14.5294	15.4152	15.2714	15.1246	15.1423	15.2008	15.3218	15.3417
Aldoart1	5.42101	5.78536	5.5403	5.43143	5.92813	5.70777	5.72049	6.0437
Aldoart2	6.41967	6.72998	6.84485	6.5416	6.56448	7.01953	7.03087	6.94169
Aldob	17.2146	17.0972	17.1844	17.2543	17.2429	17.1221	16.9856	17.0907
Aldoc	7.17224	7.96733	8.14672	7.83085	7.8489	8.06721	8.07807	7.93706
Alg1	6.45899	6.60875	6.87876	6.66117	6.36608	6.73357	6.60284	6.73756
Alg10b	10.7263	11.1821	11.2317	10.912	10.8514	10.5015	10.8324	10.8051
Alg11	9.10844	9.44063	9.64216	9.2652	9.06384	8.92433	8.8854	9.18357
Alg12	9.83689	9.15039	8.63153	9.09231	8.48695	9.54954	9.46579	8.66984
Alg13	6.62715	6.55132	6.60213	6.36535	6.53423	7.12009	6.96232	6.75597
Alg14	9.695	9.31049	9.24361	8.86527	9.4825	9.3115	9.55286	9.01072
Alg2	9.50944	10.0653	10.7365	10.4339	9.53656	10.1169	10.3534	9.97106
Alg3	9.65639	8.86633	8.66264	8.00539	8.37774	9.07645	9.1118	8.66287
Alg5	11.5196	12.0231	11.9955	11.8523	12.379	12.1744	12.1614	12.0132
Alg6	10.0289	9.56017	9.743	9.37501	9.39242	9.84183	9.95853	9.77817
Alg8	8.70789	8.79378	8.351	8.35614	8.11464	8.48126	8.54285	7.98317
Alg9	9.28577	9.76745	9.98293	9.49269	9.3796	9.98993	10.0263	9.83646
Alk	4.22503	4.20191	4.3941	4.20601	4.19966	4.40237	4.20651	3.95311
Alkal1	4.42492	4.00111	3.64318	3.66926	3.87043	3.70298	3.35207	4.36505
Alkal2	3.52729	3.47277	3.18247	3.62849	3.48514	3.26343	3.71535	3.38895
Alkbh1	6.73102	6.17303	6.31295	6.29382	6.03816	6.55239	6.30527	6.42965
Alkbh2	7.44921	7.2504	6.95515	6.55983	7.00951	7.04074	6.80385	6.92933
Alkbh3	9.58234	10.1647	10.3538	10.0869	10.1079	10.4298	10.6518	10.4127
Alkbh4	7.23626	7.61657	7.60105	7.16463	7.57985	7.89558	7.60817	7.85655
Alkbh5	10.2692	11.4136	11.7623	11.4797	10.6971	11.6583	11.4325	11.2318
Alkbh6	11.0713	11.2228	11.2701	11.2934	11.2905	11.4423	11.1486	10.9002
Alkbh7	8.10107	8.15999	8.84918	8.47269	8.08194	8.29328	8.06865	8.10242
Alkbh8	10.881	10.9631	11.1806	10.9759	10.7867	10.829	10.8032	10.5876
Allc	3.49212	3.16838	3.21745	3.18057	3.33117	3.13433	3.14968	3.18322
Alms1	9.33346	9.46071	9.68977	9.23032	8.85785	8.99792	8.97211	8.99932
Alms1-ps2	5.24416	5.60656	5.86201	5.71616	5.95611	5.37084	6.03263	5.6616
Alox12	5.28344	4.87855	4.76941	4.76287	4.7843	4.63765	4.68531	4.5818
Alox12b	6.00092	6.26692	5.38817	5.21343	5.75306	5.46034	5.51694	5.92666
Alox12e	4.75422	4.07338	3.6184	3.98665	3.99256	3.76703	3.64037	3.83365
Alox15	6.41643	5.93397	5.94106	5.68937	5.98479	5.19963	5.63607	5.62574
Alox5	5.28631	4.81332	5.27752	4.9704	5.40127	5.30404	4.91858	4.63453
Alox5ap	8.55023	8.76087	9.01325	8.65036	9.33137	8.7417	8.91254	9.18899
Alox8	7.12843	6.90438	6.59168	6.58654	7.21238	6.57416	6.89181	6.99336
Aloxe3	6.86027	5.628	5.5439	5.85085	9.64113	7.38011	7.92715	8.1426
Alpi	15.8886	15.5507	15.8498	16.113	14.7361	15.7586	14.8998	15.1381
Alpk1	7.40048	7.93466	8.02261	7.6923	8.05558	8.1612	8.4207	7.94397
Alpk2	4.68188	3.95023	3.62993	4.19992	3.78384	3.80034	3.76597	4.1403
Alpk3	5.11339	5.03212	4.55954	4.98381	4.93957	5.15461	5.61829	5.28352
Alpl	5.08651	5.15079	4.71194	5.47343	5.59149	5.47403	5.55056	5.11584
Alppl2	4.13057	4.12914	3.79836	3.78621	4.66101	3.37795	3.78566	3.94687
Als2	8.34627	8.21978	9.89716	10.4256	9.95745	10.353	10.1877	10.0185
Als2cl	5.5816	6.42218	6.72382	6.91272	8.53273	7.35914	7.68572	7.72561
Alx1	5.58752	5.18105	4.33978	4.63845	4.69403	4.72944	4.79429	5.29537
Alx3	3.92609	3.95073	4.11514	3.4116	3.98637	3.95318	3.70931	3.89944
Alx4	4.50964	4.55414	4.28346	4.24429	4.40672	4.27841	4.09559	4.36187
Alyref	13.5176	13.4941	13.2194	13.1815	13.791	13.451	13.7522	13.4576
Alyref2	7.23179	7.3707	7.46013	7.29096	7.25061	7.25749	7.25165	6.89023
Alyreffm1	4.53764	4.35743	4.23699	3.78108	4.37373	4.0118	4.15915	3.86863
Alyreffm10	4.77765	4.69996	4.40773	4.82823	5.24169	4.40542	4.73433	4.97405
Alyreffm11	3.96004	3.89761	3.86426	3.9557	4.53689	3.90729	4.02549	4.03976
Alyreffm4	4.22039	4.01538	4.02636	3.6362	3.69003	3.81017	3.78653	3.52974
Alyreffm5	5.99475	4.92749	5.33949	5.28954	5.93025	5.23729	5.59363	5.87606
Alyreffm8	5.92369	4.89753	5.4038	5.20389	6.02489	5.23327	5.5397	5.9124
Amacr	6.21654	6.75006	7.05011	6.53483	6.41962	6.49566	6.53324	6.25246
Ambn	4.10039	3.93238	4.13768	4.15831	4.09743	3.69091	4.06421	3.86693
Ambp	4.88879	4.5668	4.62909	4.25451	4.85064	4.44703	5.02849	4.40636
Ambra1	14.5847	13.4218	13.4448	13.5422	13.123	13.9875	13.8856	13.3778
Amd2	9.61315	10.5477	10.8311	10.5417	10.9088	10.2989	10.3677	10.1688
Amdhd1	4.2425	3.7384	3.65899	3.79599	3.81838	3.64437	3.93327	3.96528
Amdhd2	11.112	11.1477	11.5068	11.9329	11.3375	11.8134	11.6419	11.2958
Amelx	4.0907	4.43407	3.69956	4.18377	4.41228	4.60792	3.88944	4.30038
Amer1	7.41127	7.36696	7.10576	7.19475	6.56308	6.9255	7.01482	7.1748
Amer2	4.12264	3.9769	3.86524	3.8055	4.10413	3.77573	4.36373	4.2176
Amer3	3.4213	2.93026	2.95794	3.41651	2.87816	3.06347	2.92693	2.96513
Amfr	9.57671	10.2893	10.0863	10.5093	10.5263	10.7699	10.7418	10.4587
Amh	3.35143	3.24736	3.27657	3.23486	3.43271	3.22911	3.39927	3.13993
Amhr2	3.84323	4.19704	3.87958	3.87019	4.11894	4.37147	4.30419	4.2454
Amigo1	9.10313	9.10304	9.05718	8.81743	8.34675	8.40286	8.92116	8.8845
Amigo2	5.44349	4.883	5.54309	5.31024	5.39294	5.28596	5.40133	5.39753
Amigo3	6.72602	6.41369	6.93928	6.7897	7.01451	6.50141	7.35063	7.16047
Ammecr1	10.6087	10.716	10.7615	10.0874	10.1891	10.3902	10.6336	10.3077
Ammecr1l	11.9123	11.6224	11.5187	11.5147	11.5322	11.492	11.3686	11.2154
Amn	8.82601	9.33909	9.4833	9.86166	8.48565	9.52158	9.20692	8.92741
Amn1	10.4358	10.4106	10.2959	10.5288	9.99189	9.15902	9.48309	9.47109
Amot	7.98706	8.3954	8.38661	8.05143	8.28285	8.29931	8.47381	8.35156
Amotl1	6.77837	6.93966	6.72567	6.92581	7.92664	7.0937	8.04433	7.56263
Amotl2	6.83884	7.40362	7.16648	7.18388	7.45799	7.08168	7.30026	6.94385
Ampd1	3.62341	3.4949	3.24462	3.30368	3.31835	3.88245	4.0709	3.77358
Ampd2	9.33158	9.45734	9.6908	9.62572	9.54443	10.1184	9.55492	9.58582
Ampd3	11.4687	11.5718	11.8584	11.6528	11.4345	10.6647	11.7857	11.1597
Amph	6.20859	6.07077	6.02391	6.33443	5.97264	5.94116	6.18572	6.52593
Amt	4.88204	5.11793	5.06694	5.24699	5.19709	4.52856	4.5771	4.47354
Amtn	4.67333	4.72147	4.69529	4.95516	4.54509	4.35849	4.57316	4.6218
Amy1	4.58304	5.99723	5.27285	5.32073	5.97702	5.16722	6.80996	5.67455
Amy2a1	4.49049	4.70177	5.11266	4.82406	4.94552	4.74397	5.04561	5.1892
Amy2a2	4.49049	4.70177	5.11266	4.82406	4.94552	4.74397	5.04561	5.1892
Amy2a3	4.49762	4.74988	5.13885	4.68022	4.9334	4.79423	5.05814	5.04907
Amy2a4	5.44053	5.35466	5.81973	5.47315	5.53996	5.3957	5.67295	5.88594
Amy2a5	4.3692	4.43168	5.07343	4.77582	4.90506	4.7984	4.71206	4.80078
Amy2b	4.86172	4.20118	4.37432	5.06536	4.37143	4.36029	4.25211	4.24943
Amz1	6.43382	6.6199	6.40009	6.59517	6.19746	6.25709	5.87601	6.77258
Amz2	12.202	12.4206	12.5485	12.4344	12.7442	12.2797	12.3656	12.3625
Anapc1	11.4841	11.8863	11.7218	11.5988	11.0359	11.5058	11.4984	11.427
Anapc10	11.0533	10.2047	10.3821	10.1622	10.068	9.52699	9.36884	9.79633
Anapc11	9.25069	8.82831	8.68527	9.07075	9.06022	8.8905	8.95669	8.89781
Anapc13	14.7881	13.829	13.8122	13.7714	14.4025	14.4318	14.5454	13.9868
Anapc15	11.8662	11.8752	11.8361	11.4652	11.8062	11.1274	11.7356	11.8692
Anapc16	11.5865	12.0776	11.7674	12.108	12.1491	12.4234	12.3378	12.4566
Anapc2	11.6285	11.8813	11.8991	12.0653	11.9153	11.9499	12.2451	11.933
Anapc4	10.6849	10.8097	10.9176	10.8389	11.0214	10.6222	10.9347	10.8391
Anapc5	13.002	14.0829	14.2298	14.2119	14.4007	13.8091	14.0355	14.3733
Anapc7	8.02401	8.81211	8.85624	8.6977	8.60277	8.68147	8.76674	8.76442
Ang	10.8212	10.6579	10.4799	10.1186	11.1649	10.7838	10.9601	10.6805
Ang2	7.35929	6.97407	7.13806	6.97657	7.44889	7.49859	6.87122	7.37326
Ang3	8.39385	7.4549	7.94194	7.77315	8.62619	8.23571	7.92986	8.64758
Ang4	16.2984	15.6652	16.0244	15.9703	16.4917	16.1963	16.0137	16.1049
Ang6	4.86534	4.6975	4.42998	4.39154	5.14834	4.4647	4.76591	4.71373
Angel1	6.15146	5.82607	6.03971	5.9575	5.89615	5.90924	6.0717	6.16746
Angel2	10.3896	11.2884	11.1524	11.2754	10.4779	10.4215	10.5863	10.6468
Angpt1	6.44384	6.96602	7.34662	7.0744	6.82064	6.37929	6.53541	6.79973
Angpt2	6.96285	7.38353	7.83376	7.72034	8.85842	7.63805	8.07077	7.78883
Angpt4	6.69406	6.69942	6.84061	6.35596	7.00056	6.37142	6.53101	6.78136
Angptl1	9.36959	8.85145	8.67174	8.33865	8.77473	7.59244	7.80709	7.75451
Angptl2	7.67899	7.99577	8.58634	8.34145	7.91527	7.95569	8.10356	8.07321
Angptl3	4.1475	4.20954	4.50427	4.36394	4.36664	4.29568	3.97221	4.24073
Angptl4	9.24174	8.9047	9.62149	9.76792	10.0576	10.9216	11.8914	10.9886
Angptl6	6.04224	6.28807	6.27284	5.71544	6.54242	6.05766	5.79208	5.90414
Angptl7	5.87585	6.05524	5.87123	5.86594	5.58816	6.04003	6.03557	6.12031
Angptl8	6.81204	6.34022	5.95926	6.10181	6.22053	6.08547	5.6633	5.85698
Ank	8.68569	9.93051	9.79379	10.2177	8.90823	8.76005	9.33835	8.87664
Ank1	5.84312	5.67867	5.5163	5.32282	5.04336	4.86307	5.17347	5.12431
Ank2	5.59285	6.09434	5.87564	5.75218	5.74489	5.05657	5.38309	6.10082
Ank3	10.5928	10.3523	11.8714	12.863	10.2851	10.7164	10.9535	10.9248
Ankar	5.63677	4.89018	4.66656	4.58592	4.83853	5.1878	4.86622	5.19454
Ankdd1a	6.39359	6.28627	6.47006	6.4743	6.85893	6.59879	6.69957	6.50641
Ankdd1b	4.4135	4.46795	4.37183	3.8439	4.73077	3.6117	3.88408	4.54751
Ankef1	4.79659	4.58143	4.16476	4.49586	4.45165	4.23106	4.64003	4.43227
Ankfn1	3.98627	4.05824	3.99095	3.98071	4.05366	4.10978	4.08609	4.03252
Ankfy1	11.7564	12.4119	12.4951	12.0922	11.6959	11.9347	11.9168	11.954
Ankhd1	11.3495	11.3157	11.3986	11.3758	10.9267	10.4381	10.8228	10.8015
Ankib1	11.0212	10.7865	10.8032	10.5864	10.0393	10.3793	10.3282	10.5946
Ankk1	2.88014	2.78912	2.86036	3.12812	3.17678	2.86118	2.8036	3.07802
Ankle1	7.99827	8.43421	8.39942	8.24415	7.91752	8.00828	8.19693	7.96999
Ankle2	9.44175	10.4622	10.4723	10.6658	10.1175	10.2159	10.2654	10.4714
Ankmy1	4.53538	4.65198	5.00283	4.20563	4.8268	4.43009	4.5804	4.72493
Ankmy2	9.66666	9.63096	10.0391	10.2358	8.5956	9.18203	9.19122	8.88287
Ankra2	11.0009	10.9142	11.1368	11.1333	10.7516	10.7559	10.7262	10.6512
Ankrd1	6.58238	6.78423	6.41537	6.57469	7.02137	7.04173	7.35024	7.23289
Ankrd10	9.28828	10.4586	10.4896	10.6307	10.4385	10.2977	10.1433	10.2723
Ankrd11	10.5896	11.2026	10.8909	10.8364	11.144	11.3188	11.3056	11.221
Ankrd12	12.431	12.3467	12.7066	13.0791	12.3076	12.3222	12.6271	12.5055
Ankrd13a	13.6716	14.4195	14.4926	14.3721	13.6153	14.1765	14.1331	14.1184
Ankrd13b	9.53516	8.6932	8.70383	9.51244	8.93376	9.59685	9.13308	9.17177
Ankrd13c	11.8395	11.677	11.7401	11.4245	11.46	11.2959	11.5409	11.1544
Ankrd13d	6.27941	6.86419	6.77544	7.11975	7.05929	6.09237	6.64794	6.89323
Ankrd16	5.63543	5.97614	6.08699	6.44316	5.875	6.25221	6.12225	5.79042
Ankrd17	13.5319	14.1821	14.3429	14.3711	14.0148	14.0217	14.0062	14.107
Ankrd2	4.40708	4.2314	4.07706	4.10407	4.62274	4.75582	4.57982	4.4439
Ankrd22	5.75109	5.84438	6.11227	5.98952	7.92404	8.29255	8.33064	8.25924
Ankrd23	7.97862	7.67889	7.5368	7.67246	6.88971	7.25495	7.36608	7.12759
Ankrd24	10.5538	10.387	10.7662	10.3587	10.9549	10.4893	10.5376	11.153
Ankrd26	8.9838	8.55096	8.61142	8.39548	7.99974	7.82983	7.87749	8.18065
Ankrd27	8.56241	9.33258	9.46087	9.27925	8.20926	8.87186	8.78182	8.63156
Ankrd28	9.20581	9.54676	9.8228	9.39996	9.70936	9.58359	9.87687	9.80009
Ankrd29	6.43302	5.97396	6.16576	6.66938	6.15218	6.1606	5.62793	6.56584
Ankrd33	3.86148	3.97852	3.56798	3.5284	3.8304	3.68791	3.78448	3.52844
Ankrd33b	6.88343	7.4661	7.21237	7.40425	7.68547	7.86634	6.72817	7.58162
Ankrd34a	3.92779	3.81767	3.6607	3.8395	4.23185	3.73907	4.20261	3.9425
Ankrd34b	5.32754	5.38851	5.31497	5.23728	5.28973	5.38011	5.35134	5.32122
Ankrd34c	3.23764	3.34003	3.18276	3.08127	3.34824	3.19572	3.05253	3.36868
Ankrd35	5.59445	5.52342	6.37488	5.78094	5.52102	5.41804	5.50155	5.95641
Ankrd37	9.13334	8.65302	8.6815	7.888	7.23265	6.2525	6.44965	7.0178
Ankrd39	5.07484	5.27123	5.33963	5.56988	5.27264	5.53718	5.10676	5.491
Ankrd40	10.6343	10.8599	10.9134	11.0009	10.7215	10.5916	10.7156	10.5599
Ankrd42	7.26171	7.07381	7.01501	6.9859	6.88718	6.38797	6.50647	6.76704
Ankrd44	8.83542	9.62129	9.30489	10.2481	10.3558	10.1408	10.5971	10.3803
Ankrd45	4.721	4.98168	4.15127	4.30819	4.70329	4.29197	4.10674	4.04792
Ankrd46	10.7285	11.2418	11.1402	10.8478	10.8632	10.8285	10.5813	10.7451
Ankrd48	2.9973	2.74401	2.96139	2.92709	3.1686	2.96285	2.59036	2.78277
Ankrd49	10.0615	9.98942	10.0111	9.85853	9.60293	9.34058	9.64584	9.10047
Ankrd50	9.52976	9.7652	9.92105	9.35572	9.77432	9.62087	9.93045	9.90083
Ankrd52	9.29086	9.79253	9.65628	9.69371	9.13724	9.88022	9.89981	9.72459
Ankrd53	3.47192	3.43201	3.39851	3.4588	3.48311	3.3025	3.54459	3.48544
Ankrd54	7.92167	7.83418	8.09203	7.97682	7.38078	7.7694	7.49545	7.51468
Ankrd55	5.85251	5.62141	5.65562	6.12398	5.15286	6.00388	5.29646	5.39166
Ankrd6	6.41376	6.17814	6.24627	6.45776	6.50784	6.06931	6.15064	6.31365
Ankrd60	3.60874	3.26923	3.47572	3.71906	3.79409	4.19054	4.01714	3.9762
Ankrd61	4.99456	4.64646	5.02779	4.95682	4.92988	4.59333	4.79507	4.72384
Ankrd63	8.18893	7.19762	7.2606	7.2878	6.99065	7.32321	7.22335	7.35392
Ankrd66	6.51651	6.79387	6.64693	6.59198	7.01333	6.92055	6.66882	7.03529
Ankrd7	4.52412	4.56468	4.60678	4.30615	4.59707	4.75357	4.33269	5.35586
Ankrd9	6.95003	8.57727	8.61856	9.08995	8.78227	9.34937	8.70757	8.98222
Anks1	7.58573	8.12107	7.46983	7.98701	7.31185	7.35546	7.55874	7.53669
Anks1b	4.85399	4.87819	4.32747	4.425	5.5628	4.47966	4.17889	4.86109
Anks3	8.86427	9.19087	8.54639	8.80596	7.94681	8.14212	8.44381	8.31835
Anks4b	11.8428	11.6504	12.1712	12.2928	10.3308	11.3497	11.1479	11.0214
Anks6	5.9218	5.37405	5.10358	5.48911	5.4533	5.21676	5.48305	5.29781
Ankub1	3.91429	3.16582	3.40502	3.07814	3.35728	3.53684	3.40292	3.6254
Ankzf1	9.98483	11.3438	11.2544	10.9617	10.1846	10.0494	10.118	10.1959
Anln	7.79546	7.55095	7.95309	7.72987	7.92815	7.54903	7.99232	7.48681
Ano1	10.5799	11.0746	10.8967	10.7935	11.4781	10.3638	11.0684	10.9349
Ano10	11.3268	11.7971	11.8806	12.0335	11.9648	11.4284	11.4285	11.6283
Ano2	6.59681	6.63797	7.33549	6.77317	7.08737	6.91185	7.11581	7.24536
Ano3	3.82939	3.41608	4.01666	3.30826	3.5067	3.61427	3.13723	3.50917
Ano4	6.40595	5.96413	6.06361	6.2146	5.8193	5.99095	5.91424	5.85233
Ano5	4.26623	4.31397	4.89212	4.17972	4.52202	4.40955	4.5022	5.05819
Ano6	12.0176	11.6864	13.1632	13.1011	13.7634	13.4581	12.9372	13.4486
Ano7	10.7088	10.6373	10.7598	10.4394	10.3403	10.6668	10.8791	10.3404
Ano8	4.14264	4.48792	4.79852	4.66179	4.52296	4.0053	4.39767	4.36543
Ano9	12.2412	13.32	13.3629	12.7345	13.3524	13.3208	13.3106	13.3255
Anp32a	15.3689	14.7899	14.8137	14.7113	15.019	14.5317	14.6039	14.7902
Anp32b	13.9954	13.0138	13.1517	12.8133	13.5266	12.9222	13.1606	13.1856
Anp32e	9.59936	10.5166	10.4663	10.0048	10.5632	10.1176	10.3349	10.2498
Anpep	17.7803	17.6589	17.7153	17.8687	17.2146	17.7744	17.7198	17.6444
Antkmt	9.39664	10.3521	10.327	10.7498	10.2121	9.94062	10.1953	10.17
Antxr1	11.4581	10.8624	10.8918	10.6367	11.4905	11.0969	11.486	11.3377
Antxr2	10.4557	11.5251	11.4967	10.9371	11.5361	11.0477	11.3859	11.4097
Antxrl	5.11316	5.05729	4.80663	4.81869	4.88968	4.74096	4.91893	4.94463
Anxa1	8.45947	9.09222	8.75928	8.9482	12.1586	10.2862	11.7858	11.2952
Anxa10	3.56271	3.30417	3.54861	3.71149	3.44025	3.73815	3.05717	3.60589
Anxa11	13.0375	12.9536	13.0843	12.9845	12.9399	12.9415	13.1304	12.7613
Anxa13	13.7082	13.2434	14.2358	14.0603	14.4949	14.6583	14.054	14.4296
Anxa2	14.5013	14.8142	15.0177	14.9365	15.3516	15.1561	15.2871	15.2575
Anxa3	7.23041	7.12872	6.86435	7.02915	9.83829	7.65435	8.88817	8.73779
Anxa4	16.5142	16.5577	16.8683	16.6618	17.0512	17.1005	16.9955	16.9579
Anxa5	11.5227	12.3572	11.7908	11.9049	13.2089	12.0353	12.6249	12.3395
Anxa6	9.74768	11.3237	11.063	10.9804	11.5639	10.6558	11.2129	11.1456
Anxa7	8.24334	9.86626	10.3348	10.8865	10.8537	10.7873	10.8161	11.0346
Anxa8	4.50797	5.05106	4.81835	5.14504	5.55565	4.94966	5.03621	5.1518
Anxa9	7.53476	7.62318	7.43864	7.16868	7.47508	7.37101	7.66204	7.62288
Aoah	8.96375	9.15612	9.6673	9.53935	9.55331	9.2046	9.4087	9.25527
Aoc1	15.201	15.1523	14.9998	15.4572	14.4344	14.8423	14.3137	14.6797
Aoc1l1	6.10684	5.5467	5.8743	5.93958	5.59747	6.06534	5.43268	5.96023
Aoc1l2	3.74736	3.64404	3.40501	3.46402	3.52751	3.33215	3.34602	3.18587
Aoc1l3	4.99244	5.0941	4.97941	5.32968	5.20044	5.0206	4.98083	5.35686
Aoc2	7.17131	6.88888	6.66132	6.95115	6.99273	6.76011	7.20537	7.06095
Aoc3	9.88847	8.74123	8.40288	8.23626	8.20959	7.49042	9.22848	8.22041
Aopep	6.42418	6.48359	6.36135	6.53682	6.53006	6.04849	6.63479	6.35073
Aox1	4.83013	5.50771	6.18478	6.307	5.5023	5.51002	6.66374	6.05094
Aox2	4.05561	3.81188	3.83239	4.36005	4.15083	3.49157	3.87693	4.31758
Aox3	4.79556	4.59671	4.68782	4.17161	5.14126	4.70808	4.73156	4.69589
Aox4	4.77424	4.56407	4.48946	5.3227	4.8761	4.96451	4.91244	4.58097
Ap1ar	14.2189	13.699	13.584	13.3958	13.4738	13.3525	13.3848	13.3543
Ap1b1	10.8107	12.0613	12.3757	12.0847	11.7993	12.1801	12.1973	12.2032
Ap1g1	14.3802	14.3454	14.1736	13.8618	13.7904	13.8767	13.9359	13.9914
Ap1g2	10.5731	10.4432	10.618	10.3184	9.29866	11.0618	10.9433	10.185
Ap1m1	9.76454	10.1868	9.97111	10.1949	9.25147	9.84243	9.90297	9.4237
Ap1m2	10.6713	11.1882	11.2099	11.1986	10.9164	11.8699	11.6543	11.5617
Ap1s1	12.4909	11.8754	12.0807	11.7037	12.047	12.5153	12.7705	12.3426
Ap1s2	9.47893	9.18449	8.95472	9.29728	9.4152	8.71342	9.32458	8.87392
Ap1s3	7.8259	7.4715	7.47656	7.12278	7.49739	7.30818	7.57802	6.92203
Ap2a1	9.70078	10.2851	10.6084	10.5309	10.5232	10.6844	10.5125	10.483
Ap2a2	10.5822	12.1922	12.2537	12.1261	12.1823	12.1277	12.1546	12.3102
Ap2b1	11.4789	12.44	12.4881	12.4225	12.5264	12.5835	12.6976	12.5458
Ap2m1	15.9589	16.3111	16.3428	16.2006	16.0802	16.1983	16.2442	16.1872
Ap2s1	9.40386	9.98723	10.1843	9.76891	9.54882	10.3984	10.409	9.7734
Ap3b1	13.18	13.5991	13.7865	13.7142	13.5496	13.5066	13.4636	13.4363
Ap3b2	4.22598	4.23106	4.33417	4.47731	4.69631	4.06986	4.63115	4.69237
Ap3d1	13.8268	13.7663	13.7499	13.489	13.3478	13.4752	13.4066	13.4349
Ap3m1	13.7531	14.4161	14.3125	14.4827	13.6375	13.7275	13.8003	13.8003
Ap3m2	6.57786	6.85658	6.8615	6.97323	6.62777	6.21709	6.82596	6.29707
Ap3s1	12.9366	12.6593	13.0349	12.6388	12.9368	12.8492	12.7923	12.2542
Ap3s2	9.35894	9.76056	9.39948	9.08531	8.98594	9.27834	9.6922	9.00945
Ap4b1	6.21305	7.39745	7.07577	6.81494	6.45852	6.41037	6.55846	6.49301
Ap4e1	8.71848	8.74144	8.61746	8.32009	8.5995	8.53041	8.85967	8.61272
Ap4m1	8.12997	8.7221	8.36815	8.16875	8.55085	8.91692	8.94023	8.77234
Ap4s1	8.32218	8.83704	8.89503	8.88753	9.03088	8.85219	8.76374	8.75512
Ap5b1	7.17525	7.87767	8.00395	8.05784	6.27551	7.14505	7.07595	6.73427
Ap5m1	9.67921	10.5651	10.6573	10.0499	9.55881	9.48454	9.49765	9.25597
Ap5s1	9.18956	9.43165	9.72032	9.66346	9.42774	9.39945	9.43523	9.19239
Ap5z1	9.32186	9.6874	9.79823	9.10959	9.65601	9.1446	8.43704	9.12161
Apaf1	12.5585	12.8218	13.1315	12.1861	11.8734	12.6249	12.4365	12.5076
Apba1	8.30055	8.29208	8.02707	8.16833	8.21984	7.73508	7.78866	7.74122
Apba2	5.36087	5.50562	5.89479	5.43134	6.03876	5.48538	5.3614	5.53849
Apba3	9.72467	9.96238	10.6158	10.2017	9.86171	10.5132	10.2268	10.2999
Apbb1	6.62289	6.84749	6.45663	7.15782	6.63032	6.80811	6.30067	6.75141
Apbb1ip	8.53141	8.57152	8.25727	8.87941	7.34358	8.11723	7.80057	7.63925
Apbb2	14.8364	13.9919	14.0884	14.1281	14.3585	14.3759	14.345	14.0349
Apbb3	7.9069	7.72911	7.8685	8.0158	9.42186	8.46299	8.6735	8.52045
Apc	12.3529	12.3929	12.4123	12.6329	11.9355	12.0862	12.0691	12.176
Apc2	5.17076	5.2099	5.09332	4.57765	5.56463	5.3548	5.33863	5.48441
Apcdd1	6.72205	6.70226	6.62669	6.52431	7.1347	6.78879	7.35221	7.15559
Apcs	5.42823	5.48343	5.09766	5.06834	5.43356	5.16474	5.5377	5.5904
Apeh	11.1147	12.2021	12.2466	12.1849	11.6299	12.2049	12.1815	12.0784
Apex1	7.28317	7.95366	7.98285	8.0677	7.72729	8.22072	7.76149	8.04983
Apex2	6.03476	6.0814	6.32993	6.21245	6.51854	6.55114	6.93883	6.56164
Aph1a	13.2238	14.0208	14.0386	14.106	13.8614	14.3056	14.1507	14.0378
Aph1b	8.53637	8.59149	8.29535	8.20269	8.35778	7.93171	7.97047	7.9608
Aph1c	6.41745	6.40237	6.29295	6.47396	6.40928	6.25293	6.15874	6.06862
Api5	12.3694	12.9387	12.7638	12.5354	12.5696	12.6413	12.6112	12.626
Apip	7.27711	7.30139	7.24158	7.21678	7.14671	7.02682	7.17202	7.2122
Aplf	8.70512	8.2363	8.06634	7.95381	7.20328	7.30678	7.21147	7.14742
Apln	4.96335	5.43194	5.96561	5.25182	5.97241	5.73018	5.78255	5.88992
Aplnr	6.9104	6.61204	6.28065	6.53239	6.06687	6.2074	6.08774	6.04017
Aplp1	12.0228	12.0537	12.3553	12.5065	9.73574	12.2024	11.561	11.1005
Aplp2	12.3794	12.5221	12.673	12.3271	12.9164	12.6924	12.677	12.7029
Apmap	9.61246	10.6545	10.8854	10.4681	11.2206	11.1174	11.0621	10.9538
Apoa1	17.2412	17.3493	17.6246	17.4764	16.2132	17.3175	16.8836	17.1712
Apoa2	3.96069	4.01477	3.83139	3.9458	4.17469	3.59549	3.81096	4.05604
Apoa4	14.2065	12.0325	15.5915	14.629	9.7388	15.4751	13.2249	14.1817
Apoa5	4.19191	4.0297	4.41847	4.07284	4.09031	3.92728	3.8826	4.18533
Apob	16.4227	16.5239	16.6649	16.5281	15.455	16.3033	16.0785	16.2569
Apobec1	12.0155	12.0261	11.4911	11.9606	12.1758	12.0153	12.3533	12.2419
Apobec2	4.89258	5.01357	4.63171	4.64531	4.54833	5.03963	5.53667	4.72823
Apobec3	9.17641	10.1242	9.7402	10.7616	9.82175	10.4414	9.95061	9.5817
Apobec4	3.81616	3.34557	3.37255	3.59527	3.68089	3.47602	3.41819	3.29005
Apobr	6.0749	5.57975	5.98257	6.35528	6.25277	6.2505	6.89945	6.07005
Apoc1	4.4487	4.56536	4.29731	4.15582	4.31425	4.12073	5.14374	4.4275
Apoc2	14.6038	12.2503	13.0744	10.3394	9.89793	13.8502	12.2723	12.2601
Apoc3	9.74265	8.70249	10.0266	9.48579	8.58543	10.7824	9.07675	9.09869
Apod	5.92635	7.4927	7.16181	7.40125	8.23976	7.32093	8.39835	7.923
Apoe	13.2334	13.7197	13.6486	14.4088	14.3289	14.2461	14.2743	14.0012
Apof	3.45816	3.7474	3.47903	3.58869	3.62539	3.76808	3.41672	3.34836
Apoh	4.70965	4.47281	4.76698	4.37507	4.53475	5.15362	4.4541	4.36146
Apol10a	12.1788	12.5714	12.4252	11.86	10.5021	11.4099	11.0013	11.0792
Apol10b	8.30269	9.08695	8.81328	8.55569	7.59514	7.46906	7.51998	7.69833
Apol11a	6.38107	5.80061	5.48415	6.08553	4.79901	4.97745	5.26244	5.31237
Apol11b	7.667	7.10582	7.63093	7.11417	6.54336	7.50091	6.94571	6.85175
Apol6	7.61438	7.34868	7.07248	7.03236	7.41851	7.06949	8.10173	7.13231
Apol7a	12.2279	11.4	11.3381	9.20337	7.11077	8.38168	7.70564	8.06102
Apol7b	8.95258	9.10941	9.24485	9.47999	7.8939	8.93505	8.83417	9.0208
Apol7c	9.81376	10.6892	10.7074	10.4573	6.33654	6.70071	5.86727	6.08876
Apol7d	5.90416	5.61375	5.84918	5.49391	5.43104	5.80014	6.09306	5.83794
Apol7e	8.01047	8.12514	8.37937	8.68488	6.90679	8.38778	7.59976	7.3272
Apol8	5.8604	6.05711	6.45412	5.93115	7.10004	6.88118	6.89429	7.03829
Apol9a	8.927	9.09859	10.0754	9.04173	7.28841	7.41225	7.56366	7.82646
Apol9b	6.46815	6.15578	7.22975	6.03631	5.08005	5.55151	5.19957	5.55881
Apold1	6.91855	7.04465	7.19765	6.7331	10.214	8.74987	9.01341	9.43282
Apom	3.09436	3.19538	3.11479	3.14715	2.9612	3.14132	2.83079	2.90511
Apon	2.81265	2.92146	2.95859	2.82866	2.6909	2.75496	2.94905	2.9492
Apoo	12.3086	12.5464	12.4897	12.1323	12.2806	12.2278	12.4055	12.1854
Apool	8.01187	8.15364	8.16221	7.92173	8.58699	8.2461	8.49517	8.55289
App	14.5291	15.0063	15.0607	15.1399	14.5715	14.8288	14.7267	14.7566
Appbp2	11.9959	12.5625	12.603	12.5428	12.604	12.3067	12.4583	12.4797
Appl1	12.8952	12.6882	13.0229	12.6927	13.1291	13.0889	13.1567	13.141
Appl2	10.9275	11.4751	11.6113	11.5013	11.5015	10.9348	11.0024	11.1037
Aprt	12.4961	11.2382	11.3813	11.2057	11.2348	12.3019	12.0472	11.6547
Aptx	8.76767	8.99727	9.12036	8.69147	8.9371	8.86945	8.88615	8.62436
Aqp1	10.2835	11.2259	12.3277	13.026	12.9546	12.6196	12.3319	12.6636
Aqp11	13.0168	13.425	13.7956	14.1066	14.0283	14.0401	13.8666	13.8622
Aqp12	6.3022	5.55403	5.78216	5.64411	5.81677	5.4595	5.88304	5.4204
Aqp2	4.05206	4.28023	4.10898	4.04216	4.27451	3.96528	4.38507	4.57482
Aqp3	5.72874	5.35815	5.81369	5.23451	5.7396	5.83068	4.81154	5.62592
Aqp4	10.3939	10.6252	10.0496	9.27123	9.26596	10.2215	10.7037	10.2535
Aqp5	5.38554	5.3448	4.65907	5.20987	5.25587	5.09967	5.41435	5.54803
Aqp6	4.58137	4.58856	4.67728	4.49642	4.49037	4.77361	4.00157	4.73372
Aqp7	11.3822	11.6179	11.4555	13.0365	9.16331	9.38288	9.60495	9.29594
Aqp8	5.36467	4.9414	5.20081	5.32171	5.06262	5.11595	5.24247	5.06081
Aqp9	3.83669	4.11968	4.27556	4.27839	4.51107	4.37882	4.02897	4.63141
Aqr	9.91136	10.4578	10.2524	9.79061	9.7455	10.0317	10.3284	9.71127
Ar	3.89322	4.84961	4.77968	4.2861	4.51935	4.55749	4.64136	4.42991
Araf	11.7238	11.8207	11.7863	11.6432	11.4414	11.5692	11.7424	11.4514
Arap1	8.66615	8.58895	8.58266	8.60508	8.42138	8.00831	8.23208	8.37792
Arap2	11.8455	11.4253	11.6556	11.2829	11.3469	11.3642	11.5083	11.4518
Arap3	6.51424	6.88267	6.69034	6.32671	7.07914	7.64769	6.98052	7.29864
Arb2a	7.66465	7.72017	7.80961	8.09532	7.63871	7.48446	7.65449	7.54615
Arc	6.16617	5.82873	5.70776	5.6768	7.73977	7.23196	7.67342	7.20628
Arcn1	14.1873	14.5568	14.455	14.4593	14.2974	14.2777	14.3059	14.3723
Areg	9.13876	8.9313	8.95594	8.66384	15.018	13.8354	13.4465	13.837
Arel1	15.1137	15.5433	15.5154	15.2372	14.2363	14.2264	14.2432	14.2578
Arf1	15.6918	16.1701	16.197	16.1228	15.9757	16.1606	16.2213	16.0657
Arf2	10.3149	10.6142	10.3972	10.4502	11.8947	11.5031	11.894	11.7227
Arf3	11.8678	11.8313	11.8798	11.5762	11.6981	12.2232	11.9983	11.7123
Arf4	15.6688	15.2963	15.0446	14.7046	15.1031	15.2076	15.192	15.0167
Arf5	12.0658	12.144	12.0736	12.02	12.0018	12.2075	12.2484	12.1829
Arf6	14.9081	15.1505	15.1438	15.0161	14.9661	14.9654	15.1608	14.9351
Arfgap1	12.0539	12.8909	12.5595	12.8824	12.8724	13.5623	13.5707	12.6872
Arfgap2	9.972	11.119	11.099	10.9836	11.3008	11.0563	11.3246	11.1056
Arfgap3	13.6842	13.8737	13.9279	13.8941	13.7253	13.9609	13.7435	13.7496
Arfgef1	14.7518	14.6629	14.633	14.493	14.0782	14.1942	14.3491	14.2837
Arfgef2	10.7404	11.1183	10.9491	11.1911	10.8442	10.8203	10.9396	10.7303
Arfgef3	7.60131	7.82902	7.98632	7.16265	8.88307	8.69306	9.08029	8.64558
Arfip1	11.5314	11.8208	11.807	11.595	11.6984	11.6215	11.5847	11.3417
Arfip2	11.6765	12.0299	11.8663	11.6911	12.1809	11.9132	11.852	12.1637
Arfrp1	10.1188	10.9893	11.0699	11.0423	11.1219	10.9265	11.0726	10.9789
Arg1	4.86869	4.44745	4.39755	3.81615	4.40556	3.94003	4.03972	4.20106
Arg2	10.6918	10.82	11.1201	11.0896	12.3454	12.1632	11.4586	11.6621
Arglu1	10.0997	10.1544	10.1908	10.301	10.2506	9.78889	10.1144	10.1319
Arhgap1	14.252	13.9694	13.8803	13.8722	13.2642	13.8963	13.9158	13.6122
Arhgap10	6.85963	7.78019	7.66296	7.70141	8.61111	7.89537	8.02569	8.10162
Arhgap11a	10.0923	10.336	10.3229	9.77875	9.8375	10.0673	10.1083	10.2789
Arhgap12	12.0985	12.4755	12.5252	12.3367	11.3343	11.7654	11.73	11.5513
Arhgap15	8.96343	10.6713	10.065	11.428	9.41997	9.56462	9.83624	9.79423
Arhgap17	12.8971	12.714	12.4279	12.2612	12.3323	12.6724	12.8681	12.6567
Arhgap18	13.5967	13.573	13.5424	13.4684	13.3151	13.1918	13.0743	13.0515
Arhgap19	7.6709	8.4694	8.62778	8.41017	8.78874	8.9124	9.0175	8.99656
Arhgap20	5.73892	5.83048	5.94107	5.44043	5.64383	5.54073	5.1012	5.30596
Arhgap21	13.4838	13.6785	13.8341	13.5872	13.8916	13.6695	13.9292	13.748
Arhgap22	5.63705	6.01552	5.66955	5.95542	6.51915	5.59716	6.3689	6.57398
Arhgap23	6.70218	5.95089	6.42747	5.85553	6.96361	5.96842	6.61835	6.67843
Arhgap24	9.0959	8.98294	8.46266	8.3852	8.45608	8.0582	8.21037	8.34201
Arhgap25	5.00892	5.37004	4.99862	6.58817	4.72815	5.24934	4.69795	4.97687
Arhgap26	13.9591	12.4491	11.7903	11.6622	10.7761	11.524	11.2125	11.0677
Arhgap27	9.32583	9.46609	9.71449	9.77535	10.2701	10.0089	9.73093	10.1564
Arhgap28	6.65093	6.90003	6.79852	6.533	8.29601	7.19735	6.95695	7.08046
Arhgap29	9.8404	10.2501	9.70286	9.57729	9.75599	9.31844	9.99003	9.77516
Arhgap30	7.39066	8.92416	8.34039	9.23436	7.80847	8.1633	8.21976	8.14236
Arhgap31	10.1112	10.3498	10.1554	10.2007	11.1261	10.9939	10.7925	11.1077
Arhgap32	13.8855	13.1716	13.1001	12.9783	12.6063	12.9715	13.3227	13.0086
Arhgap33	5.55613	5.82602	5.68778	4.92964	5.1523	5.27018	5.62805	5.54127
Arhgap33os	4.99371	5.13248	5.03624	4.60477	5.11543	4.763	4.65642	5.25814
Arhgap35	11.4442	10.6938	10.5221	10.3294	10.3599	10.1281	10.1995	10.4082
Arhgap36	6.44891	5.45442	5.57649	5.52906	5.69781	6.28145	5.13282	5.23788
Arhgap39	10.7545	11.1198	11.0391	11.0129	10.4977	10.1455	10.353	10.3983
Arhgap4	7.15978	7.70007	6.98984	7.64212	6.43792	6.76481	6.7982	6.62125
Arhgap40	4.32698	4.33716	4.39517	4.25336	4.61754	4.26992	4.26657	4.41594
Arhgap42	12.7179	12.7914	12.9108	12.6118	12.2981	12.5008	12.3004	12.5261
Arhgap44	5.4854	5.09358	4.98946	5.00348	5.69644	5.21792	5.36787	5.46472
Arhgap45	9.56208	9.78683	9.79443	10.5108	9.65067	9.87511	9.62831	9.84917
Arhgap5	14.1726	13.7345	13.5927	13.0771	13.0276	12.8732	13.0296	12.9165
Arhgap6	9.8134	9.53428	8.72725	9.02901	8.97925	8.48173	9.19835	8.67
Arhgap8	9.3958	7.52548	7.68873	7.35818	8.25882	8.64234	8.37722	7.95979
Arhgap9	6.10788	6.59626	6.68109	6.64431	6.56741	6.37701	6.77364	6.50347
Arhgdia	15.511	15.8169	15.8188	15.7535	15.4304	15.8141	15.9349	15.662
Arhgdib	10.1235	11.2106	10.3631	11.9511	9.86149	9.94718	10.2053	9.87676
Arhgdig	6.21543	5.86411	6.26188	6.04413	6.89003	6.30628	6.66223	6.7673
Arhgef1	11.1461	10.5522	10.2652	10.8954	10.1424	11.0614	11.0919	10.6726
Arhgef10	6.24034	6.52564	6.37176	6.77104	6.31087	5.85088	6.04331	6.07564
Arhgef10l	9.96765	10.0149	9.76219	9.06209	9.18371	9.11195	9.17957	9.21279
Arhgef11	11.4908	11.8308	11.6893	11.5872	10.6615	11.294	11.3456	11.0762
Arhgef12	8.73615	10.0058	10.0195	10.0205	10.0945	10.1532	10.1325	10.3533
Arhgef15	5.9249	5.97048	5.17963	6.1801	5.76221	5.86215	5.83111	5.77375
Arhgef16	11.0416	11.2282	11.3457	11.3107	10.4514	11.6862	11.4672	11.2769
Arhgef17	7.617	7.86166	7.59003	7.67338	7.92358	7.57133	8.13564	7.90295
Arhgef18	7.62256	8.63537	8.33318	9.06636	8.08829	8.0236	8.11529	8.18477
Arhgef19	8.1214	8.05257	8.51462	8.37205	8.04598	8.04885	8.25716	8.36324
Arhgef2	9.28571	9.44874	9.65916	9.43833	8.92371	9.39964	8.98653	9.03824
Arhgef25	6.3898	8.05357	7.86613	8.05858	6.92967	6.41742	6.67133	6.3233
Arhgef26	10.1498	9.83493	9.85761	9.9565	9.89678	9.48343	9.53529	9.6446
Arhgef28	9.65508	9.55731	9.41416	9.36505	9.8323	9.24146	9.55307	9.5636
Arhgef3	13.1767	12.8385	12.6658	12.7638	11.9931	12.1443	12.2712	12.1828
Arhgef33	5.96929	5.87659	5.67128	5.58831	5.40325	5.56293	5.87221	6.04049
Arhgef37	6.11909	5.54072	5.79271	5.65907	7.19101	6.17226	6.33652	6.54489
Arhgef38	11.7117	10.4976	10.3262	9.35185	10.4631	10.0039	10.0031	10.121
Arhgef39	7.84833	8.05491	8.28752	7.81184	8.30175	8.07771	8.45058	7.81987
Arhgef4	4.07572	3.84182	4.29781	4.31505	4.78462	4.47876	4.13772	4.40597
Arhgef40	3.70306	3.82653	3.79151	3.75387	3.58038	3.68594	3.90734	3.78195
Arhgef5	10.1126	10.7885	10.9228	10.4419	10.67	10.9371	10.6301	10.8919
Arhgef6	8.49512	9.92462	9.62159	10.6751	8.75962	8.98724	9.15361	8.80222
Arhgef7	11.3974	11.4043	11.692	11.516	11.6636	11.7897	11.7897	11.64
Arhgef9	6.08288	6.05176	6.22729	6.04672	6.14267	5.28489	5.33191	5.53484
Arid1a	13.9484	13.2437	13.1921	13.3229	12.799	13.0017	13.1473	12.8987
Arid1b	8.49291	8.4181	8.5588	8.9384	8.71789	8.76151	8.77374	8.0501
Arid2	11.3961	11.5353	11.3719	11.58	10.7903	11.0671	10.9983	10.9239
Arid3a	9.59136	9.89493	9.62686	10.0478	9.55094	9.8347	9.99696	9.93171
Arid3b	8.08463	7.87097	7.52897	7.99334	8.26211	8.26228	8.00944	8.28313
Arid3c	4.05206	4.2732	4.55903	4.54832	4.35791	4.46893	4.4059	4.28129
Arid4a	11.1798	11.422	11.5713	11.2383	10.9401	10.9078	10.9927	11.0848
Arid4b	10.5899	10.7279	10.8024	10.3672	10.7828	10.7322	10.6375	10.732
Arid5a	5.59245	5.4743	5.68006	5.54456	7.11267	6.431	6.47602	6.94636
Arid5b	13.9258	13.379	13.0685	13.3669	14.6629	14.101	14.4502	14.3972
Arih1	13.1464	13.2875	13.3813	13.2976	13.4057	12.9902	13.239	13.2825
Arih2	11.1094	11.6156	11.527	11.3471	12.2332	12.2616	12.3865	12.5828
Ark2c	5.01988	5.62519	5.75051	5.31492	5.83801	5.29493	5.58929	5.76935
Ark2n	9.42505	10.1303	10.1422	9.97098	9.99603	10.7084	10.3347	10.4143
Arl1	14.9014	15.2547	15.4142	15.1508	15.2971	15.2386	15.3707	15.3913
Arl10	5.67054	6.9665	6.67153	7.00759	6.36483	5.86291	6.31437	5.92753
Arl11	7.15193	7.43425	7.28206	7.10814	7.70869	7.28982	7.43252	7.43993
Arl13a	5.14816	4.6291	4.78501	4.36022	4.52583	4.69641	4.55341	4.85848
Arl13b	7.4168	7.74114	7.78848	7.7534	7.43577	6.67278	7.3925	6.82467
Arl14	7.94133	6.16705	8.21897	7.67013	11.4264	9.82424	9.5891	10.1396
Arl14ep	9.48674	9.20534	9.27613	9.397	9.73499	9.53301	9.58753	9.57568
Arl14epl	5.06283	5.20223	4.56461	4.72958	5.1582	4.97632	4.62441	4.72043
Arl15	8.04489	8.93812	8.35766	8.13084	8.20187	8.68643	8.11079	8.22169
Arl16	7.67507	8.21073	8.25597	8.19816	7.75048	7.55636	7.73896	7.10844
Arl2	8.62331	8.13577	8.24824	7.80524	7.88682	8.14714	8.15307	8.0036
Arl2bp	11.0044	12.4319	12.2547	12.2702	12.6316	12.8954	12.6939	12.9718
Arl3	10.0996	10.6626	10.506	10.3865	11.0861	10.2356	10.5931	10.4444
Arl4a	13.0945	13.3846	12.8161	12.1943	13.6387	13.7904	13.4082	13.6332
Arl4c	5.9173	6.51697	6.35757	6.81624	7.3087	7.33824	7.39828	7.13104
Arl4d	9.60981	9.87436	10.0041	9.90613	10.7459	10.141	10.3027	10.4423
Arl5a	12.4563	12.1029	11.8481	11.895	11.1908	11.5996	11.4672	11.4521
Arl5b	8.08954	8.03721	8.48552	8.61299	10.2723	10.6434	10.6546	10.4292
Arl5c	4.35325	4.74611	4.81517	5.40008	4.69439	4.4419	5.11948	4.81433
Arl6	5.7819	6.41433	6.55105	6.54899	6.79329	6.01327	6.63964	6.25905
Arl6ip1	14.4453	15.1605	15.1488	15.0285	14.6399	14.8381	14.8292	14.7968
Arl6ip4	6.35802	6.40511	7.20935	6.79259	6.92774	6.41223	6.8721	6.61812
Arl6ip5	10.7923	11.275	11.2714	11.4933	12.1124	11.8944	12.264	11.9403
Arl6ip6	11.1259	10.1176	10.5488	10.5354	9.64099	9.64615	9.90885	9.51261
Arl8a	13.4123	13.0606	13.0681	13.3858	12.7972	12.8616	12.903	12.8171
Arl8b	13.2959	13.6664	13.7739	13.7382	13.4488	13.6699	13.6309	13.746
Arl9	4.21353	3.95028	3.85728	4.46889	4.00805	3.96656	4.2956	4.11166
Armc1	11.2105	12.3353	12.282	12.0924	11.1063	11.1785	11.4098	11.4881
Armc10	9.42957	10.3161	10.45	9.78224	10.3708	10.7962	10.5812	10.4598
Armc12	4.15457	4.41388	4.72685	3.95841	4.56874	5.51072	4.44692	4.51796
Armc2	6.6403	7.50375	6.93526	6.78177	6.89361	6.56106	6.51524	6.90567
Armc3	3.43646	2.76349	3.0486	3.18439	3.33305	3.80013	3.55061	3.43841
Armc5	7.49672	7.462	7.73443	7.77254	6.83045	7.86658	7.57052	7.48517
Armc6	6.06632	5.81173	6.13395	5.88723	5.15973	5.15557	5.36086	5.61195
Armc7	8.60706	8.41117	8.52602	8.39118	7.79948	8.6364	9.16003	8.62761
Armc8	11.6822	12.5243	12.4607	12.4512	11.9294	12.2381	12.2097	12.1075
Armc9	4.76912	5.59229	5.45332	5.57957	5.69803	4.89252	5.25563	4.59118
Armcx1	6.75942	6.88106	6.69068	6.51356	6.61676	5.67799	6.52345	6.43908
Armcx2	5.57218	5.60296	5.57592	6.09499	5.32073	5.54784	5.73142	5.11911
Armcx3	10.0253	10.6792	10.8061	10.4406	10.4778	9.97542	10.0732	9.97308
Armcx4	5.95558	5.9558	5.45476	5.86896	6.14264	5.37291	5.901	6.05313
Armcx6	4.85909	5.20114	4.96444	5.37018	5.31431	5.2492	5.11544	5.12566
Armh1	3.91176	3.9436	3.98743	3.81207	4.3196	3.91445	4.45892	3.74888
Armh3	10.2866	9.6915	9.85657	9.30531	9.56436	9.5616	9.74646	9.36583
Armh4	5.83669	5.43863	5.06266	5.75262	5.4209	5.13312	5.65275	4.9576
Armt1	9.33263	9.50255	9.89949	9.3696	9.67287	9.10501	9.42602	9.07158
Arnt	10.2762	10.6794	10.6399	10.7251	10.695	11.1313	11.0998	10.8018
Arnt2	7.42111	6.88123	6.80678	7.28514	6.76159	6.85577	6.91501	7.02948
Arpc1a	10.4262	11.4139	11.7474	11.5644	11.4644	11.5101	11.5199	11.4919
Arpc1b	15.9181	16.0823	15.9037	16.0163	15.7741	15.9345	16.0911	16.0817
Arpc2	16.4118	16.5643	16.5964	16.5219	16.4573	16.5286	16.5561	16.532
Arpc3	12.8259	12.8199	12.8585	12.4624	12.8955	13.3602	13.2522	13.1637
Arpc4	13.7116	13.6933	13.6813	14.0003	13.6304	14.4635	14.4738	14.0767
Arpc5	14.3315	14.8633	14.7977	14.7141	14.5376	14.7236	14.7869	14.7013
Arpc5l	8.97927	8.96277	9.03076	8.95182	8.79217	8.5307	8.92882	8.33115
Arpin	12.277	12.8443	12.9939	12.6335	12.291	12.5889	12.8304	12.6965
Arpp19	7.79809	7.62263	7.46416	7.53054	7.47099	7.89916	7.95594	7.20834
Arpp21	5.69422	6.27551	6.39839	6.24688	5.75895	6.30317	6.2917	6.30268
Arr3	4.63484	3.86923	3.90039	4.34983	4.52194	4.15975	4.52803	4.57545
Arrb1	12.0492	12.4831	11.9866	11.4405	11.8514	11.6917	11.8702	11.6384
Arrb2	8.14311	7.96556	7.91759	8.4913	8.24444	8.71418	8.60878	8.49194
Arrdc1	11.3131	11.8945	11.8115	11.8375	11.8059	11.5706	11.7555	11.9196
Arrdc2	4.7282	5.415	5.01801	5.75107	4.65737	4.47793	4.88172	5.07552
Arrdc3	9.67296	10.1763	10.089	10.251	12.5128	10.7168	11.0934	11.5741
Arrdc4	11.4869	11.8034	11.6255	10.2023	12.5082	11.5989	12.0311	12.0428
Arrdc5	4.60209	4.17493	4.52761	4.14173	4.26138	4.30228	4.82777	4.78462
Arsa	5.79153	5.88673	5.68303	6.11934	5.97463	6.51412	5.63251	5.83965
Arsb	9.37629	10.1796	10.0011	9.58801	9.60393	9.79487	9.84569	9.60671
Arsg	5.04523	4.73048	4.60728	4.8804	5.19379	5.13486	4.4504	5.1781
Arsi	3.75856	3.61252	3.46135	3.37263	3.71735	4.26293	3.76458	3.76009
Arsj	5.21273	5.49166	5.61336	5.35807	6.44853	5.34167	5.4637	5.59024
Arsk	8.70079	9.16631	9.02168	9.4757	8.70652	9.12722	8.83264	8.86258
Art1	4.66802	4.58046	4.62359	4.53011	4.85307	4.67175	4.62829	4.49969
Art2a	6.32517	6.83609	6.18823	6.76355	3.94942	5.19848	5.25116	4.78599
Art2b	6.29138	6.61221	6.41801	6.64445	3.86178	4.57605	5.2984	4.87073
Art3	7.42794	7.48276	7.75735	8.42368	8.59487	7.80954	8.09002	8.27606
Art4	4.55132	4.60001	4.83629	4.84285	4.39428	4.27855	4.25495	4.12146
Art5	8.48142	8.2915	8.37703	8.05035	8.55302	7.78883	8.13962	8.723
Artn	3.77855	3.80964	3.71889	3.67286	3.81523	3.31599	3.98201	3.59529
Arv1	7.61141	6.97819	7.07521	7.33058	7.4406	7.57435	8.04906	7.24033
Arvcf	6.85321	6.97949	7.26821	6.98523	6.76968	6.68699	6.62826	6.6978
Arx	5.4161	5.60453	5.65321	4.92329	5.69211	5.22762	5.21367	5.30081
Arxes1	3.63288	3.42498	3.90357	4.07498	3.93384	3.3794	4.57494	3.79725
Arxes2	5.37451	5.45791	4.47101	5.79966	5.49102	5.30429	5.90437	6.04636
As3mt	11.218	12.2556	12.6922	12.6588	12.58	12.3551	12.2884	12.4112
Asah1	14.0524	14.4696	14.5875	14.3914	14.2428	14.3841	14.3663	14.305
Asah2	13.0736	12.564	13.8329	11.9958	11.704	13.2219	11.2052	12.2613
Asap1	14.3253	13.9122	13.7947	14.2853	13.906	13.301	13.8286	13.6483
Asap2	11.5386	11.2554	11.3054	10.6515	10.2452	10.9345	10.6534	10.6099
Asap3	4.21196	4.33322	4.12194	4.07599	4.17169	4.17531	4.48102	4.31815
Asb1	6.28164	6.65094	6.86741	6.69113	6.61333	6.29472	6.44254	6.22772
Asb10	3.96725	3.59018	3.2731	3.63022	3.63968	3.19944	3.58629	3.36021
Asb11	3.81121	4.20744	4.22617	3.84056	4.09157	3.89227	4.27552	4.3444
Asb12	4.80002	4.66649	4.61407	4.29089	4.74301	4.68379	4.46604	5.21712
Asb13	11.4467	10.8622	10.8698	10.8769	10.3606	10.8932	10.7548	10.6503
Asb14	4.4997	4.64636	5.09969	5.24931	4.99264	5.34312	4.86533	5.35052
Asb15	3.16831	3.34642	3.98742	3.68621	3.8007	4.00299	3.70782	3.68151
Asb16	6.47752	6.25776	6.54338	6.06218	6.15849	5.97318	6.23828	6.31987
Asb17	3.715	3.77009	3.91319	3.70571	3.91034	3.67716	4.07922	3.82077
Asb18	4.65208	4.17968	4.07669	3.94241	4.10074	4.08407	3.82597	4.08571
Asb2	10.1328	10.5188	10.5799	10.7297	9.46984	9.07191	9.37953	9.46552
Asb3	8.45809	8.80505	8.533	9.00955	7.66996	7.81735	8.34159	8.13562
Asb4	4.51923	4.59497	4.38867	4.20748	5.05575	4.73834	5.24097	4.93828
Asb5	4.53346	4.61513	4.17274	4.2334	4.47342	4.62895	4.06407	4.25879
Asb6	7.95637	7.82338	7.89202	7.88666	8.08647	8.70069	9.0884	8.5717
Asb7	8.68764	8.49298	8.52141	8.23247	8.22132	8.16308	8.46204	8.19455
Asb8	11.0114	11.3572	11.1194	10.905	11.0568	11.2166	11.3376	11.1618
Asb9	5.13362	4.81595	4.70691	4.70848	5.03022	4.78215	4.75546	4.7815
Ascc1	5.58368	5.60549	5.82763	6.11374	5.81169	5.79239	6.00078	5.7584
Ascc2	10.812	10.2904	10.7189	10.5496	10.3384	10.6944	10.7815	10.6471
Ascc3	11.251	11.5062	11.3887	11.1706	11.1949	11.339	11.4361	11.4178
Ascl1	4.53903	4.34095	4.31269	4.34837	4.17708	3.95173	4.13908	4.03513
Ascl2	4.31286	3.94494	4.51212	4.37566	3.98788	3.51727	3.9716	3.87761
Ascl3	4.47444	4.18446	4.59767	4.48932	4.36163	4.15909	4.03008	4.71511
Ascl4	4.47771	4.38199	4.25943	4.2795	4.4439	4.39999	4.04619	4.4845
Ascl5	5.07205	4.37495	4.21157	4.22424	4.47573	4.73476	4.20613	4.52673
Asf1a	8.78504	9.08889	8.94457	8.86912	9.14108	8.97309	9.17003	8.75506
Asf1b	10.9974	11.2912	11.4769	11.0245	10.5823	10.7509	10.7549	10.4258
Asgr1	5.77816	4.70414	5.0465	4.82859	5.23659	4.51992	4.76071	5.18867
Asgr2	5.66186	5.33301	5.55222	5.63438	5.93561	5.58526	5.49995	5.5751
Ash1l	13.705	13.4266	13.4412	13.6101	12.8669	12.7218	12.9708	12.9708
Ash2l	11.3308	12.0773	11.9637	12.2307	11.8017	11.9586	11.7037	11.7911
Asic1	5.17326	5.08601	5.03731	5.02947	5.05071	4.65475	4.75442	5.09502
Asic2	6.2148	6.16869	5.96884	5.65788	6.63397	5.989	6.08432	5.78788
Asic3	4.08967	3.93733	3.30912	3.89163	3.71861	3.60027	3.6696	3.50443
Asic4	4.35124	4.87166	4.93682	4.53032	5.11623	4.27567	4.79639	4.61628
Asic5	5.01487	4.31261	4.0926	4.73912	4.29112	4.70693	5.08649	4.04274
Asl	7.6765	8.12659	8.41715	7.90439	8.38616	8.64115	8.30257	8.22684
Asmt	6.34708	5.90973	5.94114	5.59304	5.93588	5.98991	5.95758	5.82649
Asns	12.8275	13.5369	13.5432	12.8715	13.644	13.9513	14.0364	13.8904
Asnsd1	11.7263	11.4837	11.7291	11.7644	11.8195	11.943	11.8895	11.7171
Aspa	15.3246	15.7322	16.071	16.3255	15.089	15.1811	14.7816	14.9773
Aspdh	5.1823	5.28827	5.26568	5.14539	5.26185	5.20581	5.46624	5.25656
Aspg	6.0312	6.971	6.98147	6.82183	7.12571	6.68596	6.74792	7.03114
Asph	15.1365	15.7261	15.9466	15.4752	15.9777	15.3172	15.6382	15.7155
Asphd1	4.79391	5.01021	5.35241	4.5311	5.29444	5.21898	5.18093	5.02751
Asphd2	4.79924	4.64137	4.59786	4.64781	4.7764	4.38291	4.8385	4.78416
Aspm	7.88373	8.17816	8.37536	7.45129	7.51505	7.49922	7.48141	7.67544
Aspn	10.977	10.8784	10.5382	10.0783	11.0339	9.86516	10.5428	10.379
Asprv1	5.71696	5.3233	5.62075	5.39458	5.96274	5.8552	5.54373	5.84781
Aspscr1	9.86873	10.595	10.6933	10.7839	9.9242	10.4028	10.5183	10.3819
Asrgl1	6.90408	7.69417	7.91305	7.69354	7.68055	7.5322	7.72931	7.33803
Ass1	7.55179	7.51771	7.11017	7.14603	8.23855	7.49802	8.1549	7.59867
Aste1	9.18045	9.03234	9.54846	9.29275	9.21857	10.2284	9.96842	10.2062
Astl	4.41575	4.34258	4.83818	4.53886	4.74249	4.3751	4.92254	4.78206
Astn1	4.58105	4.46675	4.08371	4.9874	4.54195	4.18261	4.32871	4.42544
Astn2	6.34336	6.57008	6.34739	6.25577	6.32295	6.00444	6.25089	6.27076
Asxl1	9.78694	10.7973	10.4195	10.7043	11.0656	11.3785	11.3306	11.1176
Asxl2	13.3638	13.1372	13.1469	13.1019	12.4174	12.5744	12.3424	12.4836
Asxl3	6.59134	6.79785	6.4251	6.15324	6.52806	5.85146	5.87655	6.45753
Asz1	4.60103	5.53816	5.55392	5.09455	5.26891	5.24711	5.33696	5.54927
Atad1	13.5395	13.0228	13.0243	12.6396	12.7363	12.3179	12.5435	12.5847
Atad2	11.284	11.1017	10.7963	10.5963	9.65714	9.94435	10.3789	10.1093
Atad2b	12.1896	11.6901	11.7242	11.6115	11.2122	11.349	11.2938	11.4132
Atad3a	9.77361	10.5523	10.758	10.57	10.7066	10.5605	10.8441	10.6009
Atad5	7.11728	7.19464	6.88309	6.44475	6.94785	7.33444	7.49568	7.3092
Atat1	10.7075	10.2979	10.3281	10.1719	9.39937	9.17459	8.99762	8.51402
Atcay	4.38227	4.24031	4.60367	4.4406	4.7805	4.30199	4.04597	4.58329
Ate1	11.0277	12.1342	11.8382	11.7367	12.0227	11.5795	11.6591	11.7977
Atf1	9.33924	9.7033	9.60894	10.0184	9.40384	9.76014	10.1056	9.60481
Atf2	13.783	13.8422	13.6637	13.7785	13.3021	13.1919	13.0577	13.2163
Atf3	13.2995	13.1818	11.9746	10.6036	13.5303	13.3043	12.5298	13.0472
Atf4	13.8522	13.8327	13.869	13.8545	14.6707	14.6652	14.6193	14.5254
Atf5	7.25801	6.52865	6.63855	6.24919	6.92162	7.5724	7.20828	6.56991
Atf6	13.0057	13.0513	13.3958	13.3523	13.3724	13.5817	13.6878	13.6049
Atf6b	11.1515	11.9151	11.9154	11.5731	11.5802	11.4895	11.2832	11.8891
Atf7ip	10.7907	10.5791	10.7439	10.3545	9.411	9.73671	9.74771	9.53247
Atf7ip2	6.57056	6.63363	6.14533	6.2282	6.55626	6.02555	5.7933	6.49485
Atg10	8.31805	8.18387	8.21152	8.40321	8.36676	8.45269	8.37708	8.15126
Atg101	6.78833	7.33188	7.54618	7.42921	7.5608	8.01707	8.27546	7.90967
Atg12	10.3546	11.2296	10.9534	10.7165	10.9214	10.6286	10.6519	10.7037
Atg13	7.58908	7.05586	6.61309	6.74271	6.48517	7.24158	6.41848	6.58638
Atg14	6.3932	6.79934	6.57115	6.92771	6.76933	7.5533	6.73605	6.68677
Atg16l1	8.84846	9.38734	9.82972	9.55384	9.45319	9.65737	9.34351	9.55974
Atg16l2	9.26577	10.4433	10.1008	9.43164	11.16	10.0853	9.71808	10.8477
Atg2a	8.48842	8.70689	8.70311	8.7917	8.11289	8.76216	8.6328	8.62802
Atg2b	9.13862	9.19586	9.43387	9.20348	9.19263	9.03641	8.81443	9.06118
Atg3	12.821	12.5232	12.5402	12.6481	12.4515	12.5381	12.6948	12.6643
Atg4a	10.1662	9.99484	10.0412	9.90383	9.4809	9.49927	9.44582	9.75882
Atg4b	10.6111	10.9035	11.0212	10.9764	10.9263	11.043	10.8489	10.8734
Atg4c	9.21921	9.51722	9.90288	9.47775	8.70478	8.81633	8.70372	9.01699
Atg4d	8.8829	9.52979	9.65937	9.50291	8.22628	9.10649	9.02304	8.71719
Atg5	10.5113	10.6135	10.76	10.6114	9.92643	10.2482	10.4252	10.2462
Atg7	7.6906	6.79226	6.50401	6.82864	6.28622	7.95451	7.52183	7.08408
Atg9a	12.7066	12.8162	12.8524	13.0571	12.147	13.0499	12.928	12.5765
Atg9b	4.2578	4.14997	3.87495	3.63243	4.32843	4.12647	3.95788	4.4113
Atic	10.0459	10.685	10.5659	10.5066	10.2121	10.4962	10.7939	10.4435
Atl1	5.94026	5.54118	5.1676	5.03752	5.53841	4.82946	4.50493	4.59782
Atl2	13.8302	13.8699	13.9983	13.8168	13.637	13.9188	13.6781	13.7728
Atl3	10.0319	11.4391	11.4019	11.5784	10.8483	10.6904	10.9198	10.8207
Atm	8.05291	8.30445	8.45412	8.63589	7.15692	7.60543	7.50762	7.2677
Atmin	9.97024	10.6155	9.97395	10.1439	10.0425	10.6318	10.4803	10.0406
Atn1	13.3377	12.0637	11.9861	11.9331	11.3814	11.7609	11.7404	11.8013
Atoh1	10.2561	10.2017	10.3731	9.78418	9.12495	9.49826	9.81442	9.33979
Atoh7	4.21267	3.67088	3.49425	3.21209	3.85294	3.67703	3.59523	3.87231
Atoh8	7.20466	7.08672	7.15933	7.11491	6.72809	7.11151	7.16306	7.11321
Atosa	8.29635	8.60933	8.77751	9.46343	8.53655	8.36523	8.83272	8.54031
Atosb	6.54736	7.01776	6.79655	7.32523	6.6396	6.94707	6.93215	6.86634
Atox1	8.47191	8.60818	9.15834	8.43023	8.90914	9.76231	9.83422	8.74918
Atp10a	7.58408	7.67821	7.80949	8.01031	8.93923	8.32262	8.78124	8.6155
Atp10b	13.9993	13.292	13.5084	12.6216	12.4329	13.0566	13.0565	12.9142
Atp10d	5.36432	6.07036	5.58434	6.33488	6.47047	6.45807	6.37682	6.21021
Atp11a	9.14155	9.0656	8.57191	9.09584	9.10188	8.96017	9.1969	9.25379
Atp11b	12.8731	13.431	13.4081	13.4697	13.427	13.497	13.67	13.5592
Atp11c	11.9478	11.4636	11.6093	11.5526	11.6033	11.3959	11.6139	11.664
Atp12a	4.22958	4.50047	4.44336	4.06469	4.71336	4.42248	4.94143	5.0735
Atp13a1	10.6053	10.9756	11.0829	11.0544	10.8302	11.4838	11.2598	11.0132
Atp13a2	6.81764	6.42788	6.63158	6.75937	6.4961	6.69962	6.63538	6.71265
Atp13a3	12.2038	13.2599	13.1005	12.9486	13.0643	12.8333	13.0644	12.8899
Atp13a4	2.95913	2.89963	3.11794	2.82903	2.90119	3.13947	3.18589	3.37427
Atp13a5	4.27515	3.78137	3.67374	3.8097	4.53808	3.72986	3.59877	3.96961
Atp1a1	15.9188	16.4193	16.7878	17.0107	16.7342	16.8937	16.783	16.8458
Atp1a2	7.47523	8.53657	8.61552	8.45415	8.25063	8.29621	8.63383	8.46485
Atp1a4	3.942	3.84916	3.54606	3.48415	3.83722	3.46451	4.10597	3.56281
Atp1b1	16.7355	17.0051	17.0878	17.2968	16.8116	17.0852	16.9584	17.1137
Atp1b2	6.21717	5.59958	5.75526	6.05569	5.25812	5.96944	5.98479	5.65
Atp1b3	12.3149	12.3215	11.9104	11.9937	13.0515	11.8842	12.2992	12.4337
Atp1b4	4.82749	4.34449	4.34176	4.34298	4.66	4.5412	4.35451	4.48269
Atp23	7.13281	6.96843	6.77353	6.93085	6.1247	6.26439	5.7954	6.17624
Atp2a1	4.1033	3.59059	3.30448	3.11601	3.54827	3.76746	3.40594	3.5564
Atp2a2	14.8967	15.4142	15.5488	15.4309	15.4011	15.2616	15.4604	15.4113
Atp2a3	10.8971	11.4031	11.4578	11.8241	11.1245	11.1958	11.7273	11.414
Atp2b1	13.2957	13.5184	13.6099	14.0536	12.7125	12.847	13.1957	13.0949
Atp2b2	4.13476	4.60342	5.14516	5.06121	4.87523	4.80505	4.46793	5.00007
Atp2b3	4.88013	4.07225	4.09996	4.34019	4.28804	4.27417	4.30062	4.25171
Atp2b4	11.3219	12.3825	12.2715	11.7748	12.7612	11.6353	11.9131	12.3299
Atp2c1	10.9517	12.0339	12.2448	11.757	12.1316	11.6893	11.8372	12.1325
Atp2c2	7.01306	7.14469	7.46109	6.99468	7.47352	8.15062	8.3046	8.01239
Atp4a	6.00275	6.14055	6.19223	5.99538	6.35064	6.23234	6.12202	6.26877
Atp4b	4.09044	4.82992	4.46027	4.33612	4.49504	4.79951	4.62037	4.64255
Atp5f1a	16.2232	16.8279	16.7495	16.5498	16.7939	16.8637	16.8394	16.8057
Atp5f1b	16.2492	16.667	16.6523	16.6382	16.7436	16.7562	16.7768	16.7636
Atp5f1c	15.4038	15.8165	15.7362	15.7703	15.801	15.9989	15.8995	15.8957
Atp5f1d	14.8037	14.4625	14.3952	14.473	14.8109	15.3016	15.2805	14.668
Atp5f1e	8.20837	9.09553	8.94299	8.45872	8.84131	9.18722	9.35352	9.36558
Atp5if1	15.1071	14.9737	14.8341	14.7568	15.3251	15.1828	15.0897	15.0314
Atp5mc1	15.2706	14.4438	14.5257	14.2322	14.6373	14.8553	14.8641	14.5796
Atp5mc2	13.9167	14.3073	14.0337	13.7893	14.6675	14.6667	14.6011	14.1961
Atp5mc3	14.2757	14.6167	14.8415	14.615	14.9266	15.1197	15.0758	14.8617
Atp5me	6.49312	6.1988	6.49029	6.24628	6.3959	7.0426	6.71185	6.52536
Atp5mf	15.1741	15.4299	15.6202	15.3634	15.5283	15.6921	15.7339	15.6256
Atp5mg	11.6121	11.9889	12.4456	11.802	11.9393	12.3194	12.5992	12.1099
Atp5mj	14.6559	15.0641	15.1926	14.7151	15.4953	15.317	15.3689	15.0966
Atp5mk	14.5909	14.7946	14.9331	14.9183	14.8071	15.0324	15.1761	14.9513
Atp5pb	14.8684	15.0489	15.2401	14.7406	14.8911	14.9812	14.9613	14.9812
Atp5pd	16.3837	15.4407	15.6604	15.455	15.8637	15.9097	16.0613	15.6195
Atp5pf	13.3691	13.6472	13.8498	13.705	13.7972	14.13	14.1683	13.804
Atp5po	14.3528	14.3342	14.6022	14.185	14.2363	14.8346	14.8246	14.5242
Atp6ap1	11.368	12.4414	12.0807	12.1435	11.7795	12.3105	12.5191	12.1245
Atp6ap1l	6.38591	6.63264	6.18961	6.52754	6.29179	6.44963	6.42578	6.02745
Atp6ap2	13.9567	14.6089	14.7427	14.3067	14.6539	14.8641	14.8127	14.8228
Atp6v0a1	13.0233	13.4303	13.5406	13.4388	12.7373	13.2785	13.2022	13.0595
Atp6v0a2	13.504	14.0624	14.2216	14.0113	13.2852	13.5584	13.5158	13.5194
Atp6v0a4	4.18457	4.97249	4.80811	4.08438	4.71301	4.46596	4.67238	4.7126
Atp6v0b	8.63804	9.5256	9.68757	9.63538	9.50638	10.0123	9.36946	9.70338
Atp6v0c	15.9823	15.9505	15.8874	15.923	15.8485	16.3906	16.497	16.1168
Atp6v0d1	11.1407	11.773	11.6833	11.8525	11.6713	12.1348	12.1995	11.7661
Atp6v0d2	4.96802	4.47083	4.28107	5.90581	4.58042	4.04132	4.53358	4.34311
Atp6v0e	10.9477	11.0098	11.3104	11.2152	10.4665	11.2748	11.0388	11.0676
Atp6v0e2	8.32277	8.46289	8.49828	8.47259	8.51296	8.64072	8.70461	8.35913
Atp6v1a	9.58462	9.93444	10.1018	9.92918	10.0926	9.95703	10.1237	10.0904
Atp6v1b1	4.56471	4.15436	4.07355	3.7708	4.31694	4.01818	4.66627	4.16468
Atp6v1b2	11.1122	12.2247	12.4556	12.2599	12.5561	12.4579	12.5796	12.4898
Atp6v1c1	11.0144	11.8853	11.6258	11.871	11.4595	11.6253	11.9268	11.6473
Atp6v1c2	4.78928	4.75508	4.85791	4.40771	5.00694	4.72165	4.66231	5.20866
Atp6v1d	10.4402	10.6867	10.8325	11.4339	10.5715	10.7345	10.827	10.4413
Atp6v1e1	11.1408	11.6524	11.9463	11.7676	11.7098	11.9986	12.049	11.6984
Atp6v1e2	8.16088	7.81203	7.93232	7.37422	7.53439	7.98606	7.96865	7.84453
Atp6v1f	10.7076	10.3881	10.3514	10.484	10.6915	10.7809	10.5563	10.735
Atp6v1g1	10.2503	11.0369	11.1853	11.0089	10.8343	10.9623	10.9767	10.691
Atp6v1g2	7.19891	7.08405	7.05794	6.70209	7.09385	6.60557	6.94959	7.29254
Atp6v1g3	5.43646	5.80235	5.9592	5.42492	5.59443	5.59741	5.24095	5.51713
Atp6v1h	11.1606	10.8087	11.1781	11.4161	11.2894	11.5245	11.5726	11.7108
Atp7a	11.1384	10.6047	11.0553	10.4673	9.42009	9.97867	10.2816	10.3829
Atp7b	5.20818	5.20069	5.63294	5.75837	6.51162	5.96487	6.02001	6.37336
ATP8	16.2129	17.3862	17.338	17.5868	17.6918	17.6964	16.4776	17.4754
Atp8a1	10.7999	11.0362	10.9485	10.6323	11.3699	12.3729	11.7376	11.9613
Atp8a2	7.43642	7.23154	7.61339	7.32697	7.13481	7.56493	7.85816	7.62133
Atp8b1	15.6747	15.9092	16.1381	15.7338	15.0507	15.5939	15.4896	15.5139
Atp8b2	8.22895	8.09134	7.87576	7.82649	7.97003	7.79213	8.19434	8.37954
Atp8b3	6.73944	6.76361	6.62188	5.71725	6.85684	6.71298	6.05273	6.74351
Atp8b4	4.41199	4.88828	4.55809	5.16419	5.37785	4.92886	4.97415	4.16163
Atp8b5	4.09079	4.47967	4.20174	4.12892	4.22088	3.95685	4.48562	3.79879
Atp9a	10.0945	11.5222	11.6098	11.3839	10.8852	11.4401	11.4515	11.3461
Atp9b	9.66132	10.8165	10.7983	10.9308	11.3424	10.8175	11.0603	10.9898
Atpaf1	10.6496	10.4631	10.7521	10.633	10.6316	10.3351	10.4318	10.7462
Atpaf2	8.4044	8.37902	8.52812	8.44554	8.75038	9.05794	9.12898	8.50379
Atpsckmt	7.17583	7.50249	7.37133	7.04937	6.67155	6.70913	7.02039	6.78575
Atr	8.14111	7.95585	7.3577	7.53532	7.80401	6.96009	7.06145	7.5323
Atraid	10.3279	11.2444	11.0103	11.4697	11.3764	11.4885	11.3065	11.2537
Atrn	10.8926	11.4184	11.5849	11.5328	10.7881	11.1643	11.1899	11.3039
Atrnl1	12.7938	13.2618	13.1215	13.3031	13.2503	12.829	12.8354	12.9332
Atrx	13.2058	13.4855	13.573	13.5772	13.5881	13.5055	13.5922	13.335
Atxn1	12.1237	11.7721	11.8614	12.1483	11.119	11.5644	11.3425	11.3777
Atxn10	9.5939	10.4887	10.369	10.8737	10.9758	10.3639	10.6272	10.5295
Atxn1l	8.64186	8.63574	8.80774	8.29959	8.91201	8.84835	8.70458	8.81222
Atxn2	14.2022	12.9671	12.9813	12.9191	13.2514	13.168	13.0446	13.0008
Atxn2l	13.2851	13.4508	13.341	13.4664	13.2695	13.5393	13.3006	13.3358
Atxn3	10.6906	11.3086	11.2437	11.1303	11.5987	11.3542	11.142	11.5021
Atxn7	10.9817	10.3105	10.3129	10.2142	10.2199	10.2688	10.2584	10.0585
Atxn7l1	12.2069	11.3453	10.9859	11.5362	11.1993	11.1092	11.225	11.0421
Atxn7l2	5.56926	5.7643	6.04876	5.8322	5.80352	5.76069	5.61242	5.75166
Atxn7l3	7.74551	8.42879	8.24853	8.53557	8.30806	8.30153	8.51403	8.31593
Atxn7l3b	11.129	11.7084	11.8881	11.7029	10.9958	11.6998	11.3647	11.2375
AU015228	5.85573	5.23536	5.40697	5.25232	5.69718	5.33483	5.29453	5.44541
AU015836	3.70885	3.10367	3.21617	2.977	3.48312	3.18404	3.22798	3.13308
AU016765	4.50075	4.81518	4.78038	4.27798	5.00973	4.55004	4.95438	4.79715
AU018091	4.20306	4.39416	3.81663	3.67101	3.97384	4.17471	3.83222	4.18944
AU021063	2.85226	2.93937	2.85511	2.67315	2.80342	2.69862	2.73458	2.74491
AU021092	5.4379	6.03694	5.38027	5.78664	5.62016	6.2455	6.10506	6.20578
AU022252	8.15501	8.88391	8.31493	8.45565	8.17693	8.05283	8.13083	8.28742
AU040320	13.0061	12.6626	12.8471	12.5873	11.6916	12.8975	12.6903	12.4073
AU040972	4.67384	4.08801	4.01684	4.01934	4.38811	4.00011	4.18329	4.43856
AU041133	7.15546	7.02198	6.80441	6.65901	6.07117	6.11872	6.43108	6.46579
Auh	9.18464	9.86018	9.87344	9.61904	10.4164	10.0097	9.87156	9.93614
Aunip	4.63273	4.8569	4.57274	4.20964	4.73892	4.55001	4.68918	4.65439
Aup1	9.50935	9.23589	9.07432	9.37681	8.80473	9.67564	9.79765	9.25541
Aurka	8.53341	8.32392	8.43141	7.84185	8.19646	8.23742	8.16453	8.20757
Aurkaip1	10.2658	11.8159	11.8601	11.9051	11.4628	11.8477	12.0361	11.7634
Aurkb	10.426	11.5586	11.6835	11.1611	11.2141	11.4084	11.0903	11.3923
Aurkc	5.67172	5.10308	5.0087	4.98659	5.23918	5.03613	5.28357	4.79255
Aven	9.10299	9.91453	10.2161	9.83606	9.96174	10.0864	10.407	10.329
Avil	5.13942	5.85561	5.56016	5.71148	6.31429	6.41065	5.0272	5.8064
Avl9	11.6234	12.4637	12.5775	12.5472	12.0789	12.5386	12.453	12.3206
Avp	6.06771	5.17526	5.5618	5.50003	5.93484	5.53196	5.69732	5.5839
Avpi1	6.0899	5.91493	6.35309	6.18836	7.10351	6.90606	7.07799	6.79073
Avpr1a	6.67615	5.78494	5.2673	5.54248	8.51975	7.54439	7.56022	7.50601
Avpr1b	3.72527	3.04508	3.24128	3.59662	3.21367	3.59267	3.21777	3.43035
Avpr2	3.02017	3.25233	3.42158	2.9989	3.44008	3.18905	3.51075	3.41959
AW011738	4.87871	5.01549	4.79032	5.01479	4.7848	4.16826	4.633	4.69525
AW112010	11.3031	11.655	11.6466	11.6751	11.5649	11.7517	11.7398	11.6815
AW146154	9.38755	9.64451	9.71977	9.70905	8.85845	8.08253	8.17029	8.60456
AW209491	7.5969	7.5718	7.88174	8.03188	8.16267	6.99635	7.42511	7.09382
AW551984	6.58332	6.74557	6.90216	6.45078	7.32779	6.07443	6.91307	7.0565
AW554918	8.1664	8.08878	7.73865	8.02505	7.3079	6.70943	7.15184	7.19601
Awat1	3.31689	3.43327	3.8178	3.3256	3.46494	3.38141	3.52379	3.33914
Awat2	5.35007	5.52955	5.75978	5.67751	5.84291	5.46663	5.78813	5.33895
Axin1	9.34789	9.98387	10.1589	10.5019	10.3516	10.0999	10.0763	10.3322
Axin2	11.4119	11.8993	12.555	11.6934	10.249	10.1913	10.2328	10.0935
Axl	9.50084	9.59904	9.98657	10.2996	11.6435	10.9992	11.3114	11.5104
AY074887	4.86263	5.0471	5.00066	4.9714	5.62321	5.09396	5.3041	5.3882
AY358078	7.14281	7.87383	8.03989	6.88131	7.58413	7.46607	7.3	7.48504
AY761185	6.28341	6.05445	6.43327	6.27101	6.41519	6.33408	6.3273	6.47459
Aym1	5.19963	4.72004	4.39908	4.40022	4.59688	4.57736	4.12615	4.21686
Azgp1	3.99735	3.69669	3.80147	3.66383	3.74905	3.69983	3.55867	3.83255
Azi2	13.275	13.4321	13.3897	13.3995	12.5586	13.1209	12.91	13.0406
Azin1	14.5713	15.5611	15.7093	15.7837	15.8024	15.6083	15.6227	15.5991
Azin2	4.78117	4.8901	4.33236	4.75515	4.93546	4.8485	4.81162	5.46275
B020004C17Rik	5.961	5.62009	5.45641	6.04802	5.6599	5.69755	5.61122	6.04507
B130006D01Rik	6.96997	7.67944	7.48735	7.79336	7.70162	7.80017	7.44651	7.61465
B130024G19Rik	5.79927	6.00963	5.95987	6.3186	5.59452	5.68307	5.58215	5.2377
B230206H07Rik	7.10323	6.7231	6.95814	6.65734	6.74456	6.77656	6.58173	7.24544
B230217C12Rik	6.0385	5.25167	5.28328	5.28176	5.14138	4.66143	5.0016	4.85093
B230219D22Rik	10.7064	10.6617	10.5783	10.5233	10.6338	10.273	10.3232	10.3345
B2m	18.0576	18.1872	18.3088	18.1301	18.1557	18.1763	18.2028	18.1503
B3galnt1	6.03903	7.19045	7.05089	6.9047	6.54883	5.4723	6.07579	6.22564
B3galnt2	9.86379	10.8466	10.9026	10.5944	10.5452	10.052	10.2439	10.2974
B3galt1	6.41125	7.26595	6.77254	6.71989	7.06341	6.9912	6.98699	6.81089
B3galt2	4.69659	6.68726	5.39011	5.45742	5.01848	4.89575	5.51152	5.49443
B3galt4	6.32261	6.94118	7.16898	6.47306	5.79991	6.38858	6.54383	6.44877
B3galt5	8.38529	8.24734	8.54228	6.74207	6.78919	8.61333	8.75384	8.63897
B3galt6	5.59963	6.00222	6.2524	5.97724	5.8104	5.87234	5.85672	5.64739
B3gat1	2.98144	2.93638	3.07227	3.08544	3.22009	2.96658	2.8485	2.85222
B3gat2	5.38483	5.22358	4.64081	5.03352	4.96024	4.85144	5.06899	5.02274
B3gat3	6.83825	6.13622	6.23618	6.08422	5.88162	5.89007	6.22353	5.33462
B3glct	10.3895	9.86258	10.0442	9.35305	8.88288	10.1663	9.99614	9.54292
B3gnt2	10.541	11.5592	11.3331	11.2892	12.1876	11.4594	11.5025	11.4639
B3gnt3	14.1328	14.3138	14.354	14.2626	13.5335	14.4293	14.3149	14.0983
B3gnt4	4.39684	4.46537	4.04601	3.90018	4.33097	4.49209	3.99536	4.17018
B3gnt5	9.07577	9.76119	9.03213	9.38641	8.93106	8.87712	9.52906	9.14259
B3gnt6	6.29536	5.41562	4.9832	5.65265	5.77876	5.48172	5.31557	5.4442
B3gnt7	13.2869	11.9399	12.086	9.67649	9.8467	12.3788	12.3312	11.7855
B3gnt8	8.09808	8.48028	8.12153	8.17457	8.49155	7.94869	8.06775	8.17378
B3gnt9	4.45236	4.25158	4.14714	4.43801	4.46174	4.2145	4.11596	4.50278
B3gntl1	8.8338	8.33197	8.15602	8.43101	8.15478	7.65653	7.79453	8.04217
B4galnt1	13.5081	12.7342	12.9773	13.3653	12.4656	14.0506	13.8114	13.3168
B4galnt2	16.1371	16.5281	16.4388	16.4598	15.9842	16.0802	16.1127	16.1997
B4galnt3	8.85227	8.47997	8.22899	8.04881	7.77517	7.59666	7.49437	7.77588
B4galnt4	6.1581	6.09258	6.83099	7.02542	8.0865	6.84751	6.59433	7.05712
B4galt1	15.0735	15.2927	15.2426	14.6786	14.9544	15.3265	15.3041	15.3712
B4galt2	6.65567	6.81834	6.32204	6.71693	6.43351	6.01809	6.2406	6.29709
B4galt3	9.82398	10.5568	10.556	10.3256	10.9574	11.5148	11.2325	11.4996
B4galt4	9.87456	10.2109	10.0747	9.11589	9.44374	8.63184	8.94912	8.84524
B4galt5	12.0797	11.3569	11.938	12.495	12.4372	11.9872	12.0933	12.2747
B4galt6	12.5462	12.5408	13.1633	13.6593	13.9465	13.865	14.0391	13.9848
B4galt7	7.09183	7.33003	7.2	7.18368	7.17026	7.26118	7.27544	7.29498
B630019K06Rik	6.18989	6.26412	6.31888	6.18928	6.57656	6.23338	6.48353	6.37869
B9d1	6.26171	5.89006	6.03599	5.92093	6.15614	5.76645	5.02904	5.52355
B9d2	6.11024	5.86195	5.8669	6.36069	5.79128	5.84322	5.76974	5.598
Baalc	5.399	4.52759	4.53827	4.48158	4.98115	4.57748	4.6922	4.16083
Baat	5.82036	6.11057	6.19411	6.86336	5.77503	5.74966	5.69003	5.98951
Babam1	11.7046	11.3669	11.5767	11.2306	11.1345	11.5611	11.6468	11.4154
Babam2	13.2732	13.6387	13.5762	13.8167	13.7088	13.8579	13.5817	13.4672
Bace1	7.34568	7.55072	7.46298	7.8146	8.05322	7.40407	7.37427	7.63656
Bace2	8.27946	8.3561	8.39374	8.38958	8.85464	9.17934	9.12216	8.6018
Bach1	12.452	12.4596	12.917	12.9558	13.5461	13.4808	13.6343	13.6496
Bach2	7.63265	9.10879	8.16606	9.08122	8.40359	8.26189	8.48324	8.48317
Bad	7.31638	7.39074	7.5823	7.88154	7.04889	7.05456	7.21568	6.9491
Bag1	11.7562	11.8844	12.2026	11.9314	12.1766	12.1142	12.0639	12.0512
Bag2	7.10032	7.47628	7.15807	7.00392	8.95407	7.90581	8.31937	8.38021
Bag3	10.2213	8.59933	8.91756	8.57402	10.7159	11.0188	11.3852	10.2468
Bag4	8.32522	7.94148	8.29441	8.28333	7.34386	7.58169	7.91149	7.46614
Bag5	10.3392	10.4086	10.9299	10.7302	11.0701	10.7828	10.9638	10.9262
Bag6	10.7908	10.8218	11.0176	11.0299	11.0457	11.3719	11.6336	11.2159
Bahcc1	5.16686	4.58791	4.59574	4.70678	4.24906	4.1526	4.26857	4.06493
Bahd1	6.97844	7.20204	7.46261	7.24595	7.41916	7.36649	7.74321	7.73487
Baiap2	5.58244	6.14348	6.04668	6.37152	9.27946	7.9368	8.92276	8.73822
Baiap2l1	13.2358	13.2598	13.0428	12.0409	13.0845	13.4465	13.3364	13.1306
Baiap2l2	12.5449	13.2167	13.3825	13.4238	13.1324	13.0077	12.7835	12.8665
Baiap3	3.427	3.5339	3.42262	3.50746	3.4991	3.22089	3.49224	3.35227
Bak1	12.357	11.6628	12.0765	11.3969	10.9412	11.7972	11.7345	11.08
Bambi	6.60988	6.74382	6.90871	6.94319	6.60356	6.60597	6.56525	6.40279
Banf1	12.862	12.3836	12.0778	11.9811	12.9693	13.1778	13.0835	12.3463
Banf2	4.25103	3.97321	3.872	3.82049	3.96473	3.75595	3.82283	3.89732
Bank1	8.28511	10.517	7.70915	11.8329	7.39185	7.0748	6.98081	6.77031
Banp	9.99191	10.0697	11.0608	10.5179	9.26692	8.84404	8.63384	9.18886
Bap1	7.54977	8.30978	8.48346	8.56657	8.73676	8.83644	8.82534	8.81493
Bard1	7.44904	7.74321	7.50669	7.40719	7.53496	7.62471	7.58322	7.67229
Barhl1	4.41757	4.24834	3.98626	3.8558	4.43636	4.09826	4.22014	4.37788
Barhl2	6.81081	6.19606	6.0564	5.98958	6.14271	6.55157	6.14003	6.36107
Barx1	5.66686	5.79758	5.59479	5.61531	6.00791	5.74068	5.82948	5.55108
Barx2	8.35465	8.32557	8.77148	7.46796	7.76939	8.43517	7.95022	8.1409
Basp1	5.76483	5.27653	5.85958	5.65755	5.79908	5.6032	5.65163	5.26129
Batf	8.95133	7.63486	7.53322	7.861	8.80242	8.03323	8.31996	8.62924
Batf2	11.0418	9.86507	10.3032	9.08635	7.48829	8.31436	8.22765	7.74817
Batf3	7.19089	6.53579	6.49591	6.10819	6.57905	6.7834	6.67312	6.32177
Bax	9.40629	9.6049	9.87687	9.37431	9.31054	9.56327	9.49597	9.52537
Baz1a	10.3728	11.4821	11.205	11.2027	11.7512	11.4202	11.4817	11.6101
Baz1b	11.9232	12.3871	12.6117	12.7087	11.5639	11.3906	11.6687	11.6138
Baz2a	12.0736	12.1817	12.1384	11.8872	11.6603	11.7384	11.4409	11.5357
Baz2b	12.8217	12.7923	12.5116	12.5544	12.3802	12.6862	12.6036	12.8061
BB014433	4.13581	3.9757	3.968	3.63807	3.76063	3.62468	3.8425	3.66157
BB019430	2.94996	3.45189	3.4309	3.5178	3.19148	3.44365	3.25229	3.12146
Bbc3	6.1151	5.71131	6.25262	5.78559	6.06909	5.85288	5.85065	5.84719
Bbip1	9.0227	8.80186	9.14875	8.54433	9.28991	8.91925	9.08494	8.92082
Bbln	9.18639	8.61557	8.33057	8.49854	8.12326	9.20323	8.89906	8.1189
Bbof1	7.12628	5.92494	6.18486	5.86856	6.24881	6.27587	5.69059	6.3191
Bbox1	5.60466	4.87369	5.54388	4.74477	6.65	5.64863	5.34835	5.52346
Bbs1	6.1992	5.77627	5.58207	5.82929	5.90537	5.52189	5.93703	5.91836
Bbs10	4.68163	4.84497	4.49648	4.49449	4.62093	4.04881	4.21784	4.23059
Bbs12	4.12084	4.43665	4.48302	4.2909	5.30575	4.32986	4.39395	4.31999
Bbs2	7.07782	7.56037	7.24185	7.75735	7.39634	7.41552	7.29078	7.04651
Bbs4	7.17237	7.75135	7.8771	7.58419	9.00476	8.49822	8.48589	8.70846
Bbs5	4.78461	5.20639	5.11839	4.93583	5.47682	4.97741	5.11468	4.94191
Bbs7	6.47929	7.03354	6.82368	7.31095	6.79901	6.88307	6.59366	6.94924
Bbs9	7.81751	7.90601	8.04908	8.2571	7.46738	7.52997	7.57301	7.19367
Bbx	8.96925	9.2167	9.11442	9.32908	9.45924	8.98602	9.29409	9.40122
BC004004	12.3975	12.7434	12.8184	12.7467	12.5457	12.269	12.2357	12.7727
BC005537	15.8806	16.1423	16.2143	16.2042	16.3741	15.8859	16.0169	15.951
BC005624	11.2	11.8366	11.6374	11.4023	11.3626	11.483	11.2187	11.2904
BC006965	5.24606	4.45545	5.18962	4.9401	4.28629	5.06121	4.22787	4.61649
BC016579	11.1456	11.051	10.2034	9.74944	11.3742	11.3452	11.3574	11.2345
BC021767	10.4087	10.9742	11.0103	10.9298	11.0723	11.1181	10.715	11.1273
BC024139	4.42488	4.0117	3.96525	4.10332	4.12894	4.01158	4.08144	4.16804
BC025920	6.4344	6.11729	6.16634	6.24288	6.15949	6.07945	5.96722	5.97283
BC028528	7.39532	7.5858	7.10201	7.76618	7.47464	7.0697	7.07148	6.75487
BC030500	6.42452	6.6113	6.64864	6.32195	6.70755	6.37225	6.7158	6.53153
BC031181	8.98309	9.28286	9.53075	9.30255	8.75354	9.15636	9.09572	8.97275
BC035044	6.89466	7.94998	7.01211	8.08928	6.70535	6.86177	6.74751	7.00026
BC048507	4.5706	3.94757	3.79802	3.64218	3.89398	4.26136	4.47903	3.60408
BC048562	4.33334	3.64384	3.85392	3.60322	3.45678	3.53445	3.48692	3.56788
BC048644	3.13855	3.22392	3.17025	3.11696	3.12243	3.06599	3.21182	3.03651
BC048671	5.0399	5.00707	4.56114	5.04867	4.86835	4.94294	4.65291	4.69118
BC048679	5.91777	6.55589	6.6587	6.35163	6.38406	6.08565	6.38959	6.40481
BC049715	4.84379	5.02385	4.90936	4.67238	4.6824	4.56998	4.68669	4.79852
BC051019	3.88483	4.15265	4.27688	4.42793	4.82494	4.43403	4.52765	4.41889
BC051665	3.61849	3.32573	3.3564	3.31451	3.58148	3.27503	3.17572	3.34546
BC061195	5.63699	5.02717	4.58701	5.19347	4.85541	4.64499	4.80166	4.95494
BC061237	4.35836	3.83472	4.23755	4.62843	4.38698	4.25056	4.38112	4.42658
BC065397	5.42275	6.2199	6.46201	5.39469	5.82056	5.57456	5.64658	6.06921
BC107364	5.22637	5.05582	4.6286	4.44803	4.89127	4.74592	4.89893	4.84878
Bcam	8.12099	8.54875	8.43921	8.24876	8.81821	8.4236	8.86725	8.48729
Bcan	2.90696	2.97736	2.85237	3.13818	3.49359	2.95713	3.13731	3.3416
Bcap29	10.5794	9.93942	9.76418	10.0634	10.5776	9.97699	10.2126	10.3599
Bcap31	13.5892	14.2639	14.2906	14.0801	14.2684	14.3287	14.1893	14.2165
Bcar1	12.8641	11.8621	11.7041	11.8436	11.3715	12.6932	12.4805	12.0551
Bcar3	10.6292	10.7935	10.5371	11.3013	11.3946	12.0521	11.9806	11.7746
Bcas1	11.1702	10.9525	10.4445	10.7935	10.6704	10.3106	10.5441	10.7691
Bcas2	9.87403	9.60983	9.57507	9.5903	9.69554	9.62809	9.53381	9.34162
Bcas3	7.64872	6.36296	6.66353	6.87999	7.20989	7.83653	7.36454	6.89551
Bcat1	6.16915	6.53683	6.29518	6.40096	6.36016	6.6563	6.02664	5.90648
Bcat2	7.3356	8.0767	7.92895	7.91121	7.8097	7.66954	7.81348	7.61674
Bccip	10.5795	10.6208	10.6199	10.1502	10.5387	10.2986	10.4764	10.2213
Bcdin3d	5.53642	6.08623	5.88453	5.8316	5.9824	5.8888	5.76898	5.98175
Bche	9.69969	9.59706	9.54438	10.3964	10.7707	10.1876	9.78158	10.26
Bckdha	6.8895	6.5938	6.65324	6.83353	6.68661	7.40988	7.32795	7.34495
Bckdhb	6.59891	7.50958	7.69096	7.63866	7.78522	7.19195	7.48011	7.14401
Bckdk	8.52552	9.31662	9.31722	9.44481	9.17577	8.90643	9.24357	9.02352
Bcl10	8.03658	8.13821	8.47407	7.81188	8.52566	8.58394	8.7201	8.49986
Bcl11a	8.0914	8.70664	8.10539	9.21973	7.55276	7.63242	7.35512	7.51318
Bcl11b	7.01819	7.46032	8.00965	8.02868	5.41822	5.92212	5.59387	5.82742
Bcl2	10.4761	10.5518	10.2351	11.0702	10.2196	9.74338	9.83663	9.75164
Bcl2a1a	7.53921	7.87896	7.63421	8.40437	9.29103	8.74061	8.83948	8.85306
Bcl2a1b	7.54958	8.49449	7.93778	9.05326	9.56485	9.28016	9.3748	9.22769
Bcl2a1c	6.65175	7.00103	6.48598	7.09985	7.52642	7.45616	7.71895	7.26962
Bcl2a1d	6.65695	7.13205	6.71573	7.64387	8.22899	8.00061	8.11061	7.88087
Bcl2l1	9.07383	10.3996	10.7162	11.1187	11.1236	11.5733	11.4653	11.3041
Bcl2l10	3.70508	3.66503	3.49116	3.55398	3.9698	3.92441	3.77493	3.92112
Bcl2l11	6.47511	6.99829	6.73141	6.91528	9.16395	9.0052	8.98367	8.4367
Bcl2l12	5.37893	5.01294	5.14171	5.65847	4.5145	4.78035	4.74994	4.80887
Bcl2l13	7.49566	8.71655	8.94852	8.70125	9.01526	9.26735	9.21611	9.26612
Bcl2l14	6.84878	7.01293	7.04706	6.62898	7.97633	7.88265	7.82218	7.83225
Bcl2l15	13.8782	14.301	14.3985	14.1006	12.6423	14.3629	14.3234	14.0199
Bcl2l2	9.14919	9.11695	9.32404	9.3886	9.01272	8.80722	8.86261	9.10093
Bcl3	12.7269	11.6426	11.91	10.8989	12.7038	13.1657	13.294	12.6819
Bcl6	7.39787	7.43252	7.02861	7.27623	7.82437	7.58603	7.35663	7.67511
Bcl6b	5.8028	5.83421	6.05386	6.12968	6.31335	6.61115	6.55187	6.07893
Bcl7a	9.1752	9.29562	9.28517	9.56979	8.17552	8.25543	7.6631	7.945
Bcl7b	7.6095	7.94386	7.88405	7.72069	7.88328	8.19717	8.16046	7.78295
Bcl7c	6.77742	5.99674	6.4525	6.65639	6.49187	7.1107	6.76209	6.73931
Bcl9	11.4355	11.0133	10.8366	10.3022	9.31037	10.166	10.295	9.53406
Bcl9l	9.30065	9.7118	9.45383	9.6477	8.76874	9.03589	8.47767	8.56032
Bclaf1	13.5476	12.5645	12.8106	12.6352	12.989	12.6733	12.6565	12.7105
Bclaf3	10.5623	10.7042	10.8936	10.9289	10.3532	10.3057	10.5249	10.446
Bco1	6.99527	8.12931	8.19159	9.8071	7.91901	7.21567	8.55889	8.06232
Bco2	9.91243	9.89897	10.2659	9.76218	9.14773	9.99829	9.09849	9.2946
Bcor	7.48248	8.11316	8.09082	8.13397	8.47403	8.54617	8.62741	8.52498
Bcorl1	9.91843	9.52174	9.92845	9.80843	9.38712	9.01898	8.86812	9.12138
Bcr	10.4658	10.1309	10.2039	10.606	11.4267	11.6667	11.4635	11.2338
Bcs1l	8.48503	8.66807	8.71499	8.31779	8.11603	7.88417	8.45997	8.03579
Bdh1	11.2351	11.66	11.4979	11.1056	11.5791	11.5898	11.4516	11.5541
Bdh2	4.91513	5.18505	5.42942	5.5087	5.20299	5.1742	5.3783	5.45623
Bdkrb1	6.92769	6.95034	6.78425	7.76809	9.59034	8.66761	8.87406	8.91886
Bdkrb2	7.08181	6.65464	7.40579	7.51532	8.11037	8.16918	8.61816	8.3363
Bdnf	3.01402	3.55467	3.31109	3.56837	4.08442	3.53072	3.38305	4.13836
Bdp1	11.1827	10.6123	10.6075	10.6748	10.5559	10.1107	10.028	9.89137
Bean1	7.16293	6.89056	6.85308	6.58521	6.82782	6.53934	6.67401	6.90851
Becn1	10.8124	11.1794	11.0422	10.9215	10.7857	11.2787	11.2651	11.0267
Begain	5.92887	6.19684	5.78724	5.85164	5.90728	6.36523	6.12939	6.11842
Bend3	8.57684	8.22549	8.1351	8.16842	8.11197	8.57292	8.14612	8.4222
Bend4	5.50597	6.22457	6.20196	6.36496	6.19084	5.87815	5.83254	5.95451
Bend5	7.51376	7.78278	7.57976	7.72036	7.03157	7.00369	7.31321	7.17228
Bend6	2.98208	3.37043	3.5877	3.17868	2.93482	3.81456	3.19772	3.16627
Bend7	13.4359	13.1733	13.1643	12.8654	11.0662	12.3968	12.1195	12.2012
Best1	5.56904	5.58666	5.49765	5.30879	5.77413	5.49275	5.0617	4.98661
Best2	3.91816	3.05734	3.08074	3.03647	3.12318	2.81996	3.41763	2.84928
Best3	4.28376	3.8509	3.85621	3.58957	3.74828	3.81939	3.90996	3.99689
Bet1	8.85888	9.25729	9.1709	8.62036	8.82497	8.71511	8.92462	8.38686
Bet1l	6.27269	6.75518	6.89203	6.78374	6.65388	7.52187	7.27414	7.15504
Bex1	9.75051	9.62124	9.47276	10.0275	10.3226	8.88851	9.6496	9.79111
Bex2	7.4701	7.35869	7.23309	6.91969	8.25801	7.11576	7.37379	7.08627
Bex3	9.53993	9.14967	9.22983	9.02878	10.4553	9.40782	9.79971	9.81935
Bex4	5.19479	5.96652	5.49861	5.66558	6.09847	4.87266	5.26323	5.61204
Bex6	3.86385	3.98638	4.28656	3.80347	4.40449	3.94071	3.8206	3.92276
Bfar	11.3296	11.5231	11.4754	11.3587	11.0269	11.1363	11.4751	11.3089
Bfsp1	5.21102	5.48008	6.13612	5.48665	6.61176	6.02509	5.91735	6.31053
Bfsp2	4.30998	4.48648	3.74817	4.74898	4.04171	3.8873	4.08495	4.24038
Bglap	6.60688	5.77339	5.87893	6.05259	5.94925	5.97939	6.09772	5.94705
Bglap2	6.90575	6.18614	6.11766	6.24836	5.86427	6.37875	6.24298	6.14187
Bglap3	7.47858	5.96939	6.59146	6.19823	6.04773	6.11423	6.15979	5.64592
Bgn	14.0615	13.0625	12.6232	12.8859	12.8946	13.4308	13.5912	13.0272
Bhlha15	8.81535	7.87781	8.49534	7.90462	6.42369	7.05683	7.05241	6.96217
Bhlha9	5.95747	5.92139	5.95623	5.652	5.7974	5.47155	5.85599	5.9205
Bhlhb9	6.2025	6.52834	6.16578	6.32685	6.63618	5.91739	5.99954	6.27303
Bhlhe22	4.62006	4.56291	4.40048	4.30228	4.49969	4.68818	5.02503	4.79779
Bhlhe23	2.84721	2.74837	2.8782	2.79235	2.95861	2.86089	2.73397	2.79483
Bhlhe40	13.6287	13.4266	13.8065	14.0088	15.264	14.6054	14.456	14.681
Bhlhe41	6.16297	7.36531	7.79985	8.37153	7.59678	6.94163	7.42244	7.54609
Bhmt	6.7969	7.34556	6.82571	5.65655	5.46551	7.06416	6.16197	6.25962
Bhmt2	5.34978	5.24575	5.27464	4.83792	5.3619	4.67825	5.17724	5.22795
Bicc1	8.51305	9.03576	8.54523	8.78439	9.12877	8.91296	8.99038	9.10545
Bicd1	9.21964	9.63111	9.66366	9.70477	9.67317	8.91659	9.10445	9.28917
Bicd2	6.68241	7.55525	7.01471	7.10963	7.17044	6.72908	7.07332	6.76793
Bicdl1	8.87217	9.59433	9.82802	9.79922	9.82298	9.29081	9.71751	9.51086
Bicdl2	8.86309	8.63247	8.26035	8.60272	8.91478	8.67255	8.68729	8.81828
Bicra	10.7465	9.18047	9.37138	9.47065	8.89301	9.21458	9.12729	9.14792
Bicral	9.72404	10.626	10.4185	10.6176	9.72447	10.3235	10.0385	10.3703
Bid	5.95287	6.83841	6.42726	6.09748	5.90549	5.03527	5.35238	5.522
Bik	8.2145	8.21673	8.18414	8.22312	8.39688	8.15732	8.40457	8.41706
Bin1	7.96012	9.06449	8.22365	9.40634	9.62549	8.65756	9.13839	8.8626
[truncated: 18,850 more rows]

## Sheet: Original data GSE96733
	GSM2539097	GSM2539098	GSM2539099	GSM2539100	GSM2539101	GSM2539102	GSM2539103	GSM2539104	GSM2539105	GSM2539106	GSM2539107	GSM2539108	GSM2539109	GSM2539110	GSM2539111	GSM2539112	GSM2539113	GSM2539114	GSM2539115	GSM2539116	GSM2539117	GSM2539118	GSM2539119	GSM2539120
0610009L18Rik	9.69194	10.6771	10.5632	10.5566	10.3973	10.3646	10.3476	10.7006	10.8193	10.4572	10.436	10.7041	10.7697	10.3298	10.6216	10.5113	10.6432	10.6592	10.9067	10.6013	10.6696	10.2055	10.7454	10.7051
0610010K14Rik	7.13821	6.64761	5.9191	5.75886	6.89514	6.34414	5.96763	6.9214	6.67528	7.01865	6.9762	6.38991	5.94955	6.48423	6.68039	6.61608	7.05815	5.84201	5.87619	6.29203	6.10153	6.14778	6.53325	5.97224
0610030E20Rik	8.62388	9.03043	8.90678	8.82804	8.94987	9.0604	8.53401	8.97853	8.09864	8.43182	8.44673	8.05027	8.40786	8.49785	7.84079	8.44428	8.84028	8.82383	8.34651	9.28505	8.3711	8.4597	8.60711	8.43342
0610040J01Rik	7.22041	7.93262	8.0817	8.01308	8.22	8.34835	7.89254	7.64892	8.03046	8.45902	8.28738	8.32975	8.30926	8.08539	8.81531	8.44321	7.88214	8.6676	7.78616	8.3638	7.36484	8.03816	8.14631	7.61596
1110002E22Rik	5.39479	5.12951	4.93307	5.20704	5.76803	5.4697	6.02182	5.09635	5.39199	5.40925	6.13616	5.53718	5.4034	5.19807	4.99127	5.60149	3.98274	5.23535	6.08917	5.72104	5.9238	5.14612	4.81391	4.90584
1110002L01Rik	6.56391	6.65717	6.48979	6.59874	6.6871	6.35696	5.99103	7.00996	5.7608	5.5645	5.84387	5.57221	5.72717	5.58325	5.88956	5.7207	6.27093	6.0035	6.22893	6.58702	6.87977	6.3546	6.17712	6.6609
1110004F10Rik	10.8675	11.1325	11.4156	11.1683	11.1495	11.3315	11.6602	11.3076	11.6567	11.2621	11.6678	11.4049	11.3158	11.5668	11.1738	11.5797	11.4888	11.4882	11.4411	11.8347	11.5753	11.5062	11.6975	11.969
1110032F04Rik	3.586	3.86585	3.73574	3.46331	3.83051	3.54873	3.44455	3.53242	3.83882	3.80507	3.93933	3.94142	3.93178	3.6921	4.11872	3.83326	3.68754	3.82782	3.99616	4.36841	3.84678	3.58809	3.79144	3.50453
1110038F14Rik	5.54302	5.47068	5.32784	5.4674	5.54466	5.34312	5.69053	6.2027	5.10674	5.48727	5.38767	5.33694	5.11536	5.30929	5.25209	5.32618	5.35732	5.46766	5.59535	5.52001	5.10605	5.56535	5.50654	5.58362
1110059E24Rik	11.2718	10.8559	10.881	10.1948	10.0669	10.478	10.8696	10.2678	10.268	10.1046	9.96368	10.0046	9.73995	9.99969	10.1134	10.0191	10.0224	10.2753	9.32024	10.5155	10.353	10.4472	10.3583	10.2878
1110059G10Rik	9.28901	9.29846	9.21128	8.99179	9.22037	8.91266	9.32683	8.97087	9.06076	9.37936	9.30955	8.8051	9.25318	9.36346	9.06924	9.23745	9.02617	9.13646	8.65846	8.77338	9.25883	8.99295	9.1737	9.19684
1110065P20Rik	6.30337	6.19787	6.41798	6.04006	5.91847	5.85174	6.22003	6.21923	6.79073	6.12644	6.21338	6.46293	6.33171	6.2214	6.21682	6.47574	6.40376	6.81542	7.16607	6.59251	6.48674	6.28328	6.29119	6.16891
1190005I06Rik	5.67219	6.05709	5.60923	5.78805	5.55231	6.39802	6.09513	6.25291	6.34375	6.20478	6.01761	5.97049	5.93898	5.80279	6.61665	5.91289	6.05103	6.32925	6.76185	5.92115	6.16916	6.04622	6.06064	6.05801
1500004A13Rik	5.74131	6.5139	6.41791	6.69251	6.88971	6.74737	6.5513	6.89467	6.33047	6.45818	6.70747	6.30813	6.31673	6.46287	7.02495	6.03182	6.86478	6.33837	6.39715	6.46409	6.84283	6.23569	7.03893	6.50824
1500009L16Rik	7.58078	8.01341	7.43414	7.38305	8.01665	7.89067	8.3739	7.60309	8.02115	8.20818	8.52967	8.30669	7.26761	8.3017	8.04578	8.35021	7.76971	8.16355	7.97545	7.67339	7.41804	8.0519	7.65915	7.47687
1500011B03Rik	8.27752	7.96695	7.99289	8.14516	8.49988	8.23892	8.1915	8.47423	7.90299	8.43531	8.70105	8.30464	8.36214	8.45983	8.21153	7.9326	8.15697	8.01267	7.81308	7.46198	8.42797	8.46661	8.11516	8.16314
1600012H06Rik	10.4666	11.1179	11.22	11.0788	11.2395	11.417	11.3169	11.2382	10.6348	11.2216	11.397	11.0661	11.1202	11.0601	11.1416	11.1999	11.0795	11.0556	11.0888	11.3045	10.9286	11.3394	10.956	11.0606
1600014C10Rik	6.29186	7.55871	7.02219	7.70346	7.19276	7.51057	7.23732	8.13215	7.30603	6.79582	7.05276	6.92028	7.99592	7.15051	6.7494	6.87936	8.37116	7.1304	8.00886	8.02614	7.91834	7.48259	7.72219	7.70931
1600014C23Rik	5.09818	5.2014	5.11705	5.02982	5.14006	4.95	4.99089	5.44527	4.89482	5.2433	5.30811	5.0671	5.15023	4.9616	4.90236	5.42145	4.81631	4.76945	4.86608	4.9815	4.8323	4.92385	4.86263	5.07238
1700001F09Rik	4.14641	3.53444	3.63044	4.019	4.01545	4.27291	4.76585	3.95237	4.36071	4.05747	4.16594	4.18425	4.11398	4.27725	3.60618	3.95815	3.95182	3.97612	4.49034	3.74546	4.43637	3.37516	3.80916	3.89085
1700001G17Rik	4.10766	4.4452	4.26755	4.37217	4.03444	4.16914	3.88441	4.2214	4.07647	3.933	4.52051	4.45861	4.25448	3.92372	4.24581	4.31892	4.18066	4.24733	4.91425	4.29331	4.76712	4.41678	4.25954	4.40719
1700001J03Rik	5.87155	6.31559	6.03033	6.36196	6.30518	5.96546	6.48649	6.0985	6.67509	6.62497	6.18974	6.374	6.11081	6.35336	6.60711	6.15709	5.84509	6.28223	6.36521	6.08838	6.36367	6.20308	5.94996	6.02026
1700001J11Rik	4.39277	4.3239	4.94525	4.24011	4.36194	4.96172	4.57453	4.55195	5.07782	4.30687	4.66855	5.04448	5.00699	4.19226	4.57034	4.80546	4.56592	4.91792	5.02803	4.74093	4.53874	4.17068	4.26798	4.57367
1700001K19Rik	4.81433	4.78468	4.56243	4.56991	5.30793	4.30419	4.71046	4.33165	5.13773	4.56768	4.68135	4.64607	5.2277	5.18011	5.09255	4.49047	4.50994	4.5694	4.7317	4.36394	4.36235	4.66483	4.5215	4.39052
1700001O22Rik	7.07209	7.36955	6.93529	7.45253	7.60953	7.22398	7.40403	7.31028	7.06221	7.44483	7.04311	7.29223	7.28902	7.19573	7.29348	7.18895	7.24629	6.78414	6.25931	6.19758	7.53332	7.50993	6.86468	7.2648
1700003E16Rik	3.47004	3.96427	3.60493	4.10312	3.5141	3.45638	3.8637	3.63278	4.02032	3.67569	3.83261	3.68212	3.78954	3.63552	3.93036	3.69477	3.53101	3.62631	4.02414	3.48921	3.8994	3.67026	3.52894	3.93108
1700003E24Rik	6.23068	5.30381	5.20043	5.52617	5.50064	5.28102	5.27321	6.20046	5.24936	5.31021	5.20121	5.29599	5.34168	5.32413	5.30834	5.43448	5.24767	5.16012	5.37762	5.64123	5.20145	5.63814	5.17365	5.10154
1700003F12Rik	5.49917	5.61906	5.6198	5.40699	5.31964	5.25166	5.988	5.07317	5.60158	5.44542	5.60017	5.49878	5.48854	5.48169	5.74111	5.70969	5.59629	5.59234	5.70413	5.70287	5.98956	5.53614	5.50083	5.7751
1700006A11Rik	4.75091	4.43321	4.08897	4.03775	3.72324	4.18577	4.31557	4.67585	4.61013	4.30038	4.03562	4.8765	4.3129	4.27581	5.2376	3.75293	3.85996	4.27137	4.45966	4.18457	4.19412	3.61633	4.21261	3.91106
1700008J07Rik	7.14186	6.45419	6.43206	6.11157	6.1653	6.58444	6.45515	6.71801	5.81409	6.10466	6.21908	6.00392	6.1066	5.90405	6.15022	6.20062	6.18333	6.18692	5.27685	6.18689	6.22074	6.17255	6.28786	6.62308
1700008O03Rik	3.82477	3.42716	3.38632	3.44223	3.62037	3.15785	3.63091	3.54459	3.18621	3.68213	3.2807	3.3216	3.27135	3.2632	3.27284	3.47819	3.6187	3.58673	3.76094	3.6642	3.61293	3.46613	3.34661	3.16956
1700008P02Rik	3.99639	4.042	3.94872	3.76463	3.97052	4.91157	3.9366	4.58571	3.71895	4.2115	3.92988	3.59508	4.23911	4.00652	4.27955	4.76438	4.19981	4.0211	3.85802	4.002	3.47193	4.60059	3.89217	4.33608
1700009J07Rik	5.38694	5.37145	5.41066	5.17721	5.18837	4.80983	4.85345	5.05999	5.45848	4.97356	5.1598	5.40595	5.48347	5.15318	5.58414	5.4658	4.9735	5.44211	5.98102	5.43031	5.37492	5.23848	5.61398	5.33207
1700009N14Rik	2.93059	3.10338	2.94695	2.94369	3.12502	2.88526	3.15773	3.05648	2.94164	2.79638	2.98559	3.0227	2.88673	3.05074	2.87489	2.64739	3.04589	3.02487	2.92613	3.29762	2.88475	3.24042	3.01998	3.09273
1700010B08Rik	4.37654	3.77521	3.82967	4.05327	3.84861	4.3704	4.37626	4.1229	4.26431	4.18774	4.59503	4.46523	4.51984	4.42385	4.38986	4.24968	4.00714	4.12703	5.11982	4.47614	4.18592	3.88852	3.99628	4.38199
1700010D01Rik	3.80394	3.48586	3.23223	3.35798	3.4872	3.87381	3.04206	3.3441	3.74031	3.5439	3.77371	3.54858	4.2565	3.63036	3.35941	3.69125	3.53345	3.80397	4.00066	3.66795	3.31425	3.8105	3.60524	3.66851
1700010I14Rik	7.59925	7.02029	7.12102	6.60373	6.60523	6.56527	6.77155	6.94385	7.22645	7.02654	6.91196	7.13808	6.93917	7.05318	7.28796	7.45828	7.53574	7.37429	7.72276	7.52135	7.29865	7.05814	7.36069	7.15765
1700011L22Rik	4.33224	3.72039	3.68982	4.12161	3.78399	3.90739	4.03401	3.78096	3.67951	4.2147	4.10242	3.88856	3.64906	3.94249	3.90604	3.93995	3.64269	4.23678	3.57128	3.81334	3.48039	3.82167	3.33851	4.16631
1700012A03Rik	4.50525	3.89896	4.05509	4.20249	4.31065	3.80703	4.29207	4.33348	4.42215	4.47932	4.63696	4.59761	4.06098	4.70422	4.27089	4.07678	3.64754	4.11283	4.2176	3.89269	4.22186	4.08846	3.97338	3.73767
1700012B07Rik	5.07055	4.84275	4.46626	3.80689	4.44764	4.06797	4.55391	4.57913	4.86656	4.51893	3.81675	4.40167	5.01642	4.21992	5.449	4.74077	4.67885	4.56769	5.36375	4.4471	4.8971	4.39172	4.5591	4.21492
1700012B09Rik	7.60398	7.68421	7.07316	7.71853	7.98701	7.67222	7.35931	8.01451	7.65696	7.52152	7.88038	7.93186	7.88593	7.81944	7.93741	7.35716	7.43714	7.98038	8.26802	7.71995	8.1393	7.85316	7.62849	7.47071
1700013D24Rik	4.928	5.03227	4.57481	4.60876	4.52087	4.52229	4.47063	4.22574	4.98391	4.23648	5.19841	4.85531	4.73821	4.67585	4.85656	5.11245	5.42838	4.6461	5.5326	5.03475	5.1004	4.5802	5.15483	4.88074
1700013G24Rik	3.39225	3.22502	3.37613	3.95638	3.50914	3.52829	3.17193	3.24586	3.25985	3.43686	3.34091	3.22669	3.36871	3.16141	3.27745	3.10832	3.40604	3.33159	3.40277	2.84293	3.07676	3.52592	3.30119	3.04895
1700013H16Rik	4.95922	5.86896	5.31741	5.39423	5.21671	5.23596	5.26942	5.29721	5.57683	5.5766	5.67237	6.31103	5.00581	4.97527	5.30113	5.51994	5.57902	5.43233	5.51248	5.47375	5.56712	5.88417	6.11354	5.80375
1700016H13Rik	3.93459	3.41699	3.91689	3.48856	3.71678	3.47085	3.62851	3.6643	4.29842	3.74204	3.74988	4.00486	3.48456	3.93406	4.36871	4.21508	3.86987	4.01574	4.01006	3.91335	3.48476	3.96126	3.93166	3.61776
1700017B05Rik	10.1505	9.57734	9.46028	9.42802	9.90618	9.61241	9.42605	9.63106	9.3554	10.4457	10.6471	9.76958	9.14297	10.4475	9.72493	10.1356	11.0435	10.2062	9.98025	10.2717	9.45309	9.75912	9.41742	9.28952
1700017N19Rik	4.27269	4.03008	4.47717	4.77209	4.04255	4.77033	4.38327	4.03489	4.53209	4.63828	4.35511	4.40751	4.74884	4.15814	4.7304	4.16431	4.5791	4.39245	4.26525	4.11618	4.23081	4.74885	4.32409	4.09615
1700018B08Rik	4.76783	5.27473	5.47688	5.29065	5.42163	5.01405	5.40088	5.05321	5.37831	5.11106	5.28702	4.9211	5.29936	4.94902	5.56839	4.96352	4.86184	5.30068	5.74533	5.25107	5.08023	5.09968	5.29774	5.04214
1700018B24Rik	4.00589	4.30251	4.21789	3.55956	3.73638	4.04405	4.07142	3.91862	4.02161	3.73508	3.73042	4.5321	3.56926	4.04129	3.69725	3.88499	4.11797	3.73629	4.74556	3.64989	3.34418	3.91218	3.57164	3.48182
1700018F24Rik	7.10487	6.28693	6.13705	5.85076	6.52137	6.05417	6.30159	6.46475	6.43962	6.28479	6.01913	6.52683	6.11163	5.72365	6.30977	5.87347	6.87809	6.04082	6.0121	6.00282	6.5215	6.18813	6.34581	5.95587
1700018L02Rik	3.28881	2.99864	2.99571	3.70801	3.61542	3.20277	3.51279	3.37571	3.80194	3.56016	3.75492	3.18991	3.21093	3.68603	3.80505	3.59364	3.27027	3.41151	3.14394	3.50738	3.33358	3.75545	2.94893	3.44808
1700019A02Rik	7.23776	7.0546	6.90369	6.65925	7.64361	6.36327	6.51983	7.24593	7.13338	6.28375	6.16507	6.46351	7.31181	6.45148	6.57827	7.04266	6.72521	6.43052	7.09586	7.2688	6.86797	7.10368	7.19231	6.9286
1700019D03Rik	9.85594	9.99433	10.1578	9.64156	10.0308	10.1991	10.1579	9.51658	9.94847	9.24272	10.1809	9.48809	8.83574	9.11015	9.85423	9.80861	8.63202	9.28869	9.38813	9.36148	9.5388	8.95706	9.33875	9.28984
1700019M22Rik	5.55019	5.84348	5.46135	4.97463	4.96183	5.34532	5.67018	4.80444	5.59902	5.006	5.49634	5.12187	5.47243	5.24754	6.22881	5.76679	5.27693	5.64954	6.00544	5.2364	6.08262	5.91987	5.31095	4.9409
1700020A23Rik	5.12397	4.98134	5.06212	4.67542	5.05681	4.86354	5.01203	5.07796	4.97709	5.24995	4.97855	5.38117	5.33809	5.0099	5.30825	5.17203	5.04862	5.02216	5.36111	5.18222	5.1991	4.75362	5.08744	5.19947
1700020L24Rik	6.299	6.20794	6.17795	5.65466	6.11388	5.85382	5.98216	6.3205	6.5439	6.17178	5.99763	6.24533	5.93694	6.53313	6.9392	6.29353	6.45273	6.24549	6.57082	6.22052	6.15225	5.86893	6.17014	6.17511
1700020N01Rik	5.77934	5.34186	5.60535	5.56439	5.59997	5.19013	5.41393	5.32238	5.61544	5.39318	5.52021	5.45086	5.81052	5.67915	5.09774	5.57119	5.53998	5.46524	5.52289	5.68782	5.99721	5.48764	5.60811	5.39972
1700020N15Rik	7.5507	7.45708	6.95587	6.83085	7.25385	6.93965	7.00485	7.09283	7.82026	7.2377	6.75906	7.50822	7.4309	7.62769	7.6905	7.54125	7.33229	7.75009	7.38066	7.22929	7.58205	7.08767	7.21926	7.189
1700022A21Rik	4.45339	3.95412	4.1797	4.06093	4.44398	4.04496	3.78236	4.42361	4.20835	4.07273	3.9916	4.26038	4.03062	3.92019	4.2624	4.15475	4.41417	4.30265	4.57458	4.37806	4.20798	3.95917	4.10913	4.22273
1700024G13Rik	5.34951	4.84415	4.90937	4.44774	4.57122	4.63816	4.8841	4.46872	5.05816	5.32624	4.64184	5.21318	5.07358	4.81712	4.90817	4.95006	4.99365	5.13898	5.29875	5.36219	5.07182	4.57073	5.0221	4.53674
1700025B11Rik	4.56044	3.85822	4.56689	4.10965	4.1175	3.87936	4.27133	3.94204	4.35222	4.1892	4.1818	4.20136	4.0432	3.67014	3.68976	4.2155	4.28621	3.80954	4.51791	4.28191	4.32864	4.37772	4.28927	4.40097
1700025C18Rik	4.19397	4.08499	3.92509	3.82169	3.88239	3.43189	3.74924	3.33604	4.3533	4.01799	3.90929	4.21034	4.35025	4.06584	4.40295	4.20376	3.87846	3.97688	4.46694	4.31979	4.19487	4.05955	3.92231	3.79566
1700025G04Rik	14.1334	13.3173	13.6058	13.2663	13.2298	13.1897	13.616	13.2468	13.4203	12.8396	12.9497	13.0739	13.1436	13.2886	12.4682	12.9413	12.7517	13.0882	12.6975	13.1805	12.9245	13.254	13.0601	13.1099
1700028J19Rik	3.87055	3.51315	3.73481	3.28039	3.45873	3.72433	3.65726	3.60771	3.54641	3.82686	3.66239	3.65928	3.58979	3.58914	4.53542	3.74854	3.66592	3.69438	3.57842	3.68704	3.86115	3.45383	3.57995	3.54533
1700029F12Rik	4.70388	4.82081	4.68855	4.78139	4.89554	4.71361	4.70261	5.05309	4.79042	4.99628	4.7438	5.16971	5.08742	4.84563	5.06217	5.17064	4.74566	4.94844	5.59591	5.15773	4.88582	4.82191	4.85408	4.64699
1700029H14Rik	6.11738	6.73285	6.7273	6.57632	6.49761	6.06292	6.94755	6.76713	6.99221	7.25278	6.91771	7.39451	7.62603	6.91175	7.67166	7.01432	6.94117	7.06661	6.93061	6.75512	7.33243	6.61942	6.93274	6.61586
1700030C10Rik	4.10081	4.11168	4.16676	4.19084	3.81552	4.18494	4.16761	4.20597	4.49151	3.98513	4.17909	4.4556	4.28672	4.19827	4.27346	4.14711	3.93427	4.16418	4.73901	4.05899	4.48771	4.09462	4.33321	4.31503
1700030J22Rik	7.95975	7.45083	7.63984	7.342	7.74969	7.4068	7.51319	7.32615	7.59309	7.35125	7.56895	7.3543	7.46223	7.34431	7.42086	7.09534	7.35744	7.44911	7.29431	7.13832	7.34283	7.22312	7.38798	6.95133
1700030K09Rik	4.6675	5.66668	5.69555	5.60872	5.25173	5.4664	5.33709	5.70404	5.08073	5.12798	5.39069	5.54534	5.45029	5.39076	5.10992	4.98378	5.5907	5.9051	5.76122	5.82183	6.05494	5.94824	6.02866	5.60469
1700031F05Rik	4.27884	3.92837	3.70686	3.83796	3.71841	4.34246	4.18055	3.82301	4.39731	3.94623	3.91179	4.11954	3.83633	3.70691	4.04554	4.30839	3.95449	4.14342	3.80051	4.00492	3.82918	4.11336	3.70884	3.82134
1700031M16Rik	4.15204	3.88326	4.06983	3.83115	3.75969	4.02441	3.75096	3.69334	3.82486	3.69711	3.70759	3.98183	3.77332	3.61221	3.71509	3.76512	3.57843	3.86892	3.90984	3.76483	3.92086	4.01758	3.98826	3.75508
1700034E13Rik	5.62755	5.13083	5.20695	5.44326	5.4539	5.23665	5.57015	5.01186	5.72384	5.51124	5.28803	5.53847	5.58634	5.36874	5.92039	5.4152	5.6679	5.51632	6.11925	5.16804	5.50845	5.75491	5.57475	5.57322
1700034H15Rik	7.04601	6.43996	5.90474	5.74	5.91191	5.88342	5.79264	6.02134	6.3524	5.69655	6.01647	6.3679	5.70601	5.68223	6.40308	6.11607	5.99149	6.21819	6.08466	5.6996	6.13138	6.15673	5.58985	5.72025
1700034J05Rik	3.64806	3.54782	3.84246	3.43938	3.86829	3.97161	3.64948	3.53182	4.03558	3.76979	3.98484	4.28418	3.64946	3.49153	4.01035	4.51124	3.36048	3.94817	4.46362	4.25151	3.82583	4.05068	4.18477	3.89031
1700037C18Rik	4.06663	4.06379	4.11638	3.73809	4.65691	3.92748	3.95095	3.81807	3.99439	3.98565	3.97584	3.76772	4.27012	3.86347	4.36604	3.76797	4.21331	3.90797	4.34603	3.94603	3.83372	3.88733	4.02886	4.20021
1700048O20Rik	5.08091	5.22897	5.23444	5.29704	5.61208	5.09737	5.11336	5.58874	5.37643	4.72569	5.37475	5.02848	5.25688	4.88213	4.89062	5.1278	5.02372	5.46212	5.32925	5.62855	5.76763	5.48636	5.84241	5.58391
1700049E17Rik2	4.09392	4.03513	3.8011	3.37139	4.47669	3.68636	3.71967	4.1604	4.92567	4.14253	4.24924	4.49544	4.21418	4.10109	4.96331	4.10114	4.21491	4.48777	3.93502	4.08454	4.55908	3.52294	3.67596	4.26543
1700049L16Rik	8.17619	7.03625	6.82913	7.14245	7.18729	7.6413	7.1509	7.57254	6.97501	7.80644	7.73475	7.45499	7.33308	7.23203	7.26771	7.0341	6.90269	7.17452	7.32009	7.17684	7.19089	6.92213	7.17816	7.04613
1700052K11Rik	7.69589	7.5363	7.50734	7.20392	7.7535	7.21147	7.32303	7.40787	7.70256	6.42818	7.268	6.91805	7.08946	7.30857	6.66594	7.27094	7.46168	7.30897	7.46216	7.60298	7.79272	7.43487	7.7247	7.42886
1700056E22Rik	5.89837	5.50853	5.30794	5.20698	5.37329	5.29714	5.5243	5.05211	5.84662	5.65521	6.30794	5.66341	5.75273	5.59452	5.8098	5.86724	5.19498	5.72628	5.50972	5.58819	5.12349	5.49841	5.47131	5.7129
1700060C20Rik	5.02447	5.21597	4.83479	4.57056	4.95817	4.82756	4.94929	4.99248	5.10036	5.0911	5.46142	4.89105	5.12866	5.04077	5.31405	5.02341	4.85922	5.73618	5.5643	4.91765	5.07851	5.05724	4.8348	5.05414
1700061I17Rik	3.79511	3.47034	3.51841	3.41842	3.91451	3.01161	3.18708	3.6871	3.58594	3.39801	3.56689	3.68651	3.69594	3.43098	3.66551	3.49019	3.34907	3.30987	3.40784	4.10195	3.51768	3.54856	3.65894	3.03004
1700065D16Rik	3.31393	3.43233	3.40164	3.51265	3.36364	3.63898	3.34558	3.39717	3.39152	3.4213	3.47795	3.67586	3.35184	3.49196	3.52065	3.61583	3.56739	3.42458	3.82942	3.48044	3.31266	3.5599	3.37455	3.76547
1700066M21Rik	6.36634	5.92908	5.99582	6.1406	6.18722	5.82858	6.2342	6.21133	5.53891	5.97825	5.67723	5.66666	5.65447	5.84113	6.19854	5.63656	6.05969	5.45006	6.57306	6.1352	5.86097	6.31716	6.19221	6.16933
1700067K01Rik	4.197	3.73085	3.92657	3.79888	4.06778	3.82083	3.46437	3.72714	4.14761	3.70701	3.52091	3.85709	3.47701	3.78359	3.83894	3.32902	3.35778	3.9871	3.68778	3.57577	3.94192	3.4942	4.01809	3.91711
1700067P10Rik	5.52395	5.01951	4.95534	4.81297	5.05653	4.93741	4.75329	5.08062	5.36848	5.46763	5.40012	5.36591	5.42285	4.9727	5.8763	5.21206	5.21711	5.30281	5.94999	5.41379	5.82513	5.06816	5.11262	5.21424
1700069L16Rik	3.6421	3.63965	3.32194	3.97216	4.09035	3.7614	3.47292	3.75378	3.76372	3.96977	3.98968	3.78036	3.94053	3.98312	3.54074	3.63985	3.71246	3.54812	3.52136	3.76616	3.53478	3.69316	3.87276	3.52871
1700071K01Rik	8.10839	7.72414	8.01414	7.40331	7.88873	8.22451	8.19437	7.87239	8.211	8.24193	8.25584	7.94555	7.69405	7.85231	8.22101	8.18582	8.39698	7.95603	7.28024	8.0186	7.46094	8.26328	8.0729	7.69282
1700084J12Rik	6.57781	6.41876	6.57018	5.99008	6.94933	6.65743	6.52372	6.42257	6.61666	6.57879	6.5713	6.89771	6.51507	6.21248	7.03629	6.54238	6.60863	6.61941	6.76103	6.00988	6.74091	6.91008	6.6514	6.07876
1700084M14Rik	6.06226	5.58321	5.40281	5.22485	5.50056	5.21153	5.5405	5.96753	5.41087	5.59133	5.64687	5.44943	5.83184	5.44675	5.36768	5.12022	5.43708	5.69706	5.71083	5.46611	5.45057	5.52229	5.61599	5.55746
1700086L19Rik	6.27583	6.38044	6.20074	6.4062	6.69752	6.02829	6.24156	6.39618	6.23483	5.94477	6.78896	6.45587	6.08515	6.27975	5.83318	6.08071	6.33817	5.97776	6.00941	5.78852	6.1765	6.3263	6.12339	6.61759
1700088E04Rik	9.99997	9.30003	9.31963	9.4097	9.60066	9.22959	9.53283	9.14315	10.1364	9.5207	9.18276	9.66015	9.57385	9.19528	9.61328	9.74067	9.66707	9.32773	9.55279	9.0499	9.44814	9.12302	9.7702	9.49386
1700093K21Rik	6.88743	6.34786	5.79368	5.72198	5.73191	6.13651	5.75108	5.64871	6.42635	5.63823	5.84432	5.88831	5.87082	5.2002	5.91416	5.75189	5.473	5.80592	6.10773	5.86026	5.6366	6.00776	6.10855	6.36349
1700102P08Rik	6.13648	5.72175	5.22781	5.77176	5.66819	6.30557	5.54913	5.49428	5.4768	5.26706	5.24101	5.30284	5.29269	5.28439	5.73361	5.3878	5.40922	5.58318	5.38721	5.12588	5.44361	5.69766	5.76647	5.21643
1700109H08Rik	8.73655	8.60693	8.88071	8.64333	8.25286	8.36889	8.67947	8.84006	9.62131	9.98287	9.95421	9.71409	10.4975	9.79913	9.68727	9.7308	8.87651	9.58291	8.74876	9.27189	9.3697	9.22926	9.44484	9.47411
1700110I01Rik	6.60252	6.62424	6.72031	6.84473	6.64011	6.20602	6.33958	6.0792	6.42988	6.39966	6.34222	6.50634	6.33215	6.31236	6.81971	6.61943	6.22623	6.4158	6.33716	5.94622	6.6362	6.3487	6.13737	6.22554
1700113H08Rik	4.922	4.9344	5.29006	4.95796	5.63422	4.95016	4.90524	4.98999	5.09122	5.40131	5.02396	5.07515	5.16039	4.93218	5.07308	5.28683	5.03614	4.83757	5.22621	5.06087	5.15932	5.33947	5.26182	5.13509
1700120K04Rik	4.88246	4.73992	4.64203	4.8462	5.10068	5.10567	5.07926	5.26681	5.00284	4.90719	4.97627	5.54771	5.3941	5.12239	5.16524	4.8961	4.96223	4.86846	5.03053	5.06947	5.01318	5.31942	4.74399	4.69466
1700122O11Rik	3.43136	3.39153	3.58359	3.81995	3.77162	3.85482	4.01466	3.42217	3.83561	3.97836	4.1334	3.77635	3.74898	3.71446	3.75571	3.76005	4.19075	3.84811	4.01883	3.73727	3.73027	3.83409	3.83034	3.63862
1700123K08Rik	4.99464	5.39365	5.55936	4.83407	5.25821	5.7832	5.15801	5.21683	5.82887	5.74062	5.1812	5.35827	5.30763	5.3847	5.79745	5.15989	5.33466	5.42873	5.65787	5.15612	5.26955	5.37011	5.24693	4.87957
1700123O20Rik	10.1088	10.8429	10.7439	10.5214	10.5277	10.6452	10.8004	10.9799	10.0957	10.7589	10.6466	10.4569	10.3809	10.2198	10.411	10.2842	10.9502	10.8787	10.9117	10.7871	10.8292	10.4697	10.7831	10.7136
1700128F08Rik	3.27366	3.03188	2.78414	3.25775	2.90304	2.77431	2.95944	3.02976	3.05241	3.23333	2.95322	2.74826	3.0513	2.97953	2.60008	3.00374	2.86984	2.90845	2.59916	3.13587	2.75939	2.84318	2.76177	2.93404
1700129C05Rik	3.49106	3.76473	3.71134	3.54006	3.91035	3.63307	3.58813	3.79338	3.91283	3.84869	3.46641	4.23523	3.53369	3.68036	4.1143	3.98412	3.72495	3.80321	4.1321	3.66345	3.88587	3.99719	3.55556	3.72034
1810009J06Rik	4.16236	3.86864	4.05007	3.53591	3.74257	3.78766	3.53104	3.49577	3.67053	4.18717	4.09728	3.6762	3.88035	4.04943	4.25011	3.91	4.23427	3.94143	4.57895	3.90862	4.21493	3.75414	3.45011	3.63891
1810009N02Rik	2.88424	2.96861	2.95763	2.83363	2.75713	3.10615	2.7717	2.86405	3.19325	3.10994	3.06554	2.88324	2.8714	2.96614	3.20652	2.84717	3.10963	3.36288	3.08087	3.04584	2.86592	2.72395	2.86748	3.08086
1810010H24Rik	10.0335	9.3661	8.88233	9.65722	9.82039	9.7789	9.411	9.41801	9.38419	8.7512	8.70346	9.1316	9.34746	8.68926	8.88199	9.24263	9.02983	8.36999	7.78494	8.64489	9.04056	9.05891	8.80938	8.8831
1810024B03Rik	7.5013	6.18352	6.04607	6.01638	6.42673	6.1143	5.91261	6.47766	6.00591	6.56889	6.09899	6.20214	5.93819	6.12466	6.30267	6.2137	6.59942	6.22193	6.45383	6.35405	6.04805	6.07587	6.20316	5.95807
1810030O07Rik	10.9089	11.3399	11.1716	11.1299	11.1532	11.4035	11.3006	11.2159	11.0499	10.8088	11.0205	10.7953	10.997	10.9564	10.8093	10.902	11.2228	11.3034	11.1441	11.3694	11.2783	11.2226	11.4056	11.1381
1810037I17Rik	10.8508	10.9857	10.9105	10.881	11.2363	10.9021	11.0168	10.6878	10.8778	10.8905	11.0766	10.5733	10.6715	11.0521	10.7738	10.6181	10.4437	10.8422	10.4032	10.4762	10.0577	10.5608	10.6928	10.8757
1810055G02Rik	9.81249	8.41518	9.66646	9.53249	9.17994	9.38587	8.52564	8.69522	9.83687	10.9806	10.3716	10.399	12.1548	10.0776	9.21965	10.3359	9.65092	9.26854	9.55951	10.3015	8.88606	9.7047	9.21257	8.93633
1810062G17Rik	4.13337	3.79298	3.91731	3.76754	4.62176	3.79341	4.25445	4.00676	3.75925	4.03619	4.22514	4.07269	3.82964	3.6509	3.95959	4.43188	3.82948	3.60851	3.95095	3.91223	4.02734	3.99163	4.19714	4.2558
1810064F22Rik	3.89942	4.57285	3.69986	3.91324	4.44548	3.97794	5.12048	4.14431	4.76703	4.26104	4.15346	3.41709	4.52313	4.59073	4.19126	4.44539	4.57013	4.53352	4.03273	4.11009	4.72116	3.84594	4.31374	4.06056
1810065E05Rik	12.1638	13.1605	11.9977	11.8146	13.2908	12.7009	13.2121	12.1183	10.0911	11.1707	12.4082	11.613	8.60696	9.10036	12.1855	11.3422	10.1109	11.8546	11.4241	10.5449	11.8277	10.309	11.2936	11.7585
2010003K11Rik	9.09932	10.2476	10.955	10.6708	10.7111	10.7242	10.4213	10.337	10.1778	11.1678	10.791	10.5943	11.7955	11.2523	10.8133	11.414	10.6322	10.335	10.4227	10.5762	9.14526	11.043	10.3256	10.2279
2010016I18Rik	9.8689	9.04205	8.92447	8.55855	8.65996	8.82126	8.89213	9.11391	8.29838	8.54246	8.60038	8.79842	7.96179	8.18809	8.7338	8.49388	8.60251	8.27341	8.03575	8.12008	8.82807	8.16924	8.37433	8.31542
2010106E10Rik	15.9823	15.6521	15.7491	15.9355	15.4395	15.8141	15.7767	15.747	14.8427	15.3846	15.0449	15.2402	16.2829	15.2234	15.0714	15.2156	14.7045	13.8654	14.4501	14.7031	15.1114	14.8821	15.0185	15.0201
2010109A12Rik	4.38151	4.71756	4.38256	4.90423	4.86561	4.47662	4.69326	5.18764	4.83793	4.54058	5.19305	4.93327	4.28958	4.12267	4.07001	4.4532	4.7478	4.49169	3.93721	4.50656	4.91824	4.71111	4.5366	4.64055
2010315B03Rik	12.4854	12.2742	12.3775	12.3737	11.8917	12.1002	12.2141	12.1065	11.766	11.3076	11.4112	11.516	12.2023	11.5105	11.3702	11.6937	11.7426	11.1285	11.2243	11.7868	12.2524	11.5567	12.2449	12.3102
2200002D01Rik	15.8766	15.59	15.407	15.8287	15.885	15.9799	15.5365	15.7711	15.2745	15.8537	15.8459	15.546	15.5222	15.7314	15.7658	15.7082	15.6541	15.5719	15.4098	15.4302	15.6216	15.901	15.7871	15.6752
2200002J24Rik	3.93812	3.67294	3.55965	3.91055	4.04247	3.7001	3.54278	3.78687	3.81486	3.5052	3.56782	3.8306	3.90285	3.78151	3.99619	3.52439	3.75544	3.55659	3.65495	3.49606	3.45111	3.97724	3.40619	3.4574
2210016L21Rik	10.8503	10.1474	10.0203	10.3653	10.1818	10.1764	10.2985	10.2705	10.276	10.0643	10.3833	9.84939	9.73493	10.0635	9.80408	9.81509	9.78843	10.0658	9.68161	10.0061	10.3439	10.1382	9.96631	10.0482
2210408I21Rik	7.33813	7.80624	7.99025	7.61301	7.86959	8.3358	7.98321	7.96385	7.17291	6.95886	7.36131	7.20282	6.98732	7.26105	7.3661	7.74649	7.57723	7.19072	7.11051	8.05216	8.1666	7.56067	7.76357	7.8052
2300002M23Rik	4.73884	4.61923	4.70838	4.51831	4.46167	4.01431	4.47223	4.21422	4.66542	4.48219	4.45395	4.68555	4.70045	4.60801	4.8491	4.56118	4.57285	4.81182	4.99028	4.78519	4.87549	4.43752	4.6744	4.30039
2300009A05Rik	8.78105	8.69577	8.99723	9.22086	9.28299	9.1907	8.88746	9.01014	9.3459	9.53699	9.62787	9.49875	8.89919	9.28906	8.92334	9.12087	9.56352	9.58334	9.45815	9.5732	9.01782	9.6676	9.37477	9.4132
2310001K24Rik	4.09132	4.4262	4.41847	4.23418	3.94536	3.96267	4.15398	4.24487	4.85238	4.31081	4.59488	4.08826	4.66632	4.3165	4.70428	4.30403	4.28399	4.12815	5.71177	4.61809	4.16293	4.04428	4.30147	4.00659
2310002L09Rik	5.16213	4.56169	4.78199	5.03998	5.45862	4.82463	4.66454	4.47794	4.50148	4.89198	4.55166	5.09976	5.09302	5.33807	4.96138	4.87958	4.67309	4.80807	4.7542	4.82123	4.38807	4.84601	4.33286	4.47423
2310009B15Rik	4.35959	4.13915	4.18175	4.5294	3.94627	3.83709	4.23922	4.41599	4.8217	4.45553	4.6455	4.59602	3.81637	4.2651	4.03923	4.32551	4.23242	4.45308	4.04688	4.28855	4.2762	4.92611	4.42609	4.50441
2310011J03Rik	6.10991	6.45693	6.90334	7.02608	6.90872	6.83456	6.80217	6.85284	6.56142	7.06592	7.10452	7.17138	6.7359	6.79548	6.87405	6.98672	7.30922	7.10344	6.81638	7.70106	6.59286	7.12354	6.80326	6.92718
2310022A10Rik	8.76943	9.33458	9.27712	9.06927	8.87763	8.9367	8.89139	9.15335	8.91668	9.00124	8.83775	8.99301	9.04127	8.8674	9.02051	8.74358	9.56684	9.53169	9.68257	9.26498	9.52847	9.25927	9.20278	9.14173
2310022B05Rik	6.80067	6.6851	6.40406	6.35321	6.21602	6.80386	6.77237	6.343	6.26668	6.85498	6.72168	6.23589	6.32102	6.83643	6.27253	6.52069	6.33224	6.26285	6.22054	6.58204	5.83031	6.15827	5.97566	5.57888
2310030G06Rik	10.0904	9.29152	9.08175	9.20731	9.12581	9.0402	9.25819	9.6479	9.10628	9.10414	8.95336	8.52533	9.03753	8.29575	8.36413	8.16128	8.26788	8.40267	8.57595	8.6321	8.70642	8.89414	8.65321	8.38458
2310033P09Rik	11.6734	11.3252	11.5736	11.3528	11.3569	11.1054	11.577	11.0853	11.0285	10.8933	10.906	10.7984	11.2663	11.3126	10.7495	11.248	11.0012	11.1106	10.6494	11.65	11.2254	11.2589	11.4838	11.1872
2310039H08Rik	7.41671	7.19023	7.13119	7.31958	7.46194	7.19629	7.38103	7.23063	6.90319	7.54841	7.56689	7.22599	7.29828	7.15799	7.22995	7.66743	7.33977	7.72665	7.21787	7.2255	7.20954	7.51689	7.56161	7.27857
2310057J18Rik	5.07582	5.56994	4.76363	4.90114	5.63537	4.709	5.41723	5.09284	4.94458	5.47524	5.05207	5.40588	5.60687	5.4743	4.76232	5.31542	4.98249	5.2636	5.26321	4.97662	5.11809	5.28278	5.02964	4.88101
2310057M21Rik	8.45164	8.32959	8.71749	8.45458	8.2549	8.31397	8.19332	7.70664	8.60338	8.31382	8.22869	8.53877	8.51241	8.77597	8.59571	8.68307	9.06469	9.30646	8.94848	9.06403	8.42403	9.17107	8.76678	8.53651
2310061I04Rik	11.8826	11.5417	11.5799	11.6336	11.8952	11.761	11.6766	11.6973	10.9809	11.439	11.4662	11.1374	11.8222	11.5272	11.9075	11.6929	11.6263	11.5556	11.5757	11.6196	10.8156	11.5019	11.6364	11.3589
2310068J16Rik	4.54288	5.01084	5.03827	5.00987	5.23753	4.70645	4.86349	4.96738	4.99096	4.92748	5.35131	5.02822	4.54117	4.93627	4.62419	5.04308	4.77223	4.88479	4.76907	4.76391	4.86433	4.82678	5.02452	4.91909
2310079G19Rik	3.19406	3.39114	3.30637	3.27357	3.17239	3.30345	3.06788	2.88187	3.48538	3.20624	3.38309	3.46883	3.6292	2.96583	4.03684	3.18408	3.83583	3.37552	4.24456	3.33222	3.38838	2.93856	3.33288	2.87063
2410002F23Rik	10.9746	11.2975	11.3247	11.599	11.4883	11.5092	11.1383	11.4319	11.5679	12.6387	12.1852	12.3059	12.281	12.9804	12.0514	12.8672	12.4963	12.6103	12.3346	12.6489	12.4285	12.3841	12.3526	12.1524
2410004B18Rik	8.49558	8.05363	8.11071	8.2102	8.51414	8.28165	8.2633	8.52962	7.69657	8.66269	8.27074	8.49128	8.05281	8.06183	8.40658	8.18348	8.20111	7.97426	7.58441	8.37381	7.91925	8.36955	7.96244	7.94061
2410004P03Rik	5.40451	4.74418	4.73747	4.52658	4.78962	5.06381	4.9062	4.49008	4.85007	4.71907	4.83375	4.62532	5.11962	4.46549	4.7612	4.84623	4.80879	5.1465	4.64736	4.93254	5.1412	4.89657	4.71621	4.93076
2410017I17Rik	4.87989	5.46761	5.26883	5.22621	5.03708	5.09966	5.00204	5.28347	5.08022	4.90745	5.14376	5.00957	5.20553	5.40592	4.94912	4.88018	4.9501	5.0031	5.312	4.99975	5.10491	4.80029	4.8054	5.22846
2410124H12Rik	3.04852	2.72963	2.64489	2.69779	2.71241	2.62826	2.71702	2.86177	2.76543	2.77348	2.57673	2.84638	2.83809	2.72226	2.8602	2.7264	2.75951	2.83328	2.70913	2.78998	2.80641	2.77244	2.54765	2.60307
2410137M14Rik	3.12176	3.81811	3.82626	3.41331	3.26582	3.33524	3.00795	3.37321	3.20915	3.18481	3.1987	3.18906	3.58602	3.13405	3.28212	3.23897	3.31831	3.36321	3.39953	3.3449	3.5049	3.53586	3.11963	3.16693
2510002D24Rik	6.78569	6.36506	6.15591	6.12637	6.27873	6.38359	6.92963	6.66263	6.73567	6.42426	6.49028	6.10316	5.94249	6.46212	6.02745	6.12478	5.78688	6.40146	5.93509	6.25051	6.42737	6.70383	6.46486	6.30679
2510009E07Rik	7.96406	7.87161	7.67565	8.14182	7.92854	7.67511	8.1832	7.77537	7.23238	7.86345	7.26728	7.3179	7.03819	7.28782	6.86904	7.25115	7.20571	7.07234	6.86089	7.35195	7.71421	7.35072	7.40457	7.86296
2510039O18Rik	8.89059	8.99168	8.87664	8.94567	9.05377	9.09314	9.0873	8.75396	8.81481	9.21122	9.15322	8.94513	8.75634	9.2404	9.12594	8.9629	8.77127	8.99883	8.13178	9.03214	8.80753	9.14034	9.16763	8.88097
2610005L07Rik	16.9166	16.9416	17.0101	17.0984	16.714	16.9051	16.6787	16.8073	16.5265	16.4846	16.5314	16.6317	16.7096	16.592	16.5986	16.6249	16.7289	16.6182	16.6024	16.7722	17.0198	17.0784	17.059	17.0439
2610008E11Rik	9.20933	9.5959	9.49159	9.42429	8.98572	9.30154	9.51241	9.63904	8.69203	8.86964	9.02824	9.15907	9.39882	8.4306	9.01139	8.50734	9.0955	8.83685	8.73834	9.25963	9.65424	9.17227	9.43784	9.5176
2610028H24Rik	7.06379	6.50756	6.41746	6.43042	6.57273	6.27768	6.2397	6.39349	6.71286	6.4051	6.31324	6.44411	6.83777	6.19176	6.92332	6.36141	6.57128	6.66321	7.67334	6.66699	6.67171	6.4595	6.55823	6.54404
2610203C22Rik	5.7039	6.01471	5.62381	5.46319	6.13243	5.40238	5.73657	5.78994	6.07952	5.70413	5.51255	5.73834	5.98896	5.52978	5.99146	5.25237	5.52735	5.49596	6.02197	5.60244	5.71371	5.70585	5.63946	5.86118
2610306M01Rik	4.81248	4.3723	4.60595	4.48202	4.33623	4.7276	4.39689	4.30734	4.73963	4.08451	4.39794	4.06729	4.42167	3.98863	4.16422	3.8891	4.52354	4.2008	4.6086	4.5511	4.68852	4.49804	4.22051	4.4736
2610318N02Rik	4.9599	4.6995	4.92738	4.97518	5.09974	5.15778	5.04381	5.07174	5.13641	5.79213	5.25295	5.06731	5.03481	5.07943	5.18316	5.62841	5.64804	5.08505	4.3806	5.18317	4.89259	4.63505	5.24617	5.20544
2610524H06Rik	6.093	6.42587	5.91865	6.50691	6.72391	6.49087	6.1781	6.55771	6.23949	6.22957	6.5251	6.48278	6.26642	5.82708	6.46058	5.82436	6.87824	6.64069	6.48804	6.55343	6.60825	5.72092	6.83682	7.18759
2610528J11Rik	11.7784	11.2545	11.0349	10.9306	11.6499	11.3	10.604	11.0312	11.1465	11.6134	11.4613	11.1843	10.7353	11.7653	11.411	11.4175	10.8993	11.2399	10.8317	10.6371	9.99686	11.5819	11.265	10.7527
2700046A07Rik	7.09898	7.44771	7.05283	6.63955	7.06319	6.54036	6.80524	7.13519	7.32685	7.56522	7.09326	6.95922	6.91417	7.10991	7.50809	6.89644	7.01604	7.31866	7.41083	6.61796	7.21587	6.98174	6.73267	7.16535
2700049A03Rik	6.77971	7.31171	7.45731	7.36183	7.34303	7.44091	7.41769	7.36294	6.70979	6.7469	6.91875	7.0758	6.8054	6.61109	7.20335	6.95772	7.11307	6.6307	7.24913	7.46458	7.61204	6.94017	7.44657	7.5627
2700062C07Rik	8.2987	7.71975	7.51474	7.37167	7.85561	7.93575	7.88628	8.14913	8.01835	8.06199	8.27195	8.01906	7.88948	8.43913	7.7603	8.11231	8.11375	7.61025	8.09897	8.10892	8.01895	8.18195	8.0867	8.13965
2700097O09Rik	9.63371	9.40354	9.2876	9.22316	9.57158	9.39483	9.39128	9.66946	8.93164	8.55664	8.92827	8.6705	8.10832	8.81226	8.81291	8.69383	8.49301	8.36856	7.86279	8.44659	8.54245	9.11103	8.61942	8.36457
2810004N23Rik	9.62017	9.11925	9.0811	8.71528	8.69401	8.83846	9.23815	9.25775	8.568	8.92753	9.00752	8.31366	8.96571	8.99126	8.72061	8.93146	9.21544	9.62689	8.92208	9.79622	9.09982	9.09003	9.00851	9.07936
2810021J22Rik	9.92377	9.68246	9.89652	9.46279	9.31736	9.60695	9.64123	9.93663	9.43034	9.06514	9.49821	9.61474	9.61775	9.21133	9.29754	9.538	9.82724	9.89226	10.2136	9.98138	10.2322	9.51542	9.79876	10.0802
2810025M15Rik	8.872	7.93734	8.07185	8.11351	7.62354	7.9232	8.12993	7.97428	8.31761	7.58456	8.06217	8.25932	8.00414	7.95294	8.53338	7.98849	7.57842	7.83901	7.53431	7.5444	7.71185	7.93988	7.84606	7.79458
2810032G03Rik	5.18983	5.56603	5.25012	5.41984	5.04857	5.60998	5.38098	5.53212	5.04349	5.14126	5.52663	5.69097	5.5313	5.56639	5.4854	5.43989	5.73596	5.61388	5.86406	5.40285	5.18337	5.1085	5.30992	5.23474
2810408A11Rik	7.06276	7.57329	7.74782	7.54629	7.52932	7.48829	7.30788	7.3314	8.56784	7.42011	7.19504	7.96063	8.06473	7.75581	7.41116	7.66786	7.39663	6.94124	7.22479	7.64754	7.75799	7.68129	7.74969	7.49965
2810459M11Rik	6.52698	6.20705	6.38974	5.81682	6.01608	5.90139	6.13659	6.27355	6.0995	5.99177	6.40564	6.10505	6.34731	6.08669	6.45888	6.21497	6.15824	6.19294	6.24214	6.402	5.94257	6.12172	6.34995	6.12157
2900026A02Rik	11.3849	10.9024	10.7724	11.2219	11.0776	11.1013	10.725	10.5719	9.19578	10.8453	10.738	10.2044	10.424	10.6632	10.7474	10.3781	10.2473	10.0935	9.57823	10.1719	10.2749	10.2739	10.2792	10.0484
2900060B14Rik	14.2412	13.6544	13.7735	13.7554	13.5349	13.9219	14.0607	14.2915	12.8676	14.056	14.2863	13.9849	13.8861	13.8816	14.0434	13.9656	14.193	13.8349	14.1001	14.0043	14.1012	13.9636	14.0134	14.3716
2900092C05Rik	4.50047	4.22037	4.19363	3.82244	3.99383	4.94541	3.9739	3.95838	4.59934	4.45622	4.24317	4.67442	5.44614	4.86902	4.13826	3.81537	4.12262	4.45347	4.72403	4.40235	3.76562	4.36273	4.7669	4.41854
3110009E18Rik	7.80086	7.42845	7.72156	7.48317	6.91605	6.50677	7.40432	7.18813	8.17117	6.97747	7.17287	6.22656	7.88204	7.28273	8.37768	8.03976	7.79226	7.80855	8.25937	8.25376	7.68766	7.42736	8.02093	7.74148
3110021A11Rik	4.69661	4.4968	4.43113	4.38268	4.79208	3.90636	4.39919	4.2576	4.48666	4.14133	4.46701	4.54831	4.34989	3.87071	4.29108	4.30068	4.28911	4.18565	4.21824	4.4001	4.38935	3.70112	3.96501	3.9321
3110039M20Rik	5.14603	5.00313	4.54313	5.08371	5.13815	5.0486	4.81072	5.10376	5.02949	5.05346	5.05915	5.13807	4.99143	4.88499	5.39307	5.22101	5.17715	4.96902	4.57352	5.0369	4.89426	4.97977	5.09761	4.77074
3110040N11Rik	9.54454	8.767	9.03605	8.73331	8.49761	8.49511	8.90613	8.69896	8.94074	8.01835	8.39707	8.43907	8.27652	8.29051	8.48503	8.49017	8.39963	8.31195	8.46608	7.97229	8.73062	8.32108	8.6553	8.25975
3110070M22Rik	6.64266	6.80368	6.73084	6.62482	6.25785	6.58099	6.57537	6.48343	6.55317	6.54359	6.83032	6.11898	6.86624	6.59982	6.74752	6.78837	7.1777	6.76802	7.72834	7.03338	6.53152	6.45021	6.97624	6.67133
3110082I17Rik	10.9824	11.3427	10.9679	10.7059	11.0741	10.6191	11.0486	10.8488	11.4863	11.3058	10.9263	11.2609	11.2845	11.189	11.4122	11.576	10.9698	11.5156	11.3313	11.0882	11.3706	11.1822	11.3234	11.1793
3110082J24Rik	6.80709	6.38126	6.40672	6.42591	6.61168	6.77569	6.34695	6.33087	6.39952	6.64807	6.20298	6.64523	6.45199	6.32737	6.79321	6.23761	6.18103	6.23851	6.38528	6.24167	6.46682	6.43271	6.3851	6.54932
3300002I08Rik	9.2919	9.93595	10.061	10.0789	9.77393	9.76652	9.70428	10.1573	9.36859	9.30847	9.14744	9.68386	10.7909	9.88018	8.8976	9.71804	9.99717	9.62082	9.62186	10.1715	10.5635	9.77956	10.3762	10.3986
3425401B19Rik	5.65066	5.62858	5.28624	5.60703	5.41766	5.34118	5.04057	5.82919	5.78438	4.95852	4.88124	5.43573	5.47256	5.12998	5.88898	5.35246	5.43353	5.06024	5.89185	5.09819	5.53602	5.10629	5.44238	6.19953
3830403N18Rik	6.13095	5.1683	6.10813	5.9981	5.57514	6.48031	6.32318	6.56058	7.55706	5.35661	6.04588	5.13384	5.82385	6.15491	5.87276	5.15623	5.97429	5.63304	5.96527	6.016	5.71332	5.742	5.50129	6.20893
3830408C21Rik	6.92409	6.25742	6.35081	6.39469	6.97941	6.37617	6.48221	6.72298	6.52043	6.56884	6.59909	6.8601	6.48101	6.19757	6.29322	6.48104	6.10674	6.40576	5.96323	6.3198	6.47761	7.09304	6.03148	6.48312
3930402G23Rik	6.0825	5.7631	5.6832	5.71131	5.75408	5.61621	5.79153	5.68767	6.08435	5.99103	6.19647	5.61431	6.23593	6.35473	6.21581	6.52319	5.78128	6.35074	6.08546	6.3328	5.89845	6.51927	5.87224	5.97575
4632415L05Rik	7.59405	7.77579	7.82645	7.75955	7.63157	7.94105	8.00728	7.66883	7.21	7.52344	7.55966	7.89723	7.73099	7.50507	7.37072	7.38847	7.88704	7.30124	7.38289	8.0591	7.82682	7.37027	7.69314	7.85729
4732471J01Rik	7.74642	7.44667	7.46595	7.75856	7.56502	7.5621	7.16999	7.75372	7.61586	7.56549	7.32084	7.44968	7.31799	7.00276	7.38559	7.62234	7.65827	7.48651	7.42952	6.74836	7.57109	7.35355	7.63853	7.44696
4833420G17Rik	11.4026	11.3056	11.4493	11.6102	11.1766	11.3421	11.3095	11.5638	10.6562	10.8932	11.0186	11.1155	11.3374	10.3252	11.1998	10.8812	11.4595	10.5822	10.681	11.4472	12.2167	11.2468	11.9475	12.2579
4833439L19Rik	16.1196	14.8819	14.8313	14.7392	14.7178	14.8959	14.6526	14.6702	14.1949	14.8039	14.8233	14.6224	14.7456	14.714	14.6401	14.7787	14.5209	14.5974	14.6715	15.0413	14.6372	14.7777	14.541	14.2899
4921504E06Rik	3.87518	4.09986	3.99989	3.50225	4.29877	4.3896	4.33291	4.57345	3.91633	3.9519	4.5102	4.2346	4.22305	4.86542	4.12185	4.28111	4.42362	4.06211	4.58497	4.03033	4.29375	4.12919	4.41195	4.26805
4921509C19Rik	6.38727	6.20267	6.13984	6.11928	6.31938	5.95167	6.41593	6.24497	6.7423	6.24848	6.40412	6.47884	6.37496	6.15904	6.0184	6.37986	6.15694	6.10107	6.44781	6.16788	6.437	6.32703	6.11174	6.28526
4921511C20Rik	4.68572	5.01158	4.76346	4.79584	4.86444	4.48236	4.52764	4.5824	4.65046	4.41392	4.43825	4.55626	4.80154	4.73089	5.26548	4.55096	4.57158	4.74904	4.53159	4.55431	4.59765	4.63764	4.46042	4.13126
4921513I03Rik	3.63641	3.84414	3.94879	3.62747	4.10966	4.23393	3.71854	4.01899	4.45967	4.47093	3.94067	4.17351	3.98503	4.44034	3.95725	4.2128	4.18023	3.80791	4.51065	3.91907	3.91885	3.83028	3.98801	4.06291
4921517D22Rik	5.11324	4.90649	4.71884	5.22575	4.66657	4.68084	4.9414	4.6575	5.02786	5.07864	4.87235	5.22964	4.86004	4.97785	5.15661	4.8193	4.85733	4.93214	5.18556	4.56538	4.94348	4.76922	4.97106	4.88398
4921524J17Rik	7.55147	7.02718	7.25418	6.78562	6.87019	6.52981	7.16536	7.16053	6.92344	6.70707	6.55271	6.97063	6.86726	6.74661	6.98205	7.13832	6.85548	7.30666	6.96179	7.42974	6.96295	6.8448	6.82721	7.02673
4921524L21Rik	4.30779	4.23265	4.39571	4.13618	4.16683	3.8416	4.27467	4.00885	4.47888	4.29361	4.13054	4.38931	4.40726	3.97833	4.52172	4.3636	4.43234	4.32424	5.65618	4.49737	4.66129	3.78815	4.37323	4.16116
4921536K21Rik	5.89296	5.29095	5.25661	5.24555	5.43102	5.16868	5.20596	5.58803	5.28574	5.06688	5.15464	5.24897	5.46913	5.59195	5.85617	5.3283	4.96818	5.117	4.97471	5.13572	5.25087	5.46953	5.00663	4.78387
4921539E11Rik	4.52561	4.74894	4.72748	4.87869	4.82493	4.20432	4.40941	4.72816	4.7981	4.25959	4.32885	4.62427	4.65625	4.33884	4.59028	4.39825	3.94786	4.82203	4.79101	4.45472	4.72235	4.39021	4.14483	3.92387
4930402F06Rik	3.68966	3.40549	3.82058	3.47102	3.46737	3.25057	3.52054	3.69834	3.54131	3.4072	3.18052	3.60995	3.71766	3.54486	3.45106	3.52786	3.50626	3.48076	3.52966	3.52005	3.43532	3.55401	3.29441	3.36222
4930402K13Rik	4.8147	4.48043	4.70073	4.94123	4.67495	4.39309	5.03303	4.96723	4.79158	4.87289	4.98507	4.74549	4.59833	4.18457	4.76481	4.94306	4.66478	4.60596	4.86161	4.69082	4.94261	4.6156	5.38364	4.52865
4930407I10Rik	3.62274	3.65546	3.55648	3.63	3.92514	3.45246	3.86368	3.68414	3.5718	3.98159	3.25656	3.68116	3.69777	3.9008	3.96597	3.85442	3.39277	3.80583	4.00323	3.56555	4.23225	3.60136	3.74419	3.77363
4930426D05Rik	4.40157	5.31454	5.02638	5.20487	5.0584	5.22601	4.62495	6.89292	5.10292	4.98558	4.9337	5.2593	5.06283	5.04738	4.91136	4.77322	5.92213	5.0309	5.22734	5.28994	6.20367	4.94249	6.00136	5.7388
4930426L09Rik	5.02912	4.72526	4.69091	4.83248	4.59277	4.85668	4.71476	5.25615	4.65407	4.94416	4.59898	4.74402	4.68983	4.8896	4.56158	4.72227	4.62888	4.66676	5.19136	4.65943	4.76917	4.77135	4.63612	4.84568
4930429B21Rik	4.88777	5.21495	4.60986	4.54201	4.46452	4.8863	5.02351	4.45969	4.40433	4.43698	4.68835	4.09344	4.11934	4.21447	4.09216	3.80474	3.71807	4.55153	3.80889	3.74026	4.34809	4.58282	4.50351	4.51465
4930431F12Rik	8.16507	8.00733	7.81917	7.61846	7.54425	7.53409	7.73354	7.84365	8.02218	8.12678	7.88038	8.2917	8.30719	7.70045	8.364	7.77941	7.90079	8.22785	7.93188	7.70442	8.1677	7.84669	7.98864	7.88129
4930432M17Rik	4.88251	4.35189	4.34394	4.40386	4.55737	4.16759	4.38002	4.84063	4.3009	4.28402	4.29496	4.30458	4.62457	4.34753	4.24937	4.11127	4.34604	4.35227	4.22954	4.47832	4.15844	4.50242	4.29854	4.04971
4930433I11Rik	3.17248	3.39976	3.58197	3.2571	3.33229	3.5073	3.6302	3.2919	3.54212	3.08934	3.69299	3.52485	3.27001	3.71806	3.59988	3.3337	3.14005	3.45505	4.02984	3.89616	4.11266	3.85321	3.36697	3.38799
4930433N12Rik	4.56188	4.50206	4.67126	4.55099	4.27101	4.49768	4.29449	4.42288	4.21125	4.8744	4.15525	4.5926	4.38875	4.35784	4.94117	4.65381	4.26458	4.13031	4.45758	4.4491	4.3025	4.28377	4.2259	4.83981
4930438A08Rik	4.82776	4.56541	4.09669	4.32709	4.15254	4.1107	4.40294	4.42709	4.35054	4.7155	4.12345	4.16569	4.38853	4.41806	4.16697	4.19081	4.43159	4.61413	4.22265	4.03051	4.39937	4.27531	4.53362	4.64001
4930444P10Rik	4.45905	4.22462	4.4285	4.02437	3.74689	3.83187	4.47585	4.32789	4.6108	4.1603	3.93248	4.15408	4.25677	4.45527	4.64835	4.13884	4.26419	4.43529	3.83268	4.44406	4.08194	3.95788	4.28946	4.8771
4930447A16Rik	4.41883	3.52128	3.97586	4.05578	3.97828	3.54958	3.44038	4.15382	4.07533	4.44924	4.37062	4.45854	4.27739	3.69023	3.77615	4.0289	3.46226	3.60638	4.1193	3.6621	3.85075	3.75584	3.73042	3.62912
4930447C04Rik	5.54915	5.3237	4.54896	5.64062	5.61146	5.17725	5.01201	4.34042	5.05623	4.51829	4.82662	4.55983	5.84128	4.56328	5.456	5.05175	5.58057	5.45439	5.94897	5.20082	4.91124	5.21522	4.80195	4.97251
4930449E01Rik	6.21762	5.56565	5.56463	5.15937	5.62102	5.74242	5.52273	5.44376	5.93361	5.79605	5.73077	6.03894	5.5205	5.55329	5.58573	5.42849	5.47777	5.71985	5.84154	5.6625	5.63634	5.59088	5.38334	5.75808
4930449I24Rik	4.7969	3.57663	3.99648	4.08755	3.5405	3.55675	4.00552	3.97601	3.80268	3.7659	4.09928	3.9207	3.93401	3.83649	3.98179	3.97088	3.93723	3.91296	4.72007	4.18915	4.10535	3.84818	4.04529	3.94448
4930451I11Rik	5.3502	5.97325	5.1015	4.03212	4.72009	4.90382	5.16352	5.00143	5.8626	5.14171	5.42665	5.82424	5.63152	5.12425	5.97648	5.56078	5.4353	5.50182	6.11672	5.15418	5.62287	4.53512	5.58189	5.26322
4930453H23Rik	4.81072	5.00544	4.62041	4.51429	4.29775	4.84786	4.65972	4.33495	4.57745	5.2485	4.68573	4.23936	4.6542	5.00061	4.17648	4.79185	4.42422	4.65263	4.89233	4.61217	4.47968	4.46608	4.39544	4.9348
4930453N24Rik	10.8835	11.0427	10.7174	11.1828	10.8485	10.8804	10.8256	10.6771	10.9519	10.9761	10.9402	10.9586	11.0312	11.0881	10.9304	11.026	10.8459	11.0604	10.6862	11.0708	10.9054	11.1193	10.9119	10.9774
4930455H04Rik	3.44328	2.8078	3.33406	3.03633	3.22634	2.99877	3.12078	4.01334	3.14712	3.06532	3.16483	3.38663	2.96107	3.53128	3.27758	3.42878	2.83957	3.10689	3.3181	3.2495	3.22032	3.09098	2.8349	3.03062
4930470P17Rik	2.96841	3.95637	3.66067	3.70575	3.12887	3.14729	3.39865	3.75545	3.67988	3.59495	3.8062	3.5724	3.63937	3.56765	3.86864	3.58038	3.63486	3.6634	3.66186	3.52516	3.43132	4.17346	3.51136	3.60328
4930474M22Rik	3.88741	4.09414	4.13731	3.86757	4.05823	3.60553	3.71666	3.8822	4.47186	3.79148	3.95151	4.25617	4.26135	3.69616	4.3274	4.09908	4.08967	3.79891	4.15021	3.94133	4.22569	3.87103	4.10193	4.01211
4930474N05Rik	3.54832	3.23495	3.35408	3.48283	3.45578	3.56769	3.56556	3.45195	3.62073	3.42248	3.6625	3.39936	3.19928	3.55952	3.48485	3.89184	3.23333	3.40533	3.59733	3.62834	3.46267	3.81423	3.38482	3.82959
4930480E11Rik	4.34637	3.99825	3.43899	4.30082	4.49444	3.5052	3.80281	4.37903	3.98103	4.07166	4.038	3.85364	4.08016	4.21526	3.88314	4.15163	4.09484	3.73107	4.38244	4.25796	3.82668	3.8864	4.21582	4.13135
4930481A15Rik	6.93791	7.21115	6.94254	7.02651	7.09185	6.99308	6.97212	7.67867	7.11239	7.02703	6.9643	6.76727	6.87261	5.60928	6.84244	6.71481	6.79549	5.76313	6.83371	7.10362	7.94629	6.87648	7.43572	8.05291
4930486L24Rik	4.44693	4.28824	4.65326	4.74584	5.29221	4.36165	4.37028	4.06696	5.15812	4.87122	4.81584	4.77101	4.65314	5.11624	4.58984	4.83553	4.83903	4.59692	5.15535	4.78596	4.6819	4.84212	4.36738	4.35287
4930503E14Rik	5.73908	5.2565	4.96516	4.87608	5.60033	5.34577	5.1284	5.65385	4.99011	4.81551	4.85762	5.30568	5.18688	5.15028	5.17272	5.37875	4.98269	5.1037	5.09278	4.49899	5.27361	5.04363	4.53552	4.81463
4930503L19Rik	7.27336	6.84368	7.12116	7.16671	6.67299	7.20013	7.08448	7.39143	7.37948	7.28543	7.9432	7.07137	6.59339	7.76176	7.23488	7.43945	7.60446	7.67957	7.33663	7.805	7.19954	7.20847	7.31349	6.95887
4930505A04Rik	4.02837	4.10624	3.81808	4.27968	3.96868	3.56718	3.94086	4.11924	3.82291	4.07912	4.01097	3.83878	4.00018	4.04338	4.1684	3.8536	3.96015	3.9622	4.44852	3.8591	4.0233	3.88307	3.77501	3.62284
4930507D05Rik	3.61837	3.33946	3.39742	3.28186	3.13394	2.72573	3.73196	3.59303	3.47562	3.64901	3.42204	3.89208	3.34202	3.45996	3.57767	3.38996	3.67534	3.62936	3.58201	3.76705	3.09389	3.39511	3.30091	3.61655
4930512B01Rik	6.21333	6.33321	6.40869	5.90764	6.40121	6.55109	6.65581	7.14904	6.46532	6.04079	6.4632	6.56318	6.45635	6.17711	6.02583	6.44287	6.20208	6.09127	6.48642	6.37014	6.56303	6.74502	6.19459	6.41313
4930512M02Rik	5.4892	5.47276	5.6588	4.76218	5.44391	5.29537	5.22071	5.35579	5.62348	4.90838	5.85824	5.5845	5.63881	5.35804	5.82724	5.87604	6.23132	5.74929	6.20098	5.55084	5.59259	5.44589	6.3155	5.45688
4930513O06Rik	5.51681	5.19269	5.34991	5.106	5.25408	5.27995	5.31138	5.57493	5.20017	5.47449	5.15931	5.1817	5.82486	5.17767	6.35904	5.19395	4.80138	5.28059	5.24313	5.56335	4.93602	5.89569	5.00537	5.07382
4930515G01Rik	5.39913	5.11461	4.77194	4.8014	5.18825	5.00208	5.09097	4.80644	4.6894	4.5362	4.65574	4.27957	4.76256	4.78089	4.70933	4.48318	4.69066	4.75157	5.07586	4.55489	4.88101	4.85866	4.90857	4.87277
4930519F16Rik	3.81883	3.77246	3.50536	3.20468	3.68689	3.83851	3.51646	3.38933	3.62314	3.15056	3.70108	3.37864	3.75804	3.62005	3.63003	3.56463	3.52026	3.85376	3.37273	3.62593	3.65852	4.03423	3.59918	3.72268
4930519G04Rik	4.20449	4.08471	3.93956	4.15116	3.93671	3.82396	4.05384	4.02206	4.31902	3.92723	4.66445	4.41021	4.20983	4.05024	4.29358	4.36596	4.24508	4.31382	4.50364	4.20682	4.17822	3.9261	4.26482	3.97942
4930522H14Rik	3.97038	3.9062	3.55209	3.73982	3.93777	4.01621	3.88022	4.08043	3.78932	3.9354	3.96486	4.11952	3.79153	4.33607	4.33482	3.68432	3.78564	3.89995	4.19485	3.95198	4.0358	3.99664	3.81602	3.88806
4930523C07Rik	7.04159	7.17831	6.66473	7.78033	7.2304	7.12461	7.17841	8.49717	7.93534	7.17708	7.85168	7.67331	7.29885	7.55348	7.00978	7.34076	7.43966	6.75318	7.04824	7.4348	7.90682	6.85455	7.62585	8.09281
4930524B15Rik	4.58329	4.60455	4.77584	4.48479	4.37787	4.20275	4.4337	4.79054	4.53588	4.36374	4.70591	4.95532	4.53471	4.59735	4.95788	4.68053	4.64497	4.75058	5.03563	4.40225	4.80309	4.38405	4.55211	5.38506
4930529C04Rik	6.02349	6.21615	6.66321	5.59714	6.3625	5.99152	6.27832	6.10024	6.32118	6.03683	6.05818	5.78651	5.85222	6.22546	6.48883	6.5615	6.56582	6.16155	6.1576	6.28664	6.11471	6.37759	6.11129	5.83935
4930544D05Rik	8.36819	8.55561	8.7935	8.70726	8.83716	8.75732	8.67962	8.8042	8.74443	9.05745	8.85328	9.14434	8.86001	8.77488	8.77465	8.80562	8.60588	8.99586	8.66541	8.5248	8.80625	8.49781	8.67616	8.71949
4930544G11Rik	4.6901	4.52823	4.78937	4.28176	4.44264	4.18941	4.37101	4.77776	5.3533	4.49527	4.63599	4.76942	4.89969	4.60595	5.38198	4.64879	4.67611	5.18945	5.2834	4.53009	4.90913	4.50116	4.76894	4.61786
4930546C10Rik	4.26175	4.53145	4.85832	4.2721	4.14694	4.31526	4.18104	4.3585	4.42506	4.47063	4.34625	4.66191	4.30429	4.35349	4.56698	4.39687	4.47816	4.83981	5.25614	4.8567	4.66284	4.43969	4.44645	3.84559
4930548G14Rik	4.63219	5.43827	5.333	4.77327	4.33052	5.05062	4.52196	4.47853	5.34972	5.36139	4.39259	4.58317	5.11467	4.84912	4.75234	4.71151	4.15357	5.13431	5.45064	4.36702	5.70065	4.90804	4.81054	4.50824
4930550C14Rik	5.92458	6.41106	6.32348	5.92059	6.17136	5.86392	6.64056	6.11804	6.8446	6.51478	6.31383	7.23885	6.22077	6.37842	7.05559	6.21115	6.63593	6.96885	6.96511	6.73472	6.89011	5.99735	6.01925	6.14379
4930555G01Rik	5.25484	5.33346	5.4451	5.50236	5.41542	5.34086	5.64136	5.62179	5.49408	5.23538	6.19764	5.49841	5.93298	5.06141	5.57071	5.50211	5.34031	6.07836	5.71642	5.77099	4.88364	5.84023	5.40224	5.27647
4930558K02Rik	5.63452	5.19761	5.45341	5.65411	5.79164	6.02704	5.75794	5.34892	5.75304	5.25966	5.68699	4.95724	5.13392	5.0648	5.96894	5.31859	5.44596	5.4212	4.33301	5.35471	5.78146	5.8943	5.42723	5.3569
4930562C15Rik	4.70608	4.74417	4.64039	4.96769	4.65014	4.59865	4.57221	5.1648	5.03646	4.29065	5.11904	4.905	4.96186	5.0572	4.69595	5.44494	4.51027	5.09099	5.38375	4.45804	4.85643	5.13533	4.69385	4.48428
4930562F07Rik	4.03625	3.90594	4.30117	4.00227	3.99767	4.13648	3.9846	4.66727	3.99152	3.60219	4.52284	4.46898	3.79499	4.28799	4.73167	4.14243	4.26991	4.35747	3.9864	3.97806	4.79859	4.20639	3.88458	4.09071
4930563E22Rik	3.58932	3.65342	3.81228	3.62155	3.85593	3.67917	3.68803	4.12602	4.01384	3.93232	3.76434	3.50302	4.11561	4.22128	3.88571	3.76661	3.89757	3.86799	4.20801	3.56997	4.09253	3.9289	3.94791	3.80537
4930563M21Rik	4.11712	4.9536	4.15498	4.65303	3.89855	4.20166	4.32888	3.8741	4.28641	4.18949	4.12717	4.47229	4.09321	4.55943	4.60903	4.55817	4.12578	4.14397	4.63092	4.28603	4.23137	4.48278	4.17141	4.30062
4930564C03Rik	4.30663	3.76004	3.59163	4.01194	3.68419	3.86081	3.81443	3.95344	3.9215	3.75756	4.03276	4.18726	3.954	3.7551	4.23409	3.87478	4.2609	3.83177	3.54106	3.87267	4.08498	3.3819	3.60353	3.91991
4930564D02Rik	4.45301	4.35838	4.20126	4.23822	4.30419	4.02742	3.78489	4.84209	4.05358	4.33487	4.14602	3.9474	4.71903	4.61458	4.43294	4.49519	3.69863	4.53866	4.38172	4.01769	4.08131	4.27759	4.05068	4.44254
4930565D16Rik	4.05804	3.57314	3.84536	3.60013	3.51563	3.49656	3.37878	3.56321	3.80934	3.61023	3.83559	3.80527	3.7476	3.34009	4.31592	3.55319	3.51914	4.30792	4.25645	3.87158	4.3323	3.53771	4.36935	3.61447
4930568D16Rik	3.88426	3.82617	4.00727	4.13577	4.1926	3.71586	4.08452	3.29995	3.68474	3.91041	4.29326	3.98024	3.76554	3.64006	3.89537	3.94525	3.77192	3.76716	4.25338	3.39119	3.70676	3.83021	3.50793	4.09068
4930571K23Rik	4.1537	3.83876	3.26438	3.63726	3.80418	4.11516	3.40985	3.47864	3.53174	4.14541	3.62438	3.72607	3.97811	3.87729	3.84653	3.54466	3.6186	3.39201	3.81961	3.70834	3.35249	3.7699	3.35331	3.93651
4930578I06Rik	5.36516	4.2036	4.26699	4.31218	4.41385	4.47255	4.29788	4.23864	4.72823	4.47187	4.61686	4.66475	4.87425	4.68811	4.51587	4.71415	4.06803	4.36129	4.19722	4.25345	4.47382	4.79181	3.97157	4.33156
4930579F01Rik	3.25987	3.17678	2.96057	3.00223	3.25078	3.07493	2.83809	3.13553	3.17334	3.00304	2.88903	3.15565	3.17618	3.26217	2.83945	2.93938	2.93352	3.45301	3.12191	2.82826	3.50796	3.11453	2.72179	2.82413
4930579G24Rik	5.61809	6.02404	5.83624	5.5569	5.66929	5.57295	5.39421	5.46166	4.82309	5.33973	5.87995	5.26545	5.15582	5.16491	5.40743	5.2254	5.92136	4.86651	5.63838	5.58161	5.38823	5.50605	5.09935	6.00231
4930579K19Rik	5.42945	5.38979	5.37543	5.65721	5.33353	5.50558	5.67834	5.37282	5.1555	5.01177	5.55159	5.28839	5.42896	5.19543	4.886	5.32327	5.36069	5.10153	4.84064	5.08659	5.59312	5.43994	5.47617	5.29129
4930583I09Rik	3.51482	3.9286	3.50558	3.19302	3.18296	3.50908	3.26283	3.69488	3.4596	3.29804	3.45263	3.53425	3.62172	3.41326	3.40235	3.64504	3.44152	3.28836	4.14758	3.75655	3.24101	3.4845	3.38885	3.88451
4930584F24Rik	4.92866	4.27909	4.81064	4.65101	4.56469	4.21537	4.79001	4.86284	4.5671	5.11515	4.73254	4.76551	4.11097	4.55624	5.64066	4.88094	4.40143	4.65658	4.4114	4.75632	4.96872	4.82812	4.65791	4.06825
4930590J08Rik	5.01109	4.42006	4.2924	4.16048	4.41382	4.82233	4.43162	3.93495	5.02239	3.80149	4.62645	5.00801	4.69231	5.0602	5.28127	4.87478	5.0336	4.84864	5.22419	4.7089	4.93662	4.88205	4.89008	4.16857
4930591A17Rik	5.15992	4.6577	4.81967	4.45915	5.34056	4.717	4.30395	5.09507	5.20655	4.25808	4.98367	4.58109	4.93082	4.38021	4.73946	4.96555	4.82208	4.27067	5.15371	5.11122	4.8821	4.22145	4.4929	3.9784
4930596D02Rik	3.79077	3.38719	3.39656	3.58815	3.42928	3.22525	3.3196	3.60576	3.54243	3.38257	3.73579	3.69415	3.48497	3.41445	3.63908	3.54335	2.9781	3.12456	3.60378	3.37923	3.35609	3.24518	3.35481	3.4271
4931406C07Rik	14.5434	14.9247	15.0981	15.3657	14.7715	15.1516	15.1351	14.8852	14.0872	14.2479	14.3159	14.2305	15.0819	14.5743	14.1027	14.5653	13.1177	14.0306	13.5644	13.6705	14.2195	14.1135	14.1544	14.1704
4931406H21Rik	7.83556	8.03825	8.04946	8.43581	7.65125	8.1223	7.44189	7.84062	8.13315	7.1895	7.76771	8.11072	7.50949	7.39451	7.45009	7.62309	6.81285	6.60147	6.89863	7.14771	7.88294	7.7669	7.86627	7.43504
4931414P19Rik	5.49605	5.17372	5.65283	5.2667	5.06846	5.02161	5.22066	5.47801	4.69103	4.46217	4.63005	4.81656	5.06949	4.6807	4.74429	4.4003	4.604	4.62016	4.98555	4.75268	4.78609	4.95207	4.89074	5.1363
4931429L15Rik	7.77444	6.8374	7.08904	6.71044	6.85117	6.74874	6.75588	6.5895	7.01911	6.69468	6.67512	7.11851	7.02056	7.01001	7.50692	7.09699	6.65045	6.77717	7.03623	7.03649	7.34153	6.67414	6.70197	6.58503
4931429P17Rik	4.62974	4.27868	4.26507	4.22707	4.26451	4.35958	4.13154	4.33777	3.96886	4.52253	4.05097	4.02879	4.45005	4.14509	4.71637	4.23349	4.1863	4.34144	4.14644	4.04675	4.22441	4.17742	4.26868	4.12846
4931440P22Rik	4.08415	4.89753	4.77524	4.34319	4.69825	4.37409	4.55083	4.44894	5.29812	4.87827	4.32862	4.80886	4.77458	4.59991	4.93311	4.90424	4.81452	4.73605	5.0308	4.97943	4.87339	4.42222	4.88541	4.90718
4932414J04Rik	4.704	4.88707	4.90499	5.10057	4.788	4.53239	5.03144	5.08063	4.79809	5.0148	4.81298	5.07928	5.0687	4.43646	5.14629	5.07186	5.29737	5.09663	5.07678	4.50428	5.06763	5.02744	4.79223	4.42069
4932414N04Rik	4.9303	5.08594	4.40708	4.25091	4.30164	4.56469	4.52845	3.92387	4.66041	4.5289	4.5084	5.03674	4.86959	4.58625	5.2534	4.71952	4.41837	4.78868	5.42469	4.65247	4.72851	4.06451	4.4613	4.79042
4932415M13Rik	4.61944	4.97652	3.96211	4.59963	4.30312	4.03503	4.47314	4.43838	4.57668	4.3195	4.81509	4.59355	4.62584	4.4544	4.62996	4.24115	4.53027	4.91136	5.29402	4.95916	4.84472	4.3363	4.78935	4.39636
4932416K20Rik	4.9917	4.81414	4.76373	4.91451	5.10994	4.76835	4.32856	4.7989	4.75588	5.48831	4.82583	5.09485	4.94246	4.54284	5.26175	4.70937	4.85093	4.60345	4.63725	4.45635	4.90394	5.31349	4.80065	4.61119
4933401B06Rik	4.50031	4.50306	4.43952	4.20103	4.44516	4.33831	4.02037	4.29495	4.63214	4.32968	4.10916	4.77287	4.69398	4.34464	4.58285	4.34528	4.47561	4.64499	4.38445	4.36872	4.42859	4.02378	4.86062	4.46055
4933402D24Rik	4.28422	3.94305	4.15182	4.01047	3.88462	3.56473	3.79603	4.42884	3.89573	3.44739	3.76506	3.70551	3.90943	3.75638	4.04117	3.64818	3.86415	3.73395	4.21829	4.10542	4.01434	4.02324	3.72417	3.44153
4933402J07Rik	5.96899	5.55092	5.61143	5.53496	5.57229	5.59718	5.43095	5.82021	5.53423	5.79635	5.89263	5.65989	5.62545	5.67669	6.21654	5.60753	5.43523	5.55044	5.86789	5.87254	5.48883	5.62367	5.20885	5.38258
4933402N03Rik	4.48541	4.22783	4.13616	4.20425	4.14586	4.34364	4.23116	4.21025	4.24335	3.9112	3.97514	4.50984	4.39245	4.23885	4.51389	4.82448	4.20892	4.12682	4.32355	4.20988	3.86646	3.90236	4.14788	3.58006
4933405L10Rik	4.30415	4.0236	3.83084	3.91668	4.02005	3.9884	4.09546	3.86895	4.09102	4.5	3.9527	4.21299	4.21485	4.11195	4.32722	3.96999	4.11859	3.81269	3.97216	4.06689	3.81244	3.81173	3.77367	3.7637
4933405O20Rik	4.80398	4.20422	4.45968	4.08113	4.51906	4.01542	4.33881	4.28995	4.27325	4.20993	4.28336	4.16085	4.583	4.23923	4.30396	4.15351	4.10141	4.07857	4.56623	4.57196	4.41929	4.02414	4.28769	4.66544
4933407L21Rik	6.38448	5.83902	5.73297	5.84362	6.19931	5.9635	5.98193	6.2385	5.7345	6.13974	5.77477	5.94426	5.7847	5.88336	6.42607	5.75545	5.62884	5.84593	5.6385	5.69677	5.85768	5.64423	5.81437	5.45164
4933408J17Rik	4.18994	4.08612	3.53222	3.74292	3.44242	3.68976	3.94864	3.75246	3.86799	3.73353	3.79386	3.70592	3.81695	3.80209	3.25873	3.36253	4.15762	3.81466	4.19929	3.80035	3.53427	3.46041	3.49223	3.76924
4933409G03Rik	6.22627	6.06065	6.01484	5.61888	6.12593	5.59652	5.83354	5.42697	6.0673	5.22391	5.30275	5.87549	5.92713	5.45078	6.23285	5.61756	6.10239	4.99403	6.24488	5.66254	5.65295	5.35201	5.32867	5.34182
4933409K07Rik	5.53001	5.82963	5.64979	5.81839	6.16006	5.89398	6.12078	5.46323	5.76245	6.42731	5.5381	5.33213	5.57387	5.96713	5.62978	5.58915	5.61792	5.92445	5.27849	5.37343	5.75708	5.749	6.2415	5.92033
4933411G06Rik	4.08141	4.18622	3.57547	3.90229	3.71234	3.56702	3.65202	4.46408	3.90166	4.15519	3.90358	3.95571	3.71462	3.79805	3.86644	3.65163	3.81491	4.06717	4.08448	4.09536	3.72118	3.54085	3.79051	3.37933
4933411K16Rik	4.90781	4.55063	4.43533	4.89393	4.78922	4.42377	4.65336	4.39084	4.88134	5.03953	4.55928	4.49849	4.70935	4.72165	4.61676	4.76192	4.75521	4.82545	5.23825	4.86524	4.71217	5.23824	4.96275	4.72433
4933412E24Rik	4.0034	3.86538	3.51297	3.63467	3.95933	3.41449	3.75965	3.96402	3.8109	3.97057	3.42107	3.57017	4.19399	3.52488	4.16181	3.79063	3.59784	4.10564	3.88952	3.64639	4.01866	3.88294	3.77203	4.19366
4933414I15Rik	6.32138	6.2653	5.99169	5.77324	6.17813	5.42095	5.73356	6.19524	6.50651	5.73936	5.93086	6.36799	6.46	5.89805	6.73271	6.32679	6.31957	6.1119	6.92795	6.40244	5.99582	5.94317	6.65982	5.83183
4933416I08Rik	5.13833	4.05765	4.14664	4.34071	4.54983	4.10977	3.7796	4.27406	3.8593	4.23507	4.18663	4.05	3.73409	4.13948	3.88786	4.24952	4.17361	4.00888	3.19852	3.72422	3.17053	3.91204	3.84471	4.45631
4933421I07Rik	4.62782	4.41739	4.20431	4.20476	4.59128	4.9461	4.59392	4.09389	4.26941	4.59265	4.58417	4.7651	4.30236	4.1567	4.56239	4.42773	4.40692	4.57186	4.58127	4.7309	4.58951	4.59444	4.24079	4.39347
4933427D06Rik	4.64442	4.8323	4.60854	4.8801	4.54709	4.4619	4.76856	4.53329	5.14178	4.69549	4.79034	4.84219	5.08999	4.92262	5.35731	4.99988	4.6212	4.80895	5.66582	4.82269	4.8654	4.69228	4.63985	4.65431
4933427D14Rik	7.92134	8.63185	9.05373	8.86216	8.38799	9.29159	8.32377	8.54874	7.73646	8.28832	7.9809	8.00304	7.78746	7.56093	8.22792	8.04499	8.53539	8.45366	8.00949	8.20524	8.57672	8.47749	8.45379	8.49184
4933427E11Rik	2.77796	3.06401	3.03935	3.13491	3.38914	2.85706	2.95147	3.04025	3.23282	2.89171	3.239	2.9922	3.88021	3.15155	2.8036	2.75646	2.92312	3.10406	2.85484	2.84843	3.01839	3.87838	3.39317	3.07074
4933428G20Rik	4.90229	4.73708	5.46781	4.95071	4.66628	4.42589	4.89039	4.76509	5.17697	4.76191	4.74631	5.05305	5.0071	4.64342	5.2817	4.74721	5.21526	4.84441	5.57247	4.57645	4.87128	4.75993	4.67516	5.00912
4933428M09Rik	5.29246	4.92286	5.14532	5.15887	4.8641	4.88712	4.82897	5.3218	4.89255	4.8368	4.53286	4.47997	4.74774	5.23453	5.05222	4.95897	5.1225	5.13508	5.0053	4.78859	4.79646	4.69147	5.01978	4.82135
4933430I17Rik	3.90536	3.93926	3.67176	3.7277	3.73838	3.38231	3.63388	3.93635	4.12567	3.67906	3.73162	4.03517	3.91942	3.69106	3.91723	3.99598	3.73059	3.79057	4.12126	3.83095	3.94154	3.72596	3.81534	4.02494
4933434E20Rik	10.1064	11.3945	11.0473	10.7572	10.886	11.0099	11.079	10.8673	10.3581	10.7714	10.6325	10.4985	10.5236	10.344	10.8046	10.7403	10.8207	10.8022	11.0436	11.0489	10.8868	10.7174	10.9622	10.9848
4933436I01Rik	3.98222	3.12536	3.13669	2.95029	3.53002	3.34628	3.10705	3.10831	3.62412	3.01281	3.20211	2.71897	3.58166	3.40458	3.07415	3.54783	3.03417	3.46688	2.83123	3.24747	3.21966	3.72395	3.06434	3.21215
4933440M02Rik	4.30896	3.38863	4.42652	4.21134	3.94012	3.61185	4.27168	3.9864	4.00502	3.93719	4.37769	4.02886	3.99464	3.93153	4.22539	4.18203	4.17827	3.72336	4.59646	4.03529	4.13509	3.70281	3.94738	3.77877
5031410I06Rik	4.89276	4.67833	4.84729	4.41187	5.15872	4.73491	5.19442	5.35976	4.95251	5.22227	4.83519	5.06866	5.06795	4.73652	5.27893	5.12007	4.82352	5.03713	5.08558	4.71305	5.29161	5.08586	4.83684	4.67092
5031425E22Rik	6.17793	8.08459	8.17594	8.10103	7.55012	7.87429	7.49236	8.08449	6.98093	7.03764	7.16901	6.89494	6.8892	7.08814	7.33348	7.32044	7.84687	7.39155	8.09427	7.97577	7.81855	7.41465	7.62292	7.71805
5031434C07Rik	4.11637	4.05022	3.71435	3.95576	4.33635	3.98085	3.98021	4.43483	4.35906	4.20654	3.89799	4.25941	4.87642	4.33892	4.18581	4.17757	4.35829	4.25174	4.31292	4.21705	4.06324	4.4068	4.12073	4.62157
5031439G07Rik	9.64466	10.5805	10.7962	11.093	11.4672	11.2493	11.0552	10.8364	11.0746	11.2251	11.5045	11.3424	10.9427	11.148	11.2811	11.2774	11.0015	11.1389	11.0777	10.8152	11.1417	11.3618	11.4671	11.3636
5330439B14Rik	5.21897	4.7919	4.54679	4.68058	4.54738	4.80476	4.46651	4.9232	5.87458	4.68193	4.52545	5.1031	4.96622	4.84497	5.06149	4.76923	5.00756	4.57779	5.43165	4.83238	5.40663	4.72218	5.19937	5.18351
5430401F13Rik	4.59954	4.2942	4.2108	4.31696	4.38152	4.42902	4.2177	4.57705	4.28048	4.34054	3.82111	4.20176	4.0488	4.00163	4.3413	4.06937	4.02211	4.44247	3.86142	4.40191	4.21896	4.70554	3.7987	4.22998
5430402E10Rik	7.22159	5.7556	5.40008	5.97603	6.108	5.79125	6.09938	5.83108	6.57958	6.44329	5.43718	5.90341	6.74713	6.30404	6.43294	5.95727	6.40924	5.99875	5.70416	6.10702	5.86822	6.34526	5.64551	5.88947
5430405H02Rik	8.95847	8.95248	8.85909	8.75521	9.20202	8.83375	9.14497	9.56608	8.73612	8.65717	9.36684	8.49349	8.93197	8.9936	8.82034	8.73775	8.95199	8.90422	8.50037	9.0751	9.18731	8.74049	9.03287	9.11246
5530400C23Rik	4.27783	3.75835	4.06539	4.06655	3.79917	3.94122	4.17258	3.92086	3.94887	4.49149	4.2801	4.11035	4.01381	4.02592	4.04514	4.56684	4.01183	3.82438	4.12844	3.69414	4.01315	3.69497	4.09388	3.95126
5530401A14Rik	3.86168	3.3975	3.26376	3.73959	3.27116	3.24156	3.29124	3.64165	3.44118	3.34586	3.21612	3.40271	3.27229	3.20403	3.42268	3.26952	3.72921	3.22485	3.09536	3.30956	3.28152	3.32725	3.59515	3.29464
5730409E04Rik	5.97959	5.73257	5.41732	5.65997	6.16729	5.54982	5.76265	5.8386	5.83875	5.45285	5.78439	5.7897	5.80718	5.38285	5.9856	5.49254	5.81103	5.52126	5.8836	5.53026	5.90207	5.60996	5.61793	5.38617
5730455P16Rik	6.67238	7.32804	7.44566	7.37301	7.17736	7.23234	7.39933	7.50263	7.23032	7.55721	7.75861	7.24962	7.62465	7.50111	7.51138	7.27752	8.01473	7.51818	7.25512	7.44584	7.79943	7.75939	8.0122	7.62778
5730460C07Rik	4.35933	4.31292	4.55116	4.50861	4.74475	4.50563	4.3409	4.76255	4.75937	4.57546	4.23404	4.96485	4.6015	4.66179	4.53234	4.57175	4.7145	4.85998	4.42128	4.91382	4.92223	4.70778	4.2624	4.38579
5730480H06Rik	5.40321	5.7758	6.06342	5.89158	5.17903	5.54462	5.92888	6.0587	4.70699	4.66161	5.93672	5.34647	5.19201	4.84501	5.33642	5.19773	5.99877	5.40182	4.51126	5.49763	5.54306	5.48068	5.83437	6.13863
5730507C01Rik	11.6325	11.0892	11.293	11.0631	10.9122	10.546	10.653	10.3566	9.99381	10.0275	10.0181	10.1465	9.94499	10.0814	10.1278	10.1048	10.0565	10.4167	9.78107	10.5924	10.4471	10.6278	10.4239	10.3552
5730522E02Rik	5.55087	5.1848	5.26113	4.87815	5.03419	4.29115	5.03852	5.00138	5.57272	5.33601	5.28802	5.83331	5.72116	5.00398	5.54826	5.86343	5.70879	5.62553	5.96799	5.40728	5.42333	4.73938	5.6484	4.75814
5830417I10Rik	10.3383	10.4299	10.5105	10.5181	10.291	10.6062	10.3506	10.728	9.32301	9.74987	9.71457	9.75362	9.57166	9.94856	9.36926	10.0352	10.3089	10.4278	10.4485	10.3781	10.4406	10.7083	10.6219	10.6977
5830454E08Rik	4.70686	4.92218	5.01015	4.68171	4.5794	4.23543	4.84731	4.78462	4.89492	4.52005	4.61094	4.80236	4.83321	4.3464	4.84203	4.81846	4.8537	4.67382	5.16381	4.74536	4.92963	4.49173	4.93012	4.80805
5930403L14Rik	3.65118	3.30337	3.43066	3.34863	3.03197	3.31742	3.60158	3.22625	3.20399	3.24099	3.14355	3.11991	4.10689	3.20932	3.57594	3.26885	3.28243	3.30985	3.89302	3.44664	4.1128	3.19542	3.60153	3.12586
6030458C11Rik	7.03439	7.54679	7.43469	7.42393	7.54666	7.53747	7.22791	7.40226	7.40019	7.24371	6.94417	7.3388	7.18105	7.41742	6.78561	7.30706	7.33257	7.30694	7.26439	7.92453	7.41741	7.74193	7.3921	7.25892
6030468B19Rik	5.38897	4.56711	4.57435	4.63774	4.64921	4.57515	4.32693	4.43708	4.42199	4.91375	4.52123	4.58075	4.56195	4.47094	4.9015	4.64872	4.59119	4.78425	4.92593	4.78982	5.05135	4.50855	4.70273	4.81236
6030469F06Rik	7.72237	7.69411	7.56452	7.49744	7.75138	7.55676	7.47568	7.57935	7.7639	7.83079	7.86225	7.90203	7.77174	7.69653	8.22265	7.92406	7.76351	7.80212	7.72693	7.85927	8.13388	7.62257	7.59415	7.44144
6030498E09Rik	5.88277	5.93361	5.28582	5.3426	5.00831	4.70774	4.8348	5.21071	5.61272	5.38029	5.64713	5.77949	5.76926	5.70393	6.2786	5.99638	5.68114	5.98343	6.13316	5.49277	6.2598	5.39207	5.06538	5.59256
6330403K07Rik	5.52114	5.0933	5.52836	5.93526	5.49725	5.451	5.30224	5.32043	6.37197	5.18765	5.74854	5.6841	5.607	5.84334	5.51748	5.44194	5.81516	5.87278	6.28788	5.50589	5.23423	5.4552	5.59862	5.74133
6330409D20Rik	4.33514	4.34568	4.29939	4.44374	4.24339	4.63066	4.30704	4.45703	4.11541	4.08927	4.18021	4.22272	4.11083	4.18014	4.01681	4.12026	4.07207	4.16859	4.68678	4.12103	3.9969	4.21591	4.313	4.24631
6330415B21Rik	3.72306	4.32903	3.65877	3.8891	3.707	4.00553	3.8424	4.14447	4.15649	4.4339	4.87278	4.28439	4.33014	4.1137	3.81833	4.23424	4.0116	4.39535	4.60893	4.12154	3.7047	4.133	3.92557	3.86493
6430503K07Rik	8.72399	9.2433	8.83533	8.88628	9.05986	8.60234	8.72822	9.34055	8.99701	9.53998	9.24979	9.5967	9.19737	8.9479	9.94841	9.23025	9.04038	9.21206	9.08992	9.08717	9.27881	9.18151	8.95917	8.81247
6430548M08Rik	7.25107	8.00457	8.51718	7.82782	8.48371	8.17443	8.17319	7.43212	10.1651	9.29802	9.96601	9.67881	8.48707	9.50124	10.2542	10.1173	8.8923	9.66137	8.91485	9.03426	7.62756	8.7912	8.5705	8.12911
6430550D23Rik	7.19161	7.06732	7.03482	7.19045	7.13561	6.61674	6.81088	6.83389	7.24895	6.4658	6.60277	7.03905	7.21193	6.35608	6.8483	7.37425	6.91206	7.13841	7.01334	6.34039	7.20897	6.79765	6.90261	7.02114
6430571L13Rik	3.47467	3.43599	3.64649	3.73445	3.33715	4.0524	3.61517	3.39836	3.82619	3.69598	3.50694	3.8046	3.86908	3.90625	3.74508	3.73293	3.48206	3.83807	4.11339	3.72281	3.64837	4.14703	3.87297	3.69973
6820408C15Rik	5.58618	5.0768	5.50233	4.91803	4.86783	4.93449	5.10987	5.05035	5.11556	4.84879	5.25921	5.20367	5.12007	4.68461	5.41759	4.97362	5.2399	5.22923	5.26796	5.21163	5.65812	5.19126	5.12491	4.9947
6820431F20Rik	15.4776	15.532	15.6021	15.7431	15.3295	15.4818	15.2955	15.4079	15.2101	15.2255	15.1183	15.2035	15.3642	15.0946	15.1333	15.277	15.3615	15.2852	15.2587	15.1904	15.7118	15.5698	15.6656	15.5914
7530416G11Rik	8.22822	7.69707	7.5606	7.88228	8.23521	7.73787	7.34864	7.96498	7.87957	8.20769	7.74151	8.08841	7.83169	7.60055	7.80656	8.01726	7.45622	7.2908	7.04334	7.04398	7.87797	7.65717	7.52009	7.28477
8430423G03Rik	5.38686	5.29464	4.70523	4.95768	4.59655	4.45527	4.71002	4.5897	5.66437	4.69026	4.94362	4.95848	5.36873	4.46884	5.48563	4.98818	5.05079	4.84059	6.12496	5.48289	5.22165	4.99284	5.17553	4.85751
9030612E09Rik	3.28814	3.3253	3.41172	2.8534	3.40832	3.55381	3.19021	2.99078	3.30523	3.39393	3.4458	3.2305	3.43415	2.92259	3.35826	3.35959	3.42287	3.34158	3.54826	3.62944	3.22655	3.23118	3.55282	3.03883
9030619P08Rik	7.79262	7.55946	7.79788	8.20277	7.77567	8.17794	8.15883	8.00861	8.06113	8.72297	9.13461	8.58333	8.191	8.6798	9.64296	9.35465	9.13731	9.26087	8.88778	9.14171	8.64427	9.32389	8.95287	8.39984
9030624G23Rik	8.50564	8.7458	8.54635	8.2346	8.05901	8.10142	8.241	8.1737	7.69015	7.62066	7.74218	7.44504	7.45961	7.5996	7.43068	7.80373	7.46732	7.54256	6.66629	7.44412	7.99229	7.70031	8.01415	7.61939
9130008F23Rik	8.69968	9.71441	9.17944	8.15359	8.54356	8.80711	9.12683	8.74807	9.69017	9.80964	10.2844	9.90652	9.50182	10.5233	10.2173	10.461	9.24595	10.5586	9.63096	9.76439	9.10315	9.28258	8.998	9.02755
9130221H12Rik	3.19614	3.04795	3.03797	3.31679	3.26751	3.2951	3.33414	3.47185	3.19158	3.20162	2.96836	3.23783	3.24885	2.79067	3.12988	3.16989	3.03035	2.86858	2.94117	3.24254	3.1744	3.09341	2.93597	3.00704
9130230L23Rik	8.87907	9.32617	9.15997	8.81779	9.33128	9.18348	9.15832	10.2531	8.56943	8.2081	8.58964	8.68952	8.96938	8.18784	8.0377	8.26233	7.68582	8.05702	7.75138	7.60809	7.91906	8.3104	7.98674	7.65099
9130401M01Rik	6.94809	7.73592	7.83382	7.67041	7.58068	7.86857	7.64712	8.05894	7.8767	7.97756	8.50505	8.05253	7.91192	8.44535	7.9134	7.77539	8.06259	7.99369	7.6987	7.978	8.05618	7.97027	8.17921	8.51279
9230009I02Rik	3.44863	3.04002	2.9587	2.90758	2.98363	2.7591	2.84749	3.2227	3.00303	2.78064	3.28675	3.04978	2.82093	2.97063	2.669	3.04536	2.63697	2.97926	3.18264	3.01538	2.57067	3.15692	2.79859	2.64477
9230112D13Rik	5.41351	4.56778	4.41813	5.29334	4.91041	4.96431	4.65075	4.65029	4.92473	4.5098	4.6234	4.76626	4.46028	4.45463	4.8667	4.38237	4.38295	4.89426	4.95963	4.22236	4.74393	4.36079	4.64248	4.15753
9330151L19Rik	11.0532	10.6282	10.9193	11.0483	10.7525	10.848	10.6058	10.7151	10.4829	10.5754	10.3724	10.0801	10.6042	10.2409	10.4597	10.2151	10.9411	10.6981	11.6194	11.1078	10.71	10.8098	11.1165	10.7331
9330159F19Rik	6.65175	6.51556	5.97056	6.46648	6.30724	6.63936	6.37981	5.88275	6.51644	5.87025	5.64093	6.42201	6.40741	5.95524	6.13912	5.74865	5.58662	6.45161	6.12514	5.95782	5.74421	6.40958	6.23381	6.47107
9330182O14Rik	3.98517	3.15819	3.60381	2.97617	3.19988	3.26063	3.40462	3.48548	3.82019	2.88617	3.67201	3.96644	3.50935	3.1757	3.815	3.59548	3.46353	3.84507	4.37067	3.02674	3.84413	3.27815	3.06943	3.03659
9430015G10Rik	6.91203	7.35527	7.6148	7.22368	7.35613	7.32876	7.6331	7.77561	6.57187	7.10346	6.65345	6.46666	6.90206	6.7356	7.07814	6.84189	7.68843	7.54955	7.64491	7.94622	7.59112	7.03202	7.55173	7.06576
9430038I01Rik	8.62964	8.49066	8.68641	8.44838	8.46342	8.61713	8.56044	8.22926	8.24145	8.27939	8.44085	8.11548	8.89297	7.8676	8.72418	8.53519	8.14634	8.23879	8.37791	8.21801	8.2854	7.93227	8.39019	7.97769
9430069I07Rik	3.40487	4.71244	4.64908	4.83478	4.52393	4.35902	4.70984	4.74406	4.73592	4.58211	5.00931	4.7383	4.87403	4.6768	5.19795	4.74631	4.62759	4.63752	4.80645	4.70718	4.4593	4.24344	4.60833	4.92725
9530002B09Rik	4.47473	4.33212	4.13647	4.32271	4.56473	4.36235	4.69032	4.53918	4.2126	4.38705	4.36993	3.8515	4.74267	4.02591	4.79425	5.10455	4.34088	4.38016	4.5899	4.4259	4.57896	4.65142	4.32209	4.12268
9530068E07Rik	11.8941	12.672	12.4059	12.4957	12.3297	12.6106	12.3549	12.5552	12.2752	12.5237	12.8312	12.4671	12.2631	12.5387	12.5568	12.7121	12.5823	12.5131	12.8012	12.9279	12.4733	12.7269	12.4911	12.6119
9630028B13Rik	5.43623	4.53599	4.07766	4.23659	4.40234	4.2809	4.17886	4.62487	4.6492	4.43438	4.55716	4.13633	4.41198	4.58381	4.76734	4.63591	4.25764	4.1041	4.82535	4.691	4.09006	4.57009	4.29763	4.88542
9830107B12Rik	4.2331	4.25824	4.06583	4.5094	4.16019	4.55647	4.07284	4.24276	4.77066	4.21176	4.79374	4.79968	4.61601	4.51223	4.55992	4.37142	4.82929	4.69868	5.4082	5.15174	4.62282	4.06181	4.84237	4.27711
9930012K11Rik	5.46384	5.01699	4.85985	4.6471	4.80656	4.43081	4.77083	5.1236	5.44907	4.48734	4.96308	4.73554	4.68649	4.51339	4.88572	4.83414	4.60488	4.72337	5.12087	4.55323	4.84061	4.91537	4.78326	4.44379
9930111J21Rik1	10.9044	11.9575	11.2701	12.4565	11.2316	11.7066	11.5802	13.7721	10.2574	10.8026	10.5155	10.5687	10.6643	10.3338	10.6472	10.6886	11.942	10.7825	11.2071	11.9567	13.3711	10.7106	12.3975	12.9544
9930111J21Rik2	11.0164	11.7715	11.1612	12.4198	11.279	11.7119	11.5553	13.7853	10.1191	10.9147	10.5024	10.4944	10.6978	10.3078	10.686	10.7188	11.9921	10.683	11.1457	11.6483	13.4852	10.6527	12.3705	12.9515
A130010J15Rik	6.46884	6.6483	6.4947	6.42464	6.1975	5.90446	6.28215	6.62266	6.11954	5.92502	6.29118	5.92664	5.86992	5.7656	5.76494	6.28315	6.10895	5.74923	5.90976	6.22084	5.99172	6.86528	6.32941	6.1335
A1bg	4.02228	3.88666	4.00704	3.90577	3.86362	3.79594	4.02782	4.09485	4.0184	4.01736	4.08143	3.81528	4.06842	3.78339	4.22723	3.97769	4.16843	3.9694	4.24225	3.99592	4.24965	4.0979	3.977	3.96938
A1cf	14.4901	14.7778	14.8741	14.3078	14.5156	14.4066	14.6919	14.7475	13.0962	13.993	13.4726	13.6256	14.0292	13.2517	14.1232	13.643	13.2674	13.455	13.5016	13.5834	13.72	13.3994	13.6258	13.7176
A230020J21Rik	4.69439	4.54251	4.98973	4.79714	4.95839	4.8374	4.61768	5.00348	4.61163	4.73275	4.96443	4.2784	4.85993	4.70266	4.64116	4.67748	4.51308	4.82458	4.99421	4.83986	4.64708	4.61182	4.61856	4.88811
A2m	5.45939	5.03065	4.97413	6.36433	5.02669	5.1203	4.64713	4.71486	5.1617	4.88303	4.75912	4.94064	5.39176	4.89398	5.03187	4.7034	5.33594	4.95892	5.93874	5.46335	5.2603	5.05131	5.45618	5.06267
A2ml1	7.18272	6.20707	5.74465	6.04776	6.25008	5.95807	6.02235	5.90798	6.81804	6.40844	6.39432	6.06603	6.15165	6.86673	6.45029	6.72121	6.09891	7.46253	7.10934	7.37838	5.67813	7.33693	6.36767	6.00986
A330009N23Rik	4.70357	4.50796	4.63781	4.46821	4.78441	4.25495	4.33525	4.37737	4.08087	4.14538	3.87937	4.35343	4.72282	3.77665	4.30114	4.55855	4.30101	3.97147	4.51462	4.11422	4.21749	4.23981	4.4853	4.40571
A330041J22Rik	4.96934	5.42053	5.31498	4.83326	5.23488	5.22546	5.07032	4.92525	5.21215	5.15014	4.7728	5.32251	5.28169	4.89483	6.02966	5.61634	5.52627	5.74258	6.1997	5.49261	5.53537	5.18034	5.37057	5.26246
A330070K13Rik	5.43208	4.78792	4.90377	4.76656	5.20994	4.93897	5.00843	5.07328	5.23889	5.20988	5.30164	5.29747	5.35248	5.31051	5.31229	5.08227	5.02877	5.15385	5.22973	5.06163	5.05901	5.39799	5.08861	4.85989
A3galt2	5.17601	4.33805	4.31242	4.5001	4.14058	4.04739	4.37355	4.00547	5.4681	5.19634	5.29683	5.18912	5.17472	4.73005	4.99099	4.60146	4.92077	4.632	4.76203	4.8135	4.69238	4.80271	4.80369	4.55767
A430005L14Rik	10.4316	11.0308	11.3003	10.569	10.9825	10.8966	11.1458	10.8159	11.722	10.9987	11.0806	10.8308	11.1323	11.0963	11.4424	11.2725	11.1563	11.3658	11.4365	11.3393	11.2043	10.8884	11.2592	11.1138
A430033K04Rik	9.17518	9.3878	9.54498	9.18438	9.42417	9.40029	9.34953	9.65347	9.23395	8.82183	9.11865	8.8518	9.03625	8.65867	9.11721	9.00673	8.94047	9.13139	9.30727	9.32502	9.61044	9.00934	9.25022	9.35254
A430035B10Rik	6.99627	6.40194	6.1355	6.60361	6.54536	6.91591	6.29402	7.44611	6.02168	6.07553	6.34707	5.81254	6.16793	6.35055	6.14421	6.37334	6.18243	6.13587	5.47333	6.07315	6.59345	6.30749	6.46523	6.37345
A430093F15Rik	5.20113	5.99485	5.42788	5.73837	5.73914	5.53562	5.39116	5.43002	5.82407	5.57942	5.5875	5.7427	5.43849	5.4513	6.0236	5.49233	5.48413	5.98414	5.74736	5.54791	5.92061	5.77325	5.631	5.84032
A4galt	10.5161	9.98396	9.75301	9.90149	9.96025	9.80373	9.98661	9.52103	11.3946	10.4393	10.6761	10.8855	10.5307	11.5257	9.83785	10.7802	11.4013	11.8195	11.5336	11.7536	11.2249	11.5775	11.2405	11.5362
A4gnt	4.88765	4.21356	4.58284	4.79627	5.14994	4.69192	4.81466	4.08579	4.31853	4.19156	4.31763	4.2083	4.18337	3.99091	4.23212	3.94531	3.98933	3.84802	4.2012	3.7991	3.67971	4.02074	3.82937	3.63269
A530016L24Rik	5.42671	5.68379	5.96934	6.12157	5.73188	6.28282	6.43356	5.2484	5.93723	5.12837	6.08313	5.84187	5.96002	5.74606	5.61474	5.31281	5.38644	5.3748	5.61872	5.59151	5.67392	5.37774	5.58804	5.60825
A530053G22Rik	3.04032	3.23212	2.83786	2.6971	2.91445	2.82715	2.80135	2.73426	3.23177	2.85319	3.4373	3.06768	3.0897	2.86378	3.29555	2.78014	3.21347	3.6911	3.55826	2.87769	2.83688	3.30605	2.6947	3.01488
A530064D06Rik	4.64562	3.84204	3.70135	3.76638	3.5683	3.67082	3.82496	4.04237	4.14667	4.09949	4.04488	4.11656	3.77724	3.895	3.59946	4.10655	4.55471	4.30091	3.92805	4.09363	4.29417	4.20531	4.10584	3.72784
A530088E08Rik	5.94572	6.11526	5.69521	6.68334	5.92336	5.76946	5.80729	6.9003	5.56198	5.51567	5.97268	6.45247	5.23489	5.79876	5.87487	5.83592	5.91212	5.42771	6.15644	6.25985	6.94744	6.00108	6.60265	6.80152
A630001G21Rik	6.00826	6.7476	6.16902	7.61207	6.30585	6.86956	6.05614	8.89782	5.85558	5.76422	5.613	5.7142	5.92054	5.94398	6.22095	5.47856	8.10979	6.26664	6.60069	7.85935	8.64105	6.2806	7.58154	8.42822
A630010A05Rik	4.47197	4.16351	4.01429	4.76255	4.2477	4.04688	3.68485	4.0885	4.70744	4.76615	4.20075	4.68466	3.97907	3.95512	3.92917	4.5	4.06871	4.06179	3.70249	4.17308	4.31745	4.14177	4.04436	4.02763
A630012P03Rik	3.36676	3.38845	2.99949	3.75462	3.48495	3.0946	3.23591	3.42691	3.05264	3.50209	2.90037	3.46649	3.39533	3.5626	3.6514	3.42711	3.22021	3.46556	3.0724	3.36684	3.4777	3.23664	3.16707	3.58599
A630023A22Rik	5.29893	5.11486	5.13641	4.87904	5.35484	5.42893	5.28864	5.32798	5.0073	5.04746	5.52761	4.77785	5.41511	5.18647	5.65221	5.0838	4.96068	5.46826	5.63623	5.48032	5.30946	5.32564	4.6049	5.09099
A630073D07Rik	5.14713	4.50734	4.77215	4.28618	4.7353	4.20706	3.98206	4.16627	4.1823	4.07303	4.12595	3.87078	5.50836	4.62118	5.02802	5.12274	3.64397	4.33056	4.7456	4.7792	4.96142	4.6114	5.06827	4.52235
A630076J17Rik	3.42183	3.03258	3.15767	3.05831	3.07227	3.19692	3.21654	3.16964	3.32319	3.55814	3.29271	3.4078	3.26582	3.09202	3.6377	3.61755	3.23466	3.38655	3.44906	3.13371	2.9787	3.4838	3.29199	3.29328
A630095N17Rik	5.38248	4.26309	4.80168	3.96659	3.97291	4.26282	4.21974	4.38657	4.2258	4.77646	4.51231	4.45731	4.1468	4.06958	4.14654	4.50783	3.9674	4.16868	4.59718	3.96434	4.18201	3.94286	3.9194	3.97179
A730008H23Rik	11.6707	12.6773	12.7306	12.6302	12.6077	12.4593	12.3781	12.6477	11.9482	12.4846	12.3128	12.4053	12.9792	12.5052	12.3804	12.5894	12.4276	12.3205	12.6038	12.434	12.4183	12.3707	12.3953	12.5195
A730018C14Rik	6.44083	5.57276	5.73283	5.36438	5.7785	5.42056	5.43648	5.67491	5.35546	5.43376	5.14311	5.35181	5.46282	5.1326	5.42289	5.38454	5.34197	5.22804	6.33617	5.69331	5.30922	5.12505	5.61096	5.09222
A730020M07Rik	6.67082	6.54973	6.46481	6.39325	6.39266	6.13678	6.70979	6.65382	7.43058	6.13333	6.79578	6.58919	6.26916	6.68745	6.93925	6.6276	6.2394	7.03112	6.6004	6.40231	6.75678	6.28021	6.47624	6.46449
A830018L16Rik	6.30225	5.98759	5.68657	5.8237	6.29038	5.78943	5.62223	6.47051	5.92173	5.70187	5.97152	6.27931	6.12569	5.8867	5.61734	6.07951	5.94682	5.78615	6.03563	5.51081	5.81447	6.04279	5.66821	5.66925
A830082N09Rik	5.9572	6.06073	6.03384	5.80719	5.72114	5.99913	5.72176	6.16644	5.92715	5.68338	5.62466	6.06169	6.12945	5.62947	5.7981	5.93398	6.34853	6.46472	5.95848	6.00914	6.14994	6.12811	5.89753	5.8455
A930003A15Rik	3.95066	4.05424	3.9679	5.07459	4.4577	4.17501	3.96851	3.95851	3.98314	3.88472	4.40102	4.10697	4.57233	4.34539	4.21099	4.00298	3.90327	4.22916	4.18834	3.92684	4.12199	4.12217	4.18615	3.70399
A930004D18Rik	5.50337	5.94712	5.62091	6.06581	5.9694	5.93044	5.93551	5.99774	6.08886	5.80217	6.15592	6.10905	5.92391	5.73637	6.08664	5.92598	5.76921	6.00809	6.04085	6.15269	5.95064	5.88127	5.78377	5.53954
A930005H10Rik	6.47168	6.09493	5.88821	6.01095	6.32202	6.08904	5.85482	5.91372	5.77626	5.80238	5.92969	5.39685	5.80779	5.78143	5.81509	5.50322	6.24941	5.70297	6.23944	5.56742	5.99972	6.03913	5.88757	6.16829
A930009A15Rik	6.56383	5.77	5.44701	5.47075	5.28101	5.35736	5.67634	5.58288	5.82523	5.63286	5.82723	5.95806	5.96496	5.63551	6.20869	5.60531	5.60793	5.80197	6.31608	5.85188	5.63855	5.73395	5.52837	5.30956
A930011G23Rik	7.7329	7.99925	7.80279	7.7762	7.72223	7.63882	7.82639	7.80863	7.71197	7.61935	7.80499	7.99113	7.89393	7.9184	7.88889	7.85611	7.88628	7.80842	7.68181	7.57378	8.01555	8.05088	7.80517	7.86196
A930016O22Rik	5.57307	4.94838	4.88905	5.02215	5.40041	5.22558	5.24503	5.07095	4.71216	5.12494	5.08722	5.16779	5.06817	5.1122	4.97743	5.09364	4.96513	4.67845	4.51106	4.33064	4.79192	5.57922	5.03574	4.68743
A930017M01Rik	3.40236	3.66321	3.21684	3.4888	3.42633	3.554	3.85739	3.44232	3.5588	3.35556	3.47219	3.41685	3.68699	3.85322	3.62422	3.64397	3.34028	3.40561	3.351	3.42733	3.64588	3.01447	3.37402	3.32778
A930018P22Rik	6.0328	5.90801	5.69027	5.5007	5.56635	5.6163	5.76075	5.6132	6.57392	5.73902	5.94998	6.34887	5.67723	5.96497	6.53222	5.92851	6.10616	5.86793	6.57693	5.83143	5.78216	5.82662	6.0856	5.63562
AA414768	2.9798	3.42354	3.18606	3.23924	3.08725	3.25133	3.09141	2.84736	3.30796	3.26226	3.15614	3.18606	3.24249	3.39817	3.01439	3.40246	3.49909	3.41169	3.23936	3.37227	3.22388	3.51349	3.19353	3.2276
AA467197	16.0908	15.594	15.5108	14.5591	14.9738	15.37	15.5631	15.0467	13.8506	14.5556	14.6621	14.4758	12.7947	13.1686	14.9977	14.2291	13.7482	14.3414	14.1911	14.3671	14.3829	13.8395	14.0254	14.2937
AA619741	4.78864	4.4124	4.06798	5.45564	4.48104	4.24895	4.62303	4.43752	4.80381	4.80696	4.04197	4.69549	4.74807	4.50042	4.67918	4.64036	4.65285	4.35553	4.25149	4.13531	4.60522	4.69111	4.1897	4.03584
AA986860	13.5418	12.7125	13.0235	13.2845	13.3867	13.1729	13.0444	12.7835	12.8123	13.3747	13.4433	13.0726	13.4404	12.9096	13.2912	13.112	13.3719	12.5055	12.9151	13.3533	13.2747	13.2051	13.4021	13.2669
Aaas	8.86149	8.53212	9.00173	8.35796	9.18897	8.93216	8.78484	9.31079	8.41929	9.24883	8.85511	8.62686	8.34452	8.7436	8.59763	8.95998	9.25015	8.39096	9.09901	8.92863	8.77735	8.37906	8.8469	8.83816
Aacs	10.7382	11.8154	12.1603	11.7953	12.2487	12.5258	12.4139	11.5344	10.507	10.9115	11.5651	11.2321	10.8091	11.1581	10.8413	11.0996	10.3966	10.6183	9.74596	10.3814	10.0726	10.7575	10.1103	10.4141
Aadac	4.49599	4.81596	5.15416	6.59494	4.73447	4.91933	5.08732	5.77457	8.5178	5.64314	5.12327	5.9448	12.4504	9.60231	4.03505	8.47947	5.03407	4.4288	5.52834	5.70219	5.10294	7.32343	6.90589	6.63162
Aadacl2	3.38493	2.8798	3.20252	3.18434	3.13362	2.65551	3.04601	2.54684	3.1536	3.17791	3.1225	3.24756	3.32649	3.06577	3.44095	3.19467	3.07746	3.48857	3.09549	3.05613	3.31456	3.10199	3.33174	3.18328
Aadacl2fm1	4.40097	3.70677	3.71523	3.84315	3.53866	3.85291	3.50827	3.86476	3.77385	3.87153	4.17699	3.74027	3.94939	3.75294	3.9818	3.3079	4.16048	3.62124	3.571	3.6564	4.05654	3.38452	4.07815	3.64835
Aadacl2fm2	4.3042	4.33464	3.90942	3.90295	3.84428	4.03481	3.76336	4.04543	3.99933	4.54888	3.91227	4.18447	3.48153	4.53533	4.42816	4.24303	4.55578	3.89281	4.53099	4.27943	3.92175	3.97284	3.70219	4.32778
Aadacl2fm3	4.38749	4.05147	3.97943	3.84835	4.30565	3.79797	4.15716	4.16872	4.30424	4.28472	3.97496	4.61084	4.577	3.70354	4.37117	4.07718	4.18358	4.34059	4.6135	4.31987	4.15525	4.22239	4.53324	4.23142
Aadacl3	2.92218	3.35122	3.1244	3.16237	3.27937	3.20742	3.22556	2.83074	3.50089	3.64827	3.50518	3.42679	3.39046	3.54831	3.51024	3.44365	3.41969	3.86397	4.70392	4.07317	4.03935	3.28443	3.62755	3.3071
Aadacl4	4.44243	3.89895	3.78752	3.39734	4.05348	3.39525	3.7618	4.20458	3.68461	3.19546	3.44164	3.53687	3.45897	3.53707	3.4349	3.46986	3.85508	3.73597	4.19762	3.87517	3.74738	3.70941	3.67799	3.81156
Aadacl4fm1	3.45559	3.06265	2.9007	3.02467	2.71758	3.10418	3.21586	2.89574	2.81249	2.99499	3.20986	2.99154	2.84644	3.1119	3.05248	2.68353	2.70614	3.12908	3.16499	3.07347	2.88587	3.21839	2.84718	3.04254
Aadacl4fm2	3.28262	3.91689	3.01719	3.39305	3.80366	3.26734	3.29537	3.38871	3.70817	3.29151	3.02849	3.48193	3.63987	3.3034	3.27602	3.80362	3.17645	3.38837	3.5676	4.10624	3.31275	3.33931	3.06533	3.23948
AAdacl4fm3	4.78176	4.77068	4.85712	4.45612	4.79046	4.47392	4.42945	4.56323	5.10215	4.38463	4.41252	4.88697	4.92205	4.31952	5.37142	5.06019	4.83887	5.41263	5.50896	4.80594	4.45406	4.60013	5.05937	4.65972
Aadacl4fm4	5.06066	5.1364	4.6775	4.93538	5.29574	4.72497	4.73037	4.58568	5.13831	5.75249	4.91662	4.92742	5.00834	4.75651	5.43992	5.40173	5.59642	5.35285	5.7052	4.92449	5.04939	4.84339	5.0837	5.09328
Aadacl4fm5	7.30259	7.56467	7.63009	7.32467	7.4185	7.25133	7.15208	7.30111	7.62153	7.27536	7.5932	7.92526	7.27612	7.3068	7.61651	7.21573	7.14642	7.15203	7.02047	6.90517	7.3578	7.73446	7.38222	7.23344
Aadat	4.3935	3.2559	3.06447	3.04989	3.5945	3.54767	3.31288	3.49138	3.94229	3.87716	3.77332	3.65209	3.18283	3.34416	3.57894	3.6801	3.17644	3.86997	4.0025	3.76511	3.63716	3.50857	4.09734	3.54089
Aagab	10.2034	10.8716	10.7068	10.1101	10.1726	10.1329	10.6177	10.6259	9.79286	9.94794	10.004	10.1096	10.0525	9.57391	9.86091	9.67409	9.89118	9.74123	9.82428	9.79416	10.0654	9.70101	10.1389	10.078
Aak1	12.763	12.7571	12.7493	12.9784	12.6856	12.9006	12.431	12.6834	12.4156	12.5373	12.4819	12.5345	12.8179	12.7393	12.5237	12.6048	12.6361	12.7278	12.6341	12.8178	12.9556	12.7991	12.7063	12.7024
Aamdc	10.0953	10.1115	10.3908	9.87992	10.0645	10.1889	10.6111	9.93321	10.2379	10.2157	10.2192	9.74953	10.1537	9.78169	9.64641	9.34988	8.39231	8.47209	8.03004	8.76958	9.21446	8.89841	9.47949	9.8512
Aamp	8.03387	9.12591	9.05374	8.87875	9.18989	9.32956	9.51694	9.14828	8.81563	9.11461	9.19258	9.1344	8.55623	8.75313	9.23257	8.86397	8.64077	8.53686	8.2841	8.47829	8.52989	8.789	8.62209	8.86328
Aanat	3.69372	3.91955	4.26303	3.9704	4.26537	3.99051	3.78525	4.03625	4.28135	3.90831	3.88863	4.12331	4.16451	4.35489	4.32246	4.08561	4.29943	4.19179	4.65355	4.09362	4.61344	4.07042	4.2611	4.31149
Aar2	5.8857	6.4009	6.59589	6.47847	6.5504	6.52302	6.47028	6.60304	6.49434	7.43598	7.0673	7.178	6.97236	7.37697	6.8308	7.02462	7.46766	7.23251	7.43799	7.44234	6.77025	6.99294	7.19919	6.6214
Aard	4.21927	4.36924	4.52976	4.37399	4.38256	4.09835	4.32013	4.50641	4.34647	4.38214	4.29056	4.35557	4.13079	4.10886	4.24291	4.181	4.31555	4.21333	4.15383	4.12985	4.20172	4.29059	4.29202	4.07961
Aars2	6.21	5.73902	5.91803	5.74803	6.02718	5.64848	5.61322	6.46289	5.44545	5.92305	6.06587	5.80023	5.73777	5.8437	5.83227	5.79203	5.73982	5.31846	6.05598	5.89309	6.01203	5.564	5.53073	5.95137
Aasdh	9.26524	9.89495	9.96902	9.79677	9.77435	10.1784	9.88442	9.99212	9.53143	8.94975	9.33434	9.03265	9.53923	9.56496	9.37873	9.8382	10.3426	9.38788	10.527	10.4213	10.4541	10.3	10.296	10.3451
Aasdhppt	10.1409	10.8199	10.6613	10.765	10.3968	10.5299	10.5224	10.7054	10.0452	9.89004	10.3041	9.85894	10.2797	10.7458	10.4414	10.3277	10.7817	11.1451	11.1623	11.2031	10.8261	11.2594	11.082	10.8988
Aass	6.5238	5.70861	5.84366	5.82468	5.84354	5.39852	6.01125	5.9311	6.36172	5.71875	5.79581	5.62394	5.99373	5.68703	5.8883	6.03154	5.24342	5.27739	5.71576	5.90273	6.00432	5.82257	4.57375	5.49382
Aatf	11.2499	11.1588	11.0934	11.1945	11.2794	11.0856	11.1616	11.5698	11.749	11.6807	11.5852	11.4002	11.5486	11.9284	11.8395	11.8136	12.1905	12.5563	12.2966	12.4747	11.8779	12.1901	11.9871	11.7659
Aatk	4.01859	3.94909	4.33859	4.10896	4.10033	4.12676	4.47521	3.81106	4.21127	4.57645	4.27706	4.1468	4.33675	3.64803	4.10154	3.85956	4.43983	4.51602	4.538	3.87368	4.55729	3.72845	4.24091	4.43566
AB124611	6.29091	6.6825	5.68414	6.96188	5.94288	6.45606	6.10398	7.97365	6.7612	5.87313	6.40654	6.17452	6.32661	6.15955	6.89991	5.99581	7.87031	7.3128	7.76706	7.53806	8.77825	7.37764	7.59422	7.57025
Abat	12.5023	13.1939	13.3004	13.4949	13.7575	13.9911	13.2355	13.1072	13.1384	13.1571	13.302	13.0928	12.8199	13.1658	13.4115	13.3526	12.2309	11.9994	12.2137	12.0952	12.5219	12.6094	12.5167	12.5039
Abca1	9.07502	10.4749	11.0625	11.4999	10.0653	10.7213	10.436	11.4624	10.9994	10.8037	10.8522	10.9939	12.8191	11.7165	9.46402	11.3176	11.3552	11.3443	10.8791	12.0252	11.8416	11.3406	11.3933	11.6512
Abca12	7.55551	8.49097	8.56413	8.38662	10.1934	9.5597	9.45732	7.92897	7.19332	6.16617	9.22608	8.11745	6.04371	5.94996	8.45547	7.5453	6.78363	9.2591	8.07825	7.75386	8.7049	7.69362	8.16481	8.40304
Abca13	5.0812	4.6699	5.35874	3.94597	4.92375	4.71537	4.30838	4.07083	4.0519	4.82929	4.57941	4.66423	4.80207	4.01685	4.81	4.7451	5.94774	4.85693	6.73928	5.03224	4.94952	4.61268	4.71056	4.12069
Abca14	7.49847	5.8948	6.18455	6.49703	6.3769	6.49532	6.24423	5.80605	5.59992	5.92029	5.9578	6.03052	7.9518	5.24637	5.71027	6.21351	5.61961	5.60785	4.79048	5.68735	5.89945	5.74897	6.02289	5.78597
Abca15	4.58029	4.52988	3.93538	4.19522	3.86491	3.76612	3.57692	4.15232	3.83863	3.80403	3.62144	3.80112	3.73886	4.15064	3.94989	4.16005	3.7535	4.09957	4.29385	3.7779	4.03503	3.68768	3.73608	3.95931
Abca16	3.96158	3.99119	3.89586	4.38802	3.39448	3.88095	4.18273	3.9731	3.97873	4.17864	3.94412	4.27969	3.83467	4.15259	3.90293	3.97854	3.87583	4.04934	3.69615	3.74859	4.37181	3.77926	3.88287	3.94781
Abca17	5.96697	4.78745	4.77437	5.03316	5.42042	4.98325	5.33827	5.4447	5.35027	4.76341	5.43103	5.45221	5.22228	5.08833	5.47631	4.64075	4.53815	4.89578	5.61479	5.01534	4.86937	4.32562	4.77321	5.0329
Abca2	4.68848	4.42549	4.75458	4.73427	4.60893	4.67963	5.05242	5.32199	4.57023	4.88598	4.68468	4.64631	4.18067	4.47016	4.36812	4.65109	4.61334	4.32306	4.61071	4.65107	4.82385	4.52975	4.54922	4.94825
Abca3	10.3553	11.0429	10.9519	11.2851	10.8544	11.0121	10.9533	10.8781	10.8604	10.9391	10.6295	10.8436	10.9762	11.1596	11.0168	11.1039	11.1595	10.4477	10.6311	10.956	11.172	10.7845	11.1523	11.1739
Abca4	4.74566	4.95877	4.77608	4.61643	4.8554	4.52858	4.70076	4.84828	5.1948	5.18485	4.87286	5.17454	5.31003	5.16145	5.41322	5.00777	5.47384	5.26164	5.17842	5.22016	5.38387	5.07662	5.24092	4.67124
Abca5	4.70728	5.26326	4.9922	5.56458	5.58599	5.43635	5.46528	5.06894	5.45458	5.43473	5.42268	5.62335	5.18486	5.52044	5.46635	5.41904	5.238	5.29911	5.2828	5.63479	5.53652	5.53853	5.3272	5.32116
Abca6	4.56775	5.18595	5.31567	5.72958	5.76236	5.92554	5.58653	4.91309	4.90343	5.31841	4.85676	5.25543	5.27468	5.14371	4.75473	5.22587	4.88326	5.03508	4.83884	4.94534	5.42345	5.25864	5.51851	5.00355
Abca7	5.85188	5.9545	6.20546	6.08282	5.87401	5.76691	6.38316	6.25805	5.52516	5.71123	5.90395	5.70743	5.86745	5.72722	6.17626	5.9061	5.91562	5.5302	5.65823	5.70892	6.06049	5.77219	5.83458	5.94573
Abca8a	6.65377	6.98439	7.2962	8.04287	7.71927	7.27621	7.14038	6.00193	7.39096	6.61284	6.615	6.64017	7.0711	6.42591	5.27625	6.2185	4.92896	5.24486	5.06684	4.84838	5.8453	5.88902	5.56423	5.73807
Abca8b	7.36272	7.84216	7.29881	8.04633	7.63866	8.24036	7.53865	6.67719	7.68836	7.02286	7.18421	7.40048	7.24129	7.71662	7.06061	7.43424	6.41982	7.1512	7.18445	6.88265	7.17268	7.06242	7.03883	7.15414
Abca9	6.42429	7.28327	7.55215	7.64934	7.27693	7.1427	7.73407	7.44182	7.06469	6.78185	7.2348	6.97635	6.76494	6.56381	5.98667	6.29446	5.80796	5.92085	6.65327	5.47975	6.45901	6.68587	6.39819	6.51213
Abcb10	8.24915	9.51886	9.71316	9.99664	9.86786	9.68884	9.61356	8.8299	8.1543	9.06375	9.1652	9.17563	9.09775	8.64488	8.99584	8.75932	8.61171	8.13286	8.35473	8.78064	8.37294	8.87863	8.77316	8.6295
Abcb11	4.38636	4.11013	3.86722	4.42943	4.16206	3.97486	3.79358	3.47765	4.28303	3.74211	4.19177	4.20659	4.40389	4.52752	4.43332	4.26684	4.43764	4.38295	4.7721	3.89105	3.69388	4.55599	4.25604	4.15243
Abcb1a	15.6287	16.0709	16.7217	17.5159	16.8369	17.1307	16.5581	15.7845	15.8109	15.9716	16.3128	16.1793	16.7225	16.3253	15.8799	16.2915	16.0048	16.0083	16.044	16.1777	16.8115	16.7018	16.6989	16.8642
Abcb1b	13.7182	14.146	14.8698	15.9542	15.1303	15.3115	14.8771	13.5434	14.1776	14.051	14.397	14.4339	15.099	14.4414	14.2876	14.567	14.2175	14.3625	13.9353	14.0233	15.1417	14.7755	14.999	15.0878
Abcb4	3.6893	3.35576	3.60633	3.84231	3.76222	3.63791	3.78346	3.74878	3.59472	3.40497	3.61961	3.5748	3.66224	3.59532	3.87474	3.67251	3.7006	3.72345	3.85522	3.72371	3.87959	3.61309	3.77694	3.85525
Abcb5	4.59053	3.64321	3.59509	3.26638	3.32137	3.14442	3.30044	3.4813	3.21564	3.99627	3.16493	3.20936	3.70239	3.42992	3.26607	3.29145	3.18842	2.93041	4.09703	3.05904	3.74366	3.59922	2.98667	2.95621
Abcb6	5.19314	6.14236	6.36551	6.70237	6.69623	6.75073	6.37032	6.05688	6.61903	6.42476	6.43018	6.25992	5.53685	6.49923	6.54056	6.50176	5.81733	5.78366	5.50233	6.28906	6.06916	6.15779	6.53549	5.79135
Abcb7	10.4495	11.0022	10.5002	10.6017	10.4321	10.7306	10.4027	10.6447	10.1915	10.2417	10.2461	10.4	10.6235	10.1257	10.3431	10.3466	10.5477	10.1179	9.77228	10.3239	10.5619	10.3243	10.3234	10.5362
Abcb8	7.93907	8.37517	8.33935	7.94219	8.53959	8.60721	8.7158	8.75091	8.09615	8.73555	8.92798	8.38443	8.87761	8.30584	8.65821	9.09411	7.99712	7.72182	7.91852	8.05943	7.69392	8.00626	8.34264	8.44002
Abcb9	8.41078	8.82151	9.22086	8.60699	8.75277	8.77423	8.69323	8.60825	8.87637	9.04718	8.88744	8.84223	9.66169	8.94732	8.92585	9.12149	9.02027	8.59463	9.46364	8.95696	8.8679	8.56492	8.84901	8.65908
Abcc1	8.57523	8.96556	8.69558	8.80477	8.59787	8.64821	8.65012	9.02789	10.0719	9.77275	9.82721	9.92984	9.13098	9.99003	9.81734	10.0595	10.0959	10.3693	9.84562	10.0014	9.53325	10.551	9.90535	9.84954
Abcc10	9.74338	9.76196	10.3667	9.97476	10.2914	10.4144	9.73505	9.65165	9.53341	9.78851	9.79799	9.33498	9.99102	9.79746	9.76948	9.68905	9.66196	9.19232	9.11506	9.55922	9.5285	9.86101	9.81055	9.87417
Abcc12	3.68012	3.80718	3.64378	3.18284	3.59151	3.63562	3.73535	3.55963	3.6643	3.48308	3.49078	3.55267	3.73572	3.47547	3.91896	3.69299	3.86586	3.49545	4.41916	3.60328	3.69012	3.71122	3.358	3.46243
Abcc2	12.07	11.5382	13.2554	15.0181	13.8984	14.3965	11.3103	12.3139	12.9759	13.5077	12.4063	12.9982	15.8321	13.1441	11.7487	12.8008	12.1014	10.1852	11.0398	11.9537	12.9705	13.33	12.9808	13.1753
Abcc3	12.4909	13.0925	13.0884	12.526	13.7103	13.4305	12.9082	13.0921	12.0855	13.2604	13.4758	13.0054	12.4973	12.2058	13.298	12.8032	12.9706	13.0835	13.4231	12.655	13.101	13.1178	13.2271	12.9368
Abcc4	7.7572	8.77611	8.57648	8.87783	8.40887	8.96508	8.85078	8.88758	8.35249	8.39664	8.82209	8.55901	8.63301	8.91623	8.58378	8.60597	9.21557	9.33845	9.31417	9.80625	9.46628	9.53097	9.27516	9.21491
Abcc5	9.57541	9.96776	10.1384	10.8512	10.2617	10.4518	10.0117	9.45552	9.80669	9.49074	9.67234	9.51308	9.86624	9.49904	9.55396	9.53197	9.7224	9.99975	9.95406	10.2228	10.291	10.1166	10.244	10.162
Abcc6	5.45871	5.36096	5.00162	5.52355	5.45575	5.42794	5.37551	5.6165	5.03364	5.32075	5.28927	5.54594	5.63227	5.146	5.04697	4.96531	5.0799	4.88622	4.48646	4.86513	5.05649	5.28845	4.94298	5.0363
Abcc8	6.88138	5.79574	5.75181	5.59275	5.73851	5.64703	5.78357	5.49629	6.05233	5.66525	6.27465	6.05659	5.63566	5.67541	6.11941	5.87896	5.4629	5.64135	5.45043	5.48146	5.89087	5.96764	5.50938	5.23909
Abcc9	9.20259	10.3129	10.2771	10.251	10.0938	10.1046	9.99438	9.38034	10.3921	9.19451	9.91297	9.89807	10.0853	10.3817	9.11246	10.1535	9.40927	9.97897	9.46001	9.55196	10.2284	10.0666	10.0493	10.1374
Abcd1	9.3774	9.98694	10.481	10.073	10.4368	10.2243	9.71617	10.0452	9.05641	10.0449	9.58923	9.48644	10.8495	9.63295	9.3865	9.77782	9.51967	8.60771	8.86693	9.49091	9.05123	9.15431	9.45128	9.39712
Abcd2	5.95587	7.47678	7.1043	7.17368	6.51446	8.04896	8.4062	7.18181	7.08301	5.86071	7.53702	7.10269	6.99064	7.70812	5.85057	7.11274	6.2175	8.13417	6.99429	6.87994	6.57481	7.4721	7.09011	6.95689
Abcd3	14.2931	14.5358	14.7652	14.721	14.5725	14.6689	14.6283	14.9215	14.9982	14.905	14.9058	14.9059	15.0888	14.793	14.7938	14.8107	14.7874	14.7662	14.6798	14.7714	14.9263	14.8358	14.9421	14.839
Abcd4	7.50333	7.58508	7.97415	7.56518	7.32525	7.57899	7.71445	7.69163	7.6498	7.95794	7.51845	7.89872	7.49994	7.12233	7.72919	7.43867	6.89828	7.48898	6.8482	7.32551	7.43994	7.43504	7.04825	7.40237
Abce1	13.7934	14.0485	14.1534	13.9102	13.7934	13.6716	13.7655	13.7772	13.9355	13.7214	13.9245	14.0759	13.8735	14.4601	13.5833	14.4019	14.3847	14.6969	14.4628	14.8456	13.7714	14.7099	14.1521	14.1813
Abcf1	7.99719	8.88228	9.14615	9.25876	9.3168	9.44652	8.97419	8.9955	9.15582	9.2205	9.6105	9.40557	9.14063	9.32516	9.11242	9.60453	9.28041	9.54556	9.51159	9.57857	9.18906	9.80839	9.71701	9.17913
Abcf2	10.6691	11.3373	11.3597	11.1766	11.0186	10.9334	11.2496	11.3002	11.4625	11.6055	11.3237	11.2697	11.5029	12.2492	11.4123	11.744	12.0648	12.034	12.2893	12.3809	11.4181	12.1859	11.8785	11.8062
Abcf3	9.10416	9.33359	10.0529	9.67168	9.66557	9.66856	9.82038	9.47363	9.17367	9.23229	9.26147	9.42734	9.58069	8.9734	9.1344	9.44057	9.43204	9.61294	9.47538	9.85653	9.20047	9.41805	9.53299	9.26024
Abcg1	7.37851	7.14649	7.04315	7.44619	7.04641	7.01561	7.1966	8.09273	7.16715	7.49618	6.95991	6.85811	6.91112	7.07327	7.13917	7.06361	7.03201	6.92916	7.17362	7.2355	7.32526	6.99234	7.4306	7.32867
Abcg2	15.4058	16.0814	15.82	15.8954	15.6116	15.9156	16.0743	15.9194	14.503	14.8577	14.8707	14.949	14.5047	14.2815	15.5043	15.0551	14.4237	15.112	14.5881	14.702	15.2225	15.2026	15.1601	15.2491
Abcg3	7.30993	7.45743	8.05918	8.35735	7.76817	8.4154	7.63847	8.13448	7.15537	6.75488	7.33113	7.3557	6.63209	6.69695	7.13491	7.08697	8.01197	7.83198	8.19014	7.79495	8.72006	7.75433	8.29862	8.76178
Abcg4	5.92732	5.58901	5.60952	5.15114	5.00456	5.04866	5.40102	4.67356	5.56136	5.23283	5.30475	5.14822	4.75138	5.22957	5.44281	4.61611	4.65954	5.40898	5.72201	5.34867	5.29534	5.31398	5.80184	5.21344
Abcg5	13.6867	15.0513	15.1255	15.2279	14.9322	15.516	14.9159	14.8489	13.2153	14.5604	13.9532	13.9651	15.1176	13.7366	14.037	13.8941	13.527	13.0787	12.9681	13.5716	14.0234	13.9264	13.7613	14.06
Abcg8	13.4118	13.4647	13.5504	13.5201	13.5645	13.617	13.4748	13.6959	11.9337	13.1925	12.5147	12.5764	13.7671	12.4664	12.918	12.5366	12.7437	11.8087	12.114	12.2779	12.6969	12.6586	12.8993	12.8825
Abhd1	9.32277	8.83905	9.19775	8.8046	8.91031	8.65166	8.29344	8.38311	8.58619	8.45827	8.47545	8.62466	8.56132	8.69206	8.32655	8.68961	8.30425	8.55847	8.42219	8.55288	8.67873	8.51828	8.93607	8.65401
Abhd10	6.52462	6.54977	6.88161	6.75657	6.40805	6.6838	6.6513	6.75248	6.8428	6.5251	6.79512	6.76501	6.95505	6.72837	6.52386	6.78263	6.69257	6.63385	7.26501	6.99491	6.61583	6.81069	7.0707	6.86217
Abhd11	9.26761	9.80782	9.8131	9.84046	10.2518	9.80312	10.0989	9.56521	10.3268	10.2797	10.0129	10.0764	9.68161	10.1127	10.1599	10.2248	10.2162	10.16	10.0197	10.1605	9.74355	10.2006	10.1274	9.83441
Abhd12	5.68769	6.61438	7.16592	7.83821	7.3114	7.56266	7.4311	7.12214	6.17707	6.83135	6.61135	6.77048	6.60805	6.61216	6.51844	6.759	6.05882	5.9429	5.87569	6.31209	6.88594	6.79173	6.78096	6.59561
Abhd12b	5.25029	5.37009	4.70281	4.48646	5.28108	4.50148	5.1428	5.69064	5.04741	4.63184	4.44653	5.00157	4.64639	4.40872	5.68675	4.38869	4.39363	4.73744	4.41891	4.49953	4.58724	4.69878	4.68891	4.46683
Abhd13	12.2395	12.7502	12.9898	12.8162	12.5314	12.7491	12.6123	12.5735	12.3185	12.5689	12.4867	12.5219	12.5567	12.4018	12.6622	12.4812	12.5329	12.7616	12.5246	13.0261	12.3565	12.2461	12.5382	12.61
Abhd14a	7.66258	7.54832	7.46773	7.23589	7.62083	7.59837	7.6068	7.55489	7.79791	7.6796	7.83926	7.71674	7.43987	7.96029	7.46403	7.88731	7.4161	7.53342	7.67809	7.4894	7.28899	7.19194	7.2374	7.19625
Abhd14b	11.7076	11.1016	11.0818	10.9739	11.7713	11.5296	10.9648	11.0876	11.3492	11.7524	11.5857	11.2746	11.2361	11.5077	11.0919	11.3841	11.2988	10.8742	11.0372	11.075	10.5963	11.0845	10.9213	10.9073
Abhd15	4.40391	4.57008	4.69158	4.67107	4.48888	4.58821	4.60037	4.71504	4.43432	4.73151	4.74178	4.444	4.924	4.56313	4.67929	4.68954	4.7633	4.57088	4.6353	4.44936	4.76754	4.94305	4.63071	5.14029
Abhd16a	7.693	7.99139	8.25899	8.10982	8.40352	8.72028	8.11061	8.08822	7.9732	8.07362	8.41783	8.13485	8.65134	8.49079	8.45672	8.4664	8.3835	8.18899	8.60147	8.46635	8.05905	7.76447	8.44473	8.53902
Abhd16b	4.00845	3.93592	4.07218	3.91903	3.8624	3.29578	3.63088	3.9477	3.90834	4.09384	3.84743	3.6471	3.99319	3.78741	4.12995	3.57432	4.12655	3.65555	3.71151	3.81969	3.94128	3.82994	3.7737	3.93079
Abhd17a	7.2733	7.78076	8.13374	8.01459	7.91683	8.01426	8.0859	8.17399	7.34596	8.10909	7.35518	7.52426	8.17393	7.93219	7.65152	7.81865	7.6138	7.03644	7.54398	7.27037	7.14755	7.50585	7.62579	7.50803
Abhd17b	12.3146	12.2568	12.1691	11.6886	11.7983	11.7196	12.3033	12.1665	12.0766	12.2416	12.3665	12.2766	11.9828	12.4909	12.145	12.4523	12.3783	12.4384	11.8986	12.5008	12.1335	11.9138	12.0352	12.0711
Abhd17c	13.4692	13.8139	13.8889	13.9314	13.5325	13.8033	13.6074	13.4413	13.4378	14.0702	13.7658	13.6553	13.9279	13.7221	13.7126	13.9547	13.6781	13.6963	13.787	13.7341	13.3114	13.8447	13.5572	13.6265
Abhd18	8.01559	8.10279	8.66979	8.47724	7.86476	7.82473	7.57939	8.0094	7.2666	7.50025	7.10948	7.12608	7.76401	7.10516	6.40772	7.18006	7.01554	6.72242	7.24536	7.35256	7.53051	7.34139	7.46288	7.40846
Abhd2	12.6433	13.8127	13.8245	14.0776	13.8765	14.0793	13.6601	14.0222	14.5342	14.7221	14.6377	14.7605	15.5226	14.8508	14.5129	14.7367	14.4499	14.0232	14.2815	14.5319	14.428	14.6386	14.4291	14.3825
Abhd3	13.537	13.2846	13.2453	12.1022	12.2469	12.6304	12.9929	12.9127	11.6074	12.6834	12.303	12.1192	12.0753	11.3331	12.642	11.8964	11.5533	11.4226	11.4983	12.1565	11.5727	11.804	11.8016	11.7482
Abhd4	12.4983	12.3049	12.2885	12.0986	12.469	12.3663	12.2694	12.2749	11.9585	12.4234	11.9499	12.0555	12.5724	11.9951	11.9623	11.8935	12.1152	11.7748	12.1994	12.0343	12.2	11.9676	12.3669	12.0486
Abhd5	10.8003	11.171	11.1272	10.8348	10.8333	10.9532	11.1667	10.5577	11.1391	11.0717	11.1902	11.1432	11.3462	10.8805	11.2951	11.0138	11.2281	11.5109	11.2456	11.176	11.2113	11.0049	11.0977	10.9915
Abhd6	12.5695	12.41	12.387	13.1782	13.0645	13.3801	12.6437	12.8721	12.0757	13.5262	13.4308	12.8387	12.9334	12.7752	13.5593	13.121	12.5936	12.3727	12.6565	12.6778	12.5597	12.8711	12.7671	12.67
Abhd8	4.36212	4.25312	4.2772	4.38396	4.11058	4.11132	3.59759	4.267	4.1619	4.01142	4.31202	4.54367	3.99161	4.22383	4.25945	4.13502	4.26164	3.87785	4.21967	4.29567	4.30917	3.87421	4.12664	4.50254
Abi1	13.2996	12.6673	12.4743	12.3645	12.0819	12.2439	12.3587	12.1604	12.3387	12.5022	12.4071	12.3821	12.193	12.2082	12.5972	12.5118	12.344	12.5023	12.5281	12.5312	12.3015	12.1372	12.3752	12.2194
Abi2	7.62261	8.16568	7.84882	7.93193	7.79394	7.85438	7.64625	7.96495	7.53866	7.65559	7.46276	7.38549	7.04469	7.97575	7.35323	7.70232	7.99709	7.61277	7.49859	7.86278	7.79793	8.20587	8.20787	8.19876
Abi3	9.44974	9.16295	8.80477	9.26534	9.50749	9.34164	9.06567	9.72927	8.41235	8.64568	9.05995	8.95577	7.7379	8.80082	9.26187	9.10758	9.49424	8.29868	8.88102	9.0898	9.36936	9.02768	9.77499	9.38069
Abi3bp	12.817	11.6269	11.4376	11.5475	11.2345	11.7355	11.2213	11.1286	10.8045	10.3721	10.774	10.5774	10.4089	10.7895	10.642	11.0684	10.0237	10.6174	9.90388	10.428	10.5358	10.5351	10.5327	10.5991
Abitram	10.7672	11.2727	10.9561	10.9527	11.0134	10.8009	10.815	11.3252	10.2746	10.8018	10.7314	10.6353	10.4899	11.3725	10.7956	10.9489	11.7169	11.6378	11.5273	11.6975	10.8262	11.4004	11.0307	11.0824
Abl1	7.90701	7.98131	8.3576	8.62705	8.22015	8.6167	8.01941	8.02341	7.7155	7.90836	7.96616	8.0542	7.94703	8.42512	6.97896	7.62427	8.18608	7.42892	7.59658	7.82815	7.67451	8.35428	7.78516	7.97209
Abl2	8.32045	8.36294	8.44528	8.08586	7.726	8.41214	8.31459	8.9713	11.1271	10.3396	10.415	10.6631	9.77831	10.0813	10.204	10.3627	9.46028	9.82879	9.80774	9.79876	9.60621	9.47645	9.73181	9.61334
Ablim1	10.7301	11.7648	11.4367	12.2611	11.3075	11.852	10.9663	13.1693	10.4642	10.9308	10.9437	10.8306	11.3689	10.7066	10.7529	11.1096	12.8495	10.9813	12.051	12.5423	12.987	10.9085	12.2038	12.6757
Ablim2	5.924	5.62942	5.22979	5.1082	5.36212	4.90283	5.40493	4.92591	5.46063	5.17697	5.0644	4.85473	5.18682	5.24039	5.82952	5.45413	4.79631	5.23022	5.39576	5.05305	5.20808	4.87582	5.34428	4.93609
Ablim3	5.43776	5.517	5.14778	5.14483	5.47775	5.5647	5.43706	5.29946	5.79712	5.42888	5.52699	5.73031	5.55945	5.33109	5.15697	5.70373	5.4707	5.7877	6.07491	5.56324	5.16238	5.48308	5.30196	5.44416
Abo	3.82425	3.97865	3.66096	4.15062	4.28864	3.95232	4.12032	4.1187	4.18668	4.19032	4.28318	4.11958	3.84465	3.86103	4.06917	3.96702	4.20637	3.81946	3.98958	4.12578	4.38535	3.83481	4.02698	4.572
Abr	13.6521	13.7409	14.0064	13.9333	14.1387	14.1554	13.7887	14.0086	12.8363	13.7699	13.5815	13.4605	13.4147	13.3409	13.3379	13.4573	13.1765	12.5346	12.5303	12.9699	13.0105	13.6046	13.3163	13.2606
Abra	5.58547	5.10014	4.73442	4.98204	4.82823	4.87766	5.18359	4.99427	5.23459	4.83403	4.88169	5.06554	5.59588	4.85135	5.77784	4.97087	5.25925	5.42302	5.31783	5.27637	5.4168	5.33307	5.31243	4.92521
Abracl	13.4918	13.7162	13.7873	13.5518	13.4509	13.4979	13.6878	13.4512	14.2118	13.513	13.8325	13.5253	13.1764	13.9119	13.8374	13.6331	13.5879	13.8507	13.5395	13.6862	13.2151	13.5566	13.6905	13.3454
Abraxas1	10.3405	10.5511	10.5297	10.5202	9.98022	10.4286	10.4582	10.6147	9.9121	9.63931	9.357	9.87492	10.2916	9.96846	9.87631	10.3251	10.4066	10.1498	10.3461	10.9907	10.8188	10.5954	10.5963	10.7754
Abraxas2	11.9873	11.973	11.9434	11.6958	11.4651	11.5943	11.6888	12.1417	11.5359	11.3313	11.6474	11.6214	11.7491	11.6715	11.1429	11.5936	11.8648	11.6178	11.8675	11.9426	12.0872	11.5584	11.6376	11.8998
Abt1	6.45472	6.90225	6.84202	6.80835	7.02763	6.87383	6.5719	6.85256	7.14346	7.32605	7.46534	6.91805	7.1347	7.50899	7.19498	7.09891	7.51972	7.54339	7.27266	7.3472	7.13101	7.63039	7.15887	6.86856
Abtb1	4.84573	5.21333	5.13768	5.54886	5.69748	5.40576	5.70599	5.26457	4.67474	5.3076	5.43273	5.42797	5.57767	5.00683	5.48619	5.17371	5.08077	5.07161	5.11094	5.43602	5.83736	5.20844	5.71517	5.89921
Abtb2	5.47825	4.99385	5.0257	4.97735	5.15001	4.69842	5.07604	5.03597	5.4613	5.39778	5.70512	5.33165	5.44252	5.75792	5.5308	5.94453	5.76779	5.97007	5.50713	5.86347	5.58524	5.32028	5.26918	5.31908
Abtb3	3.56711	3.89446	3.56141	4.33078	3.99538	3.89679	3.96063	5.30607	3.88654	4.23989	4.03694	3.98034	3.82664	4.22763	3.88049	4.06093	4.37064	4.01923	3.63336	3.71272	4.23023	3.70473	4.3395	3.79193
Acaa1a	11.2833	11.5019	11.887	12.2199	12.2088	12.4512	11.7523	12.027	11.5218	12.0768	11.7445	11.8933	12.4842	11.7884	11.7536	11.7737	11.5905	10.8391	10.9755	11.1648	12.0147	11.7147	11.7829	11.9035
Acaa1b	8.37185	8.63971	8.38556	9.31336	8.87501	9.33693	8.47629	8.72987	8.44797	9.27479	9.30821	9.09	9.94435	9.12033	8.99393	9.19185	8.65543	8.33601	8.15772	8.79292	8.77402	8.83272	8.89942	8.88378
Acaa2	11.7861	12.0549	12.3677	13.0692	12.4399	12.3803	12.2559	12.0751	13.3	13.0851	13.1022	13.2086	14.258	13.2462	13.0168	13.3011	12.9177	12.8035	13.0323	13.0277	13.4787	13.264	13.5772	13.6638
Acaca	9.63087	11.0015	10.9451	10.7562	10.913	11.0281	11.0903	10.6462	9.99079	9.97111	10.6542	10.036	9.93129	10.3708	9.62329	9.93575	9.59187	9.80782	9.39094	9.64525	9.52144	10.0541	9.89416	9.84323
Acacb	8.21417	7.91628	8.50403	8.37848	8.63208	8.19289	8.35115	8.10012	8.4747	8.27901	8.52547	8.44308	8.65619	8.36768	8.77376	8.58031	8.5884	8.58721	8.37938	8.73222	8.61148	8.33429	8.34426	8.47522
Acad10	6.2305	6.28263	6.34481	6.33943	6.53244	6.21122	6.27595	6.59589	6.11454	6.24289	6.54755	5.98731	6.35276	6.32842	6.24867	6.25654	5.88313	6.17376	6.6238	6.07586	6.3731	6.49312	5.93593	5.90165
Acad11	9.53659	9.71765	10.1575	9.64705	9.52046	9.52552	9.77071	9.8473	9.0996	9.97696	9.43285	9.33236	10.9239	9.52646	9.28413	9.36545	8.36924	7.77755	7.74677	8.99343	8.60256	8.85378	8.4151	8.65478
Acad12	8.96597	7.58375	7.39247	7.83189	7.75741	8.01175	7.66744	7.97459	7.40668	7.14637	6.83249	6.7423	7.48958	6.939	7.03914	7.07374	7.56841	6.7498	7.27082	7.19835	7.6214	8.00551	7.85609	7.92201
Acad8	9.72706	10.7474	10.5804	9.96848	10.619	10.981	10.4797	10.3614	10.7039	10.6774	10.5958	10.6442	10.4989	10.7235	10.6201	10.8567	10.6289	10.4188	10.8976	10.7675	10.3351	10.5709	10.6352	10.5084
Acad9	8.5936	9.71575	9.92858	9.22807	9.28764	9.52137	9.7213	9.39793	9.4319	9.14452	9.60826	9.54745	9.38845	9.23896	9.78396	9.61396	9.15645	9.65864	9.50833	9.53317	9.0647	9.20546	9.49996	9.31654
Acadl	13.9151	13.3594	13.4002	13.4772	12.7278	12.9915	13.2905	12.7384	12.8535	13.8867	14.2204	13.8468	13.5379	13.7355	14.3146	13.9464	14.4857	14.8648	14.6052	14.9136	14.2638	14.5402	14.477	14.2242
Acadm	12.0128	12.2579	12.3038	12.3008	12.2566	12.7046	12.3987	12.4795	12.1114	12.116	12.0935	12.1566	12.5481	12.2187	12.0079	12.218	11.4361	11.4821	11.2436	11.9564	11.6408	12.2988	11.7725	12.1111
Acads	9.66357	9.45906	9.62822	9.71327	10.0744	9.51702	9.63184	9.5068	9.43863	9.40257	9.82586	9.58381	8.8584	9.064	9.78783	9.40225	9.56398	9.3871	9.09019	9.32903	9.53742	9.42207	9.69039	9.38606
Acadsb	7.39222	8.45453	8.33241	8.21454	7.98044	8.04111	8.20875	8.41866	8.7318	7.93869	8.61614	8.68517	8.39934	8.33404	8.15451	8.68294	9.02505	9.12844	9.29809	9.06545	8.54904	8.73845	8.73639	8.32297
Acadvl	10.4796	11.2115	11.6174	11.5316	11.419	11.6391	11.6844	11.7125	11.6391	12.4703	12.116	12.1716	12.389	12.2318	11.9261	12.0822	12.2421	12.1079	11.6687	11.7944	11.8794	12.2382	12.0904	11.9348
Acan	6.82639	7.04523	7.15818	6.78368	7.01215	6.62045	6.88612	6.97727	7.32496	6.69811	6.92784	7.38006	7.13084	6.79693	7.70815	7.35104	7.03517	7.1949	7.6886	6.99136	7.22901	6.52957	7.31637	7.38749
Acap1	6.79443	7.37318	6.77724	7.90968	7.16677	7.23674	6.41651	9.55196	5.65535	6.64875	6.33181	6.29671	5.97858	5.51219	6.11214	6.74821	8.16387	6.52616	7.62416	7.66381	8.73813	6.2509	8.2422	8.49808
Acap2	12.815	13.4342	13.3809	13.4489	12.8768	13.2484	13.1771	13.317	12.9866	12.98	12.958	13.0834	13.1306	12.7784	12.8653	12.8867	13.0067	13.4189	13.0002	13.427	13.4632	13.1143	13.1472	13.2643
Acap3	9.27614	9.35819	9.41745	8.90123	9.25324	8.92899	9.18862	9.09104	10.1621	8.90613	9.24198	9.55028	9.4603	9.15739	9.71935	9.60765	9.7996	10.0742	10.2269	9.62995	9.57995	9.22342	9.83173	9.46155
Acat1	13.0133	12.5389	12.5944	12.5475	12.4197	12.6953	12.7502	12.4815	13.0538	13.0157	13.1695	12.7747	12.9719	13.0456	12.287	12.721	12.5484	12.5827	12.5008	12.7716	12.4586	12.7307	12.6639	12.4823
Acat2	11.3603	11.9758	11.7511	11.55	12.0191	12.1656	12.0689	11.4035	10.9679	11.5311	11.3834	11.1252	11.4355	11.3877	11.1969	11.4176	10.84	10.9325	10.1926	11.193	11.1916	10.872	10.7131	11.0761
Acat3	8.50466	9.33698	9.03493	8.98974	9.46368	9.50471	9.2609	8.91312	8.6037	8.77387	9.07856	8.63346	8.35994	8.81586	8.54992	8.77006	8.18154	8.24757	8.10176	8.10016	8.3705	8.24081	8.01022	8.54571
Acbd3	12.0082	12.0747	12.0469	11.8575	11.7053	11.9759	11.9378	11.5949	12.078	11.8547	11.9356	12.0769	11.5513	12.0132	12.2582	12.077	11.9636	12.3238	12.3733	12.2796	11.9558	11.7706	12.0278	11.5666
Acbd4	7.57723	8.60337	8.82563	8.40419	8.4029	8.43981	8.80515	9.12276	8.04561	8.56511	8.42052	7.66083	9.00396	7.86704	8.12677	7.8397	8.22749	7.80083	7.10068	7.66014	8.09868	7.88596	8.24902	8.43484
Acbd5	12.0234	12.2807	12.4602	12.0297	11.9246	12.2622	12.0768	11.8662	11.3652	11.5359	11.5466	11.7721	12.1185	11.2484	11.7822	11.7668	11.4832	11.2287	11.4926	11.5859	11.9846	11.0803	11.6466	11.5559
Acbd6	10.0322	10.3521	10.2897	10.4033	10.2506	10.2605	10.2747	10.4557	10.6516	10.9528	10.7106	10.6181	10.382	10.7014	10.6773	10.5238	10.6936	10.6408	10.9709	10.9601	10.7478	10.7774	10.8739	10.9984
Acbd7	4.32052	4.24402	4.09085	4.4161	3.87754	3.68349	4.21434	4.16413	4.04263	3.86105	4.11455	4.44906	4.71334	4.37746	4.22382	4.13966	4.3543	4.44309	4.19462	3.96162	4.24207	3.91915	3.88872	3.67015
Accs	5.94282	6.01954	6.10293	6.04587	6.55686	6.15905	6.38161	5.94461	6.04573	6.35558	5.89437	6.50905	7.08962	6.09185	6.91174	6.35703	6.79385	6.06308	6.94743	6.47581	6.39736	6.06309	6.40937	5.5935
Accsl	5.55447	5.52087	5.12927	4.88794	5.09044	4.96652	5.12883	4.82293	4.8556	5.50015	5.1016	4.73991	4.99267	5.00057	5.8164	4.68197	5.01319	5.49761	5.19986	5.32253	4.82236	5.25376	4.89751	4.8892
Acd	7.43528	7.59425	7.94238	7.64766	8.1452	7.65377	7.54264	8.02974	8.11706	8.02451	8.1774	7.54573	7.39388	8.05268	7.79164	8.28868	8.72944	7.71125	8.29223	8.09584	8.28293	7.67892	8.45092	8.26158
Ace	13.4433	13.1819	13.8564	14.1358	13.5932	13.6709	12.9891	13.269	12.5548	14.1744	13.3924	13.6357	16.048	14.5714	13.0893	13.9828	13.5045	11.5381	12.6372	12.9741	13.2383	13.4112	13.263	13.1064
Ace2	16.7699	16.8519	17.0447	17.1847	16.918	17.0244	16.8802	16.7617	16.1248	16.7477	16.514	16.6163	17.1473	16.6475	16.6262	16.7249	16.6859	15.5872	16.2642	16.5588	16.7546	16.5136	16.7137	16.702
Ace3	4.56502	3.82833	4.20689	4.19251	4.72368	4.33221	4.54086	4.62386	4.62652	4.0648	4.34329	4.22439	5.02759	4.65939	4.69933	4.60259	4.43543	4.8841	4.52785	4.23935	4.65027	4.7528	4.61412	4.51594
Acer1	5.49399	6.05842	6.68013	7.62936	7.17796	7.2558	6.42083	5.88209	6.75802	6.03516	5.81273	6.21736	6.48219	5.84454	5.53313	5.82817	5.68942	4.50547	4.7209	4.90594	5.51506	6.64636	6.53043	6.06708
Acer2	6.51053	6.79445	7.42394	7.29041	7.4053	7.59812	7.139	6.35053	8.03326	8.14608	8.63383	8.0458	8.04865	7.56412	7.34914	7.74104	8.69746	9.14857	8.8	8.80214	8.37244	9.56055	8.76677	8.64799
Acer3	9.22352	8.94792	9.41253	8.47878	8.40716	8.54784	9.01979	9.03021	9.62013	9.7074	9.38195	9.71063	9.48204	9.79238	9.55559	9.61403	10.3928	10.4898	10.1423	10.2358	9.44998	9.79548	9.54274	9.63079
Ache	5.52961	5.66457	5.59754	5.74048	5.57233	5.48118	5.64265	5.44014	5.96367	5.67387	5.75178	5.59113	5.71261	6.00001	5.41508	5.65408	5.777	5.73742	5.30776	5.8207	5.62826	5.91807	5.61863	5.55264
Acin1	10.8542	11.001	11.1836	11.2096	10.7306	10.7475	10.9075	11.2851	10.8238	11.0369	11.0167	11.17	11.0831	11.0732	10.9144	10.6549	11.267	11.389	10.917	11.5458	11.2933	11.1852	10.9859	11.2326
Ackr1	7.4072	7.23424	6.9993	7.38507	6.98031	6.95647	7.31346	7.28471	9.18246	8.48065	8.64009	8.69722	8.15669	8.92544	8.0439	8.23617	9.01018	9.04825	9.06154	8.97711	8.17376	8.73775	8.18507	8.04742
Ackr2	7.70977	6.70577	6.31161	7.23567	7.33765	6.3181	6.95383	6.94533	6.80015	6.21995	7.2288	6.85439	6.55412	7.05362	6.68167	7.31328	6.7105	6.96637	6.81674	6.60029	6.91327	6.60603	6.79873	7.04787
Ackr3	7.22973	6.75505	6.68492	6.33086	6.78565	6.61111	7.12434	6.42188	8.46042	7.94157	8.29428	8.08197	7.47653	8.61027	6.95966	8.14342	7.64214	8.66871	7.77216	8.2796	6.91379	8.09554	8.07275	7.69496
Ackr4	6.13842	6.15714	5.98808	6.17889	6.4557	5.95005	5.91238	6.66335	6.05592	6.47949	5.91788	6.13473	5.99017	5.60852	6.09017	6.30088	6.01575	6.05068	5.83467	6.33626	6.39512	6.30503	6.06956	6.20087
Acly	11.702	12.8847	12.9368	12.4264	12.7024	12.6223	13.0673	12.4534	12.3556	11.6304	12.4551	12.2	11.7111	12.1923	11.9877	12.2283	11.3985	11.8916	11.8231	11.9551	11.6521	11.7884	11.8191	11.8856
Acmsd	4.24334	3.98642	3.98725	3.88013	3.90417	4.30126	3.96055	4.3686	3.90506	4.14594	4.05238	3.53886	3.98084	3.88965	3.90045	4.48192	3.73306	4.16565	4.24479	3.9934	3.95479	3.90129	3.63609	4.08671
Acnat1	9.86774	11.1762	10.8773	10.576	10.3451	10.4883	10.9833	10.4048	8.52922	9.18283	8.92058	8.82173	9.50699	8.72374	9.15375	8.8775	8.9343	8.8323	8.83978	9.21121	8.93873	9.52169	8.81517	8.80602
Acnat2	8.68064	9.94815	9.70863	9.69716	9.14448	9.36279	9.89016	9.60257	7.77148	8.43234	8.57475	8.1328	8.91506	7.97367	8.45815	8.19486	8.24931	8.18456	8.35154	8.4801	8.1317	8.30154	8.07773	8.05292
Aco1	12.0539	12.8268	13.2956	13.1241	13.1916	13.2726	13.1454	12.8274	12.6142	12.8304	12.7326	12.697	13.8059	12.8589	12.8372	12.8967	12.6221	12.3925	12.6161	12.8135	12.7275	12.7418	12.7644	12.9322
Aco2	14.5584	14.5136	14.9068	14.7728	14.9944	15.1053	14.6002	14.7383	14.112	14.9049	15.0247	14.7123	15.3455	14.6789	14.5739	14.637	14.3459	14.315	13.9382	14.3208	14.3781	14.4475	14.4464	14.4032
Acod1	4.21137	4.62854	4.10641	4.27873	4.49146	4.73223	4.36354	6.54176	7.84134	5.53023	5.95283	6.64384	5.79623	6.20332	5.88803	5.59886	7.06068	7.78073	7.5903	7.32851	7.01146	7.50568	6.86297	7.35263
Acot1	4.16582	3.84452	3.87395	4.33274	3.6029	3.68971	3.81486	4.35369	4.29434	5.0994	5.38565	4.61399	4.55917	4.96905	4.95273	4.95668	6.67467	5.47054	5.75874	5.87643	6.58249	6.71766	6.50554	5.8324
Acot10	6.57365	6.69445	6.83318	6.75535	6.57917	6.59761	6.69487	6.60061	7.4941	6.65167	6.84876	6.87722	7.28642	6.80274	7.21026	7.2336	7.11516	7.5064	7.08724	7.10931	7.02853	6.96742	7.43863	6.75777
Acot11	8.60189	9.0283	8.84833	8.6388	9.20954	9.12256	8.85686	9.01704	8.74766	8.62794	9.03216	8.85708	9.13553	9.09627	8.81177	8.96234	8.722	9.05621	8.84451	9.09205	8.66144	8.81133	8.78139	8.73636
Acot12	7.69292	5.89903	7.19149	6.67366	6.23968	5.80355	5.96773	8.50844	6.65783	6.85118	6.57313	6.5441	11.2751	7.52284	6.43251	6.82926	5.94125	5.69332	5.78757	6.41518	6.57038	7.52273	6.819	6.54379
Acot13	13.436	13.0478	13.0772	12.8643	12.9606	13.0306	13.1171	13.1747	13.272	13.0205	13.0208	12.7945	13.1806	13.0703	12.996	12.8669	12.4658	12.3962	12.4665	12.4226	12.6258	12.7268	12.5688	12.4819
Acot2	11.5873	11.0984	10.1935	10.5763	10.5174	10.4731	10.3656	10.8967	11.3504	11.7789	11.7701	11.6451	11.5049	11.7236	11.8422	11.8968	13.566	12.4076	12.9396	13.1962	12.9191	12.5025	12.4968	12.3643
Acot3	4.58116	4.70821	3.99655	4.58845	4.43029	4.42734	4.55158	4.6269	4.10665	4.78332	4.42276	4.57368	4.95055	4.41941	4.65472	4.83551	4.76848	4.66818	4.98471	5.17636	4.72181	4.34631	4.6404	4.30639
Acot4	6.4061	7.14827	7.56959	8.12979	7.57482	8.2744	7.5605	6.9187	6.45519	7.0574	7.46466	7.07726	7.35601	7.1301	7.16879	7.1281	7.57461	7.40573	7.73803	8.06076	7.08282	7.96082	7.77186	7.43358
Acot5	4.27257	4.11123	4.01751	4.50148	4.52305	4.4503	4.57598	5.34452	4.67175	4.76425	4.90939	4.61784	4.57924	5.13115	4.41766	5.00616	4.68339	4.59658	4.80965	5.19377	4.28613	4.86579	4.76234	4.28085
Acot6	5.03977	5.57415	5.20116	5.68681	5.68461	5.26202	5.71372	5.23392	5.45628	5.49862	5.41013	5.78591	5.67519	5.55004	5.36649	5.71167	5.58425	5.76378	5.82635	5.95406	5.78216	5.69874	5.29826	5.67574
Acot7	10.3535	10.182	10.4649	9.83538	10.5726	10.4229	10.2534	10.6555	9.69669	10.9784	11.3131	10.2782	9.46668	9.97754	10.7547	10.4917	9.91252	9.78274	10.0666	10.4025	9.33344	9.7045	9.76938	9.63545
Acot8	8.47425	8.57049	8.70145	8.70406	8.81275	8.90039	8.74359	9.08949	8.64326	9.16681	9.38334	8.87927	8.75815	9.09507	9.05603	8.79201	8.73272	8.39048	8.56262	8.98838	8.76278	9.01169	8.75585	8.80815
Acot9	9.87165	10.1454	10.1642	10.2491	10.1803	10.2142	10.3142	9.68047	10.803	10.7617	10.9217	10.5513	10.428	10.4645	11.1438	10.8406	10.7883	11.1434	11.1597	11.0366	10.6791	11.144	11.0235	10.9511
Acox1	13.6611	13.7416	13.9695	14.0186	13.8375	13.9098	13.6641	13.8658	12.7842	13.9037	13.8292	13.7722	14.5454	13.7814	13.7022	13.7927	13.6972	13.3413	13.0411	13.6066	13.5776	13.6515	13.6389	13.542
Acox2	8.20829	8.09383	8.20973	9.2318	8.32769	8.26642	7.8228	7.88413	7.70516	7.8068	7.24697	7.63349	9.22987	8.30933	7.39261	8.04775	7.89925	7.48297	7.64077	7.92892	7.91373	8.32936	8.16052	8.20426
Acox3	10.2239	10.4877	10.775	10.7734	10.515	11.0277	10.6147	10.8962	10.129	10.8005	10.5091	10.2946	10.179	10.0248	10.3473	10.3214	10.2432	9.54001	9.42633	9.66275	10.6677	9.7136	10.2604	10.4019
Acoxl	6.39954	5.71147	5.95305	5.6933	5.81377	5.90414	5.86121	5.73778	5.44808	5.79442	5.40343	6.09399	6.12888	5.19014	5.51411	5.57127	6.0541	5.64586	6.06715	6.03212	6.23707	5.13093	5.89594	5.55315
Acp1	13.9887	14.3153	14.403	14.1049	14.0868	14.1114	14.1549	14.2723	14.4223	14.1568	14.3039	14.3335	14.1336	14.2767	14.3258	14.2352	14.2556	14.454	14.4464	14.1503	14.3318	14.3674	14.3049	14.4382
Acp2	6.0718	6.63785	6.83551	7.00992	6.8068	6.97649	6.62547	6.68749	6.43325	6.92073	6.40595	6.11332	6.77626	6.45945	6.29391	6.03162	6.64236	5.94369	5.89884	6.03122	6.43091	6.49271	6.50563	6.44735
Acp3	8.28512	7.67659	7.82448	7.14953	7.66352	7.76873	8.13575	7.55108	7.31624	8.09848	7.87101	7.99355	7.92522	7.74388	7.79862	7.91114	7.50536	6.80882	7.00068	7.47913	7.42902	7.14864	7.39507	7.68723
Acp4	6.05425	6.03976	5.67191	5.74503	5.72042	5.85714	5.65803	5.82849	5.70373	6.22782	5.99444	6.29226	6.1987	6.051	5.87966	5.99354	5.72764	6.04523	6.10554	5.33355	5.5976	5.88401	5.68549	5.78801
Acp5	13.8645	14.4517	14.2179	14.2813	14.519	14.3477	14.4882	14.4724	13.9796	14.4448	14.5615	14.254	13.7873	13.6649	14.3728	14.0918	14.4259	14.1599	14.3833	14.5277	14.6864	14.0702	14.6555	14.766
Acp6	10.9237	10.7858	11.0938	11.1948	10.9322	11.1451	10.9635	11.2768	10.7738	10.7447	10.8612	10.5655	10.9656	10.9491	10.2699	10.731	9.71738	9.66605	9.19674	9.77061	9.69897	10.2195	10.161	10.1119
Acp7	4.9219	5.50327	5.2576	4.58319	4.67011	4.69562	5.12143	5.24088	5.51606	4.9206	4.99783	5.31568	5.20991	5.22143	5.16434	5.14868	5.38754	4.82445	5.75628	5.15935	5.30343	4.8079	5.50621	4.82875
Acr	6.36535	5.97477	6.00885	5.94137	6.27077	5.47455	5.89501	5.79803	6.21591	6.72645	6.29125	6.44258	6.46931	6.10331	6.73259	6.5968	6.01027	6.43083	6.20465	5.20739	6.18752	6.06722	6.14062	5.84772
Acrbp	11.8254	10.2567	9.95097	9.67147	9.88421	9.83028	9.79228	9.88345	8.86522	8.39503	9.00746	8.55499	8.69138	8.1499	8.84208	8.47287	10.1619	9.23386	9.04482	9.75555	9.75454	9.62844	9.46299	9.45208
Acrv1	3.86787	3.44547	3.37245	2.91232	3.23324	3.36501	3.06898	3.73092	3.56824	3.56927	3.48905	3.88416	3.44157	3.44971	3.75515	3.26219	3.40547	3.25731	3.38329	3.23165	3.38241	3.18635	2.99993	3.26776
Acsbg1	6.23219	6.75807	6.50677	6.91597	6.92521	6.63603	6.90651	7.31373	6.71411	7.24859	6.8079	6.951	6.72864	6.60289	7.31623	6.63538	6.79216	6.89795	6.9188	6.9284	7.13118	6.93245	6.9118	6.70099
Acsbg2	5.12276	5.00417	5.10825	4.62899	4.81175	4.81118	4.77033	5.08942	5.12443	4.81166	5.0463	5.42584	5.44921	4.86052	5.35181	4.93582	5.11409	5.37174	5.76803	5.22286	5.12182	5.16068	4.81115	5.22274
Acsbg3	3.42345	3.26153	3.24269	3.2593	2.8402	3.05668	2.99278	2.98373	3.11174	2.97325	3.07712	3.09965	3.19381	3.15219	3.27153	3.03474	2.951	2.8907	3.15834	3.06733	3.09166	2.99564	3.03129	2.87359
Acsf2	10.6351	10.5076	11.3027	11.3552	11.0111	11.3646	10.3699	11.5736	9.4597	10.3058	10.4005	9.87346	10.9192	9.8522	10.1978	9.93423	9.55899	9.24669	8.87559	9.92874	10.358	9.96738	10.1927	10.1229
Acsf3	7.21492	6.8587	7.03121	7.05885	7.00396	7.27968	7.35257	7.05089	6.66858	7.36731	7.11841	7.14417	7.10671	7.41296	7.07497	7.20455	6.83055	6.21397	6.31119	6.93032	6.59285	6.75917	6.56271	6.9853
Acsl1	8.6342	8.85838	9.11387	9.2843	8.66862	9.60863	9.45434	9.16676	9.94669	9.77683	10.2059	9.79516	11.1018	10.4048	9.33807	10.1638	8.92228	9.62043	8.34649	9.42169	8.93265	9.65308	9.29552	9.13978
Acsl4	10.7647	10.583	10.2274	10.6323	10.787	10.7818	10.868	10.3425	12.5284	11.2126	11.7416	11.7537	11.8314	12.6274	11.7218	12.3193	12.4857	12.7036	12.841	12.1577	12.0692	12.3845	12.2745	12.0617
Acsl5	15.613	16.2404	16.3742	16.5385	16.325	16.4537	16.1182	16.4079	15.8711	16.5325	16.327	16.5082	17.0081	16.4665	16.1057	16.4355	16.2859	15.8757	15.7556	16.0973	16.0984	16.313	16.1842	16.2118
Acsl6	4.72924	4.3552	4.76128	4.26845	4.28002	5.07783	4.45914	4.10484	4.93059	4.1091	4.57151	4.78362	5.01143	4.3606	4.73682	4.91607	4.9877	5.28297	4.99289	5.02008	5.01628	4.58729	5.06272	4.94863
Acsm1	5.09502	4.92269	4.94232	4.52826	4.82618	4.53723	4.84877	4.6808	4.96883	4.82223	4.76539	4.81564	4.95342	4.79528	5.33118	5.33969	5.47915	5.08479	5.68984	5.48159	5.177	4.64895	5.42218	4.87073
Acsm2	4.08828	3.52829	3.50752	3.70917	3.72816	3.44378	3.44979	3.57988	3.6505	3.67795	3.69661	3.85648	3.70914	3.80361	3.78769	3.60779	3.35378	3.60159	4.05195	3.54918	3.6056	3.7015	3.42865	3.44793
Acsm3	7.86532	8.4795	9.17161	9.52415	9.21086	9.04887	9.60829	7.78592	10.4121	8.9898	9.18811	9.55156	8.58789	9.30477	8.68203	9.33421	8.3227	8.89546	8.75336	8.46853	9.31575	9.06915	9.22931	9.25057
Acsm4	5.6278	5.91707	5.71343	5.32653	6.41132	5.34579	5.75182	5.30692	5.90428	5.34968	5.72757	5.82084	5.97224	5.68989	6.22132	5.8385	5.68556	5.77776	6.00533	5.79369	6.18756	6.00679	5.70057	5.42047
Acsm5	4.52207	4.71412	5.33583	5.71627	5.28497	5.272	4.7798	4.6314	5.75344	5.6547	5.18658	5.23727	7.95591	5.61088	5.27079	5.19358	4.68026	5.15844	5.45819	4.83507	5.21241	5.54517	5.18184	4.80415
Acss1	13.7062	13.3131	13.5007	13.4742	13.314	13.5403	12.9716	13.1058	12.9024	13.4388	13.5651	13.2871	13.3668	13.647	13.1947	13.5574	13.3442	12.481	12.9896	13.5565	13.5692	13.3998	13.2503	13.048
Acss2	9.69752	10.3999	10.4137	10.2802	10.5816	10.7932	10.6011	10.0703	10.649	10.0109	10.3898	10.2613	10.2976	10.4838	9.91722	10.1661	9.56886	9.34653	9.5514	9.47794	9.4505	9.75159	9.50805	9.59227
Acss3	4.75069	4.9579	4.96515	5.14529	5.23169	5.0369	5.45818	4.26958	5.20658	4.8513	5.06141	4.74574	4.93262	4.39295	5.1309	4.66622	4.73665	4.95848	4.68334	4.7131	4.81417	4.51449	4.87051	4.362
Acta1	9.29458	9.20284	8.86741	7.59485	9.01023	9.25758	8.80095	10.6442	8.74821	8.46493	9.27236	8.79946	8.54536	9.37238	8.62812	9.12036	7.38645	7.55625	7.70206	7.59824	7.59423	8.05454	7.86908	8.1611
Acta2	16.373	16.5237	16.2689	16.0928	16.2074	16.1602	16.6122	16.1921	16.6867	15.9015	16.2296	16.1058	16.2419	16.4532	15.7752	16.2952	15.8408	15.9936	15.8039	15.8838	15.9475	16.0803	16.0169	16.1078
Actb	17.7597	17.8814	17.6965	17.8608	17.806	17.7189	17.7781	17.8422	17.7926	17.8226	17.9036	17.8769	17.713	17.7524	17.694	17.858	17.7821	17.866	17.5747	17.7147	17.8048	17.6937	17.8442	17.7249
Actbl2	4.65556	3.82769	4.46803	3.96503	4.05184	3.9283	3.94961	3.79222	3.9573	3.9015	3.49507	3.89073	4.01642	3.93425	4.05687	4.62186	3.49971	4.2638	3.9031	3.68031	3.91619	4.325	3.64306	3.69233
Actc1	5.74775	5.63002	5.71683	5.69259	5.68727	5.26852	5.61242	5.99786	5.95622	6.13648	5.19972	5.81877	5.73934	5.72757	5.66601	5.35907	5.6134	5.66902	6.73093	5.78105	5.05709	5.22605	5.62042	5.47362
Actg1	15.4094	15.7584	15.9947	15.64	15.9392	16.0844	15.9892	16.0228	16.5399	16.3289	16.3692	16.3333	16.0858	16.3344	16.2116	16.5328	16.1069	16.3231	16.0253	15.9828	15.6972	15.9095	15.9751	15.7888
Actg2	14.8524	14.6179	14.3184	13.9024	14.2087	14.2361	14.7549	14.1148	15.4901	14.0798	14.5634	14.5389	14.3514	15.1082	14.1695	14.7561	14.524	14.0663	14.3155	13.9439	14.4306	14.2158	14.6302	14.4408
Actl10	3.859	4.13272	4.27698	3.86239	3.94538	3.88361	4.17165	3.91047	4.64299	4.2241	4.43664	4.2939	4.24158	4.16745	4.12564	3.76317	4.46234	3.98846	5.21589	4.56243	4.0436	3.74768	4.29416	4.07395
Actl11	5.41347	4.82897	4.84879	4.83293	4.65454	4.79799	4.86148	4.3734	5.19047	4.80081	4.78969	5.08337	4.65208	4.41446	5.45247	4.78207	4.90032	5.08992	5.39485	4.78301	4.94956	5.04406	4.92047	4.42717
Actl6a	12.0845	12.4049	12.378	12.1478	11.9115	12.0899	12.1798	12.5104	12.3311	12.3322	12.5771	12.5821	12.2093	12.6454	12.2282	12.4871	12.2716	12.4598	12.3361	12.6177	12.353	12.4704	12.0828	12.271
Actl6b	8.46464	8.84129	8.73332	8.41181	8.42407	8.53138	8.32946	8.66082	8.79739	8.51904	8.56257	8.71617	9.26644	8.69405	9.89032	8.55089	8.8483	9.0306	9.27269	8.88762	9.12303	8.43486	8.79511	8.66806
Actl7a	4.28821	4.38495	4.04575	3.98258	4.04218	4.06955	3.9594	4.22269	4.40827	4.38523	3.75307	4.16544	4.53202	4.00999	4.13685	4.23902	3.98479	4.20775	4.65516	4.05921	4.61819	4.43377	4.24464	3.89747
Actl7b	5.08709	4.6269	4.55766	4.45931	4.05711	4.18073	4.28019	4.01914	5.01092	4.72469	4.33973	4.36671	4.82401	4.22591	5.293	4.57643	4.572	4.5748	5.04591	4.28039	4.54888	4.58141	4.72404	4.19491
Actl9	3.6597	3.57614	3.70508	4.00258	3.6629	3.65404	3.46945	3.38396	4.00557	3.6174	3.66134	3.53726	3.79922	3.41921	3.92474	3.85952	3.59867	3.48551	3.81469	3.63077	3.71984	3.61671	3.4998	3.61203
Actmap	7.12968	6.70479	7.04575	6.984	6.85166	6.6912	6.96631	7.15225	6.14972	6.27927	6.34033	6.24184	6.40188	6.55344	6.67385	6.52949	6.67592	6.84235	6.90421	7.22614	6.82976	6.7106	6.87497	6.79831
Actn1	10.4431	9.63138	9.90498	9.37793	9.57462	9.57334	9.29822	9.17934	10.627	10.3012	10.5631	10.3286	9.90472	10.6139	10.0956	10.7036	10.859	10.5361	10.5324	10.3795	9.95883	10.3249	10.4189	10.1474
Actn2	5.51772	5.15147	5.45466	4.98219	5.01526	5.23567	5.29846	5.00736	4.9356	5.36451	5.11381	5.70447	5.53329	5.31611	5.23411	5.2786	5.05206	5.22407	5.13668	5.16444	5.26845	5.18754	5.19834	5.2144
Actn3	6.73042	6.76958	6.93321	7.04408	7.07824	6.89581	7.10634	6.95547	6.95839	7.31455	6.90559	7.20778	7.33516	6.89403	7.8359	6.91014	7.34323	7.031	6.7914	6.80157	6.75976	6.98685	6.8278	7.03324
Actn4	16.5259	17.1717	17.2315	17.2	16.9911	17.0679	17.1298	16.9143	16.6094	16.9388	16.8749	17.1384	17.0333	17.0182	16.9443	16.937	16.7324	17.0998	16.829	17.0846	16.7245	16.8903	16.7584	16.9407
Actr10	10.7699	11.964	11.8503	11.5785	11.3313	11.3455	11.879	11.2982	12.0861	11.391	11.6097	11.5302	11.6295	11.7015	11.5582	11.7595	11.3458	12.0077	11.8691	11.8479	11.5291	11.4059	11.5234	11.9563
Actr1a	12.9136	14.011	13.978	13.7713	13.8266	14.0528	13.9667	13.9789	13.4004	14.0626	14.101	13.8372	13.6773	13.689	13.9823	13.9837	13.7416	13.7718	13.8671	13.8196	13.6868	13.8273	13.7981	13.8298
Actr1b	11.5948	12.7673	12.8274	12.5834	12.6965	12.8118	12.6582	12.5496	12.8603	12.9459	13.1636	13.0356	12.7875	13.0163	12.788	13.0904	12.6922	12.8262	12.8476	12.8399	12.7273	12.9299	12.9764	12.7254
Actr2	14.514	15.178	15.1882	14.9036	14.6753	14.8024	14.907	15.0046	14.8414	14.591	14.7952	14.7644	14.664	14.6094	14.9412	14.853	14.9899	14.9956	15.3992	15.0996	14.9812	14.7087	15.0025	14.9326
Actr3	15.414	15.5893	15.7631	15.6084	15.3198	15.5805	15.5242	15.7154	15.4093	15.3116	15.3301	15.4893	15.3185	15.2656	15.2902	15.4101	15.2985	15.3019	15.3565	15.3622	15.5683	15.3221	15.4061	15.2544
Actr3b	3.40606	4.65469	4.54467	4.84624	4.43589	4.6098	4.39422	4.56882	4.74116	4.2444	4.28103	4.71136	4.67166	4.84044	4.57599	5.01477	4.52741	5.26076	5.30295	5.67366	5.04597	4.79305	4.63476	5.06513
Actr5	6.42544	6.80208	7.37072	6.8902	7.25435	7.16883	7.11721	7.26858	6.6567	7.08579	6.97403	7.23463	6.92907	7.3795	7.13658	7.66878	7.3823	7.32512	7.29053	7.8832	7.14902	7.23649	7.75059	7.50307
Actr6	6.3763	6.7226	6.70531	6.65159	6.68861	6.61216	6.59183	6.97771	6.48989	5.98645	6.63546	6.29627	6.34204	6.61679	5.86259	6.23602	6.93681	6.58446	7.31041	7.27876	7.26369	6.63483	6.71945	6.94345
Actr8	9.56298	10.3933	10.2938	10.4476	10.232	10.5232	10.5906	10.2396	10.0104	9.99653	9.98107	10.1084	10.0476	10.0582	9.93947	10.1966	10.4267	10.3735	10.3519	10.5019	10.4719	10.5395	10.5739	10.4988
Actrt1	4.04727	3.83265	3.69684	4.07048	4.05729	3.85892	3.77499	3.92695	3.90738	3.88343	3.73543	3.93701	4.26929	3.9648	4.01945	3.50365	3.88875	3.95929	4.33729	4.02021	4.31851	4.10946	4.16188	3.57166
Actrt2	4.68281	5.12014	4.90138	4.68286	5.15986	4.19329	5.28647	4.481	4.86945	5.22268	4.94498	5.05397	5.44592	5.03133	4.98292	5.44929	5.14385	4.87117	5.57706	4.60685	4.9368	4.72116	4.72613	4.69557
Actrt3	5.83291	5.98972	5.62603	5.53637	5.29095	5.5507	5.50218	5.61344	6.14837	5.47544	5.55405	5.81391	5.67101	5.99234	5.54322	5.53124	5.53403	5.97264	5.74321	5.60464	5.95888	5.59945	5.72483	5.41914
Acvr1	7.92488	8.88924	8.49556	8.57493	7.88524	8.57606	8.64919	7.97899	9.24381	8.65132	8.94555	8.8484	8.40624	8.78425	8.84259	8.56224	8.27328	8.87951	8.28751	8.59536	8.16617	9.33831	8.97424	8.49231
Acvr1b	10.8746	11.5983	12.0168	12.0657	11.9848	11.9763	11.6509	11.2637	11.7239	11.5097	11.5807	11.3229	11.6808	11.5329	10.7666	11.4131	11.5453	11.8807	11.5688	11.946	12.0061	12.371	12.1336	12.4939
Acvr1c	8.22457	8.85317	8.58531	8.53473	8.6442	8.75302	9.21995	8.18718	8.03851	6.73054	6.90985	7.02776	7.49536	7.20081	6.91678	7.1197	6.91747	6.99214	6.78798	7.20447	8.25132	7.86086	7.90611	8.08252
Acvr2a	11.0324	11.5803	11.732	11.216	10.8297	11.4749	11.1433	10.9461	10.5897	10.7889	10.9127	10.6654	11.2649	10.6355	11.0265	11.1009	10.9396	11.2395	11.5464	11.3321	11.006	11.2261	11.1096	10.9833
Acvr2b	4.37503	5.1989	4.46563	4.51657	5.45413	5.01926	4.60081	4.45371	4.14923	4.22217	4.30664	4.43193	4.36195	4.02939	4.10404	4.36452	4.13139	4.13907	3.97482	4.16339	5.19052	4.40882	4.39707	4.63513
Acvrl1	8.40577	8.74464	8.58205	8.47719	8.75334	8.40373	8.70271	8.52377	8.37668	8.61618	8.93523	8.66066	8.70542	8.61583	8.59225	8.58631	8.43682	8.77662	8.51694	8.57477	8.46436	8.08105	8.61588	8.38797
Acy1	11.1641	11.3478	11.8239	11.9454	12.2936	12.1088	11.7957	11.6703	12.1589	12.7599	12.6499	12.2799	13.0414	12.4778	12.2485	12.498	12.605	11.717	12.2405	12.4751	11.7203	12.5397	12.5302	11.7727
Acyp1	6.34157	6.57116	6.83547	6.56242	6.71361	6.84926	6.41494	6.64326	6.72706	6.16757	6.17635	6.65739	5.86938	6.2721	6.13881	6.41884	6.25958	5.93995	5.73333	6.61785	6.46715	6.61294	6.50979	6.29166
Acyp2	6.22513	6.27271	6.38168	5.94192	6.14171	6.64665	6.63611	6.43184	6.62534	5.74114	6.15102	5.64359	5.6003	6.36479	5.39975	5.95806	5.32421	6.09725	5.7088	5.7691	6.03064	6.2705	6.21957	6.14813
Ada	15.3642	14.9027	15.2058	14.0638	13.4737	13.7407	15.5299	15.0778	7.72157	10.4991	8.72706	9.27335	14.1019	8.04932	7.8496	8.13818	7.90033	7.64987	6.77398	7.96923	10.0773	7.81439	9.39433	9.99827
Adad1	4.23637	3.82554	4.33153	4.45595	4.0739	3.85823	3.9705	4.499	4.35627	4.19266	3.95258	4.25045	4.21156	3.97799	4.29287	3.94888	4.42584	4.09805	4.2857	4.24341	3.78365	4.14629	4.43797	4.08268
Adad2	4.31972	4.31365	4.14595	4.12428	4.28641	4.4355	3.89928	4.56249	4.29054	4.08078	4.85179	4.24275	4.46597	4.30361	4.48242	4.04864	4.07538	4.37688	4.3216	3.8892	4.30162	4.24625	4.29476	4.37916
Adal	9.74867	10.4561	10.7506	10.7725	10.4681	10.5203	10.3	10.4858	9.86013	9.65996	9.35086	9.99259	10.6777	10.0793	10.997	10.1118	10.4739	10.4206	10.1745	10.4264	10.4523	10.3027	10.2153	10.2235
Adam10	13.8558	14.3149	14.4054	14.0713	14.0272	14.2324	14.2663	14.1206	13.0305	13.6818	13.7745	13.8725	13.5198	13.4495	13.5394	13.8228	13.6155	13.9148	13.5616	13.939	13.5778	13.5418	13.4798	13.7903
Adam11	4.60695	4.4618	4.60887	5.05652	4.43786	4.07071	4.28714	4.46473	5.23405	5.25673	4.91348	4.77298	4.94946	4.97157	4.67345	5.23763	4.528	5.15208	3.90777	4.47202	4.98019	4.94695	4.96579	5.2362
Adam12	4.69139	5.1459	4.24704	4.35561	4.71796	4.16527	4.70922	4.51051	4.74689	5.21957	4.63526	4.72354	4.93476	4.64055	4.18049	4.53431	4.71554	5.18378	5.12088	4.73282	4.50467	4.82147	4.34108	4.16553
Adam15	8.86463	7.94406	7.4997	7.73295	7.78519	7.89877	7.56589	7.50999	7.40677	7.54057	8.13053	7.68239	7.48751	7.84501	7.59796	7.61443	7.4549	7.61324	7.06653	7.36553	7.43942	7.92901	7.4635	8.11867
Adam17	11.2322	12.211	11.9878	11.7623	11.7373	11.8771	12.1453	12.2624	11.0351	11.0841	11.1164	10.8114	11.0739	10.9727	10.9668	10.8219	11.6959	11.9211	11.6584	11.9218	11.9664	11.4757	11.8203	11.7065
Adam18	3.24658	3.26702	3.18177	3.18175	3.31845	3.39307	3.05709	3.21254	3.18401	3.3231	3.26884	3.3613	3.39133	3.34961	3.82975	4.02214	3.17907	3.37831	3.4308	3.55781	3.59765	3.12728	2.96377	3.09262
Adam19	9.07436	9.07263	8.64188	8.44984	8.50811	8.68403	8.44991	9.1071	8.39588	8.00541	8.45852	8.17818	7.79755	7.98932	8.39199	8.29644	9.01739	8.85628	9.21069	9.16814	9.49058	8.79231	9.35717	9.07747
Adam1b	5.8466	5.70236	5.5775	5.51919	5.63276	5.01672	5.57892	5.49402	5.52701	5.3553	5.44988	5.43126	5.6081	5.51677	5.58932	5.70349	5.27135	5.72387	5.54965	5.29492	5.77448	5.65708	5.62535	5.32968
Adam2	2.97639	2.72589	2.77185	3.60486	2.99436	2.65919	2.99805	2.76898	3.0352	2.86462	3.4384	3.38143	3.11487	2.99607	3.09149	3.06417	3.08593	3.61886	3.01311	3.16934	3.31438	3.59896	2.5098	3.12722
Adam20	5.12855	4.95988	4.80795	5.43654	5.00595	4.46205	5.02719	4.8494	4.90728	5.24423	5.08726	4.84705	4.87821	5.25329	4.98719	5.11622	4.6174	5.48081	5.33129	5.2161	5.58972	4.8291	4.75852	5.25873
Adam21	3.53292	3.78052	3.81206	3.9413	3.9266	3.38809	3.82789	4.24031	3.66296	3.9224	3.8959	3.66177	3.93881	3.63934	4.76072	3.97161	3.77029	4.02385	3.89124	3.99187	3.24867	4.10137	3.89877	4.06608
Adam22	6.89678	6.54641	6.89512	6.3569	7.06383	6.50489	6.74086	6.62009	6.70604	6.30271	6.48928	6.65762	6.20861	6.60363	6.23498	6.64883	6.49827	6.41849	5.69919	6.60342	6.46242	6.763	6.24269	6.71309
Adam23	5.98104	5.60031	5.31687	6.18804	5.63835	5.68212	5.52489	6.31131	5.46957	6.03233	5.80833	5.40053	5.81824	5.87885	5.41224	5.61015	5.63096	5.70951	5.57238	5.57228	5.84782	5.96514	5.92251	6.04786
Adam24	3.75709	3.53764	3.97554	3.32866	3.35225	3.23297	3.32682	3.24481	3.67188	3.83225	3.35054	4.29788	3.71497	3.12017	4.07174	3.40407	3.48175	3.55371	3.46916	3.96689	3.20514	3.25938	3.88472	3.35358
Adam25	4.8009	4.75137	4.04871	4.94579	5.00414	5.09508	4.40355	4.92988	4.47409	4.39471	4.45433	4.547	5.12428	4.40196	4.61703	4.68009	3.96791	3.96898	3.70468	3.93661	4.31678	4.40012	3.9913	4.1838
Adam26a	4.02053	3.93395	3.79768	3.73291	3.78235	4.15614	4.67166	4.63553	3.98397	4.3929	4.02814	3.99389	4.21872	3.6912	3.85538	3.66451	4.08224	4.23461	4.53686	3.95751	4.36716	4.0107	4.30029	3.78432
Adam26b	3.21947	3.1954	3.50689	3.25197	3.7683	3.64224	3.19566	3.42535	3.60571	3.35044	3.60473	3.3118	3.06853	3.50619	3.56714	3.63694	3.42238	3.60928	3.95758	3.65034	3.33741	3.62286	3.59317	3.18867
Adam28	4.16362	4.13631	4.13042	3.62644	3.99902	3.79487	4.02557	3.5042	4.08741	3.78545	3.84898	4.32953	4.28444	4.1202	3.97229	3.99539	4.43235	4.32576	4.72146	3.97091	3.87081	3.8225	3.76594	3.99824
Adam29	4.88843	3.61948	3.86461	4.31448	4.14924	4.10973	4.48782	4.17619	3.45092	3.53849	4.13863	3.63414	3.73666	3.64678	3.75886	3.6911	3.42636	3.97652	3.65615	3.98841	4.38457	3.88681	3.61093	3.46734
Adam3	4.79335	5.44816	5.43889	5.79622	5.49548	5.03391	4.95226	5.27781	5.87271	4.9454	6.14855	5.50786	4.96872	5.55897	5.40477	5.85769	5.89424	6.24206	5.56236	5.59807	5.90848	5.70908	5.19269	5.43815
Adam30	4.23853	4.72831	3.98479	4.16042	4.30036	3.6561	4.00867	4.64837	4.33162	4.27283	3.91092	4.06328	3.98363	4.17049	4.43722	4.48947	4.19909	3.73212	3.91657	3.76565	3.90015	4.91061	3.93097	3.56648
Adam32	4.5733	4.11494	4.34135	4.16716	4.03463	4.1248	4.51707	4.46815	3.96533	4.84577	4.11052	4.30444	4.02301	4.0336	3.8923	4.20139	4.21676	4.00971	4.22025	4.59362	4.4669	4.52576	4.37638	4.10354
Adam33	5.33719	5.3556	5.49446	5.11252	5.58541	5.2024	5.39922	5.42435	5.46943	5.10803	5.24699	5.27322	5.50377	5.02828	5.12667	5.30628	5.1593	5.11792	5.40669	4.80407	5.36429	4.85969	5.17229	5.01903
Adam34l	4.85493	4.32651	4.47203	4.26373	4.63064	5.11318	4.24354	4.0342	4.87991	4.71282	4.53489	4.90225	4.83877	4.32285	5.0085	4.77685	4.41447	4.38183	4.9935	5.05381	4.31262	4.58343	4.26833	4.83404
Adam39	3.39281	3.12636	3.47319	3.28261	2.8613	3.31516	3.31967	3.08679	2.95268	2.99311	3.45579	3.1579	3.10171	3.2923	3.43633	3.11812	3.12197	3.15279	3.41327	3.23646	3.21346	3.39857	3.13766	3.58475
Adam4	8.29521	8.57908	8.28851	8.54042	8.58719	8.14877	8.76154	8.87112	7.19242	6.4766	7.08598	6.93384	7.26948	6.77086	6.45875	7.2198	7.77034	7.9774	7.39545	8.24791	8.45867	8.0188	8.45749	8.31365
Adam5	4.96722	4.48008	4.83502	4.34931	4.59325	4.24826	4.83307	5.28065	3.99736	4.458	4.78978	4.307	4.44566	4.54804	4.94156	4.61487	3.49525	4.66263	5.00511	4.46942	4.3959	3.81488	4.81583	3.37273
Adam6a	4.32063	4.23989	4.31178	4.48066	4.50231	4.29165	4.63784	4.70077	4.65117	4.43017	4.35558	4.58967	4.23675	4.41418	4.50769	4.0719	4.5151	5.12503	4.70109	4.56907	4.30546	4.58574	4.90038	4.58293
Adam6b	4.49942	4.08113	3.52802	3.56677	3.99494	3.88472	4.0454	4.39828	3.75334	3.46557	4.20237	4.1031	4.16862	3.89606	3.67989	4.12945	3.95906	4.25445	4.54289	3.7657	3.74541	4.65452	3.71644	4.0794
Adam7	3.80828	3.74144	3.666	3.92367	3.71311	4.23389	3.68984	4.01737	3.88979	3.98813	3.66641	3.79988	3.79475	4.10268	4.05201	3.51786	3.59308	3.52512	3.78553	3.59213	3.7533	3.75394	3.46152	3.79949
Adam8	4.23308	5.05256	4.9147	5.09607	4.82824	5.4618	4.74436	4.67664	6.94285	6.47152	6.79237	6.44806	5.28282	6.67847	6.48509	6.5466	8.34805	8.87247	8.25076	8.43009	6.14538	7.68163	7.15517	6.43939
Adam9	10.3378	10.9707	10.7758	11.1035	10.8176	11.0311	10.832	11.1006	11.5685	11.2288	11.6052	11.5714	11.4179	12.0465	11.3712	11.9245	12.1087	12.4078	12.0254	12.2637	12.1269	12.1568	11.9928	12.1698
Adamdec1	14.0338	15.0492	14.8796	15.3827	15.3562	15.0251	15.0033	14.2659	15.7373	14.8803	15.0389	15.2925	14.644	15.2102	14.1846	14.9365	14.7407	14.9804	14.9299	14.842	14.9543	15.0849	15.1107	15.0135
Adamts1	6.63793	6.66728	6.74336	6.74091	7.40266	6.72476	6.53341	5.93651	12.5327	11.2866	11.6986	11.8882	11.3531	12.605	10.5836	12.0565	11.4435	12.8348	12.3146	12.06	10.0704	10.9184	10.8051	10.7513
Adamts10	7.82876	8.62894	7.87944	8.71372	8.00775	7.87349	7.94942	8.47067	7.10854	7.23663	6.93344	7.38552	7.1633	6.73947	7.03089	6.67953	6.95794	6.8081	6.71438	7.38711	8.17394	6.89276	7.35244	7.84051
Adamts12	6.17645	6.87647	6.34627	6.2246	6.07705	6.11304	6.70309	6.19922	6.50404	6.84004	6.68589	6.6437	6.1874	6.2654	6.4398	6.35863	6.00426	6.90895	6.68834	6.72563	6.40725	6.5001	6.38031	6.50112
Adamts13	4.50979	3.68384	3.57044	3.75564	3.99432	3.7338	3.62556	3.81395	3.88678	3.43188	3.39732	3.69076	3.72358	3.34727	3.67441	3.49672	3.51621	3.55108	3.88849	3.70483	4.28154	3.9575	3.6415	3.54966
Adamts14	6.17023	5.78721	5.678	5.49918	5.29352	5.42429	5.72172	5.95645	6.03164	6.20078	5.99508	6.10094	6.2072	5.76045	6.23703	6.14524	6.25954	5.99971	6.78492	5.82137	5.82562	5.66286	5.54265	5.19282
Adamts15	5.41274	5.96534	6.29762	6.15893	6.03584	6.27846	5.84903	6.09832	5.59925	6.05389	5.83552	6.12443	6.43633	7.05126	5.82805	6.71875	7.41382	7.61268	7.2746	7.29389	6.33702	7.02609	6.74426	7.0954
Adamts16	5.19112	5.44022	4.98207	4.85428	5.50491	5.02751	5.33985	4.88883	5.05392	4.97991	4.7606	4.9803	4.64681	4.93995	4.97513	4.92714	5.14235	5.21491	5.28365	5.13163	4.99378	5.19729	5.07984	5.03551
Adamts17	6.53123	7.10891	6.77859	6.4752	6.84473	6.62991	6.83337	6.43829	6.43643	6.45432	6.40499	6.56591	6.69654	7.07303	6.02177	6.64549	6.55807	6.87266	6.3509	6.50723	6.15802	7.26526	6.64361	6.41029
Adamts18	5.70896	5.54998	5.81733	4.95206	5.56057	6.84384	6.51899	5.50889	5.13283	4.90535	4.88595	5.00043	4.93104	4.65515	4.82455	4.68496	4.4377	5.08606	5.00241	4.33831	5.25497	5.30151	5.03505	4.7854
Adamts19	6.48319	6.57996	6.42332	6.27498	6.5597	6.00531	6.84265	5.92917	6.66295	6.2126	6.40049	6.3008	6.35797	6.25543	6.42585	6.39745	6.24451	6.53183	6.23153	6.39843	6.22123	5.9405	6.44688	6.08045
Adamts2	6.77771	6.67672	6.54191	6.16925	6.54999	6.21589	6.72701	6.16682	6.13081	6.59495	6.86536	6.58281	6.42056	6.79536	6.12414	6.82908	6.38829	7.03996	7.34739	6.76259	6.09049	7.27196	6.42103	6.34409
Adamts20	5.33324	4.83746	4.94739	5.30965	5.12895	4.97425	5.25229	5.26509	5.04868	5.08862	4.89406	5.03925	5.40327	5.1083	5.19185	5.25101	4.75504	4.97576	5.38712	5.19789	5.23556	5.40765	4.95621	5.34786
Adamts3	4.39224	4.42618	4.09043	4.71593	4.79179	4.54595	4.29755	4.39282	5.81878	5.39105	5.3038	5.46143	5.30167	5.82352	4.77969	5.58982	6.01047	6.11392	6.19777	6.3718	5.94229	6.21202	5.52019	5.84611
Adamts4	4.50729	4.81759	4.29939	3.59223	3.55511	3.60711	4.34841	4.62269	12.1115	10.4678	11.2856	11.0574	10.3141	11.9776	9.62143	11.3658	11.1078	11.6712	11.3955	11.1774	7.8082	10.1916	9.41099	8.52997
Adamts5	3.42948	4.02866	3.91175	3.6949	3.54881	3.71897	4.83433	3.87319	4.2155	3.6338	4.53081	3.99676	4.2544	4.17125	3.38971	4.02093	4.05325	5.29214	4.59499	4.72701	4.13495	4.68967	3.93461	3.95845
Adamts6	7.23607	7.55273	7.3367	7.68658	6.95516	7.43898	7.28029	8.0138	5.98446	6.41667	6.00014	5.97914	6.37414	6.08397	6.34298	6.48967	6.62367	5.89721	6.162	7.16536	7.62101	6.42535	6.69272	7.50315
Adamts7	6.69536	6.93274	6.63036	6.49779	6.71363	6.85104	6.85694	6.92328	6.82986	6.63981	6.76149	6.95423	6.7908	6.70227	6.65913	6.76339	6.82955	6.81101	7.09352	6.75256	6.89783	6.7437	6.867	6.63894
Adamts8	3.90505	3.8674	4.16849	3.90469	4.15479	4.42834	3.77327	3.89483	4.60987	4.59063	4.77159	4.58605	4.14051	4.61157	4.35123	4.40867	4.27837	3.80193	4.31593	4.05969	4.89558	4.20746	4.71528	4.52616
Adamts9	8.37363	8.86179	8.32478	8.21751	7.77017	7.68072	8.57956	8.36681	12.3791	10.518	11.1683	11.6612	11.2734	12.0932	10.4374	11.49	10.6787	12.3435	11.9062	11.7274	10.2235	11.2962	10.7379	10.365
Adamtsl1	6.61632	7.03875	6.82015	6.71427	6.88109	6.48378	6.58604	6.82505	7.33054	6.67201	6.76232	6.68224	6.67456	6.65716	6.89605	6.50483	6.73299	6.76415	6.68052	6.79152	6.84636	6.73889	6.57623	6.81555
Adamtsl2	5.13355	4.86934	4.76758	4.97784	5.08187	5.04939	4.83677	4.60814	5.166	5.10192	5.33928	5.52344	5.19667	5.61713	5.45108	5.34085	4.80523	5.27941	5.39332	4.95163	5.48631	5.13244	5.14393	5.02855
Adamtsl3	8.7397	9.05671	8.8106	8.18346	8.40308	8.26546	8.7068	8.25696	9.28501	7.66349	7.79761	8.57239	8.51674	8.43841	7.97284	8.34062	7.21636	7.76346	7.63821	7.42504	8.12104	7.35644	7.83305	7.59258
Adamtsl4	9.49908	9.14509	8.98574	8.94869	9.14984	9.03208	9.01259	8.68244	9.20837	9.35661	9.5063	9.38936	9.34714	9.31139	9.73241	8.97553	9.75581	10.0309	10.5009	9.68035	9.41844	9.59323	9.57646	9.42403
Adamtsl5	11.7903	10.768	10.5885	11.3661	10.658	10.966	10.5798	10.2886	9.45359	10.5499	10.1628	9.70767	10.6201	10.38	10.0599	10.2947	9.53684	9.33113	9.60597	9.51625	9.99015	10.4717	10.0675	9.54515
Adap1	9.79266	10.2395	10.5512	10.7483	11.0116	11.0462	10.4452	10.4951	10.1181	10.943	10.6651	10.47	10.4916	10.2177	10.7805	10.4108	9.96048	9.91978	9.89385	9.84691	9.95487	10.5234	10.404	10.1671
Adap2	11.0453	11.4487	11.3796	11.8535	11.7637	11.802	11.1115	11.4602	11.063	11.6721	11.5407	11.4925	12.0414	11.276	11.2296	11.64	11.5104	11.1978	11.0919	11.0826	11.7082	11.744	11.4915	11.6274
Adar	10.9797	11.9754	11.7043	12.0166	11.8553	11.8912	11.7599	11.7969	10.8914	11.2375	11.2248	11.0619	11.586	11.7249	11.2924	11.4275	11.7324	11.4493	11.2306	11.8515	11.8722	11.692	11.706	11.6221
Adarb1	9.64407	8.28634	8.4957	8.64707	8.49506	8.20024	8.57243	8.0488	9.05282	9.01707	9.30728	9.30525	9.18833	9.33263	8.88207	8.98845	8.99879	9.75185	9.53197	9.36829	8.85731	9.09694	9.19958	8.8283
Adarb2	5.21142	5.37812	5.50343	5.43026	5.35038	5.18623	5.45659	5.21533	6.05354	5.33106	5.23694	5.38712	5.89415	5.12233	5.97899	5.62554	5.42851	5.43235	5.76494	5.35344	5.74715	5.74399	5.31499	4.98546
Adat1	7.29816	6.85049	6.33348	6.83378	6.42295	7.02111	6.47417	6.84908	5.38407	5.24679	5.87993	5.2739	5.77376	5.80879	5.58112	5.94796	7.13785	6.78782	6.80162	6.86864	7.38312	7.15781	7.03451	7.09716
Adat2	8.00555	8.07513	7.927	7.49159	7.63246	7.64769	7.67678	7.84933	8.70506	9.00229	9.02983	8.55393	8.19781	8.91067	8.88049	9.08704	8.73778	8.56635	8.95077	8.33099	8.86689	8.46935	8.65095	8.58054
Adat3	10.2451	10.3707	10.3449	9.75416	10.9644	10.6608	10.274	10.2591	9.79353	11.2575	11.5747	10.115	10.1336	11.5338	11.1346	11.268	11.4249	11.099	11.4605	11.2556	10.1025	11.1535	11.1238	10.4342
Adck1	6.99472	7.2721	7.41087	7.06584	7.00995	7.20482	7.11288	7.05825	6.57361	6.44442	6.59933	6.34952	7.4695	6.68416	6.83729	7.01258	6.81948	6.9768	7.28929	7.11867	7.067	6.81716	7.09452	7.0598
Adck2	6.69571	6.59969	6.51852	6.42467	6.67738	6.27808	6.64632	6.48426	5.70959	5.99299	5.79197	6.28187	6.51492	6.22204	5.80553	5.70995	5.99975	5.44561	5.5336	5.91495	6.51117	6.85363	6.38828	7.15768
Adck5	11.2168	11.8738	11.6924	11.3641	11.904	12.1215	12.6425	11.89	10.8612	11.1214	11.2012	10.9668	10.6612	10.6615	10.554	10.6765	9.36961	9.55075	8.75971	9.71329	10.1292	10.2805	10.1286	10.3039
Adcy1	5.87861	6.11416	6.19126	6.14039	6.17531	6.00962	6.15891	5.78397	6.18255	5.91901	6.04396	5.99088	6.22483	6.03341	6.22253	5.68661	6.35448	6.05213	5.9841	6.07915	6.40301	5.90212	6.1094	6.29681
Adcy10	3.64091	3.65237	4.2675	3.49317	4.6418	3.58798	4.65706	4.174	4.38997	4.2636	3.47806	4.07063	4.38523	3.3638	4.12564	3.90905	3.99104	4.51665	4.44984	4.68636	3.9674	3.93395	4.4991	4.3227
Adcy2	5.42486	5.90275	5.45514	5.62383	6.00742	5.59868	5.42165	5.40905	6.07035	5.83011	6.16481	6.01702	5.7498	5.70251	5.75285	5.72328	5.12661	5.94648	5.69635	5.79472	5.2198	5.75584	5.74401	5.48374
Adcy3	5.721	5.80995	5.99794	6.60279	5.96296	5.91023	6.29389	6.01829	5.72694	6.05996	5.76708	6.26637	6.18236	5.56663	5.64773	5.35818	6.00962	5.60658	5.60477	5.51453	5.90406	6.31167	5.66106	5.91733
Adcy4	5.14304	4.73004	4.80689	4.69435	4.88187	4.91477	4.83283	4.50847	6.08953	5.66612	6.15734	5.58793	5.79178	5.88268	5.47415	5.38399	5.47098	6.24261	5.82235	5.58177	4.91584	5.56227	5.23436	5.00232
Adcy5	6.13979	6.68814	7.06141	6.91456	6.83915	6.39171	7.29291	6.73397	7.35997	6.82637	6.80878	6.78999	6.82279	7.05798	6.13125	6.38066	5.18588	5.99735	5.4055	5.52628	5.76196	5.54812	5.78411	6.29174
Adcy6	11.4254	12.1426	12.3538	11.9865	12.2628	11.9663	12.1329	11.4178	11.5084	11.2304	11.3927	11.6651	11.5054	11.0428	11.4238	11.3955	11.0895	11.6966	11.5459	11.0956	11.961	12.0305	11.9433	12.0975
Adcy7	7.6316	8.94114	8.34746	8.9041	8.38432	8.61618	8.2726	9.19027	7.39444	7.47935	7.6453	7.99025	7.08859	7.67281	7.56132	7.12598	8.79246	8.04821	8.85003	8.9569	9.45953	8.07693	9.0333	9.1833
Adcy8	9.75323	9.86958	9.82077	10.0054	9.60697	10.0765	9.77477	9.56503	8.59386	9.39718	8.77861	8.97284	7.98165	8.80731	8.58825	8.65334	8.6837	7.96802	8.05888	8.77589	9.29818	8.77583	9.00344	9.4834
Adcy9	8.00568	8.6617	8.8128	8.60287	8.61094	8.67858	8.54715	8.52816	8.07743	8.25003	8.50705	8.19291	7.72657	8.04802	8.23392	8.24812	7.56853	8.18475	7.39293	7.7301	7.94596	8.58619	8.25992	8.33246
Adcyap1	4.5114	4.39635	4.21871	4.33188	4.49104	4.42048	4.19082	4.14514	4.51143	4.50097	3.95676	4.5627	4.27834	4.30844	4.4553	4.11084	3.99515	4.35953	4.35094	4.33401	4.31685	4.08994	4.39451	4.07194
Adcyap1r1	6.70579	7.57946	7.53223	7.23977	7.33569	7.39897	7.34365	7.92588	7.88403	6.58763	7.55963	7.34107	7.26201	7.62027	6.74008	7.87199	7.22567	7.63401	7.23374	6.8242	7.17184	7.98178	7.58045	7.41149
Add1	14.2061	14.4662	14.4838	14.6953	14.5486	14.7085	14.5807	14.2585	13.9766	14.1537	14.405	14.0696	13.9857	14.2699	14.1358	14.1037	13.9349	13.6816	13.5591	13.696	14.0227	14.1363	13.9462	14.2271
Add2	3.36797	3.7668	3.42764	3.94702	4.04221	3.55393	4.18961	3.71434	3.74181	3.58824	3.76097	3.85783	3.70595	3.70797	3.31196	3.99078	3.58252	4.39821	3.46914	3.75696	3.69553	4.06599	3.66395	3.41932
Add3	12.6474	13.4707	13.606	13.7672	13.6118	13.7224	13.7182	13.3318	13.4657	13.2835	13.0571	13.4221	13.3592	13.1565	13.0184	13.3043	12.6933	11.6924	12.2274	12.8495	13.348	12.5587	12.9338	13.1287
Adgb	4.36458	5.12653	4.75791	4.70936	5.02154	4.79412	4.61916	5.44852	5.35145	4.90185	4.83971	4.82286	5.06441	4.60911	4.76877	5.20905	5.40747	5.06767	4.32263	4.77454	5.8704	4.73846	5.46561	5.23119
Adgra1	4.36497	4.20307	3.93915	4.15624	3.93458	3.68215	3.85672	4.05984	3.89245	3.99912	3.79678	4.56211	4.36452	4.11673	4.3431	3.99192	4.36501	4.14979	4.21202	4.39688	4.15439	4.11648	4.03019	3.98051
Adgra2	10.2915	10.5088	10.3929	10.3475	10.3178	10.1741	10.276	10.0054	10.6403	10.1136	10.4411	10.553	10.5512	10.6112	10.3901	10.4432	9.92984	9.95418	10.1543	9.84652	10.1251	10.2463	10.0816	10.1387
Adgra3	9.74508	10.6136	10.6395	10.2398	10.3916	10.4398	10.5859	9.93243	9.82735	10.2903	10.1626	10.2608	10.3123	10.2037	10.487	10.4073	10.1407	10.2927	10.2005	10.4345	9.83908	10.1932	9.95401	9.82724
Adgrb1	5.96881	5.94666	5.60536	5.28451	5.20525	5.07139	5.36046	5.21468	6.04893	5.5131	5.85642	6.21858	5.93687	5.51132	6.20086	5.59572	5.19009	5.93505	6.52321	5.77933	5.86403	5.55445	5.7833	5.25869
Adgrb2	4.87819	4.92215	4.66756	4.76909	4.69436	4.4923	4.747	4.19847	4.67544	4.41401	4.53258	4.27252	4.42469	4.55488	4.96624	4.65745	5.00823	4.66432	4.70275	4.65312	4.7053	4.57967	4.62448	5.00288
Adgrb3	4.28318	5.07104	5.50506	5.09086	4.85759	5.16278	4.41669	4.54625	5.51389	4.4939	4.59127	5.17284	4.7976	5.31342	5.01786	4.37398	4.49787	4.58915	4.60418	5.07885	4.84428	5.05863	4.88002	4.95052
Adgrd1	11.9565	12.1448	12.1589	12.1596	12.1047	11.7718	11.538	11.8134	12.5469	11.5744	11.6212	11.7723	13.0136	12.8269	11.6967	12.6884	11.3196	11.081	12.0114	11.0846	11.489	11.7968	11.7606	11.6735
Adgre1	8.23125	8.25208	8.53918	7.88448	8.14046	8.02041	8.47255	7.80673	8.21204	7.68867	8.18084	7.86335	7.28023	7.74995	7.78243	8.06972	7.54574	8.26411	8.18656	8.0002	7.70887	7.68476	7.81229	7.60178
Adgre4	6.87535	6.60677	5.98301	6.22708	6.10852	5.68112	5.42709	7.3116	6.36356	6.30954	6.39093	5.92372	5.86164	5.67381	5.37224	5.96594	5.34462	5.54412	5.93931	5.40857	6.25845	5.08321	5.84287	6.35416
Adgre5	10.9975	11.0328	10.804	11.1134	11.3883	10.9092	11.082	11.6088	11.301	10.9985	11.4598	10.9098	10.1353	10.6141	10.8141	10.2662	10.9713	10.9631	10.3593	10.6842	11.1878	10.817	11.2038	10.6706
Adgrf1	5.69186	5.76295	5.64606	5.50856	5.3468	5.19076	5.16594	5.97786	5.46495	6.15297	5.83967	5.70178	5.5714	5.10594	6.12548	6.03862	5.75147	5.57748	6.31515	5.62033	5.94313	5.54046	5.70778	6.14853
Adgrf2	6.13764	5.07384	4.81381	5.26172	5.13431	5.05575	4.97124	5.5018	5.49367	5.21376	5.2639	5.47179	5.04899	4.75945	5.68975	5.32667	4.86486	5.43233	5.72811	5.57622	5.22393	5.1097	5.46692	5.8134
Adgrf3	5.24541	5.31728	5.10599	5.80099	6.11087	5.8464	5.48994	5.65154	5.67929	5.81951	5.48787	5.89086	6.0423	5.79153	6.02039	5.58382	5.50377	5.53194	5.59689	5.71806	5.49452	5.81181	5.28495	5.57129
Adgrf4	5.12093	4.8289	5.1891	4.61918	4.95726	4.4074	4.99411	4.55354	5.03525	4.51828	4.77136	5.05007	4.57253	4.65648	5.10511	5.10835	4.80687	5.05751	5.26304	5.22924	5.26193	4.86266	5.24805	5.23897
Adgrf5	10.3838	10.7061	10.348	10.7497	10.6246	10.6626	10.543	10.1255	11.8521	11.4709	11.4459	11.6116	11.1418	11.5463	11.0269	11.4579	11.249	11.8128	11.4982	11.5578	10.3651	11.7626	11.5601	10.9112
Adgrg1	9.79176	9.25867	9.08409	8.73596	9.33487	9.21699	9.22606	8.97429	10.8542	10.4366	10.4991	10.2919	9.88264	10.4741	9.94304	10.1087	9.86299	9.77642	9.39504	9.7245	9.4136	9.86322	9.79083	9.83653
Adgrg2	4.84089	5.37276	5.20923	5.18504	4.7496	5.40252	5.6942	5.91651	6.60951	5.00584	5.51663	5.84549	5.25832	6.01228	5.57523	5.51436	5.97753	8.58245	7.70155	6.93452	5.34975	6.50623	6.76268	5.81466
Adgrg3	5.69117	5.55869	6.41381	5.21665	5.73324	5.75196	5.80838	5.29169	7.1163	6.30426	6.28112	6.06506	6.16119	6.84602	5.87455	6.22039	6.51776	6.95249	6.61233	6.5959	6.26699	7.08621	6.75133	6.90469
Adgrg5	6.63303	6.52026	6.89126	6.39353	7.25662	6.90462	6.93371	7.42628	6.01171	7.39258	6.98695	6.46585	6.02391	5.96137	6.85195	6.79469	6.89864	6.79574	6.91263	7.52632	6.99669	6.45178	6.71655	6.86509
Adgrg6	8.59364	9.02196	8.98318	8.80183	9.4817	9.02742	8.90225	9.18583	8.91101	8.60727	9.2926	8.73682	8.10411	8.53807	8.54966	8.78261	8.31257	8.45195	7.85463	8.35053	8.70543	8.20838	8.42714	9.19392
Adgrg7	16.2229	16.6176	16.4033	16.0485	16.0148	16.1018	16.3415	16.0752	16.0735	16.1333	16.0667	16.229	15.9773	15.8219	16.179	16.2618	16.0145	15.9841	16.0246	15.8598	16.141	15.8081	16.0022	15.9102
Adgrl1	7.18585	7.4122	7.3361	7.79186	7.92231	7.7458	7.18581	7.08126	8.00279	7.1925	7.55427	7.62423	7.28026	7.81167	7.018	7.18545	7.11751	7.22652	7.19275	6.90027	7.32237	7.54996	7.46268	7.05232
Adgrl2	8.29274	8.20742	8.12805	8.00423	8.35531	8.08183	8.44077	7.70079	8.85805	8.97531	9.13967	8.57044	8.50921	8.81556	8.46477	8.76231	8.38192	9.05267	8.65683	8.54647	8.37732	8.79753	8.65419	8.31875
Adgrl3	7.15127	6.97127	6.9222	7.14516	7.29841	7.02665	7.06649	6.3208	7.19266	6.97352	6.9876	7.1743	6.74212	6.76504	5.96921	6.79933	6.22996	6.6605	6.65	6.21169	6.54753	6.32273	6.25329	6.47036
Adgrl4	11.2446	10.7999	10.4795	10.7424	10.8693	10.9425	10.8247	10.3685	11.9722	11.6639	11.8673	11.7452	10.8858	11.09	11.4348	11.3584	11.4953	11.6052	11.316	11.6861	11.1574	11.6401	11.1616	11.1328
Adgrv1	3.14184	3.29474	3.35918	3.35398	3.54771	3.22397	3.67604	3.65393	3.34111	3.22766	3.13443	3.48414	3.49181	3.20108	3.11285	3.6773	3.4455	3.50257	3.54623	3.56238	3.17676	3.27027	3.4241	3.8481
Adh1	8.85963	10.0123	10.4183	11.0198	10.906	10.6399	10.504	10.5014	11.0347	10.9061	10.5981	10.6773	15.6541	11.7841	10.596	11.314	11.5054	10.2821	10.6974	11.5108	11.9339	11.2047	11.9017	11.7364
Adh4	3.7962	3.94312	4.30954	4.04024	3.70116	4.07	4.16226	4.35398	4.12833	4.34639	4.44844	4.1608	5.89665	4.32158	4.15301	4.05364	3.81824	3.95989	3.9509	4.21483	4.09792	3.95237	3.81402	4.2056
Adh5	6.19521	6.97166	7.04388	6.85381	6.69783	6.55776	7.38053	7.22764	6.86461	6.96294	7.26577	6.64965	7.26611	7.03419	6.93185	6.79931	6.99412	6.95581	6.76584	6.90578	7.0335	6.9155	7.03136	6.99822
Adh6-ps1	4.65609	4.65457	4.36329	4.53418	4.44665	4.45585	4.68997	4.5964	4.28448	4.51208	5.05942	4.79647	4.71826	4.50763	4.55967	4.63152	4.24286	4.34359	5.20759	4.3177	4.75859	4.37306	4.54123	4.30884
Adh6a	9.95673	9.47833	11.085	8.46618	10.4198	9.33866	9.7443	11.5025	9.40675	12.5976	11.1697	11.6569	15.5236	12.6433	11.0876	12.1512	13.2768	11.3661	12.543	13.1169	10.6865	10.9532	11.0307	10.8736
Adh7	4.67378	4.05375	4.20258	4.68855	4.48985	4.09151	4.32434	4.42302	4.24917	4.87494	3.9544	4.13647	4.8448	4.2668	4.0285	4.1461	4.19904	4.117	4.33833	4.08834	4.20031	4.04321	4.17492	4.14824
Adhfe1	6.59031	7.60537	8.0166	7.48442	7.43915	8.00747	8.78014	7.77742	8.83994	7.22729	8.3855	8.24735	8.15491	8.58611	7.26668	8.31414	7.76734	9.30715	8.86651	8.29895	8.2043	8.27103	8.38679	8.18936
Adi1	10.6439	10.6817	10.6382	10.6272	10.9361	10.5122	10.7846	11.0661	10.4825	10.7138	10.7729	10.8992	10.5191	10.528	10.7835	10.6006	10.75	10.5416	10.874	10.9754	11.0418	10.5941	10.8775	10.4817
Adig	5.02311	5.37317	5.07131	4.69094	5.35102	5.21111	5.44137	4.83338	5.21155	5.71496	5.50638	5.19098	5.16432	4.85888	5.44763	4.94384	5.38234	5.75212	5.11093	5.12575	5.14473	5.66713	5.27248	5.26926
Adipoq	3.63686	10.6741	9.97538	10.2153	8.20256	11.102	13.3477	10.727	11.3486	7.72314	12.5113	11.4383	11.0868	12.0037	7.05197	10.9139	8.68041	13.8085	12.6316	11.7203	8.37046	12.2706	11.1706	10.4051
Adipor1	13.5859	14.069	14.1389	13.8894	13.9876	13.9155	14.1078	13.7718	14.1192	13.9544	13.8704	14.188	14.0855	13.8374	14.1943	13.9346	13.7592	14.0166	14.0183	14.0254	13.9792	13.7677	13.9206	13.9248
Adipor2	14.1904	13.4768	13.8232	13.2951	13.2418	13.2699	13.3607	14.0282	13.3393	13.7232	13.5468	13.3738	13.8596	13.8155	13.5472	13.5147	13.7366	12.8473	12.8958	13.1495	13.3933	13.4777	13.5221	13.1998
Adissp	7.89603	8.30851	7.92457	7.63269	8.0579	7.98506	7.77276	7.93643	8.01195	8.03215	8.33499	8.28601	8.10125	8.46951	8.56917	8.5248	8.25457	8.0058	8.3263	7.7828	8.14752	8.34304	8.49426	7.93852
Adk	12.7817	13.6269	13.3835	13.6454	13.5419	13.6782	13.527	13.1412	13.5234	12.91	13.029	13.1394	12.7525	12.9376	13.2622	13.1798	12.7696	13.1566	13.0546	12.8043	13.0682	13.1823	13.1095	13.1451
Adm	9.40082	10.0266	9.45018	8.59954	9.65358	9.52611	9.31953	9.31172	13.7934	11.7696	11.5713	12.4168	10.6549	12.2718	11.2939	11.8637	8.88881	11.4773	10.3927	10.221	8.74256	10.2398	9.26081	9.26648
Adm2	5.43906	4.99967	4.83139	5.28785	4.89853	4.93837	5.13592	5.48959	5.41911	4.96378	5.42713	5.307	4.85869	5.16099	5.29642	5.3315	5.30829	5.28914	4.85485	5.02032	5.04232	5.2886	5.11179	5.20755
Adnp	11.0143	10.9995	11.2913	11.0642	10.9245	10.8718	10.9207	10.5399	11.4088	11.0087	11.1323	11.0279	11.0192	11.3183	11.3091	11.3983	11.1431	11.13	11.3759	11.1686	10.733	10.9896	11.1725	11.0916
Adnp2	7.47662	8.17095	8.11851	7.66868	7.83855	8.07936	8.08525	7.42356	7.89514	7.26923	7.61566	7.43681	7.73864	7.71275	7.38369	7.57517	8.13136	8.14016	7.77666	8.4254	7.73465	8.11644	8.17872	7.93588
Ado	6.62962	7.27307	7.28955	7.2442	7.4321	7.18093	7.54404	6.88496	6.75521	7.00118	7.46889	7.30972	7.35435	7.66894	6.75123	7.1647	7.24837	8.02168	7.34651	8.40649	7.18368	7.48943	7.55187	7.36321
Adora1	6.6132	6.24845	6.08297	5.9477	5.7435	5.92355	6.27269	6.18721	6.47275	6.51565	6.19057	6.85872	6.61582	7.28765	5.96823	6.41896	6.11262	6.48448	6.73986	6.68155	6.48214	6.8164	6.74532	5.62013
Adora2a	7.83903	7.78184	8.1636	7.86214	7.81737	7.86984	7.98283	8.10607	8.35011	7.86262	8.27638	8.12082	7.96035	7.82497	7.99112	8.19426	8.18082	8.1079	8.21031	8.49323	8.44781	8.07486	8.27622	8.40119
Adora2b	4.70784	4.52823	4.71959	4.40551	4.5054	4.5598	4.43771	4.40008	5.06578	4.67658	4.92885	4.81848	6.54668	4.81469	5.04572	5.08965	5.33357	5.65548	5.81588	5.59044	4.788	5.14998	4.92623	4.99255
Adpgk	8.11564	8.56793	8.41104	8.58492	8.75627	8.51683	8.49016	8.66195	8.7586	8.38077	8.31049	8.25206	8.13066	9.09271	8.67296	9.02459	9.46579	9.20222	9.03456	9.76966	8.90011	9.34214	9.0004	9.01628
Adprh	5.88215	6.56031	6.10409	6.47694	7.17083	6.88273	6.82727	6.93781	6.35341	6.79064	7.25906	6.22374	6.35425	7.24961	6.57791	6.23241	7.02195	6.67508	5.42017	6.89439	6.76792	6.98716	6.98112	6.44317
Adprhl1	4.75801	4.89112	4.04105	3.98863	4.57262	4.25717	4.17096	5.02876	4.59661	4.45867	4.37229	4.74047	4.76068	4.46071	4.53952	4.48582	4.13128	4.41932	4.64199	4.17429	4.2132	4.50628	4.34556	4.01752
Adprm	11.9453	11.8668	11.8423	11.6126	11.2578	11.4828	12.071	11.9154	12.1004	11.7975	11.3645	11.5507	11.7124	11.247	11.5945	11.6284	11.41	11.5514	11.301	11.5545	11.7053	11.2183	11.7036	11.5565
Adprs	5.34931	6.11118	6.11029	5.76342	5.60876	6.04665	6.10158	6.47651	6.00288	5.7654	6.08401	6.3742	6.10384	6.73062	6.57083	6.35995	6.27493	6.92642	6.32154	6.74619	6.12392	6.62023	6.49128	6.43628
Adra1a	3.55594	3.51051	3.4907	3.44811	3.38239	3.5388	3.54192	3.25328	3.49361	3.64762	3.19089	3.70919	3.26366	3.48968	3.67575	3.65047	3.57962	3.97092	4.25118	3.55842	3.45036	3.28692	3.44849	3.37437
Adra1b	5.01781	5.01135	4.79571	4.7382	4.76512	4.5428	4.67165	4.88811	4.94597	4.62676	4.65236	4.94754	4.66523	4.66381	5.06112	5.02396	4.76014	5.08489	4.81302	4.51979	4.86578	4.80792	4.60242	4.6579
Adra1d	4.47431	4.23729	4.31513	4.53401	4.33429	4.46677	4.25371	4.16748	4.33665	4.21821	4.49372	4.34666	4.58899	4.25255	3.90593	4.42806	4.34328	4.33894	4.26966	4.19038	4.10988	3.7397	4.21612	4.17171
Adra2a	7.7971	8.03981	7.40429	6.99409	7.72393	7.44659	7.51626	7.62723	7.25753	7.09254	7.16609	7.16232	6.9782	7.31941	7.40774	7.55858	7.9365	7.41977	7.19636	7.62985	7.48641	7.89295	7.72252	7.52686
Adra2b	4.59094	4.46686	4.0789	4.48478	4.41012	4.35003	4.60882	4.15003	4.19662	4.24606	4.53053	4.58517	4.74201	4.01255	4.18344	4.31772	4.15883	4.29387	4.4279	4.44603	4.22672	4.04558	4.15411	4.27624
Adra2c	3.47666	3.518	3.60958	3.59021	3.40383	3.69095	3.56753	3.46679	3.60803	3.43948	3.44262	3.60029	3.52901	3.3467	3.58498	3.54968	3.79271	3.74087	3.42502	3.55749	3.45649	3.11366	3.71724	3.42717
Adrb1	3.76097	3.66869	4.28719	3.63816	4.17556	4.08807	3.98438	4.18524	3.88495	3.7335	3.79206	3.46808	3.95422	3.60343	3.75644	3.56832	3.91834	4.13074	4.24643	3.7773	3.66251	3.74212	4.36385	3.5871
Adrb2	8.27861	8.29961	8.10535	8.94354	8.25248	8.717	8.27317	9.99674	10.3146	9.00985	9.45067	9.46683	9.08714	9.43076	9.16331	9.12352	9.88523	8.82312	9.33429	9.79233	11.078	9.10731	10.1354	10.7812
Adrb3	4.78093	5.68493	5.24468	5.54171	5.17365	6.01986	6.7499	5.51569	5.62643	4.99269	5.81151	5.5214	5.75893	5.92264	5.18516	5.55855	5.09996	5.09072	5.01368	4.81843	5.00875	4.48264	4.95348	5.05627
Adrm1	10.5736	10.0365	10.3638	10.1999	10.5104	10.547	10.2556	10.2518	10.3394	11.0927	11.2685	10.6239	10.3989	11.0655	11.0345	10.9925	11.1042	11.0563	11.0607	11.1919	10.7161	10.9434	10.8082	10.272
Adsl	8.85882	9.51298	9.39559	9.24428	9.67178	9.96511	9.60915	9.54342	8.91537	9.4304	9.9099	9.32663	9.60482	10.0303	8.79477	9.70811	9.98116	9.81284	9.43301	9.64606	8.85224	9.97209	9.71024	9.76885
Adss1	4.51421	4.54844	4.78195	4.92256	5.2404	4.73861	4.93442	5.09405	4.42094	4.58718	4.67351	4.59602	4.52815	4.66147	4.68739	4.52396	5.01586	4.98807	5.20797	5.15304	5.06318	4.83118	4.8855	5.57091
Adss2	13.1335	13.6527	13.5761	13.5892	13.3823	13.3754	13.6049	13.468	14.4369	13.8164	13.9128	14.008	14.1955	14.3301	13.7487	14.297	13.5197	14.2321	14.1128	14.0931	13.7046	14.2404	13.9442	13.9006
Adtrp	14.9572	14.7648	14.7103	14.9358	14.5879	14.8201	15.0282	14.2876	14.6528	15.1877	14.9793	14.8752	14.9954	14.4614	14.7977	14.6979	13.9485	14.1926	14.0402	14.4005	14.2858	14.4084	14.4781	14.4424
Aebp1	9.12275	9.20363	9.46419	9.64405	9.45111	9.35656	9.44638	8.62573	9.64311	8.52145	9.36311	9.05377	8.56384	9.53841	7.92308	8.74439	8.76843	8.8309	8.5781	8.5862	9.07772	9.40922	9.2702	9.05355
Aebp2	13.5578	13.6928	13.715	13.8076	13.3165	13.4772	13.5907	13.8354	14.1858	13.7804	13.796	13.825	13.7412	13.9506	13.7232	13.9412	14.1631	14.2041	14.2141	14.5507	14.1051	14.3027	14.2014	14.3535
Aen	7.16935	7.48066	7.13242	7.41813	7.78853	7.20378	7.3672	7.48683	7.97188	7.38292	7.41295	7.73113	7.61906	8.2299	7.57371	7.7351	8.29409	8.58673	8.72634	8.5667	7.74668	8.50934	7.91949	7.68223
Afap1	8.46331	8.40908	8.75749	8.05082	8.33593	8.64904	8.58338	7.9924	9.14814	8.74221	8.58812	8.42421	8.68634	9.16911	8.23028	8.75913	8.16729	8.8936	8.83183	8.90327	8.17987	8.29062	8.53011	8.23596
Afap1l1	6.22064	6.26346	5.959	6.30765	6.39911	6.13572	6.43149	5.54198	6.63581	6.2587	6.43401	5.89213	6.47251	5.99327	6.12897	6.4614	5.94239	6.7051	6.2528	5.87305	6.41625	7.31486	6.38964	6.66527
Afap1l2	7.33628	6.55522	6.52395	6.59135	6.77046	6.25423	6.70554	6.97137	6.64835	6.4168	6.69206	6.78154	6.65041	6.36534	6.72911	6.47125	6.58789	6.83737	6.91534	6.69961	6.48509	6.79934	6.54899	6.42825
Afdn	12.2706	11.5031	11.5687	11.277	10.969	11.4812	11.4314	11.0615	11.194	11.3694	11.4862	11.3687	11.1785	11.2531	11.5368	11.6466	11.0264	11.554	11.128	11.1642	11.0674	11.7234	11.29	11.2829
Aff1	14.7538	13.7896	13.9676	14.1202	14.0356	14.1491	13.8826	14.1094	14.5213	14.5214	14.6188	14.4887	14.5125	14.9803	14.3617	14.7463	14.6131	14.3681	14.2038	14.5266	14.4074	14.4774	14.3667	14.0199
Aff2	4.95001	4.65257	4.90511	4.63625	4.63009	4.52928	4.69267	4.47983	4.5044	4.23687	4.37568	5.03654	4.76267	4.49219	4.98008	4.43038	4.41913	4.80203	5.01844	4.69077	4.66857	4.82929	4.50199	4.59385
Aff4	14.9207	14.9091	14.8276	14.9713	14.6206	14.7203	14.6752	14.9063	15.3789	14.9821	14.9878	15.2603	15.2693	15.0094	15.2345	15.2204	15.1114	15.2251	15.5451	15.1001	15.3153	15.0108	15.073	14.9998
Afg1l	7.70906	8.9947	8.88915	8.66923	8.4897	8.70415	8.61812	8.89316	7.85321	7.7718	7.89068	7.77489	7.908	7.54404	8.01652	8.06273	7.66021	7.62949	7.40981	7.69377	7.19753	7.15182	7.54741	8.27867
Afg2a	9.38685	10.1602	10.0756	9.84362	9.61157	9.88905	9.9082	10.3374	10.0406	9.89507	10.0392	9.89931	10.0154	10.5721	9.68654	10.288	10.5766	10.8026	10.795	10.912	10.0616	10.4275	10.3944	10.0958
Afg2b	6.22016	6.66668	6.88046	6.16751	6.51603	6.3941	6.53896	6.42946	6.8123	6.61453	6.60105	6.62459	6.68858	6.82198	6.65256	6.7459	7.38641	7.25325	7.45646	7.62954	6.6483	6.78946	6.91764	6.69009
Afg3l1	7.84669	8.69947	8.78923	8.21133	8.30864	8.73563	8.65274	8.49333	8.5073	8.58839	8.91888	8.61267	8.67852	8.51679	8.17604	8.47852	7.97475	8.62338	7.25534	8.26988	8.18974	8.37394	8.08902	8.47586
Afg3l2	12.5795	13.2024	13.4877	13.5085	13.481	13.688	13.3099	13.3482	13.1841	13.3784	13.3687	13.3744	13.5275	13.4929	13.3724	13.5363	13.2849	13.331	13.1221	13.4217	13.2137	13.42	13.4305	13.2309
Afm	4.50116	4.17868	4.17131	4.56768	4.52873	4.18206	4.11357	4.14424	4.63065	4.60649	4.35385	4.3305	4.58104	4.8117	4.60746	4.4837	4.09486	4.47258	4.65282	4.07213	4.34898	4.4657	4.58692	4.41782
Afmid	7.23956	7.37463	7.61034	7.85043	8.12093	8.00161	7.78965	7.94172	7.7547	8.16659	8.12632	7.75915	8.22602	8.02635	7.3124	7.87275	7.56382	7.38183	7.37442	7.43563	8.38835	7.99164	8.0381	8.09335
Afp	5.93872	5.26293	5.24367	4.97574	5.88076	5.28205	4.72123	5.56623	5.29632	5.36855	5.23647	5.67758	6.01145	5.25318	5.73129	5.39802	5.33106	4.85467	5.21541	5.41934	5.69236	5.77378	5.58048	5.24094
Aftph	12.1139	12.5524	12.6338	12.7387	12.4201	12.609	12.9456	12.5044	12.1982	12.3509	12.3349	12.3419	12.3837	11.9898	12.3852	12.193	12.1689	12.3061	12.3445	12.2905	12.5107	12.4298	12.4187	12.4923
Aga	8.53403	8.77687	9.0832	8.86396	9.14365	8.65203	8.85017	8.57291	9.14009	8.84162	8.88531	9.08253	8.87909	8.85908	8.80566	8.89282	8.76955	8.9235	9.30271	8.88603	8.85263	8.74	8.91439	8.94183
Agap1	11.5078	11.8161	11.8945	11.8721	11.7552	11.7333	11.9107	11.3054	11.6196	11.6884	11.6494	12.0285	11.7514	11.7573	11.7402	11.7574	10.7838	10.9009	10.5714	10.9954	11.0173	11.2149	10.9529	11.0698
Agap2	5.2711	5.67167	5.67376	6.32922	5.99069	5.87519	5.51037	6.68699	5.10583	5.96897	5.41018	5.69019	5.45653	5.49043	5.51506	5.63758	6.59907	5.73117	6.00189	6.65422	7.26061	5.63723	6.44365	6.67159
Agap3	7.95392	6.99134	7.13273	7.18337	7.05802	7.12425	6.97713	6.56292	7.16738	7.20806	7.1765	7.26159	6.93943	7.17892	7.22887	6.63979	7.60922	7.13385	7.58396	7.37862	7.22927	8.22314	7.1583	7.47272
Agbl1	5.5042	4.99879	4.99993	5.3027	5.26242	4.67226	5.15723	5.18653	4.97062	5.05037	5.29108	5.31806	5.27674	4.88624	5.0644	5.4474	5.0947	4.8542	5.75038	5.1457	5.16553	4.76097	5.3064	5.03827
Agbl2	5.09643	5.56301	4.94012	4.942	5.06764	5.28351	5.2188	5.50296	5.17266	5.13761	5.01324	5.38703	4.85433	5.08778	5.1891	5.53512	5.00608	4.80456	5.38122	5.04996	4.87885	5.06818	5.27754	4.77571
Agbl3	6.20427	6.22203	5.69162	6.47302	6.02811	6.1357	6.1761	6.67492	6.55619	6.22867	6.06175	6.47159	6.46171	6.35251	6.32382	6.5358	6.39794	6.17994	6.19282	6.8054	6.38671	6.15407	6.32305	6.41989
Agbl4	3.76732	3.69602	3.72791	3.70006	3.80432	3.50772	3.5926	3.03369	4.06214	3.70655	3.40934	3.78969	3.7227	4.51402	4.41263	3.61559	3.34243	3.45869	3.69269	4.03622	4.38836	3.56161	3.14314	3.70272
Agbl5	8.45371	8.33428	8.27451	8.05185	8.47868	8.44101	7.89132	8.01021	7.84768	8.22937	8.00374	8.0234	7.63829	8.35749	7.94797	8.07602	8.3892	7.85922	7.8697	8.06736	8.47987	8.31967	8.07536	8.22057
Ager	4.93476	4.99904	5.04986	4.42598	4.56911	4.15947	4.779	5.6897	5.04761	4.65486	4.70975	4.75728	4.82171	4.51235	4.95471	5.04442	5.02154	5.42889	6.06719	5.54792	5.54504	4.47167	5.34822	5.54057
Agfg1	13.0388	13.735	13.6677	13.7981	13.4691	13.764	13.5486	13.8079	13.7599	13.9012	13.8517	13.9194	13.8433	13.9316	13.7565	14.0073	13.995	14.1441	13.9828	13.9844	13.8539	13.8537	13.8984	13.6991
Agfg2	8.49309	8.68655	8.73118	8.74076	9.45677	9.05872	8.82354	8.8373	8.6192	9.07046	9.13983	8.85165	8.05895	8.42999	8.77284	8.9924	8.81604	8.44411	8.32057	8.41477	8.84333	9.15326	8.77087	8.88318
Aggf1	11.8683	11.8957	12.3224	11.9316	11.5927	12.1321	12.1668	12.0461	11.8534	11.8906	12.1258	11.9103	12.2525	12.3985	12.1849	12.0238	12.3563	12.5399	12.6633	12.7425	12.1686	12.476	12.3584	12.0943
Agk	7.88103	7.71961	7.87554	7.84888	7.67494	8.00497	7.66355	7.91227	7.99387	7.89271	8.30811	7.94722	8.00885	8.18548	8.11351	8.37644	8.65215	8.31853	8.57265	8.5416	8.50922	8.14103	8.35583	8.6796
Agl	9.83008	10.2152	10.8193	10.4799	10.2996	10.3834	10.2912	9.8887	9.91533	9.81789	10.1465	10.0161	10.2237	9.98514	9.85106	10.1166	9.55395	10.0777	10.3316	10.1161	10.2842	10.0993	10.1824	10.2654
Agmat	5.89706	5.85593	6.14248	5.84114	6.09008	5.94093	5.77879	5.11145	5.70167	6.17925	6.39497	6.11441	6.8536	6.68574	5.99956	6.34801	5.92475	5.68669	5.78162	5.66438	5.58581	6.48369	6.32198	5.36281
Agmo	13.5958	13.9345	14.2805	14.2311	13.8244	14.0787	14.4357	13.9718	13.2368	13.795	13.1226	13.3434	15.2825	14.1161	12.9718	13.6648	12.8273	11.9392	12.4345	12.8599	12.9976	13.0652	13.1799	12.9565
Ago1	8.85757	9.0454	8.90165	9.12633	8.96276	9.15587	8.94773	8.96124	8.54009	8.37038	8.59287	8.25711	8.22576	8.03525	8.18357	7.96882	8.57437	8.19854	7.92583	8.30593	9.01566	8.22637	8.68761	8.81799
Ago2	12.1013	12.5345	12.6473	12.5293	12.2701	12.3952	12.3736	12.3537	12.4499	12.4008	12.585	12.6675	12.239	12.56	12.7474	12.5614	12.2957	12.7675	12.5607	12.8905	12.5123	12.4033	12.4277	12.5241
Ago3	8.87762	9.63498	9.70993	9.68707	9.28511	9.53654	9.28664	9.47004	9.07529	9.19878	9.4576	9.39941	9.12304	9.41477	9.04622	9.31439	9.42947	10.0144	9.72054	9.8096	9.42469	9.78014	9.7304	9.76864
Ago4	7.12137	7.25231	7.13027	8.02736	7.43403	7.033	8.12733	7.85325	6.81597	7.09694	7.15858	7.39978	7.65599	7.00678	7.04669	7.02703	6.89625	6.89842	6.48346	7.16912	7.58912	7.25549	7.34531	7.68957
Agpat1	14.3499	14.6129	14.6937	14.9466	14.7983	14.7642	14.4965	14.5341	13.7219	14.61	14.2736	14.3347	14.5665	14.5488	14.3499	14.3586	14.0065	13.8625	14.2428	14.0765	14.1088	14.1371	14.1484	14.215
Agpat2	15.6323	15.432	15.2827	15.1323	15.4261	15.3799	15.2891	15.5575	15.7698	16.1157	16.0088	15.756	15.4121	15.9519	15.9043	15.9566	15.8705	15.9113	15.8314	15.3665	15.2322	15.974	15.884	15.6094
Agpat3	11.8799	13.1612	13.2569	13.2982	13.219	13.3376	13.4047	13.2285	13.5795	13.3166	13.2885	13.4049	15.074	13.4658	13.0016	13.352	13.5382	13.3878	13.7396	13.7192	13.7794	13.3334	13.5387	13.7782
Agpat4	10.6428	11.2154	10.9431	10.373	11.128	10.8683	11.1004	10.8708	11.7817	11.8628	11.9534	11.9021	10.8915	12.2199	11.8558	12.0675	11.7381	12.4763	12.1631	11.6847	10.4623	12.1796	11.2822	11.4595
Agpat5	10.1546	10.0679	9.97975	9.81293	10.2451	9.99205	10.0619	9.85751	10.2032	9.65504	10.201	9.7637	9.89702	10.6203	10.0318	10.0469	9.47505	10.0169	9.67165	9.93519	9.63281	10.2401	9.83583	10.0123
Agps	11.369	11.3057	11.5755	11.2162	10.9656	11.2231	11.2816	11.6692	11.6592	12.066	12.0039	11.8984	11.5639	12.1769	11.7407	12.2087	11.8723	12.272	11.6744	12.1497	11.7196	11.9503	11.5539	11.5046
Agr2	15.4105	15.0608	15.0323	14.9009	15.0022	14.9916	15.3519	14.9252	15.053	14.927	15.2099	15.1456	14.4139	14.6687	15.2413	14.9197	14.6538	14.3507	14.1428	14.4038	13.9858	14.9287	14.8004	14.5056
Agr3	5.25143	4.9749	5.62982	5.35801	5.01678	5.16994	5.12341	5.07068	5.65849	5.11523	5.45442	5.64835	5.17467	5.02287	5.10639	5.29902	4.92086	5.10172	5.00823	5.05941	4.70817	5.03518	5.11536	4.87704
Agrn	11.423	10.5112	10.6089	10.7976	10.4218	10.3903	10.4585	10.4008	9.68036	9.68282	9.4004	9.85656	10.415	9.61791	9.60858	9.63008	8.40865	8.648	8.74203	8.62857	9.21827	10.0778	9.58977	9.58174
Agrp	6.47339	6.40489	5.91117	6.16153	6.33085	5.92978	6.04891	6.50568	6.27378	6.38849	6.55549	6.44283	6.64787	6.1977	6.30001	6.35945	6.51848	6.75253	6.78278	6.36888	6.42905	6.1931	6.06292	5.84155
Agt	8.67981	9.08798	8.50517	8.64438	9.03663	8.73527	9.14172	8.40217	9.84619	9.21699	9.04829	9.33538	9.08386	10.1433	8.78734	9.42835	8.74601	9.35078	8.34111	9.06648	8.80396	9.6987	8.98783	9.20102
Agtpbp1	7.60946	8.18905	8.29364	8.58647	8.69142	7.83775	8.27275	8.07747	8.62488	7.68924	8.11686	7.88726	8.21099	8.10015	7.61967	7.55525	8.64727	8.48612	8.32897	9.2559	8.81594	8.84507	8.78683	8.95711
Agtr1a	9.43197	9.1268	8.79617	9.1936	9.11106	9.08505	9.12678	9.07945	9.36599	8.66659	8.88209	9.07651	9.1859	8.76854	8.99199	8.55078	8.90151	9.58699	10.0298	9.16448	9.43179	9.39624	9.31221	9.281
Agtr1b	4.99298	4.99608	4.85308	5.11044	5.16817	5.26897	5.06611	4.93224	5.47988	5.23277	5.4358	5.80738	5.65231	5.31321	6.23197	5.3921	5.09383	5.28915	4.87636	4.37362	5.19579	5.41571	5.42163	4.95427
Agtr2	5.7518	4.7211	4.98508	5.2787	4.95963	4.69146	5.05511	4.51586	4.61402	5.17782	5.06844	5.45098	4.941	5.03929	5.15228	5.17596	4.93055	5.02448	5.31807	5.05347	5.12585	4.9626	4.51515	4.61965
Agtrap	7.98176	8.02287	8.10699	7.85988	8.15264	8.15546	7.96668	7.84571	7.65824	8.16587	8.60421	8.19797	7.78114	7.80568	8.15656	8.24118	8.46526	7.7804	8.75106	8.6172	8.21303	8.43537	8.34626	8.07097
Agxt	4.6981	4.14999	4.00656	4.47929	4.18207	4.41448	3.98092	4.38624	4.4638	4.39222	4.56691	4.36585	4.21188	3.97487	4.22885	4.24854	4.24386	4.08237	4.18065	4.15572	4.23754	4.11902	4.15861	4.34789
Agxt2	5.48961	5.15004	5.50755	5.30455	5.27006	5.7036	4.65185	5.21525	5.1814	4.92048	5.19383	5.78413	5.35937	5.2454	5.26978	5.26012	4.83201	5.14048	5.27304	5.35762	4.63271	5.12482	4.91864	5.43971
Ahctf1	9.43992	9.66228	9.54014	9.66224	9.08582	9.35223	9.56288	9.64623	9.78185	9.49291	9.98012	9.51536	9.40353	10.2697	9.34691	9.51985	10.2082	10.5996	9.2673	10.0991	10.0595	10.3519	9.78906	10.1277
Ahcy	11.8985	11.944	12.2497	11.9815	12.0717	12.1913	12.3249	12.0127	12.4565	12.1656	12.2866	12.3154	12.4991	12.6449	12.0315	12.4565	12.2289	12.1746	11.9595	12.3168	11.9366	12.6547	12.3148	12.3413
Ahcyl1	15.6377	15.3291	15.3962	15.3555	15.2659	15.4062	15.3833	15.501	15.7182	15.3521	15.4358	15.5538	16.1157	15.4213	15.4108	15.3584	15.2664	15.2912	15.0708	15.5944	15.5631	15.4452	15.4638	15.572
Ahcyl2	11.4612	12.5302	12.689	12.0906	12.2076	12.5887	12.2071	12.9004	11.7801	12.5912	12.3345	12.3227	12.2107	12.2281	12.3443	12.388	11.8512	11.644	11.7802	11.8833	11.7989	11.668	11.5847	11.8488
Ahdc1	5.2388	5.27955	5.40065	5.3605	5.7059	5.36778	5.06898	5.50351	5.26872	4.9378	5.16993	4.93299	5.28089	5.2428	5.5615	5.85892	5.26865	5.95348	5.7772	5.17393	5.28248	5.692	5.75103	5.14682
Ahi1	6.00905	6.11874	5.98888	6.2994	6.05998	6.06049	5.92424	6.18687	6.49741	5.82731	6.29356	6.19719	6.40578	6.24361	6.02661	6.0294	6.29039	6.47439	6.54611	6.44663	6.15456	6.19496	5.85404	6.15454
Ahnak	11.4121	12.7972	13.1929	13.0042	12.7535	13.0963	12.9945	12.5051	13.7946	13.2812	13.699	13.7018	13.4042	13.4779	13.5187	13.4496	13.1933	13.7588	13.4103	13.4452	12.9275	13.7149	13.3798	13.2692
Ahr	7.19525	7.61928	7.64432	7.81027	7.66736	7.47475	7.58277	7.7083	7.69847	8.04657	7.72296	7.32257	8.04909	8.25033	7.4128	7.89003	8.12774	8.08525	7.83915	8.47243	7.89229	8.29657	7.78607	8.14449
Ahrr	6.44883	6.71805	6.89193	6.73352	6.42746	6.7454	6.6186	6.96223	6.13766	6.41297	6.41251	6.94665	6.61317	6.38311	6.38539	6.47648	6.61668	6.25648	6.69952	6.59088	6.09214	6.58208	6.1028	6.60373
Ahsa1	11.3638	12.0802	12.1168	11.6896	11.668	11.6415	12.045	11.8473	11.2113	11.719	11.7407	11.4807	11.4354	11.7594	11.9272	11.8886	11.6903	11.7359	11.7236	11.6154	11.2557	11.6492	11.699	11.5886
Ahsa2	9.00413	9.15034	9.79999	9.19855	8.96071	9.37938	9.24612	9.26694	9.0578	9.01615	9.3214	8.92882	9.59223	9.19867	9.55126	9.41237	8.86345	9.14812	9.07084	9.27889	9.06084	8.74163	9.11677	9.30241
Ahsg	4.83189	4.44008	4.24365	4.35334	4.4196	4.03875	4.65949	4.41465	3.97024	4.60021	4.10163	3.84541	4.50786	4.66971	4.58272	4.4188	4.1322	4.352	4.58834	4.58479	4.33727	4.65318	4.3857	4.43341
Ahsp	4.73461	4.98841	4.77698	4.90579	4.3217	4.40182	4.7704	4.56422	4.77895	4.55869	4.54471	4.88135	4.97128	5.41676	5.70414	4.90892	4.43417	4.72287	5.26631	4.89853	4.77591	4.50259	4.76741	4.49114
AI182371	5.56576	4.90249	5.03934	5.15717	4.15034	5.10344	5.78639	4.92437	4.8854	5.14379	4.72056	4.6818	4.4008	4.81711	4.33499	5.1856	4.50372	4.03429	4.78725	4.99834	4.9404	5.04428	4.58841	5.61395
AI429214	5.34578	5.14773	4.67945	4.79812	4.5104	4.81823	5.01054	4.67466	4.62337	4.95678	4.53984	4.70812	4.76124	4.48096	5.00741	5.08616	4.76809	4.42456	5.55163	5.07889	4.8296	4.86924	4.83305	4.63338
AI467606	6.70814	6.20881	6.13185	6.51717	6.18956	6.12337	6.05599	7.58995	5.65702	5.6566	6.29014	6.13357	5.60142	5.91651	5.11917	5.78823	6.81175	5.77088	6.37897	6.65868	6.88217	6.00109	6.68055	6.61027
AI504432	6.01964	6.11124	6.61766	7.03004	6.29659	6.1082	6.26416	7.5545	5.88769	6.19974	6.11969	5.35242	5.47183	5.46845	5.92642	6.46104	7.05569	6.08807	6.48988	6.80563	7.84985	6.25483	6.83945	7.46523
AI506816	12.1587	11.8563	12.0861	11.4466	12.1364	12.0447	11.378	12.2272	12.1155	12.7471	13.0057	12.2826	12.0721	13.0291	12.4803	13.0549	13.5986	13.3102	13.7294	13.5276	12.5181	12.8262	12.8485	12.5295
AI593442	7.43393	6.19731	6.39598	6.22971	6.15146	6.50486	6.26972	6.58349	6.56528	6.595	6.43917	6.34648	6.40587	6.27196	6.04013	6.25513	6.53438	6.21945	6.25221	5.95574	6.20177	6.35044	6.1837	6.27991
AI597479	7.47109	8.17809	7.96121	7.58784	7.61435	8.07486	7.94691	7.93459	7.61407	7.00998	7.45945	7.22211	7.29799	7.27149	7.3604	7.35928	7.45322	8.05833	7.71016	7.59065	7.63494	7.51264	7.34028	7.53446
AI661453	8.7566	8.10264	8.26788	7.86504	8.20808	7.76615	8.22191	7.7728	8.35789	9.13586	8.47256	8.87594	8.55851	8.75141	8.99337	8.95271	8.50371	9.14516	8.75126	8.66539	7.96904	8.59116	8.21947	8.26792
AI837181	8.264	9.24089	8.8773	8.90207	9.28363	9.2856	8.86551	9.06206	9.43337	9.60541	9.59939	9.03749	9.24153	9.38208	9.54664	9.49551	9.6346	9.16811	9.70078	9.38497	9.68245	8.58167	9.46637	9.35121
AI987944	10.9788	11.1301	11.1062	11.2765	11.1031	11.1701	11.2796	11.3928	10.0743	9.13054	9.68715	9.36613	10.5999	9.95388	9.59202	10.0643	10.578	10.3025	10.4835	10.583	11.0966	10.4381	10.9736	10.9815
Aicda	3.67187	6.33635	4.14317	7.88221	3.78707	5.74824	3.53421	9.32488	4.00755	4.03859	3.61904	3.60391	3.98357	4.66586	3.97306	4.02462	8.98014	3.97322	6.13112	8.70828	10.2175	4.22578	8.67368	9.6517
Aida	11.695	11.3161	11.315	11.5877	11.6166	11.6387	11.453	11.5725	11.8802	11.6429	11.7252	11.4243	11.1599	11.6656	11.4121	11.6544	11.7204	11.9181	11.9265	11.9255	11.751	12.0883	11.7292	11.9017
Aif1	9.09003	9.42215	9.25792	9.52739	9.41023	8.92295	9.70843	9.72394	9.28034	9.05473	9.17482	8.93882	8.63667	8.72966	9.14092	8.55017	8.93808	8.71923	8.81743	9.40218	9.43094	8.3528	9.03822	9.13612
Aif1l	7.20623	7.36234	7.25516	7.00664	7.16941	7.04814	7.4938	7.26552	7.67471	7.30498	7.19587	7.6109	7.63258	7.35995	7.96651	7.60346	7.28066	7.65495	8.1366	7.6175	7.56982	7.09598	7.45224	7.40189
Aifm1	13.486	13.6302	13.6744	13.56	13.555	13.6158	13.6483	13.3583	13.533	12.9821	13.1589	13.3261	13.4614	13.1584	13.337	13.2462	13.0749	13.0653	13.0838	13.3291	13.1772	13.332	13.1374	12.958
Aifm2	4.67719	5.46911	5.85947	6.01211	6.06689	6.21842	6.29597	5.80859	6.19949	5.85023	6.12191	5.99554	5.83988	5.90335	5.74232	5.97711	5.70966	5.88759	5.36166	5.80631	5.81105	6.00359	5.76066	5.50487
Aifm3	4.49055	4.60917	4.55596	4.39037	4.47884	4.43438	4.51654	4.35352	4.62419	4.43719	4.65483	4.23489	4.61442	4.31892	4.60429	4.62297	4.63622	4.8061	4.80466	4.60784	4.72043	4.32315	4.45462	4.42894
Aig1	10.4613	10.585	10.6955	10.3617	10.2925	10.361	10.4957	10.5908	10.7306	10.6505	10.5701	10.7503	10.6494	10.4389	10.4497	10.6921	9.94603	10.2239	10.3522	10.2925	10.4797	10.291	10.4235	10.5243
Aim2	8.9576	9.07747	8.93997	8.73879	8.30512	8.53555	9.04941	9.29323	8.97426	8.78355	9.24376	8.85997	8.5793	8.88045	9.45211	9.26097	9.22436	9.59831	9.62265	9.80815	10.0701	9.05649	9.42132	9.82808
Aimp1	8.48078	8.20582	8.46967	8.78766	8.72274	8.78979	9.10856	8.60056	9.53859	9.23353	9.25905	9.07388	9.28625	9.40929	8.96621	9.02346	8.79921	8.99162	8.75594	8.87639	8.88344	9.00571	8.93956	9.44767
Aimp2	10.9487	10.594	10.7223	10.7252	10.6843	10.6436	10.6493	10.8177	10.5759	10.9919	10.9185	10.5083	10.6345	10.9854	10.9387	11.2227	11.4342	10.9765	11.4658	11.3438	10.5791	11.594	11.2354	10.8098
Aip	5.54634	6.33633	6.62385	6.17175	6.2819	6.18995	6.5535	6.61187	5.47298	5.92556	6.04115	5.98942	5.91402	5.49905	5.42259	5.504	5.40874	5.27127	5.09746	6.11838	5.68985	5.66227	5.42935	5.94595
Aipl1	2.88001	2.96303	2.88691	3.15021	2.97132	3.20534	3.01849	3.33237	3.05485	3.01919	3.04561	2.85844	3.14223	3.06593	3.08768	2.80661	3.00347	3.00133	3.08909	2.85845	3.12048	2.93083	3.05003	3.03326
Aire	3.86742	3.80788	4.00412	3.52428	3.78316	3.8416	4.01347	3.6164	4.13097	3.71035	3.38393	4.20652	4.11585	3.73489	3.75456	3.91233	4.14831	3.96115	5.13544	3.96073	4.11837	3.7994	3.89556	3.9862
Airim	5.90942	5.99316	5.87261	6.22421	6.09122	5.71045	6.03171	5.92332	5.68159	5.70848	5.83243	6.19207	5.76793	5.97733	5.91503	5.68289	6.13558	6.42984	5.90071	6.13969	5.85137	6.14727	5.97864	5.68282
Ajap1	4.2537	3.69456	3.94767	3.83881	4.05958	4.2466	3.94685	4.11311	4.31704	3.97864	4.18384	4.00419	4.05477	4.40162	3.85819	3.90143	3.74857	4.24856	4.09787	4.00267	3.91334	4.07592	4.05716	4.06502
Ajm1	3.24935	3.14606	3.56011	3.10665	3.13607	2.83018	3.0231	3.28584	3.17801	3.23236	3.13081	3.34336	3.08612	2.94928	2.98267	3.28821	3.50024	3.19156	3.4319	3.51496	3.22831	3.31598	3.05931	3.22016
Ajuba	6.30445	6.24991	6.31478	6.47375	6.74667	6.19046	6.3724	6.49554	5.6414	5.40228	5.44905	5.75328	5.63887	6.00212	5.5173	5.60958	6.60031	7.02819	6.92036	6.35952	6.12533	7.97852	7.17658	7.24231
Ak1	7.23543	7.21424	7.16399	7.33032	7.38597	7.01245	7.6259	7.04596	7.2817	6.65598	7.09202	6.62795	6.84779	7.22627	6.876	7.24607	6.92	6.63431	6.98473	6.60909	6.45166	6.745	6.6665	6.3405
Ak2	13.2492	13.9824	14.3142	13.8074	14.0226	14.0223	14.0959	13.5707	14.4127	14.2403	14.3401	14.3812	14.5035	14.7106	14.5605	14.5161	14.6265	14.9099	14.789	14.859	14.0196	14.4517	14.3565	14.2088
Ak3	14.6969	14.7524	14.8645	14.7406	14.6535	14.7364	14.7155	14.6618	14.3658	14.5952	14.541	14.509	14.8804	14.4839	14.4102	14.4164	14.0966	14.372	14.1834	14.4135	14.3069	14.2372	14.2736	14.3429
Ak4	7.08864	6.89391	6.95432	6.08776	6.41347	6.18921	6.48075	5.64564	6.89491	5.77687	5.72411	6.40578	5.94467	6.47899	6.59154	6.68933	5.92944	6.58013	6.12803	6.20086	5.94191	6.10248	5.415	6.05475
Ak5	4.81254	4.5311	4.52686	4.71245	4.54368	4.79461	4.38905	4.9537	4.68896	4.56921	4.63209	4.183	4.54365	4.76242	4.4103	4.58055	4.41541	3.95835	4.71552	4.51723	4.48358	4.49987	4.57687	4.35022
Ak7	5.83951	5.21831	5.22361	5.08918	5.67159	5.14337	5.3176	5.4287	5.94592	5.53576	5.95252	5.54254	5.43639	5.72633	5.40942	6.02013	5.35545	5.11136	5.04565	5.22238	5.40537	5.77489	5.28392	5.39259
Ak8	5.76161	5.60858	5.66503	5.0677	5.59601	5.75866	5.57843	6.03702	5.85024	5.62089	5.95216	5.34282	5.67952	5.44261	6.25313	5.93721	5.8382	5.7342	5.72005	5.44467	5.40657	5.40843	5.72152	5.34095
Akain1	4.08055	3.51728	3.75748	3.75092	3.81835	3.42716	3.58637	3.63792	4.16944	3.6684	3.9872	3.82532	3.90426	3.55867	4.30863	3.80017	3.46547	3.81656	3.53012	4.4409	4.10252	3.84958	3.76885	3.48579
Akap1	9.69271	10.3682	10.551	10.2144	10.292	10.4733	10.4964	9.76604	9.11869	9.77891	9.71913	9.48508	9.78441	9.67178	9.48134	9.7034	10.818	10.8775	11.3031	11.0046	10.238	10.769	10.5355	10.1681
Akap10	9.85923	10.1307	9.90002	10.1817	9.79434	10.0397	9.95701	10.1692	9.09598	9.59761	9.86808	9.52196	9.71313	9.6783	9.4021	9.46561	9.69913	9.82119	9.21207	9.21418	10.1408	10.0655	9.90105	10.0184
Akap11	10.7894	11.0835	11.0489	11.0086	10.4778	10.7484	10.9445	10.9001	11.5639	11.043	11.3451	11.5593	11.1816	11.4396	11.6113	11.4029	10.9619	11.7914	11.7965	11.4751	11.2825	11.2273	11.2754	11.2371
Akap12	8.55765	8.78395	8.72719	8.77986	8.94244	9.19169	9.04526	8.71441	12.8606	11.2984	11.7781	11.977	11.977	13.0148	10.8409	12.4737	11.379	12.5867	11.7839	11.7062	10.083	11.4968	10.7975	10.5257
Akap13	10.9154	11.3553	11.5822	11.1139	11.0264	10.9502	11.5129	11.4043	11.5983	11.1301	11.2389	11.7022	11.3354	11.5522	11.9122	11.7232	10.9662	11.7422	11.5399	11.7335	11.3412	11.6736	11.5104	11.5563
Akap14	4.36146	4.63772	5.13844	4.07241	4.20867	4.18654	4.01122	4.21805	4.35778	4.518	4.59586	4.42947	4.18093	3.94356	5.26858	4.62514	4.58134	4.496	4.71096	4.00565	4.81526	4.20865	3.89772	4.52286
Akap17b	7.69707	7.68606	7.73617	7.565	7.906	7.70959	7.25762	7.48177	7.09002	6.95899	7.39443	6.76332	7.43485	6.75897	7.26606	7.08703	6.40567	7.03435	6.98252	7.41924	7.70707	7.03584	7.14186	7.0512
Akap3	4.08475	3.37613	3.35888	3.68214	3.50759	3.58893	3.72453	3.68299	3.50138	3.36483	3.86495	3.90868	4.1618	3.52592	3.66098	3.80833	4.12025	4.04964	4.33284	3.92815	3.84838	3.37893	3.46034	4.00486
Akap4	3.67026	3.77269	3.62096	3.87553	3.81339	3.71571	3.77279	3.9054	3.54183	3.41922	3.65073	3.87824	4.0249	3.10023	3.14207	3.9011	3.81404	3.77207	3.88129	3.20985	4.07834	3.94343	3.84626	3.75643
Akap5	5.45906	5.52283	5.35669	5.95137	5.07713	4.87731	5.21975	5.7179	5.48688	5.29316	5.61982	5.29316	5.27395	5.64367	4.80817	5.3303	5.11897	5.13792	5.38835	5.46736	5.7875	5.35613	5.36729	5.60656
Akap6	7.34239	7.84195	7.52547	7.12874	7.11055	7.3812	7.31871	6.99813	7.38973	7.30285	6.65449	7.04817	6.94707	7.46363	6.77036	6.95347	6.59359	6.57895	6.10055	6.19785	6.57516	6.47637	6.33097	6.67515
Akap7	11.735	11.9592	12.0334	12.0036	11.9842	11.9295	11.9886	11.683	12.5615	11.4577	11.6691	12.0067	12.5503	12.1623	11.8315	12.0061	11.8503	11.7924	12.5914	12.1649	12.3723	12.2072	12.2267	12.6348
Akap8	9.68597	10.6457	10.8207	10.9687	10.4158	10.8333	10.5112	10.8702	10.1441	10.3751	10.4962	10.1512	10.3486	10.6446	10.3797	10.6795	11.3181	10.9003	11.1012	11.0606	11.3602	11.0476	11.278	11.2463
Akap8l	8.63213	9.66117	9.70469	10.0411	9.68931	9.74676	9.44092	10.1776	9.6871	9.3569	9.69025	9.31072	9.50298	9.39229	9.23513	8.96206	9.75567	9.20362	9.56171	9.64788	10.5533	9.58269	10.0814	10.2672
Akap9	13.7311	13.6366	13.614	13.4348	13.4599	13.4035	13.2138	13.6184	13.3409	13.121	13.2782	13.0755	13.2043	13.097	13.1729	13.1305	13.3702	13.4466	13.2128	13.504	13.6912	13.5504	13.2521	13.6374
Akip1	7.42509	7.68783	7.80509	7.59361	7.76025	7.93235	7.93541	7.70139	8.24115	8.02665	8.03562	7.80742	7.7474	8.06025	8.09851	7.84773	7.72039	7.42793	7.22026	7.93654	7.81964	7.62148	7.69826	7.44421
Akirin1	10.5923	11.2359	11.406	11.4094	11.1745	11.1743	11.4825	11.1414	12.0214	11.8819	11.638	11.8324	11.8057	11.9315	11.5726	11.9495	11.1465	11.8636	11.6088	11.7821	11.1949	11.4168	11.3055	11.2872
Akirin2	12.5712	12.9143	12.8207	12.5203	12.4067	12.4372	12.5472	12.7236	12.6469	12.5586	12.5982	12.5287	12.7321	12.3288	12.5842	12.4105	12.7017	12.7551	12.6752	13.0656	12.7058	12.5173	12.7424	12.6967
Akna	7.5129	8.26117	7.81991	9.30689	8.38173	8.69472	7.7939	9.98272	7.19989	8.38721	8.18004	8.04307	7.30189	7.84176	8.1828	7.69088	9.76028	8.15861	8.38912	9.7639	10.6844	8.52538	9.31841	9.53629
Aknad1	5.04812	4.92886	5.53217	4.37515	4.77258	4.8023	5.28706	4.83244	5.47276	4.18614	5.19874	4.70042	4.79854	4.79796	5.16094	5.2952	5.13155	4.93036	5.51046	5.24736	5.1423	4.50455	4.93075	4.52471
Akp3	5.66943	5.54925	5.86103	5.9439	5.94738	5.99226	5.56522	5.09738	5.72023	5.49934	5.36092	5.52048	7.44384	6.00543	5.68948	5.85834	5.55515	5.43781	5.40436	5.2039	5.31382	5.748	5.74119	5.25889
Akr1a1	13.9783	14.1888	14.3303	14.3338	14.3503	14.4007	14.6986	14.23	14.411	14.8146	14.766	14.5589	14.6022	14.4777	14.5869	14.4376	14.381	14.3942	14.2267	14.1288	14.2913	14.4258	14.5643	14.3947
Akr1b1	9.54004	10.0453	10.0824	10.3753	10.3785	10.0864	10.1792	10.5327	10.5588	10.329	10.569	10.5135	9.94307	10.2137	10.2615	10.3886	10.6714	10.2363	10.4152	10.5791	10.692	10.272	10.7375	10.6862
Akr1b10	8.61996	9.59666	9.14081	9.08622	9.42593	9.15282	9.4727	9.5749	9.19698	9.61931	9.22712	9.28184	9.4509	9.2403	9.23136	9.20717	9.24281	8.9202	9.23854	9.41516	9.28517	8.85774	9.06584	9.3188
Akr1b7	12.2532	12.2486	12.6036	12.5503	12.893	12.8747	12.3908	12.8274	11.2394	13.0398	12.4139	12.5183	13.4393	12.0624	12.4759	12.1521	11.333	11.4072	10.7561	11.5605	12.1347	11.6366	11.8347	12.2753
Akr1b8	9.18965	8.36703	8.28502	8.0948	8.36033	8.26539	8.67653	8.3044	11.1395	11.2217	11.6656	11.1578	10.8553	12.1379	11.1269	11.8742	11.586	12.3932	11.8963	11.9132	10.6023	11.8305	11.6496	11.1259
Akr1c12	11.1889	11.5225	11.6735	12.529	12.1632	12.1872	11.9468	11.3064	12.0276	11.604	11.7193	11.7828	12.464	11.7917	11.658	11.7467	11.3543	11.3298	11.6039	11.5963	11.6758	11.696	11.7039	11.9421
Akr1c13	11.1846	11.7977	12.0665	12.7094	12.2672	12.2379	12.0585	11.2888	12.4215	11.9031	12.3342	12.2745	12.5336	12.3136	11.9565	12.0257	11.4978	11.6277	11.2657	11.565	11.646	12.2894	12.1791	12.3146
Akr1c14	11.2783	11.3031	12.2479	13.4971	12.7836	13.24	11.8555	11.1072	11.8309	10.8183	11.3009	11.2537	12.4546	11.8404	10.9236	11.546	9.7387	8.7067	9.14404	9.51375	11.7552	10.0816	10.7358	11.3992
Akr1c18	4.56828	4.02709	4.48505	4.09493	3.98718	4.19685	3.7514	4.0397	4.35563	3.9848	3.74264	4.33673	3.75789	3.95754	4.89251	4.77132	3.99122	3.81511	4.71838	3.80223	4.21492	4.8096	3.82353	4.21174
Akr1c19	9.58883	9.12377	9.59624	11.0803	9.98785	10.2361	9.46542	8.98973	8.95067	8.49415	8.63051	8.63796	9.99453	9.60202	8.346	8.72651	8.61712	7.52099	7.33814	8.14948	9.73054	9.85633	9.65379	9.99301
Akr1c20	2.99446	2.9419	2.98594	3.11119	2.94794	2.89499	2.91288	2.82114	3.134	3.10967	3.39223	3.51086	3.35671	2.88068	3.04662	3.19327	3.19398	3.07763	3.58857	3.30812	3.15365	3.18886	3.2245	3.09117
Akr1c21	4.62419	4.72327	4.70523	5.38429	4.91242	5.18757	5.00984	4.91209	5.35092	3.9965	4.54155	4.72944	5.2723	5.17968	5.28044	5.53384	5.09279	4.70531	5.27472	4.7843	5.26179	4.74531	5.4292	4.64375
Akr1c6	3.48934	3.53034	3.33411	3.69002	3.53413	3.86197	3.42266	4.43953	3.76135	3.62262	3.8234	3.50704	3.77138	3.71206	3.90373	3.88179	3.50751	3.98038	3.6866	3.51025	3.75018	3.97936	3.92794	3.38884
Akr1cl	3.84965	3.63521	3.3509	3.25269	3.47328	3.44428	4.23073	4.3408	3.50858	3.21984	3.35588	3.39136	3.46018	3.31027	4.09492	3.28313	3.48933	4.20109	3.87977	3.45377	3.97459	3.26933	3.50027	3.39291
Akr1d1	4.21341	4.23119	3.30007	3.48655	3.29751	3.0226	3.36875	3.54087	4.63287	3.87513	4.04312	2.9976	3.65316	3.26091	3.8626	3.66522	3.5135	3.25478	3.91453	3.71071	3.1387	3.41527	3.31188	3.70848
Akr1e1	11.3	11.6354	11.4182	11.7563	11.7329	12.0166	11.7355	11.4218	11.4999	10.9658	10.9628	11.0043	11.4928	11.3399	11.0692	11.1802	10.0967	10.307	10.448	10.5275	10.6692	11.0506	10.9743	10.7412
Akr7a5	9.39554	9.52879	9.67464	9.59809	9.73948	9.44798	9.61604	9.13729	10.0518	10.0865	9.7483	10.061	10.8939	10.2072	9.95428	9.83494	9.08653	8.82922	8.93674	8.97637	8.78023	9.57465	9.45044	9.25125
Akt1	11.9175	12.3891	12.3803	12.2238	12.5596	12.4814	12.4756	12.8423	12.5562	13.1595	13.1739	13.0236	12.6955	13.3001	12.8294	13.0649	13.7077	13.571	13.6209	13.6671	12.9544	13.4709	13.2539	13.2082
Akt1s1	11.7805	12.0082	11.6935	11.589	11.8612	11.742	11.6289	11.7195	11.7851	11.5148	11.6669	11.7828	11.8687	11.5716	11.701	11.7554	11.5756	11.855	11.4908	11.9603	12.0447	11.5179	11.6562	11.4281
Akt2	8.05483	8.62308	8.6756	8.50273	8.57422	8.80916	8.54578	8.6332	9.03486	9.23054	9.59107	8.96194	8.8906	9.54861	8.891	9.33452	9.63405	9.61508	9.21909	9.75543	9.04348	9.26209	9.11128	8.99981
Akt3	9.77055	10.1771	10.1385	10.4636	9.97204	10.3836	10.1037	10.5892	10.1692	9.77727	9.66181	9.65571	9.87043	10.0669	9.29867	9.66472	10.6667	10.2888	10.4542	11.0301	11.1572	9.82609	10.3936	11.1759
Aktip	10.1647	10.4782	10.9015	10.914	10.4801	10.7607	10.903	10.4536	10.2616	10.2487	10.4668	10.4455	10.5311	10.1791	10.285	10.4802	9.87387	10.3543	9.89789	10.0352	10.0182	10.288	10.4622	10.3547
Alad	9.73563	10.273	10.493	10.1467	10.3329	10.3321	10.336	10.1518	10.0828	10.1199	10.4633	9.91754	10.5108	10.4603	10.0519	10.5071	10.0461	10.0022	10.2739	10.1423	9.7188	10.2246	10.1954	10.2052
Alas1	14.5259	14.3818	14.6715	14.0703	14.5157	14.2446	14.6101	14.6258	14.535	13.8817	14.099	14.1276	14.282	13.7204	14.0679	14.1669	13.6169	14.2244	13.9076	13.6353	13.331	13.6789	13.5206	13.4537
Alas2	5.29906	5.32569	5.7877	5.03167	5.24084	5.70893	5.87264	5.56801	7.75019	7.78069	6.22452	6.95597	6.14601	7.00527	5.56473	6.22616	5.63895	6.8229	7.29754	6.24644	5.48793	5.38003	5.80187	5.55426
Alb	5.35851	5.32853	4.85969	5.2491	5.20721	5.08668	5.52189	5.42359	6.28274	5.64529	5.59856	5.53849	6.02368	5.71376	6.68288	5.58064	5.68801	6.13736	7.02067	5.80544	5.80257	5.58965	5.81673	5.28669
Albfm1	6.69149	6.48707	5.93674	5.70483	6.28448	6.11032	6.2187	5.94082	6.24375	5.78924	6.38386	6.42815	6.42275	6.10791	7.21641	5.95707	5.63087	6.21922	6.64406	6.19652	6.69446	6.16185	6.10961	6.16944
Alcam	13.1376	13.1245	13.0293	12.4614	12.422	12.6311	12.9647	12.8309	13.2182	13.0205	13.2708	13.1101	12.8165	13.2464	13.151	13.3132	13.1511	13.75	14.0126	13.6003	12.922	13.5906	13.1907	13.4074
Aldh16a1	7.39305	8.07897	8.39603	7.7837	8.59003	8.13036	8.04302	7.91548	7.85177	8.22236	8.15809	8.13862	8.66196	8.02993	8.1886	8.02203	8.00792	7.86965	8.08994	8.08014	7.61821	8.10864	7.92188	7.94924
Aldh18a1	11.1785	11.3038	11.7262	11.2804	11.0892	11.2042	11.1765	11.6159	10.9278	11.9556	11.4981	10.9642	11.5919	12.0196	10.1495	11.4798	11.7252	11.3091	11.2121	11.7221	10.3987	11.6057	10.862	10.9934
Aldh1a1	13.3336	14.2309	13.9908	15.1679	13.9971	14.3603	14.3226	13.7525	13.4971	12.9563	13.4846	13.2797	14.795	14.1421	13.1396	13.8501	12.1768	12.5767	12.297	12.668	13.4219	13.6075	13.5473	13.5648
Aldh1a2	7.81923	7.87227	7.7113	7.16172	7.58313	7.30558	7.55692	7.4058	8.50089	7.93212	7.39569	7.62055	7.69881	8.51016	6.88578	7.78754	7.76692	7.76533	7.61318	8.12469	7.24191	8.21161	7.63862	7.12196
Aldh1a3	7.04221	7.53461	7.72804	8.12572	8.03454	7.80814	7.36155	7.71288	9.37628	9.06467	9.21312	9.18385	9.74276	10.4087	8.22267	9.84406	10.2763	10.5677	10.1132	10.3283	9.57774	10.4336	10.1041	9.72141
Aldh1a7	9.34405	9.92758	9.85296	10.6402	9.31388	10.1134	9.62182	10.0036	9.48041	9.00975	9.22654	9.09858	10.471	10.0039	9.35723	9.69972	8.41314	8.53	8.18591	8.46168	8.92606	9.57297	8.83236	9.0601
Aldh1b1	13.0363	13.2203	13.706	13.7726	14.1593	14.1715	13.6003	13.3097	13.6864	14.2632	14.1829	13.6748	13.5271	13.9549	13.6334	14.0383	13.4095	12.1171	12.6717	12.715	13.1885	12.6959	12.9921	13.0572
Aldh1l1	11.5781	11.6861	11.9702	11.3601	12.0968	12.0719	11.6512	11.7063	10.2885	11.625	11.3784	11.24	11.3255	10.8443	11.4568	11.0804	11.0852	10.6738	10.7692	10.7447	10.565	10.6557	10.5794	10.739
Aldh1l2	4.9083	4.70118	4.80271	4.60701	5.31117	4.86634	4.63319	5.23261	4.77148	4.78607	4.88108	4.69032	5.02495	4.6621	5.32177	4.76862	4.29891	4.88706	4.62673	4.44596	4.72651	4.82852	4.49649	4.26664
Aldh2	12.6786	13.7177	13.862	13.8502	14.0583	14.1532	13.8685	13.7881	13.9449	14.0463	14.1493	14.0047	14.0009	14.2811	14.0547	13.9725	14.1128	13.957	14.3635	14.1166	14.1811	13.951	14.1834	13.9781
Aldh3a1	3.12289	3.11057	3.00832	3.22845	3.03457	3.30723	3.43616	3.76416	3.35546	2.95699	3.15124	3.23938	3.38957	2.97749	3.12548	3.04827	3.41786	3.2524	3.39268	3.36753	3.28765	3.23345	3.60449	3.45237
Aldh3a2	12.836	13.5368	13.6077	13.637	13.4713	13.5474	13.8138	13.7117	13.6395	13.7385	13.7045	13.5805	14.3401	13.6038	13.9718	13.6207	13.6578	13.4243	13.5994	13.695	13.572	13.6386	13.6941	13.531
Aldh3b1	9.77203	9.52394	9.99659	9.60281	10.0752	10.0937	9.71166	10.0113	8.67925	9.42975	9.29074	9.17453	10.1517	9.71011	9.31892	9.1441	8.7574	8.48749	8.50017	9.08033	9.22287	9.38727	9.09498	8.91588
Aldh3b2	6.1512	5.73322	5.66566	5.52849	5.96338	6.19083	6.16615	5.56052	5.96033	5.77068	6.15367	5.56274	5.81718	6.03686	6.03227	5.96512	5.73103	5.88969	6.10314	5.63281	5.85761	5.07595	5.56311	5.84522
Aldh3b3	4.78933	5.38233	5.41304	4.62123	4.8573	4.76368	4.92736	4.84531	5.05423	5.46144	5.12107	5.54327	5.67162	4.94291	5.98435	5.16578	5.38547	5.3295	6.09168	5.27394	5.31496	4.40074	5.24621	4.9021
Aldh4a1	7.94179	7.77218	9.31534	8.89137	9.31098	9.38008	7.77571	9.34668	6.62589	8.95506	8.42537	8.18816	10.3598	7.55022	7.31187	7.25341	7.19914	5.33026	5.75641	6.44115	7.10278	6.50998	7.26562	7.11961
Aldh5a1	7.92783	8.38477	8.56645	8.22201	8.58565	8.48052	8.50145	8.2486	8.489	8.67811	8.70298	8.36425	9.21826	8.92222	8.44239	8.68254	8.23137	8.09208	7.67361	8.53383	8.23125	8.62633	8.27284	8.10175
Aldh6a1	7.82645	9.32139	9.35793	9.52871	9.41766	9.52548	9.7781	9.07099	9.79079	9.68335	9.71117	9.58349	9.93843	9.49845	8.8189	9.33769	8.44385	9.36766	8.54189	8.93055	9.06291	8.81267	9.00361	9.00252
Aldh7a1	7.72485	8.50992	8.23327	8.09189	8.42877	8.20723	8.39606	7.93926	8.35772	8.35963	8.73817	8.24289	8.03408	8.11773	8.51777	8.15229	7.57431	8.30432	7.41439	7.62914	7.82984	7.86314	8.07545	7.62025
Aldh8a1	3.77388	3.48234	3.08377	3.34951	3.49217	3.68072	3.39141	3.60851	3.18278	3.53135	3.31663	3.19397	3.66917	3.23857	3.39458	3.50787	3.32236	3.30348	3.10554	3.47104	3.24904	3.14177	3.14696	3.34977
Aldh9a1	14.0439	14.9367	15.0974	15.0437	14.8474	15.029	14.9056	14.7386	14.6518	15.0357	14.9776	14.8575	15.2805	15.0797	15.0899	15.1418	14.9486	14.6776	14.7181	14.6778	14.706	15.087	14.9416	14.761
Aldoa	14.5294	15.4152	15.2714	15.1246	15.4518	15.3314	15.5101	15.3857	15.1423	15.2008	15.3218	15.3417	14.9971	15.1723	15.3157	15.1345	15.0903	15.3076	15.122	15.2325	15.0832	15.2286	15.1592	15.1743
Aldoart1	5.42101	5.78536	5.5403	5.43143	5.68756	5.56515	6.07907	5.6889	5.92813	5.70777	5.72049	6.0437	5.68196	5.24368	5.92827	5.66518	5.68724	5.45763	5.70204	5.43141	6.01715	5.33938	5.41255	5.51572
Aldoart2	6.41967	6.72998	6.84485	6.5416	6.51528	6.76523	6.93793	6.66852	6.56448	7.01953	7.03087	6.94169	6.74115	6.62931	6.79816	6.72705	6.84427	6.80126	6.90211	6.78137	6.88056	6.75109	6.6624	6.61693
Aldob	17.2146	17.0972	17.1844	17.2543	16.9587	17.0822	17.2154	17.1665	17.2429	17.1221	16.9856	17.0907	17.4972	16.97	17.0029	17.0069	16.9423	16.6327	16.8535	16.8621	17.0367	16.9018	17.0792	17.1128
Aldoc	7.17224	7.96733	8.14672	7.83085	8.41955	8.46545	8.30205	7.79243	7.8489	8.06721	8.07807	7.93706	8.26505	8.06724	7.74853	7.85182	7.44559	7.24837	7.79547	7.82308	7.716	7.52532	7.90019	7.7335
Alg1	6.45899	6.60875	6.87876	6.66117	7.19355	6.88191	7.16374	6.8606	6.36608	6.73357	6.60284	6.73756	6.40353	6.91415	6.45046	6.86288	6.85892	7.37318	6.45412	6.91929	6.71318	7.30549	6.68584	7.32092
Alg10b	10.7263	11.1821	11.2317	10.912	10.9671	10.8647	10.893	10.8165	10.8514	10.5015	10.8324	10.8051	10.5097	10.9014	11.1432	11.1346	11.3119	11.1909	11.6918	11.4695	11.108	11.1296	11.1611	10.8274
Alg11	9.10844	9.44063	9.64216	9.2652	9.01464	9.14698	9.21567	9.10169	9.06384	8.92433	8.8854	9.18357	9.30239	9.08596	8.88055	9.41014	9.67544	10.1244	9.7995	9.9482	9.41575	9.72613	9.58432	9.33715
Alg12	9.83689	9.15039	8.63153	9.09231	9.56984	9.42377	8.78891	9.37847	8.48695	9.54954	9.46579	8.66984	8.41082	9.03664	9.20889	9.04404	9.26143	8.92411	8.12253	8.94568	8.39806	9.08952	8.58393	8.37591
Alg13	6.62715	6.55132	6.60213	6.36535	6.73268	6.41006	6.89297	6.44906	6.53423	7.12009	6.96232	6.75597	6.71549	6.88286	6.37293	6.97852	6.76248	6.55217	6.01575	6.85981	6.36306	7.04919	6.48029	6.48034
Alg14	9.695	9.31049	9.24361	8.86527	9.37557	9.16931	9.46415	9.23483	9.4825	9.3115	9.55286	9.01072	8.70666	9.10622	9.18053	9.09551	9.03926	9.15213	8.89253	9.15905	8.62849	8.92841	8.83029	8.68584
Alg2	9.50944	10.0653	10.7365	10.4339	10.5571	10.5999	10.3896	10.2201	9.53656	10.1169	10.3534	9.97106	9.42351	10.2951	10.2266	10.3869	10.8696	11.1605	10.7567	11.3683	10.4859	10.7129	10.5281	10.393
Alg3	9.65639	8.86633	8.66264	8.00539	9.10661	8.51357	8.42948	9.07288	8.37774	9.07645	9.1118	8.66287	8.40391	8.99586	8.57268	9.18841	9.61232	8.8934	8.81133	8.74093	7.9532	9.01317	8.95451	8.09789
Alg5	11.5196	12.0231	11.9955	11.8523	12.0772	12.0703	12.2067	12.0988	12.379	12.1744	12.1614	12.0132	11.9895	12.1256	12.2599	12.1211	12.4467	12.4832	12.6625	12.569	12.0975	12.2633	12.2544	12.3102
Alg6	10.0289	9.56017	9.743	9.37501	9.77544	9.84255	9.18003	9.46897	9.39242	9.84183	9.95853	9.77817	9.75108	9.43566	9.52745	9.86991	9.42656	9.25167	9.35174	9.69871	9.40796	9.46694	9.39623	9.47044
Alg8	8.70789	8.79378	8.351	8.35614	8.50654	8.27622	8.36807	8.47443	8.11464	8.48126	8.54285	7.98317	7.55092	8.47657	8.78191	8.87721	8.76981	8.37294	8.47103	8.33403	8.19796	8.86844	8.58497	8.11612
Alg9	9.28577	9.76745	9.98293	9.49269	9.7324	9.67147	10.0813	9.94788	9.3796	9.98993	10.0263	9.83646	9.33182	9.5557	10.0569	9.7928	9.71626	9.96244	10.0628	9.77153	9.12505	9.69301	9.4909	9.49039
Alk	4.22503	4.20191	4.3941	4.20601	4.18352	3.85787	3.86816	4.22702	4.19966	4.40237	4.20651	3.95311	4.551	4.21054	4.69688	4.27627	4.28046	4.26297	4.61915	4.71679	3.97407	3.90835	4.52693	3.89188
Alkal1	4.42492	4.00111	3.64318	3.66926	3.84715	3.87015	3.96568	3.81807	3.87043	3.70298	3.35207	4.36505	4.06427	3.69901	3.63089	4.08931	3.30203	3.98034	3.68763	3.72356	3.95104	4.14701	3.7906	4.34353
Alkal2	3.52729	3.47277	3.18247	3.62849	3.2031	3.4403	3.15412	3.293	3.48514	3.26343	3.71535	3.38895	3.37484	3.48982	3.85505	3.50622	3.57158	3.60374	3.24956	3.4218	3.36612	3.3668	3.46225	3.46538
Alkbh1	6.73102	6.17303	6.31295	6.29382	5.85823	6.17959	6.1644	6.1191	6.03816	6.55239	6.30527	6.42965	6.06661	6.80644	6.28993	6.07206	6.54448	6.53291	5.87097	6.36441	6.17434	6.47514	6.60318	6.46812
Alkbh2	7.44921	7.2504	6.95515	6.55983	6.86112	6.6285	6.93731	6.61483	7.00951	7.04074	6.80385	6.92933	7.50601	6.90746	7.08291	6.99305	6.89823	7.06215	7.24898	7.33511	7.13271	6.76513	7.18772	6.57894
Alkbh3	9.58234	10.1647	10.3538	10.0869	10.4356	10.4573	10.1536	10.4689	10.1079	10.4298	10.6518	10.4127	10.6549	10.4827	10.3085	10.5182	10.2353	10.2745	10.0969	10.3803	10.6927	10.6014	10.3879	10.3677
Alkbh4	7.23626	7.61657	7.60105	7.16463	7.83801	7.41697	7.5602	7.4154	7.57985	7.89558	7.60817	7.85655	7.65941	7.87901	8.05737	7.90805	7.95399	7.95275	8.07313	8.22651	7.41686	7.73311	7.91447	7.41014
Alkbh5	10.2692	11.4136	11.7623	11.4797	11.6239	11.5557	11.2391	11.4009	10.6971	11.6583	11.4325	11.2318	11.4849	11.3427	11.501	11.6605	11.7359	11.4604	11.6948	11.7957	11.3681	11.8144	11.4713	11.6379
Alkbh6	11.0713	11.2228	11.2701	11.2934	11.3617	11.3923	11.4935	11.5963	11.2905	11.4423	11.1486	10.9002	11.1438	11.4217	11.2568	11.1694	11.6822	11.0726	10.7603	11.3505	11.4176	11.1328	11.4775	11.2663
Alkbh7	8.10107	8.15999	8.84918	8.47269	8.79457	8.56423	8.92708	8.76397	8.08194	8.29328	8.06865	8.10242	7.96778	7.7819	7.9512	7.96456	7.63358	7.46289	7.90188	7.86572	7.35238	7.5706	7.79978	7.71532
Alkbh8	10.881	10.9631	11.1806	10.9759	10.4829	10.7684	10.6246	10.7388	10.7867	10.829	10.8032	10.5876	10.8587	11.1375	10.653	10.8941	11.3681	11.3923	11.3563	11.5847	11.2941	11.245	11.2358	11.1895
Allc	3.49212	3.16838	3.21745	3.18057	3.38188	3.24556	3.25922	3.36863	3.33117	3.13433	3.14968	3.18322	3.29088	3.38513	3.72056	3.18439	3.16272	3.40812	3.18418	2.98244	3.48759	3.26938	3.128	3.28756
Alms1	9.33346	9.46071	9.68977	9.23032	9.33465	9.58557	9.1616	9.22756	8.85785	8.99792	8.97211	8.99932	8.82747	8.96697	8.87373	9.10365	8.36432	8.29374	8.08039	8.25328	8.71229	8.82636	8.8704	8.63614
Alms1-ps2	5.24416	5.60656	5.86201	5.71616	5.68811	5.82811	5.45162	5.85016	5.95611	5.37084	6.03263	5.6616	5.92825	5.41539	6.2492	5.56032	6.39347	5.49006	6.41141	6.03265	5.94989	6.06303	5.95205	5.42906
Alox12	5.28344	4.87855	4.76941	4.76287	4.73616	4.71072	4.70814	4.92914	4.7843	4.63765	4.68531	4.5818	4.44951	4.83821	4.69052	4.78254	4.35626	4.84814	4.58399	4.28552	4.49635	4.43107	3.92342	4.11365
Alox12b	6.00092	6.26692	5.38817	5.21343	5.34423	5.75374	5.32164	5.40442	5.75306	5.46034	5.51694	5.92666	5.76814	5.32785	5.85919	5.85051	5.52351	5.04185	5.61634	5.75251	5.65648	5.49531	5.48993	5.1394
Alox12e	4.75422	4.07338	3.6184	3.98665	3.70015	3.69461	3.76222	4.31768	3.99256	3.76703	3.64037	3.83365	3.73435	3.16335	4.22505	3.78217	4.04024	4.04373	3.86128	3.98998	3.45707	3.46959	3.62754	3.63247
Alox15	6.41643	5.93397	5.94106	5.68937	5.50498	5.88599	6.05003	5.56835	5.98479	5.19963	5.63607	5.62574	5.78863	5.22382	5.84875	5.63507	6.08153	6.26628	5.96557	6.07374	6.09708	6.19895	6.07914	6.01348
Alox5	5.28631	4.81332	5.27752	4.9704	5.02273	5.4237	5.09187	4.6381	5.40127	5.30404	4.91858	4.63453	5.21596	5.15424	5.09274	5.78011	5.0929	5.16202	5.38794	5.2203	5.23058	5.48426	5.63421	4.95346
Alox5ap	8.55023	8.76087	9.01325	8.65036	8.47634	8.5247	9.0381	8.7266	9.33137	8.7417	8.91254	9.18899	9.11675	9.069	8.88136	9.02085	9.73984	10.3394	10.4797	9.70543	9.3129	9.51343	9.30552	9.54339
Alox8	7.12843	6.90438	6.59168	6.58654	6.87897	6.1921	6.42388	6.95622	7.21238	6.57416	6.89181	6.99336	7.35023	6.75634	7.08609	6.51827	6.58879	7.12508	6.67362	6.86462	7.00545	6.43305	6.4929	6.7419
Aloxe3	6.86027	5.628	5.5439	5.85085	5.6768	5.40549	5.77906	5.74088	9.64113	7.38011	7.92715	8.1426	7.49923	8.22525	7.95482	8.02387	7.51418	8.66758	7.82675	8.11898	6.23582	9.18447	7.75101	7.40996
Alpi	15.8886	15.5507	15.8498	16.113	15.3367	15.6211	15.5046	15.6614	14.7361	15.7586	14.8998	15.1381	16.3941	15.5392	14.7883	15.509	14.9223	13.3196	13.9456	14.6135	14.7112	15.0737	14.8087	14.8155
Alpk1	7.40048	7.93466	8.02261	7.6923	7.60904	7.83087	7.70996	6.91841	8.05558	8.1612	8.4207	7.94397	7.98766	8.21732	8.12024	8.44283	8.10701	8.20829	8.51484	8.01791	7.81151	7.73486	7.72139	6.95221
Alpk2	4.68188	3.95023	3.62993	4.19992	4.0696	4.70838	3.85617	4.5301	3.78384	3.80034	3.76597	4.1403	3.83615	3.95975	3.97013	4.66901	3.70161	4.20267	4.24006	3.69034	4.02699	3.94115	4.07209	3.97751
Alpk3	5.11339	5.03212	4.55954	4.98381	5.75496	4.90177	5.10523	5.33504	4.93957	5.15461	5.61829	5.28352	5.19376	4.99292	5.17213	4.92493	4.48617	4.93683	4.01386	4.66441	5.05612	5.48556	4.59668	5.02133
Alpl	5.08651	5.15079	4.71194	5.47343	4.90725	5.15839	4.8605	4.92721	5.59149	5.47403	5.55056	5.11584	6.10121	7.2825	5.62388	6.45466	6.54434	6.66268	5.77093	6.25477	5.38554	6.34049	5.87202	5.35681
Alppl2	4.13057	4.12914	3.79836	3.78621	3.54814	3.75245	3.72241	3.85242	4.66101	3.37795	3.78566	3.94687	4.79221	4.58535	3.78454	4.13251	3.53916	3.65698	4.14609	4.0119	3.51602	4.25166	3.55376	3.76543
Als2	8.34627	8.21978	9.89716	10.4256	10.5861	11.0923	8.64665	9.10002	9.95745	10.353	10.1877	10.0185	10.9721	10.445	10.2947	10.2141	9.44512	9.5654	8.85282	9.41404	9.30085	10.0152	9.57817	9.59667
Als2cl	5.5816	6.42218	6.72382	6.91272	6.24676	6.6795	6.52611	6.48217	8.53273	7.35914	7.68572	7.72561	8.06279	7.83026	8.15268	8.09217	7.4913	7.71188	7.75796	7.46744	7.74493	8.52069	8.32633	7.6791
Alx1	5.58752	5.18105	4.33978	4.63845	4.92552	4.84415	5.01024	5.29923	4.69403	4.72944	4.79429	5.29537	5.05388	4.69099	5.49122	5.03744	5.05975	4.81091	5.27412	4.00585	4.97809	4.98405	4.32782	4.80138
Alx3	3.92609	3.95073	4.11514	3.4116	3.63806	3.66212	3.94782	3.94262	3.98637	3.95318	3.70931	3.89944	4.11367	3.86261	4.08075	4.01929	3.78704	4.06893	4.33651	4.13122	3.99641	3.87211	4.35643	4.07942
Alx4	4.50964	4.55414	4.28346	4.24429	4.20453	4.31431	4.24104	4.77313	4.40672	4.27841	4.09559	4.36187	4.35558	4.33171	4.38947	4.0539	4.30756	4.23706	4.02287	4.41477	4.52772	4.22111	4.2971	4.11535
Alyref	13.5176	13.4941	13.2194	13.1815	13.0785	13.0348	13.3959	13.3962	13.791	13.451	13.7522	13.4576	13.1993	13.7322	13.4086	13.6988	13.3629	13.8021	13.5708	13.4387	13.1661	13.5471	13.5516	13.4986
Alyref2	7.23179	7.3707	7.46013	7.29096	7.3567	7.71629	7.33789	7.4027	7.25061	7.25749	7.25165	6.89023	7.14942	7.21815	6.88045	7.20892	7.40177	7.46341	7.15299	7.77719	7.00075	7.33078	7.38241	7.4622
Alyreffm1	4.53764	4.35743	4.23699	3.78108	4.1615	4.23943	4.06881	4.34148	4.37373	4.0118	4.15915	3.86863	4.19059	4.20805	4.59429	4.19291	3.89447	4.16911	4.36157	4.01795	4.11484	3.62484	4.15566	3.93464
Alyreffm10	4.77765	4.69996	4.40773	4.82823	4.5888	4.23991	4.60239	3.84314	5.24169	4.40542	4.73433	4.97405	4.99768	4.54171	5.05788	4.48145	4.4914	4.68659	6.14358	5.10809	4.7913	4.42016	4.88938	4.58483
Alyreffm11	3.96004	3.89761	3.86426	3.9557	4.17598	3.70713	3.80318	3.63078	4.53689	3.90729	4.02549	4.03976	4.26906	3.86799	4.09313	4.10659	4.13101	3.87064	4.9166	4.4797	3.98007	3.70385	4.14009	3.6205
Alyreffm4	4.22039	4.01538	4.02636	3.6362	3.7579	3.68288	3.63668	3.51525	3.69003	3.81017	3.78653	3.52974	4.12304	3.63776	4.49406	3.87579	3.73277	3.63022	4.20869	3.72375	3.84558	4.07419	3.84231	3.54968
Alyreffm5	5.99475	4.92749	5.33949	5.28954	5.63856	5.31325	5.31515	5.27309	5.93025	5.23729	5.59363	5.87606	5.47934	5.13644	6.09817	5.70636	5.61837	5.48318	5.24314	5.08723	5.63839	5.7966	5.35275	5.53844
Alyreffm8	5.92369	4.89753	5.4038	5.20389	5.46022	5.05644	5.2847	5.26908	6.02489	5.23327	5.5397	5.9124	5.4114	5.06535	6.24245	5.68164	5.58535	5.54572	5.80792	4.98003	5.61158	5.79625	5.52737	5.53442
Amacr	6.21654	6.75006	7.05011	6.53483	7.0269	6.85658	7.17378	7.11196	6.41962	6.49566	6.53324	6.25246	6.61876	6.82996	6.38912	6.39581	6.20891	6.32905	6.07007	6.15297	6.50352	6.75196	6.37894	6.41935
Ambn	4.10039	3.93238	4.13768	4.15831	4.31682	4.07086	3.75153	4.22081	4.09743	3.69091	4.06421	3.86693	4.34801	4.03961	3.90978	4.30258	3.84003	3.84445	4.4762	4.3825	4.10374	4.24392	4.09797	3.54258
Ambp	4.88879	4.5668	4.62909	4.25451	4.73017	4.26474	4.38376	4.36734	4.85064	4.44703	5.02849	4.40636	5.1019	5.12757	4.74779	4.43113	5.01599	4.43369	4.7129	4.30518	4.77128	4.94691	4.52135	4.20113
Ambra1	14.5847	13.4218	13.4448	13.5422	13.7435	13.656	13.259	13.7656	13.123	13.9875	13.8856	13.3778	13.2591	13.8558	13.9377	13.9902	13.7721	13.6521	13.6491	13.8339	13.7939	13.7773	13.721	13.4861
Amd2	9.61315	10.5477	10.8311	10.5417	10.739	10.5854	10.4754	10.4147	10.9088	10.2989	10.3677	10.1688	10.8359	10.9764	10.3738	10.8953	11.6134	11.9172	11.6549	11.7199	10.7946	11.6655	11.3292	11.0545
Amdhd1	4.2425	3.7384	3.65899	3.79599	4.09666	3.79011	4.04376	3.72779	3.81838	3.64437	3.93327	3.96528	4.01441	3.85744	3.82357	3.68661	3.82858	3.79924	3.45422	3.98028	3.94262	3.75311	3.94458	3.80042
Amdhd2	11.112	11.1477	11.5068	11.9329	12.1021	12.2722	11.2999	11.0274	11.3375	11.8134	11.6419	11.2958	11.5209	11.3711	11.8349	11.5644	11.1917	11.0137	11.1439	11.4265	11.4532	11.7014	11.4847	11.7024
Amelx	4.0907	4.43407	3.69956	4.18377	4.02657	3.94047	4.16288	4.18912	4.41228	4.60792	3.88944	4.30038	4.1418	3.88902	4.41613	4.25626	4.04414	4.02028	4.10161	4.29048	4.49873	4.57763	3.58144	4.18499
Amer1	7.41127	7.36696	7.10576	7.19475	7.01721	7.04201	7.41173	7.15188	6.56308	6.9255	7.01482	7.1748	7.24963	7.14211	6.27067	7.12632	7.01581	6.92389	6.57508	7.18077	7.61732	7.24737	7.38605	7.51009
Amer2	4.12264	3.9769	3.86524	3.8055	3.9065	3.79955	4.0624	3.92756	4.10413	3.77573	4.36373	4.2176	4.13582	3.88566	4.12563	4.01913	4.26565	4.15968	4.11282	4.40785	4.26582	4.19967	3.85575	4.01344
Amer3	3.4213	2.93026	2.95794	3.41651	3.07465	3.11763	3.37923	3.22	2.87816	3.06347	2.92693	2.96513	2.99371	2.98832	2.8611	3.08585	3.03292	2.86755	3.22797	2.99791	3.14898	2.75154	3.04427	3.08182
Amfr	9.57671	10.2893	10.0863	10.5093	10.4403	10.5378	10.6256	10.4024	10.5263	10.7699	10.7418	10.4587	10.3825	10.6447	10.621	10.6745	10.648	10.4293	10.3595	10.8396	10.4768	10.737	10.7737	10.4
Amh	3.35143	3.24736	3.27657	3.23486	3.32038	3.18957	3.27713	3.31052	3.43271	3.22911	3.39927	3.13993	3.3384	3.2563	3.17206	3.16727	3.33974	3.06554	3.79971	3.3503	3.29527	2.96851	3.43384	3.20261
Amhr2	3.84323	4.19704	3.87958	3.87019	4.15605	3.91071	4.37655	4.4939	4.11894	4.37147	4.30419	4.2454	4.50661	4.1548	4.59045	4.63152	4.4085	4.63768	4.8136	4.38422	4.21523	4.53049	4.07335	4.09156
Amigo1	9.10313	9.10304	9.05718	8.81743	8.95909	8.84503	9.20213	8.58967	8.34675	8.40286	8.92116	8.8845	9.03192	8.60391	8.54145	8.95622	9.21214	9.0824	8.81552	9.02685	8.68103	9.59599	9.07028	8.95423
Amigo2	5.44349	4.883	5.54309	5.31024	5.21304	5.02441	5.2479	4.96806	5.39294	5.28596	5.40133	5.39753	5.28725	5.17403	5.58377	5.51646	5.41757	5.67533	5.00293	5.39714	5.60063	5.3607	5.6759	5.90207
Amigo3	6.72602	6.41369	6.93928	6.7897	6.89206	6.64427	6.75253	6.8372	7.01451	6.50141	7.35063	7.16047	6.93646	7.41828	7.16346	7.55224	6.70535	6.84307	6.66096	7.15081	6.09652	7.03432	6.037	5.91311
Ammecr1	10.6087	10.716	10.7615	10.0874	10.6483	10.4277	10.7947	10.5637	10.1891	10.3902	10.6336	10.3077	10.0991	10.3246	10.4355	10.5743	10.6273	10.5519	10.5242	10.6945	10.2817	10.3905	10.19	10.4506
Ammecr1l	11.9123	11.6224	11.5187	11.5147	11.5666	11.639	11.4734	11.5174	11.5322	11.492	11.3686	11.2154	11.4698	11.1393	11.1441	11.2766	11.7628	11.5969	11.2502	11.7645	11.4036	11.4806	11.4823	11.3026
Amn	8.82601	9.33909	9.4833	9.86166	9.68374	10.3397	9.05878	8.89082	8.48565	9.52158	9.20692	8.92741	9.61483	9.43392	8.71858	8.9075	8.87663	7.89551	8.19391	8.21654	8.33545	9.04405	8.81191	8.56893
Amn1	10.4358	10.4106	10.2959	10.5288	10.256	10.3113	10.4963	10.3124	9.99189	9.15902	9.48309	9.47109	9.97227	9.5722	8.9653	9.82785	9.80055	10.0498	10.069	9.86181	9.71572	10.1184	9.88452	10.1841
Amot	7.98706	8.3954	8.38661	8.05143	8.31141	8.01166	8.33396	8.05692	8.28285	8.29931	8.47381	8.35156	7.72429	8.10827	8.6063	8.22207	8.01355	7.91779	7.69596	7.86643	8.06591	7.86219	8.20549	7.97373
Amotl1	6.77837	6.93966	6.72567	6.92581	7.14648	6.66351	7.0976	6.2508	7.92664	7.0937	8.04433	7.56263	6.76697	7.79506	7.09383	7.75506	7.32773	8.26425	7.43128	7.09213	6.66773	7.86472	7.56553	7.55413
Amotl2	6.83884	7.40362	7.16648	7.18388	7.03371	7.16667	7.52467	7.19366	7.45799	7.08168	7.30026	6.94385	7.53483	6.92641	7.39977	7.14879	7.22147	7.47167	7.08044	6.90092	7.28418	7.4451	7.50276	7.4086
Ampd1	3.62341	3.4949	3.24462	3.30368	3.66361	3.64049	3.47165	4.26958	3.31835	3.88245	4.0709	3.77358	3.60225	3.7176	3.73745	3.24468	3.56362	3.40495	3.52225	4.2495	3.39258	4.22399	3.37898	3.31367
Ampd2	9.33158	9.45734	9.6908	9.62572	9.99877	10.003	9.74113	9.57364	9.54443	10.1184	9.55492	9.58582	9.90753	10.784	9.68617	10.0206	10.805	10.8908	10.7756	10.7052	9.96235	10.795	10.3185	10.1965
Ampd3	11.4687	11.5718	11.8584	11.6528	12.1808	12.0581	11.7223	11.3937	11.4345	10.6647	11.7857	11.1597	10.8155	12.047	11.192	12.1931	12.6092	13.7199	13.239	12.9673	11.2104	13.2599	12.6945	12.0847
Amph	6.20859	6.07077	6.02391	6.33443	6.4681	6.46974	6.16819	6.04476	5.97264	5.94116	6.18572	6.52593	6.1714	6.7622	5.91176	6.27831	6.09972	6.09803	6.66784	5.99204	6.04146	6.05459	6.41788	5.86973
Amt	4.88204	5.11793	5.06694	5.24699	5.20026	4.81463	4.90495	4.84266	5.19709	4.52856	4.5771	4.47354	4.82991	4.43096	4.8156	4.3803	4.11443	4.55258	4.39328	5.02512	4.62148	4.87466	5.05586	4.95674
Amtn	4.67333	4.72147	4.69529	4.95516	4.72101	4.54033	4.65869	4.70247	4.54509	4.35849	4.57316	4.6218	4.25963	4.58567	4.25421	4.33484	4.66726	4.78867	4.77815	4.35422	5.09657	5.03882	4.21821	4.81939
Amy1	4.58304	5.99723	5.27285	5.32073	4.82646	5.82994	6.81535	5.29475	5.97702	5.16722	6.80996	5.67455	5.80413	6.62448	4.36112	6.13982	4.07075	8.09313	7.13655	5.75969	5.03043	6.68232	5.36336	6.42392
Amy2a1	4.49049	4.70177	5.11266	4.82406	4.56576	5.02646	4.56516	4.43559	4.94552	4.74397	5.04561	5.1892	5.26241	4.59571	5.06253	4.94209	4.87009	5.77811	5.21366	5.10878	4.77428	4.55744	4.77274	4.92931
Amy2a2	4.49049	4.70177	5.11266	4.82406	4.56576	5.02646	4.56516	4.43559	4.94552	4.74397	5.04561	5.1892	5.26241	4.59571	5.06253	4.94209	4.87009	5.77811	5.21366	5.10878	4.77428	4.55744	4.77274	4.92931
Amy2a3	4.49762	4.74988	5.13885	4.68022	4.74251	5.18444	4.55362	4.42951	4.9334	4.79423	5.05814	5.04907	5.33061	4.52949	5.31806	4.9714	4.85212	5.88983	5.13999	4.98636	4.70971	4.51423	4.77405	4.76318
Amy2a4	5.44053	5.35466	5.81973	5.47315	5.40403	5.65241	5.23437	5.08727	5.53996	5.3957	5.67295	5.88594	6.08043	5.18356	6.03824	5.63387	5.50576	6.60191	5.79776	5.67769	5.38045	5.20519	5.43182	5.39042
Amy2a5	4.3692	4.43168	5.07343	4.77582	4.31984	4.9332	4.51298	4.36689	4.90506	4.7984	4.71206	4.80078	5.57229	4.35492	5.25984	4.98447	4.7491	5.82796	5.31449	4.88904	4.57314	4.77975	4.85412	4.87641
Amy2b	4.86172	4.20118	4.37432	5.06536	4.73607	4.36388	4.56857	4.05872	4.37143	4.36029	4.25211	4.24943	4.25789	5.12257	4.22922	4.28822	4.33906	5.07457	5.47307	4.24601	4.52603	4.89039	4.08538	4.32313
Amz1	6.43382	6.6199	6.40009	6.59517	6.59729	6.18135	6.53354	6.98702	6.19746	6.25709	5.87601	6.77258	6.02904	6.1256	6.0281	6.49095	6.27115	6.05845	6.53797	6.33942	6.5601	6.44665	5.96267	6.52609
Amz2	12.202	12.4206	12.5485	12.4344	12.3766	12.4163	12.6729	12.6443	12.7442	12.2797	12.3656	12.3625	12.4579	12.5052	12.3445	12.5211	12.3897	12.2931	12.8047	12.5616	12.7127	12.505	12.7557	12.6033
Anapc1	11.4841	11.8863	11.7218	11.5988	11.4712	11.6166	11.7639	11.7359	11.0359	11.5058	11.4984	11.427	11.4205	11.2582	11.5083	11.5305	11.6106	11.6115	11.5907	11.4522	11.6565	11.6043	11.5735	11.6108
Anapc10	11.0533	10.2047	10.3821	10.1622	10.0294	10.2069	10.2127	10.5984	10.068	9.52699	9.36884	9.79633	9.61258	9.76244	9.36765	9.70349	10.0883	10.4429	10.3445	10.1707	10.0899	10.427	10.3685	10.3277
Anapc11	9.25069	8.82831	8.68527	9.07075	9.06192	8.8327	9.00805	9.0662	9.06022	8.8905	8.95669	8.89781	8.6801	9.26595	9.14396	9.30514	8.66999	8.45713	8.46805	8.5536	8.27645	8.96509	8.96581	9.03702
Anapc13	14.7881	13.829	13.8122	13.7714	14.3943	14.2705	14.1633	14.1785	14.4025	14.4318	14.5454	13.9868	13.9094	14.3543	14.1286	14.0512	14.0285	13.666	14.0085	13.6852	13.6097	13.998	14.1872	14.0178
Anapc15	11.8662	11.8752	11.8361	11.4652	11.4683	11.3033	11.7443	11.5185	11.8062	11.1274	11.7356	11.8692	11.6324	11.83	11.9876	11.6404	11.368	11.1984	12.1799	12.0176	11.5848	11.721	11.5956	11.5885
Anapc16	11.5865	12.0776	11.7674	12.108	11.755	11.7354	12.0463	12.1014	12.1491	12.4234	12.3378	12.4566	12.7338	12.2485	12.2794	12.3983	12.7788	12.5394	12.5887	12.71	13.0841	12.6146	12.7683	12.8951
Anapc2	11.6285	11.8813	11.8991	12.0653	12.0864	12.1114	12.0167	11.8776	11.9153	11.9499	12.2451	11.933	11.8241	11.9947	11.6989	11.9244	12.3557	12.0618	11.7748	12.1655	12.2837	12.2953	12.25	12.4974
Anapc4	10.6849	10.8097	10.9176	10.8389	10.8969	10.7925	11.0164	10.6949	11.0214	10.6222	10.9347	10.8391	10.7499	11.099	10.7432	10.8975	10.8584	11.3372	11.3588	11.0011	10.9164	11.0924	11.2183	11.1957
Anapc5	13.002	14.0829	14.2298	14.2119	13.9704	13.9907	14.0769	13.9182	14.4007	13.8091	14.0355	14.3733	14.2937	14.1978	13.8342	13.8779	13.9662	13.9085	13.8856	14.1274	14.1942	13.8207	13.8788	14.0356
Anapc7	8.02401	8.81211	8.85624	8.6977	8.85627	8.58773	9.07021	8.70248	8.60277	8.68147	8.76674	8.76442	8.79322	8.91691	8.92268	8.55767	9.07027	9.27052	8.7987	9.06629	8.74368	8.96584	9.12124	9.34186
Ang	10.8212	10.6579	10.4799	10.1186	10.4317	10.3731	10.7612	10.2809	11.1649	10.7838	10.9601	10.6805	10.4401	10.5677	10.3386	10.5861	10.7109	11.1731	10.9429	10.7988	10.5593	10.5581	10.9189	10.4899
Ang2	7.35929	6.97407	7.13806	6.97657	7.35988	7.50256	7.37597	6.88043	7.44889	7.49859	6.87122	7.37326	7.222	7.07127	7.1744	7.28352	7.26457	7.0554	6.9639	6.8892	7.24222	7.34701	7.21416	7.30067
Ang3	8.39385	7.4549	7.94194	7.77315	8.88398	8.09141	8.39949	7.78959	8.62619	8.23571	7.92986	8.64758	8.36262	8.51117	8.12146	8.1207	8.01406	7.93217	7.56005	7.38076	7.91005	8.10937	8.01387	7.97742
Ang4	16.2984	15.6652	16.0244	15.9703	16.302	16.3683	16.4064	15.7425	16.4917	16.1963	16.0137	16.1049	15.9428	16.2785	15.8956	16.0962	16.0572	15.8682	15.8932	15.7786	15.9826	16.181	16.2732	16.0247
Ang6	4.86534	4.6975	4.42998	4.39154	5.06527	4.47189	4.70569	4.31345	5.14834	4.4647	4.76591	4.71373	4.66695	4.35598	5.13618	4.65296	4.70897	4.64875	5.51704	4.96566	4.63439	4.57506	5.05147	4.36471
Angel1	6.15146	5.82607	6.03971	5.9575	6.09488	5.8259	5.29541	5.72812	5.89615	5.90924	6.0717	6.16746	5.66239	5.66127	6.18564	5.7303	5.80089	6.12955	6.89598	6.47158	5.89142	5.68375	6.40238	5.82926
Angel2	10.3896	11.2884	11.1524	11.2754	11.1936	11.4548	11.2684	11.1402	10.4779	10.4215	10.5863	10.6468	11.2337	10.5575	10.9425	10.9276	11.0205	10.4189	10.468	10.8707	11.3363	10.5858	11.1373	11.2875
Angpt1	6.44384	6.96602	7.34662	7.0744	7.16273	6.85285	7.20255	6.14078	6.82064	6.37929	6.53541	6.79973	6.60873	6.33689	6.25096	7.19159	6.01696	6.72509	7.01612	6.67932	6.12542	6.70988	5.98989	5.53772
Angpt2	6.96285	7.38353	7.83376	7.72034	7.4595	7.63328	7.48656	6.69583	8.85842	7.63805	8.07077	7.78883	8.27834	8.55635	7.19901	8.47418	8.3914	9.49005	9.0857	9.22122	8.05364	9.04405	8.6308	8.10273
Angpt4	6.69406	6.69942	6.84061	6.35596	6.65112	6.12111	6.66247	6.20433	7.00056	6.37142	6.53101	6.78136	6.77662	6.41525	7.22527	7.0701	7.00898	6.7542	7.83986	7.18521	7.07453	5.96306	6.91681	6.32831
Angptl1	9.36959	8.85145	8.67174	8.33865	8.23609	8.03755	8.75236	7.48269	8.77473	7.59244	7.80709	7.75451	7.98833	7.82926	6.73539	7.53142	6.81862	6.4825	6.68595	6.69315	7.33983	6.44793	6.51591	6.60415
Angptl2	7.67899	7.99577	8.58634	8.34145	8.86562	8.40532	7.93802	7.24282	7.91527	7.95569	8.10356	8.07321	7.94091	8.23013	7.08571	7.88365	6.86609	7.2378	7.21117	7.16016	7.36409	6.97324	7.45346	7.1743
Angptl3	4.1475	4.20954	4.50427	4.36394	4.71108	4.24903	4.6025	4.55244	4.36664	4.29568	3.97221	4.24073	4.58964	4.13107	4.36578	5.2037	4.99596	4.34839	4.34171	4.12038	4.34622	3.95242	4.08941	4.63695
Angptl4	9.24174	8.9047	9.62149	9.76792	10.1897	9.61667	9.7764	9.42624	10.0576	10.9216	11.8914	10.9886	12.6718	11.2945	11.7881	11.183	11.5399	11.5617	11.4636	11.5305	12.5463	12.424	12.5374	12.2436
Angptl6	6.04224	6.28807	6.27284	5.71544	5.91989	5.50593	6.014	5.76069	6.54242	6.05766	5.79208	5.90414	6.51433	5.75153	5.94548	5.95287	6.1734	5.98174	6.91799	6.42395	6.34029	5.91615	5.8892	5.85061
Angptl7	5.87585	6.05524	5.87123	5.86594	5.71252	5.77196	5.77593	5.87564	5.58816	6.04003	6.03557	6.12031	5.99183	5.81473	5.94588	6.1234	5.97903	6.00369	5.66208	5.84764	5.72529	6.01332	5.63913	5.73335
Angptl8	6.81204	6.34022	5.95926	6.10181	6.44441	6.433	6.23861	5.88511	6.22053	6.08547	5.6633	5.85698	5.94154	5.63156	5.83047	5.62801	6.16998	6.39112	6.05771	6.06024	5.72849	6.16773	6.15055	5.67819
Ank	8.68569	9.93051	9.79379	10.2177	9.55935	10.1556	9.85945	9.44142	8.90823	8.76005	9.33835	8.87664	8.95861	9.04982	9.21709	9.04565	8.55334	8.18653	8.37762	8.56093	8.41343	8.4799	8.391	8.70463
Ank1	5.84312	5.67867	5.5163	5.32282	5.39179	5.456	5.2761	5.30331	5.04336	4.86307	5.17347	5.12431	5.25692	4.91404	5.1591	5.13428	5.25075	4.74785	5.26023	5.06703	5.6239	5.07647	5.10941	4.65309
Ank2	5.59285	6.09434	5.87564	5.75218	5.37567	5.27273	5.48562	5.00988	5.74489	5.05657	5.38309	6.10082	5.65527	5.65893	5.62378	5.62753	5.78653	5.58678	6.47738	5.9816	5.64107	5.7762	6.1734	5.51112
Ank3	10.5928	10.3523	11.8714	12.863	12.1304	12.578	10.9081	10.1985	10.2851	10.7164	10.9535	10.9248	11.691	10.0423	10.8503	10.352	8.33462	8.62241	8.06921	8.6777	10.0374	9.26931	9.61839	10.0145
Ankar	5.63677	4.89018	4.66656	4.58592	5.36425	5.35224	4.87103	4.867	4.83853	5.1878	4.86622	5.19454	5.0254	5.02331	4.8318	5.15694	4.79909	5.24781	4.59207	4.92062	5.09014	5.04566	4.84105	4.54415
Ankdd1a	6.39359	6.28627	6.47006	6.4743	6.27525	5.60678	6.25496	6.16541	6.85893	6.59879	6.69957	6.50641	6.56955	6.13878	6.76528	6.46545	6.50923	6.23187	6.30393	5.97137	6.35749	5.92638	6.28253	6.52313
Ankdd1b	4.4135	4.46795	4.37183	3.8439	4.10445	4.04107	4.17471	4.24685	4.73077	3.6117	3.88408	4.54751	4.18273	4.07965	4.06801	4.85346	4.56131	3.83326	5.31243	5.0541	4.04532	4.37019	4.17849	4.44039
Ankef1	4.79659	4.58143	4.16476	4.49586	4.30613	4.25955	3.99901	4.0159	4.45165	4.23106	4.64003	4.43227	4.34646	4.4184	4.67826	4.38607	4.40465	4.25225	4.6582	4.45491	4.33848	4.03939	4.02316	4.43817
Ankfn1	3.98627	4.05824	3.99095	3.98071	4.27404	4.14357	4.42781	4.19649	4.05366	4.10978	4.08609	4.03252	3.98713	4.01135	4.38009	4.2047	4.02843	4.28013	4.1596	4.03087	4.22743	3.9076	3.93976	3.98145
Ankfy1	11.7564	12.4119	12.4951	12.0922	12.3538	12.3294	12.4065	12.4434	11.6959	11.9347	11.9168	11.954	11.9146	11.8984	12.0415	12.1543	12.3111	12.0619	12.1628	12.0182	12.1342	11.8857	11.9997	11.9795
Ankhd1	11.3495	11.3157	11.3986	11.3758	10.9259	11.6079	11.2793	11.1896	10.9267	10.4381	10.8228	10.8015	11.2149	10.9858	10.6796	11.0193	11.4867	11.2789	10.8998	11.3833	11.779	11.0572	11.3321	11.4437
Ankib1	11.0212	10.7865	10.8032	10.5864	10.4817	10.6811	10.9283	10.5912	10.0393	10.3793	10.3282	10.5946	10.2014	10.1907	10.4526	10.5275	10.6852	10.7446	10.3597	10.7264	10.6779	10.7761	10.4795	10.7788
Ankk1	2.88014	2.78912	2.86036	3.12812	3.02307	3.26219	2.8489	3.01264	3.17678	2.86118	2.8036	3.07802	3.17507	2.70213	3.1467	3.11137	2.83005	3.18705	3.97251	3.53717	2.90228	2.94867	2.77938	3.24314
Ankle1	7.99827	8.43421	8.39942	8.24415	8.0941	8.07258	8.33698	8.13985	7.91752	8.00828	8.19693	7.96999	8.0025	8.04009	7.7667	8.18929	8.01823	7.90752	7.93644	8.1554	8.06458	8.02949	8.19415	8.18893
Ankle2	9.44175	10.4622	10.4723	10.6658	10.2558	10.5178	10.449	10.4827	10.1175	10.2159	10.2654	10.4714	10.2947	10.5025	10.2448	10.5749	10.5848	10.6291	10.5984	10.7818	10.9311	10.6273	10.7778	10.6322
Ankmy1	4.53538	4.65198	5.00283	4.20563	4.32385	4.4208	4.37849	4.20758	4.8268	4.43009	4.5804	4.72493	5.02585	4.43988	4.70003	4.64712	4.73509	4.37897	5.3236	5.01288	4.78788	4.62917	4.95962	4.73008
Ankmy2	9.66666	9.63096	10.0391	10.2358	10.0431	10.1108	10.2796	10.0889	8.5956	9.18203	9.19122	8.88287	9.32118	9.67256	8.90106	9.16391	8.98972	8.67993	8.12126	8.9013	9.13579	9.54236	9.18785	9.47306
Ankra2	11.0009	10.9142	11.1368	11.1333	10.8585	11.0015	10.9347	10.9743	10.7516	10.7559	10.7262	10.6512	11.2379	10.9678	10.6472	10.6994	11.0438	10.6067	10.5473	10.8267	11.1316	10.953	10.7984	11.1603
Ankrd1	6.58238	6.78423	6.41537	6.57469	6.39055	6.06999	6.83681	6.50084	7.02137	7.04173	7.35024	7.23289	7.46247	6.97563	7.40654	6.97105	6.37653	7.38093	7.06048	7.52149	6.86876	7.13897	6.73005	6.38644
Ankrd10	9.28828	10.4586	10.4896	10.6307	10.793	10.3785	10.519	10.4925	10.4385	10.2977	10.1433	10.2723	10.5113	10.3183	10.029	10.2501	10.8292	10.2577	10.2365	11.1164	10.8824	10.9078	10.7721	11.1827
Ankrd11	10.5896	11.2026	10.8909	10.8364	10.9718	10.8509	10.7963	11.2132	11.144	11.3188	11.3056	11.221	11.3574	11.5689	11.2154	11.4597	11.5536	11.1992	11.4418	11.5552	11.6371	11.2945	11.267	11.2526
Ankrd12	12.431	12.3467	12.7066	13.0791	12.629	12.9629	12.1813	12.4622	12.3076	12.3222	12.6271	12.5055	12.4258	12.3195	12.2068	12.4324	12.8905	12.6268	12.66	13.1102	13.1631	12.9172	13.0454	13.2432
Ankrd13a	13.6716	14.4195	14.4926	14.3721	14.4351	14.5414	14.5043	14.4419	13.6153	14.1765	14.1331	14.1184	14.1431	14.2025	14.1665	13.9256	13.8421	13.9078	13.7343	14.0512	14.1079	14.2318	13.9651	14.245
Ankrd13b	9.53516	8.6932	8.70383	9.51244	9.56902	9.39227	8.64425	9.07973	8.93376	9.59685	9.13308	9.17177	9.02153	9.48879	8.71997	9.26509	9.59329	9.34541	9.24519	9.11303	9.7861	9.88653	9.28491	9.66678
Ankrd13c	11.8395	11.677	11.7401	11.4245	11.4116	11.5892	11.8406	11.6232	11.46	11.2959	11.5409	11.1544	11.2743	11.5318	11.471	11.3267	11.2951	11.4098	11.2534	11.5232	11.0065	11.3782	11.2498	11.2413
Ankrd13d	6.27941	6.86419	6.77544	7.11975	6.63645	6.79462	6.63435	7.00337	7.05929	6.09237	6.64794	6.89323	6.68384	6.26968	6.82963	6.61362	7.15696	6.78304	7.23221	7.05187	7.083	6.52909	6.84734	7.01004
Ankrd16	5.63543	5.97614	6.08699	6.44316	6.35502	6.2966	6.24176	6.31278	5.875	6.25221	6.12225	5.79042	5.92918	6.2867	6.14457	5.92038	6.28291	6.02671	6.08444	6.70372	6.79902	6.15466	6.44361	6.30194
Ankrd17	13.5319	14.1821	14.3429	14.3711	14.1706	14.0915	14.1428	14.1166	14.0148	14.0217	14.0062	14.107	14.2071	14.2433	14.0972	14.2489	14.3995	14.6316	14.5963	14.5005	14.1815	14.2734	14.3735	14.4344
Ankrd2	4.40708	4.2314	4.07706	4.10407	4.41866	4.46886	4.50288	4.30982	4.62274	4.75582	4.57982	4.4439	4.67618	4.91041	4.55987	4.48191	4.65125	4.33676	3.83889	4.10628	4.4989	4.44056	4.42014	4.31578
Ankrd22	5.75109	5.84438	6.11227	5.98952	5.91204	5.71633	6.36134	4.97041	7.92404	8.29255	8.33064	8.25924	7.31345	8.11409	8.27136	8.21425	7.49415	8.38486	8.12122	7.98731	6.67872	7.56559	7.2656	7.1995
Ankrd23	7.97862	7.67889	7.5368	7.67246	7.53758	7.68304	7.50448	7.66556	6.88971	7.25495	7.36608	7.12759	7.56879	6.97794	7.3611	7.4709	7.91826	7.81178	7.97331	8.02153	7.79716	7.75795	7.7199	7.74843
Ankrd24	10.5538	10.387	10.7662	10.3587	10.4124	10.2958	10.4064	10.4755	10.9549	10.4893	10.5376	11.153	10.9371	10.3007	10.8805	10.591	10.8493	11.0696	11.6222	11.1516	10.8572	10.2041	10.8292	10.5748
Ankrd26	8.9838	8.55096	8.61142	8.39548	8.37508	8.61815	8.51623	8.88571	7.99974	7.82983	7.87749	8.18065	7.82665	8.29857	8.53985	8.05012	8.33905	8.57141	7.99953	8.87532	8.75303	8.56735	8.53608	8.74155
Ankrd27	8.56241	9.33258	9.46087	9.27925	9.17765	9.45865	9.64908	9.40149	8.20926	8.87186	8.78182	8.63156	8.04888	8.70357	8.98492	8.14181	9.13249	8.93315	9.11064	9.20968	8.89234	8.7552	9.06158	8.96478
Ankrd28	9.20581	9.54676	9.8228	9.39996	9.18707	9.42551	9.51447	9.53395	9.70936	9.58359	9.87687	9.80009	9.7043	9.96097	9.88261	10.0713	9.86229	10.1418	10.252	10.2429	9.68244	10.2101	9.96523	10.2039
Ankrd29	6.43302	5.97396	6.16576	6.66938	6.28052	6.39761	6.1837	6.1878	6.15218	6.1606	5.62793	6.56584	6.0231	6.67574	6.33351	6.21278	5.80569	6.27708	5.70483	6.09409	6.32561	6.66599	6.18693	6.11603
Ankrd33	3.86148	3.97852	3.56798	3.5284	3.54158	3.61054	3.52519	3.74806	3.8304	3.68791	3.78448	3.52844	3.61858	3.33682	3.83735	3.78645	3.79223	3.51775	3.76227	3.5724	4.25486	3.67477	3.77611	3.6249
Ankrd33b	6.88343	7.4661	7.21237	7.40425	7.33165	7.41467	7.33557	7.46521	7.68547	7.86634	6.72817	7.58162	7.23751	7.56068	7.78849	7.64455	7.30577	7.607	7.02171	7.42012	7.75556	7.55232	7.3213	7.43006
Ankrd34a	3.92779	3.81767	3.6607	3.8395	3.70745	3.67533	3.97638	3.83743	4.23185	3.73907	4.20261	3.9425	3.85509	4.51389	3.78925	4.38615	3.82282	3.78494	3.56775	3.69748	3.76846	4.02306	3.41895	3.44208
Ankrd34b	5.32754	5.38851	5.31497	5.23728	5.37578	5.22013	5.6133	5.34385	5.28973	5.38011	5.35134	5.32122	5.56914	5.23632	5.25091	5.44673	5.21813	5.20511	5.16665	5.3547	5.36961	5.33992	5.29182	5.2254
Ankrd34c	3.23764	3.34003	3.18276	3.08127	3.33572	3.05393	3.22353	3.03584	3.34824	3.19572	3.05253	3.36868	4.016	2.99107	3.55839	3.13397	2.99234	3.41692	3.45459	2.95723	3.09618	2.96869	2.98104	3.10884
Ankrd35	5.59445	5.52342	6.37488	5.78094	5.73938	5.95953	5.74413	5.86339	5.52102	5.41804	5.50155	5.95641	5.81442	5.7058	6.082	5.63782	5.25314	5.79275	5.64075	5.67557	5.82924	5.81837	5.70631	5.76881
Ankrd37	9.13334	8.65302	8.6815	7.888	8.13569	7.7648	8.68554	8.53277	7.23265	6.2525	6.44965	7.0178	7.06533	6.31926	7.44185	6.99133	7.092	6.81073	6.90674	6.86844	7.26031	6.5552	7.35591	6.83979
Ankrd39	5.07484	5.27123	5.33963	5.56988	5.79111	6.10212	5.69628	5.37478	5.27264	5.53718	5.10676	5.491	5.24973	5.86327	5.26488	5.59426	5.64634	5.58067	5.29027	5.76276	6.07622	6.48485	5.45314	5.61903
Ankrd40	10.6343	10.8599	10.9134	11.0009	10.7271	11.031	11.1209	11.2439	10.7215	10.5916	10.7156	10.5599	10.6553	10.7379	10.6977	10.4931	10.5963	10.8915	10.6251	10.9138	10.5734	11.0941	11.0338	10.7128
Ankrd42	7.26171	7.07381	7.01501	6.9859	6.92405	6.19257	7.06798	7.19783	6.88718	6.38797	6.50647	6.76704	6.64967	5.9586	7.253	6.61283	6.12554	6.87025	7.2091	6.33965	6.4133	6.90456	6.42117	6.1183
Ankrd44	8.83542	9.62129	9.30489	10.2481	9.23963	9.6418	9.27591	10.7164	10.3558	10.1408	10.5971	10.3803	9.55791	10.0709	10.3437	10.0739	10.4342	9.73106	10.1583	10.7148	10.7162	9.52005	10.3766	10.8135
Ankrd45	4.721	4.98168	4.15127	4.30819	4.34151	3.89978	4.47154	4.41299	4.70329	4.29197	4.10674	4.04792	4.50628	4.37214	4.19325	4.23615	4.56137	4.28377	4.56483	4.25934	4.18456	4.34164	4.33839	4.29171
Ankrd46	10.7285	11.2418	11.1402	10.8478	11.0607	10.939	10.9132	11.1106	10.8632	10.8285	10.5813	10.7451	11.0906	10.6581	10.4078	10.8255	10.7116	10.9867	10.416	10.8528	11.0792	10.8618	10.8533	11.1842
Ankrd48	2.9973	2.74401	2.96139	2.92709	3.11364	2.99094	3.0823	3.38056	3.1686	2.96285	2.59036	2.78277	2.81903	2.88891	2.96687	2.80456	2.63461	2.87033	2.86549	2.98605	3.00117	3.19057	2.97242	2.95904
Ankrd49	10.0615	9.98942	10.0111	9.85853	9.33476	9.64247	9.63237	9.69769	9.60293	9.34058	9.64584	9.10047	10.0194	9.94077	9.26693	9.86416	10.5246	10.3798	10.2786	10.4459	10.2586	10.5307	10.2461	10.1183
Ankrd50	9.52976	9.7652	9.92105	9.35572	9.3474	9.29984	9.68378	9.57144	9.77432	9.62087	9.93045	9.90083	9.34983	9.99647	9.88438	9.89897	9.03689	9.70512	9.26049	9.15509	8.90249	9.47928	9.13008	9.18156
Ankrd52	9.29086	9.79253	9.65628	9.69371	9.71671	9.64712	9.56333	9.77753	9.13724	9.88022	9.89981	9.72459	9.32761	10.0027	9.93786	10.0338	10.051	9.97128	9.88335	9.9268	10.0351	10.2558	10.1177	10.1886
Ankrd53	3.47192	3.43201	3.39851	3.4588	3.39619	3.5953	3.46137	3.64027	3.48311	3.3025	3.54459	3.48544	3.61883	4.03998	3.71513	3.82718	4.07001	3.4895	3.48721	4.2266	3.3632	3.31508	3.85472	3.92968
Ankrd54	7.92167	7.83418	8.09203	7.97682	8.03376	8.10834	7.84583	8.09513	7.38078	7.7694	7.49545	7.51468	7.83709	7.77503	7.48938	7.64426	8.05938	7.97201	7.96281	8.44288	7.91533	7.88115	7.85488	7.92233
Ankrd55	5.85251	5.62141	5.65562	6.12398	5.98112	5.86724	5.81617	6.09005	5.15286	6.00388	5.29646	5.39166	4.82819	4.93604	5.66258	5.01791	5.73563	5.82607	5.18061	5.3296	5.80218	5.29543	5.15373	5.3584
Ankrd6	6.41376	6.17814	6.24627	6.45776	6.04821	6.13758	6.15942	6.14816	6.50784	6.06931	6.15064	6.31365	6.38151	5.9377	6.18909	6.06792	6.36138	6.04092	6.12135	6.3672	6.43042	6.10193	6.02914	6.28145
Ankrd60	3.60874	3.26923	3.47572	3.71906	3.91246	4.04185	3.4173	3.66878	3.79409	4.19054	4.01714	3.9762	4.00863	3.9974	3.74347	3.73857	3.70307	3.76888	4.05171	3.73543	4.35263	3.51682	3.71132	3.61706
Ankrd61	4.99456	4.64646	5.02779	4.95682	4.86342	4.89784	4.6033	4.68358	4.92988	4.59333	4.79507	4.72384	5.08863	4.71287	4.72587	4.67798	4.80581	5.13192	4.94705	5.19048	4.91463	4.99794	4.80861	4.66539
Ankrd63	8.18893	7.19762	7.2606	7.2878	7.28286	7.05568	7.01912	7.42439	6.99065	7.32321	7.22335	7.35392	7.26701	7.10165	7.13459	6.966	7.01326	7.28156	6.8679	6.18291	7.14478	7.2289	7.01602	6.98927
Ankrd66	6.51651	6.79387	6.64693	6.59198	6.60162	6.47971	6.49367	6.3952	7.01333	6.92055	6.66882	7.03529	6.8383	6.57882	7.05068	6.73762	6.54938	6.86464	7.29212	6.89059	6.76493	6.67503	6.37917	6.3712
Ankrd7	4.52412	4.56468	4.60678	4.30615	4.75296	4.28514	4.45044	4.99533	4.59707	4.75357	4.33269	5.35586	4.54106	4.59883	4.95209	4.71622	4.69681	4.83184	4.92981	5.21555	5.2276	4.86085	4.91818	4.74791
Ankrd9	6.95003	8.57727	8.61856	9.08995	8.95637	8.4582	8.17537	7.89334	8.78227	9.34937	8.70757	8.98222	10.4483	8.35097	8.9112	8.96046	8.7427	7.59984	8.91905	9.1352	8.85739	9.14152	9.41225	8.97464
Anks1	7.58573	8.12107	7.46983	7.98701	7.92903	8.05071	7.98178	7.8483	7.31185	7.35546	7.55874	7.53669	7.31251	7.60595	7.3753	7.59499	7.34613	7.98806	7.18567	7.55103	7.56479	7.85502	7.50475	7.12191
Anks1b	4.85399	4.87819	4.32747	4.425	4.59739	4.65853	4.78575	4.77933	5.5628	4.47966	4.17889	4.86109	5.00876	4.75391	4.68121	4.78311	4.9006	4.87943	5.11078	4.71759	4.77337	5.05184	4.53129	4.84863
Anks3	8.86427	9.19087	8.54639	8.80596	8.62473	8.89192	8.58714	9.03382	7.94681	8.14212	8.44381	8.31835	8.40565	8.41693	8.50803	8.33397	8.45742	8.69798	8.24426	8.69305	8.89901	8.60936	8.47298	8.89609
Anks4b	11.8428	11.6504	12.1712	12.2928	12.0221	12.3946	11.8381	11.3835	10.3308	11.3497	11.1479	11.0214	11.2074	9.91911	10.9622	10.3496	10.6876	9.88955	9.94982	10.6646	10.9359	10.876	11.1452	11.0188
Anks6	5.9218	5.37405	5.10358	5.48911	5.44371	5.44306	5.55305	5.33306	5.4533	5.21676	5.48305	5.29781	5.5443	4.95729	5.36211	5.04618	5.47825	5.41425	5.02674	5.29224	5.07517	5.55507	5.64485	5.75655
Ankub1	3.91429	3.16582	3.40502	3.07814	3.2378	2.95214	3.48336	3.09728	3.35728	3.53684	3.40292	3.6254	3.42935	3.47314	3.45438	3.13019	3.61048	3.3896	3.74547	3.204	3.1004	3.39346	3.50281	3.22162
Ankzf1	9.98483	11.3438	11.2544	10.9617	10.8916	11.3574	11.1166	11.4756	10.1846	10.0494	10.118	10.1959	10.4837	9.97946	10.0791	10.0871	10.9535	10.1312	10.6957	10.887	11.6609	10.9335	11.248	11.3049
Anln	7.79546	7.55095	7.95309	7.72987	7.51854	7.22948	7.59922	7.84554	7.92815	7.54903	7.99232	7.48681	7.47817	7.35558	7.53663	7.43293	7.56348	7.49635	7.10428	7.61852	7.26122	7.31293	7.4723	7.53597
Ano1	10.5799	11.0746	10.8967	10.7935	10.8896	10.6306	10.8548	10.2841	11.4781	10.3638	11.0684	10.9349	11.1129	11.2557	10.7534	10.7977	10.577	10.9269	10.8181	10.7082	10.6836	11.3638	11.1423	10.6691
Ano10	11.3268	11.7971	11.8806	12.0335	12.004	11.9396	12.4342	11.8389	11.9648	11.4284	11.4285	11.6283	11.805	11.4777	11.4518	11.6757	11.0876	11.1253	11.2088	11.3529	11.4038	11.4827	11.8302	11.5523
Ano2	6.59681	6.63797	7.33549	6.77317	6.62437	6.85852	7.33802	6.58891	7.08737	6.91185	7.11581	7.24536	7.38217	7.05347	7.19614	7.36795	6.56128	6.70021	6.89177	6.49393	6.57104	6.72033	6.82201	7.266
Ano3	3.82939	3.41608	4.01666	3.30826	3.6074	3.01376	3.57764	3.49648	3.5067	3.61427	3.13723	3.50917	3.2951	3.15559	3.80778	3.53243	3.72448	3.428	3.5215	3.26708	3.53413	3.65278	3.24208	3.29234
Ano4	6.40595	5.96413	6.06361	6.2146	6.13804	6.4736	5.79535	6.31473	5.8193	5.99095	5.91424	5.85233	6.00024	5.85671	6.15566	6.14096	5.9117	5.8914	6.14146	5.83548	6.02562	6.02527	5.74973	6.0767
Ano5	4.26623	4.31397	4.89212	4.17972	4.21375	4.24497	4.59296	4.21358	4.52202	4.40955	4.5022	5.05819	4.55779	4.56748	4.30216	5.15259	4.25043	4.53387	5.01337	4.47711	4.7609	4.75579	4.20537	3.67014
Ano6	12.0176	11.6864	13.1632	13.1011	11.9876	12.186	11.7167	13.226	13.7634	13.4581	12.9372	13.4486	14.9517	14.2218	12.4852	13.9026	13.5303	12.4875	13.3059	13.4101	12.9368	13.8485	13.5531	13.342
Ano7	10.7088	10.6373	10.7598	10.4394	11.1465	10.9509	10.3061	10.1402	10.3403	10.6668	10.8791	10.3404	10.4218	10.736	10.6788	10.7686	10.1558	10.071	10.5108	10.1015	10.1462	10.5436	10.4772	10.0507
Ano8	4.14264	4.48792	4.79852	4.66179	4.80736	5.23091	5.16848	4.75056	4.52296	4.0053	4.39767	4.36543	4.45606	4.52871	4.4304	4.14007	3.9403	3.90649	4.04174	4.40357	4.32263	4.02488	4.2704	4.21882
Ano9	12.2412	13.32	13.3629	12.7345	13.0026	12.9293	13.2201	12.7012	13.3524	13.3208	13.3106	13.3255	13.0786	13.2847	13.243	13.6011	12.7801	12.863	12.7693	12.5065	12.5724	13.1667	12.6061	12.777
Anp32a	15.3689	14.7899	14.8137	14.7113	14.684	14.7635	14.9934	14.8162	15.019	14.5317	14.6039	14.7902	14.4693	14.5669	14.5094	14.4721	14.0604	14.1427	14.1694	14.3808	14.4895	14.4807	14.5147	14.5348
Anp32b	13.9954	13.0138	13.1517	12.8133	12.6334	12.6275	12.9486	13.0696	13.5266	12.9222	13.1606	13.1856	12.9681	13.4114	13.1268	12.9778	13.292	13.2904	13.5641	13.4879	13.2864	13.2203	13.4257	13.3876
Anp32e	9.59936	10.5166	10.4663	10.0048	9.89892	10.4871	10.2963	10.5577	10.5632	10.1176	10.3349	10.2498	10.3056	10.1918	10.2248	10.3781	10.632	10.0763	9.94784	10.5077	10.5068	10.5061	10.7148	10.626
Anpep	17.7803	17.6589	17.7153	17.8687	17.8797	17.9381	17.8653	17.7258	17.2146	17.7744	17.7198	17.6444	17.8488	17.564	17.6837	17.7889	17.4984	17.3879	17.3648	17.4817	17.6699	17.5892	17.5701	17.5679
Antkmt	9.39664	10.3521	10.327	10.7498	10.2233	10.2473	10.4353	10.3275	10.2121	9.94062	10.1953	10.17	10.2259	9.8056	9.91941	9.95035	9.56122	9.36779	9.50826	9.41253	9.93337	9.60134	9.98537	10.0482
Antxr1	11.4581	10.8624	10.8918	10.6367	10.9563	10.7077	10.4884	10.2559	11.4905	11.0969	11.486	11.3377	11.3549	11.9425	10.4891	11.5259	11.6037	12.0964	11.9525	11.8175	11.5972	12.2083	11.8915	11.7299
Antxr2	10.4557	11.5251	11.4967	10.9371	10.85	10.8481	11.5628	10.792	11.5361	11.0477	11.3859	11.4097	11.1456	11.1006	10.8345	11.2462	11.1164	11.9311	11.5937	11.4133	10.2106	11.8605	11.4468	11.1096
Antxrl	5.11316	5.05729	4.80663	4.81869	5.08994	4.79865	4.91765	5.31334	4.88968	4.74096	4.91893	4.94463	4.86351	4.63843	4.6584	4.96225	4.59925	4.88148	5.31032	4.7953	4.78906	5.05644	4.75341	4.62734
Anxa1	8.45947	9.09222	8.75928	8.9482	8.66771	8.97478	10.1523	8.88205	12.1586	10.2862	11.7858	11.2952	9.78342	10.8983	10.6331	10.655	10.7065	12.6496	12.164	11.5248	10.4683	11.457	10.958	10.7724
Anxa10	3.56271	3.30417	3.54861	3.71149	3.26871	3.66553	3.7211	3.68241	3.44025	3.73815	3.05717	3.60589	3.86395	3.56651	3.65714	3.52339	4.06226	3.72552	3.78271	3.23722	3.6169	3.56168	3.58713	3.36921
Anxa11	13.0375	12.9536	13.0843	12.9845	13.2317	13.2424	13.1287	12.735	12.9399	12.9415	13.1304	12.7613	13.0124	13.3165	12.98	13.1516	13.384	13.1952	13.0556	13.1842	12.2998	13.0432	12.8322	12.8642
Anxa13	13.7082	13.2434	14.2358	14.0603	13.2788	13.5046	13.8404	14.6964	14.4949	14.6583	14.054	14.4296	14.9236	14.8711	13.6564	14.4768	14.5047	13.9009	14.1791	14.4345	13.8407	14.849	14.4932	14.2061
Anxa2	14.5013	14.8142	15.0177	14.9365	14.875	14.8503	15.0608	14.8318	15.3516	15.1561	15.2871	15.2575	15.1488	15.1594	15.1591	15.1651	15.0046	15.4793	15.3935	15.1519	14.7499	15.3027	15.083	14.9137
Anxa3	7.23041	7.12872	6.86435	7.02915	6.88884	6.71193	7.23967	7.21502	9.83829	7.65435	8.88817	8.73779	7.26596	7.80518	8.328	8.69206	7.70585	9.44127	8.10512	8.43628	7.61946	8.93654	8.10469	8.065
Anxa4	16.5142	16.5577	16.8683	16.6618	16.7329	16.6175	16.7217	17.031	17.0512	17.1005	16.9955	16.9579	17.2526	17.1199	16.556	16.9042	16.9483	16.7077	16.9177	17.1444	16.6393	16.9918	16.8183	16.6838
Anxa5	11.5227	12.3572	11.7908	11.9049	12.0574	11.858	12.3427	12.5819	13.2089	12.0353	12.6249	12.3395	11.612	12.3413	11.9213	12.0921	12.27	12.9969	12.6959	12.4845	12.4189	12.5976	12.7306	12.5403
Anxa6	9.74768	11.3237	11.063	10.9804	10.8102	11.1931	11.2621	11.1844	11.5639	10.6558	11.2129	11.1456	10.9562	11.3062	10.4881	10.8932	10.9359	11.4467	11.1975	11.2119	11.4077	11.0066	11.2489	11.1444
Anxa7	8.24334	9.86626	10.3348	10.8865	10.3935	10.7909	10.1291	9.61852	10.8537	10.7873	10.8161	11.0346	10.7985	10.6914	10.6189	10.928	10.7762	11.3622	10.8798	10.9596	10.8239	11.2984	10.9799	10.654
Anxa8	4.50797	5.05106	4.81835	5.14504	4.78165	4.43281	5.16839	5.13929	5.55565	4.94966	5.03621	5.1518	5.3173	4.98301	5.20369	4.97766	4.88569	5.44144	5.40491	5.55138	5.07556	5.15659	4.81523	5.23077
Anxa9	7.53476	7.62318	7.43864	7.16868	7.72987	7.76887	7.44872	7.40419	7.47508	7.37101	7.66204	7.62288	7.69623	7.67027	7.55447	7.73762	7.76372	7.94003	7.43928	7.83351	7.74592	8.32068	7.85478	7.41224
Aoah	8.96375	9.15612	9.6673	9.53935	9.61423	8.98982	9.22207	9.176	9.55331	9.2046	9.4087	9.25527	8.61938	8.58531	8.96376	9.0401	9.42323	10.2217	10.1825	9.63015	9.20371	9.30856	9.21831	9.34398
Aoc1	15.201	15.1523	14.9998	15.4572	14.952	15.2033	15.6523	15.157	14.4344	14.8423	14.3137	14.6797	14.9893	14.3671	14.4319	14.3665	13.504	13.011	12.8762	13.5351	13.9636	13.8857	14.0714	14.3691
Aoc1l1	6.10684	5.5467	5.8743	5.93958	5.41792	5.45966	5.51906	5.74586	5.59747	6.06534	5.43268	5.96023	5.81454	5.76825	5.7178	5.49254	5.66687	5.71173	5.64429	5.84072	5.4199	5.20991	5.57924	5.66366
Aoc1l2	3.74736	3.64404	3.40501	3.46402	3.19488	3.31284	3.42968	3.65584	3.52751	3.33215	3.34602	3.18587	3.7627	3.50808	3.30537	3.5855	3.8117	3.30269	3.25388	3.66671	3.50492	3.413	3.15612	3.35578
Aoc1l3	4.99244	5.0941	4.97941	5.32968	5.18933	5.15968	5.22423	5.08699	5.20044	5.0206	4.98083	5.35686	5.15177	5.182	5.27084	5.18151	5.09479	5.07657	4.9947	5.12067	4.99999	5.27115	4.98125	5.17371
Aoc2	7.17131	6.88888	6.66132	6.95115	6.6358	6.46499	6.63284	6.44344	6.99273	6.76011	7.20537	7.06095	7.21583	6.89434	7.03162	7.03981	7.16111	7.05275	7.15311	7.002	7.11048	7.04102	6.88048	7.36715
Aoc3	9.88847	8.74123	8.40288	8.23626	8.53545	8.84377	9.3261	8.17535	8.20959	7.49042	9.22848	8.22041	8.58406	9.44929	7.81822	8.5642	7.22952	9.08843	8.413	7.66697	7.73867	8.7694	8.10153	7.95897
Aopep	6.42418	6.48359	6.36135	6.53682	6.65481	6.48689	6.45424	6.64195	6.53006	6.04849	6.63479	6.35073	6.13928	6.22311	6.04867	6.30332	6.14638	6.25511	5.85225	5.92886	6.66018	6.38103	6.45714	6.46941
Aox1	4.83013	5.50771	6.18478	6.307	6.04871	6.26839	6.7568	5.8101	5.5023	5.51002	6.66374	6.05094	6.26874	6.29753	6.0756	6.00498	5.71828	5.93508	6.13332	5.74704	6.37844	6.38699	6.26344	6.12218
Aox2	4.05561	3.81188	3.83239	4.36005	3.65717	3.6868	4.3027	3.69427	4.15083	3.49157	3.87693	4.31758	4.1886	3.78565	4.52036	3.95535	4.2124	3.82071	3.94064	3.95499	3.90886	3.70225	4.10966	4.13739
Aox3	4.79556	4.59671	4.68782	4.17161	4.87713	4.41312	4.76193	4.87256	5.14126	4.70808	4.73156	4.69589	4.41724	4.35858	5.22361	4.73845	4.9517	4.91303	4.79741	4.45284	5.22153	4.88768	5.18762	4.68594
Aox4	4.77424	4.56407	4.48946	5.3227	4.44837	4.62491	4.57611	4.90188	4.8761	4.96451	4.91244	4.58097	4.73067	4.53418	4.75558	4.6681	4.95101	4.56785	4.44188	4.55729	5.08026	4.88139	4.78333	4.69858
Ap1ar	14.2189	13.699	13.584	13.3958	13.4642	13.6157	13.4897	13.2775	13.4738	13.3525	13.3848	13.3543	13.7062	13.601	13.1633	13.5943	13.4721	13.8198	13.767	13.8565	13.285	13.6561	13.4836	13.2798
Ap1b1	10.8107	12.0613	12.3757	12.0847	12.2359	12.2167	12.4647	11.9908	11.7993	12.1801	12.1973	12.2032	12.2059	12.1016	12.0877	12.3018	12.1939	11.9862	11.7396	12.01	11.822	11.9416	12.065	11.8419
Ap1g1	14.3802	14.3454	14.1736	13.8618	13.8969	14.0293	14.0685	13.9611	13.7904	13.8767	13.9359	13.9914	13.9164	13.9272	14.1994	14.1647	14.0426	14.2418	14.2605	14.4149	13.8725	14.0791	13.9543	13.8813
Ap1g2	10.5731	10.4432	10.618	10.3184	10.8597	11.2229	10.4876	10.8173	9.29866	11.0618	10.9433	10.185	10.3722	10.56	10.7202	10.9526	10.5854	9.91178	9.91891	10.5216	10.1206	10.0437	10.5461	10.3199
Ap1m1	9.76454	10.1868	9.97111	10.1949	10.0301	9.9432	10.0259	10.5679	9.25147	9.84243	9.90297	9.4237	9.79695	9.62877	9.70153	9.90787	10.497	9.85399	10.0689	10.2195	10.0941	9.78469	10.3772	10.3862
Ap1m2	10.6713	11.1882	11.2099	11.1986	11.4195	11.6975	11.59	11.3456	10.9164	11.8699	11.6543	11.5617	11.2669	11.4439	11.2773	11.1884	11.2148	11.0068	10.8782	10.9594	10.5625	11.1687	10.6494	10.7621
Ap1s1	12.4909	11.8754	12.0807	11.7037	12.1075	12.1354	11.8314	11.7557	12.047	12.5153	12.7705	12.3426	11.9198	11.9696	12.3056	12.4236	12.5894	12.3359	12.4895	12.1293	11.7827	12.2528	12.3912	11.9331
Ap1s2	9.47893	9.18449	8.95472	9.29728	8.83528	9.06821	9.03669	9.6015	9.4152	8.71342	9.32458	8.87392	8.65311	9.0481	8.65688	8.93009	9.70725	9.47245	9.91725	9.93919	10.3446	9.80418	9.66934	10.119
Ap1s3	7.8259	7.4715	7.47656	7.12278	6.79533	7.3976	6.91136	8.18098	7.49739	7.30818	7.57802	6.92203	7.35087	7.26058	7.61181	7.20255	7.99068	7.64166	7.7397	8.00912	8.33266	7.37349	7.7767	7.77954
Ap2a1	9.70078	10.2851	10.6084	10.5309	10.8029	10.8379	10.4594	10.856	10.5232	10.6844	10.5125	10.483	10.4576	10.3232	10.2036	10.4407	10.0282	9.97488	9.49321	10.0988	10.1565	10.2312	10.1839	10.1292
Ap2a2	10.5822	12.1922	12.2537	12.1261	12.3822	12.13	12.3621	11.9754	12.1823	12.1277	12.1546	12.3102	12.3073	11.885	12.35	12.2405	11.8228	11.9676	11.8898	12.0532	11.5641	12.3989	11.9139	11.745
Ap2b1	11.4789	12.44	12.4881	12.4225	12.3094	12.4193	12.389	12.5502	12.5264	12.5835	12.6976	12.5458	12.3324	12.3785	12.4602	12.6464	12.5295	12.2445	12.4356	12.3114	12.364	12.5031	12.5355	12.2913
Ap2m1	15.9589	16.3111	16.3428	16.2006	16.3237	16.2573	16.2885	16.1893	16.0802	16.1983	16.2442	16.1872	16.2069	16.1578	16.3577	16.1637	16.1393	15.9372	16.2305	16.2583	16.0956	16.13	16.2614	16.1312
Ap2s1	9.40386	9.98723	10.1843	9.76891	9.97836	10.0607	10.3629	10.2355	9.54882	10.3984	10.409	9.7734	10.2784	9.83396	10.0055	10.3219	10.2745	10.1091	9.85917	9.9999	9.96115	10.1515	10.0557	10.303
Ap3b1	13.18	13.5991	13.7865	13.7142	13.5992	13.5869	13.693	13.5071	13.5496	13.5066	13.4636	13.4363	13.6795	13.4887	13.4728	13.7045	13.2102	13.3404	13.5378	13.4698	13.4734	13.4042	13.4679	13.5318
Ap3b2	4.22598	4.23106	4.33417	4.47731	4.68886	4.23065	4.95566	5.0127	4.69631	4.06986	4.63115	4.69237	4.46307	4.48627	4.62777	4.83971	4.86867	4.88068	4.46583	4.42196	4.29962	4.82264	4.63813	4.65253
Ap3d1	13.8268	13.7663	13.7499	13.489	13.5709	13.6788	13.6062	13.7086	13.3478	13.4752	13.4066	13.4349	13.2921	13.3266	13.587	13.4951	13.4739	13.5031	13.6941	13.4782	13.4412	13.04	13.4887	13.1102
Ap3m1	13.7531	14.4161	14.3125	14.4827	14.176	14.3753	14.2802	14.3078	13.6375	13.7275	13.8003	13.8003	13.7722	13.8593	13.7593	13.9601	13.929	14.2828	13.6935	14.0891	13.6367	14.1184	13.8752	14.05
Ap3m2	6.57786	6.85658	6.8615	6.97323	6.29082	6.80767	6.54409	6.93542	6.62777	6.21709	6.82596	6.29707	6.53549	6.41901	6.76644	6.87411	7.25714	6.91894	7.57663	7.43372	7.62113	6.54569	7.43603	7.20609
Ap3s1	12.9366	12.6593	13.0349	12.6388	12.6513	12.8135	12.6989	12.1436	12.9368	12.8492	12.7923	12.2542	12.4193	12.2294	12.6951	12.6952	12.4907	12.8679	12.8117	12.6998	12.3123	12.6857	12.7535	12.6756
Ap3s2	9.35894	9.76056	9.39948	9.08531	9.6769	9.32827	9.65976	9.26804	8.98594	9.27834	9.6922	9.00945	9.11027	9.44925	9.6432	9.2576	9.35637	9.09495	9.05565	9.3771	9.19528	9.40474	9.60768	9.23176
Ap4b1	6.21305	7.39745	7.07577	6.81494	6.65762	7.16492	7.10263	7.17055	6.45852	6.41037	6.55846	6.49301	7.2897	6.87159	6.70889	6.8455	7.18691	6.84368	6.28939	7.39409	7.48169	6.98903	7.39763	7.65957
Ap4e1	8.71848	8.74144	8.61746	8.32009	8.02153	8.48525	8.51364	8.84164	8.5995	8.53041	8.85967	8.61272	8.41539	8.80331	8.62888	8.55937	8.82899	8.68533	8.26782	8.91234	8.58035	8.7112	8.4124	8.90222
Ap4m1	8.12997	8.7221	8.36815	8.16875	8.76243	8.48583	8.6527	8.49911	8.55085	8.91692	8.94023	8.77234	8.75983	8.81797	8.7747	9.03561	8.72048	8.96639	8.80036	8.84735	8.92349	8.52185	8.91814	8.83593
Ap4s1	8.32218	8.83704	8.89503	8.88753	8.74424	9.05401	9.05728	8.81106	9.03088	8.85219	8.76374	8.75512	8.86956	9.0116	9.00695	9.04616	8.82056	9.0266	9.0106	9.04552	8.86744	9.0381	8.78849	9.00967
Ap5b1	7.17525	7.87767	8.00395	8.05784	8.43635	8.27785	7.82091	7.93834	6.27551	7.14505	7.07595	6.73427	7.24181	6.68126	7.27909	6.88743	8.40696	7.44977	8.00388	7.80776	7.75073	7.68205	8.15775	7.69933
Ap5m1	9.67921	10.5651	10.6573	10.0499	10.1341	10.3974	9.76204	10.5222	9.55881	9.48454	9.49765	9.25597	9.48721	9.75393	9.35766	9.45371	10.103	10.016	10.2989	10.249	10.1458	9.76715	10.0481	9.91906
Ap5s1	9.18956	9.43165	9.72032	9.66346	10.0389	9.80711	9.26165	9.68411	9.42774	9.39945	9.43523	9.19239	9.10724	9.63934	9.14073	9.4869	9.95832	9.34705	9.50953	9.46489	9.53334	9.88938	9.57819	9.93826
Ap5z1	9.32186	9.6874	9.79823	9.10959	9.42867	9.20987	9.45964	9.35468	9.65601	9.1446	8.43704	9.12161	9.61163	8.60559	9.70916	9.35934	9.81804	9.53139	10.6429	9.7381	10.0083	9.21359	9.85991	8.89306
Apaf1	12.5585	12.8218	13.1315	12.1861	12.2127	12.4161	12.5371	12.5306	11.8734	12.6249	12.4365	12.5076	12.0829	12.4394	12.4934	12.7006	12.682	12.5667	12.7152	12.9184	12.203	12.512	12.1354	12.2419
Apba1	8.30055	8.29208	8.02707	8.16833	8.39618	7.76456	8.23503	8.09662	8.21984	7.73508	7.78866	7.74122	7.89312	8.39517	7.35037	7.66394	7.72678	8.30368	8.08982	7.33722	7.85357	7.84383	7.63549	7.89321
Apba2	5.36087	5.50562	5.89479	5.43134	5.40833	5.61915	5.44869	5.60896	6.03876	5.48538	5.3614	5.53849	5.80674	5.62175	5.81041	5.67647	5.3811	5.45827	6.15972	5.90354	5.50554	5.41357	5.79312	5.55308
Apba3	9.72467	9.96238	10.6158	10.2017	10.6708	10.5112	10.2671	10.6577	9.86171	10.5132	10.2268	10.2999	10.3934	10.0744	10.2356	10.183	9.84552	9.87265	9.57412	10.0699	9.70592	10.0821	9.60901	9.64487
Apbb1	6.62289	6.84749	6.45663	7.15782	6.72749	6.61545	6.67478	6.10921	6.63032	6.80811	6.30067	6.75141	6.27267	6.48438	6.25131	6.58938	6.453	6.47402	6.17932	6.64857	6.30605	6.28013	6.57387	6.1867
Apbb1ip	8.53141	8.57152	8.25727	8.87941	8.0188	8.53009	8.42736	10.4778	7.34358	8.11723	7.80057	7.63925	7.27185	7.52971	7.40913	7.34066	9.75082	8.26935	9.05788	9.67638	10.389	8.4385	9.53517	9.89779
Apbb2	14.8364	13.9919	14.0884	14.1281	14.321	14.2068	14.0263	13.7971	14.3585	14.3759	14.345	14.0349	14.3475	14.6345	14.4915	14.5178	14.4746	14.7162	14.7799	14.5961	14.0113	14.7507	14.6186	14.1795
Apbb3	7.9069	7.72911	7.8685	8.0158	8.1479	8.02039	7.71286	7.83411	9.42186	8.46299	8.6735	8.52045	9.85034	8.7365	8.58469	8.36212	8.46604	8.31217	8.31921	8.50773	8.77445	8.67111	8.7638	8.75251
Apc	12.3529	12.3929	12.4123	12.6329	12.2646	12.4056	12.3176	12.1161	11.9355	12.0862	12.0691	12.176	12.4479	12.3674	12.0421	12.2992	12.4693	12.5064	12.4121	12.4368	12.2096	12.6354	12.2843	12.3709
Apc2	5.17076	5.2099	5.09332	4.57765	5.45829	5.21848	5.32101	5.61979	5.56463	5.3548	5.33863	5.48441	5.76892	5.00464	5.67206	4.87458	5.24506	5.30912	4.98529	5.09924	4.99637	4.76834	5.37269	4.71315
Apcdd1	6.72205	6.70226	6.62669	6.52431	6.81299	6.55914	7.28359	6.07308	7.1347	6.78879	7.35221	7.15559	6.89413	7.22402	6.47305	7.05118	7.27918	7.0741	6.83402	7.5581	6.89288	7.24239	7.07374	6.98859
Apcs	5.42823	5.48343	5.09766	5.06834	5.19191	5.67881	5.14947	5.13898	5.43356	5.16474	5.5377	5.5904	5.1156	4.86551	5.66172	5.38635	5.31578	5.51949	5.82433	5.72452	5.45073	5.12144	5.34501	4.90821
Apeh	11.1147	12.2021	12.2466	12.1849	12.5383	12.2827	12.1031	11.9973	11.6299	12.2049	12.1815	12.0784	12.4654	11.9373	12.1259	12.0047	11.6567	11.4071	11.5439	11.8805	11.8113	11.7584	11.7837	11.9998
Apex1	7.28317	7.95366	7.98285	8.0677	7.97735	8.08196	8.18949	8.22234	7.72729	8.22072	7.76149	8.04983	8.06818	8.46822	7.81651	8.1267	8.52284	8.14437	7.98559	8.09887	7.74408	8.95419	8.31487	8.28898
Apex2	6.03476	6.0814	6.32993	6.21245	6.11441	6.15914	6.47846	6.61137	6.51854	6.55114	6.93883	6.56164	6.81625	7.18367	5.89562	7.11354	6.40924	6.77006	6.46725	6.95464	6.28263	6.81645	6.64518	6.99357
Aph1a	13.2238	14.0208	14.0386	14.106	14.349	14.1514	14.0965	13.6723	13.8614	14.3056	14.1507	14.0378	13.8358	14.286	14.4595	14.3516	14.0825	13.8485	14.1027	13.9069	13.9101	14.0813	14.2105	14.0975
Aph1b	8.53637	8.59149	8.29535	8.20269	8.35487	8.43797	8.06453	8.13432	8.35778	7.93171	7.97047	7.9608	7.74387	7.41015	7.70477	7.81818	7.48241	7.08246	8.21809	7.38632	7.85845	7.52437	7.32531	7.60685
Aph1c	6.41745	6.40237	6.29295	6.47396	6.38212	6.16152	6.52998	6.35405	6.40928	6.25293	6.15874	6.06862	5.93678	5.89425	6.0262	5.66854	5.95378	5.63509	5.61094	5.37815	6.08971	5.95874	5.92133	5.87581
Api5	12.3694	12.9387	12.7638	12.5354	12.6041	12.8164	12.6959	12.5544	12.5696	12.6413	12.6112	12.626	12.545	12.6863	12.6796	12.696	12.8418	12.7651	13.0851	13.148	12.6002	12.7207	12.588	12.4953
Apip	7.27711	7.30139	7.24158	7.21678	7.16748	7.16234	7.48989	7.50033	7.14671	7.02682	7.17202	7.2122	6.96126	7.18597	7.04667	7.00055	7.10554	7.0851	7.07738	7.29355	7.38293	7.3924	7.16374	7.3823
Aplf	8.70512	8.2363	8.06634	7.95381	7.84594	7.75295	8.11613	7.90002	7.20328	7.30678	7.21147	7.14742	6.99594	7.06179	7.67309	7.46164	8.41862	8.47693	7.51405	8.40468	7.73793	7.7017	7.64454	7.9106
Apln	4.96335	5.43194	5.96561	5.25182	5.67297	5.68637	5.80513	5.16284	5.97241	5.73018	5.78255	5.88992	5.6736	6.2295	6.14793	5.64658	5.9734	5.65352	6.3416	6.2356	5.59926	6.1458	6.21576	5.76381
Aplnr	6.9104	6.61204	6.28065	6.53239	6.47144	6.6344	6.67051	6.73614	6.06687	6.2074	6.08774	6.04017	6.02817	5.86385	5.70124	5.97332	5.81422	5.73109	5.21492	5.42976	5.72273	6.2316	5.92929	5.64475
Aplp1	12.0228	12.0537	12.3553	12.5065	12.6887	12.6863	11.9844	12.4378	9.73574	12.2024	11.561	11.1005	11.4676	10.9407	11.0494	10.9581	11.1536	9.88303	10.0683	10.5737	10.8903	10.5382	10.7637	10.8947
Aplp2	12.3794	12.5221	12.673	12.3271	12.477	12.5365	12.4862	12.4286	12.9164	12.6924	12.677	12.7029	13.0418	12.9017	12.6148	12.9267	12.7643	12.5412	12.6192	12.6549	12.5437	12.7315	12.7085	12.4856
Apmap	9.61246	10.6545	10.8854	10.4681	10.9255	10.6436	10.8673	10.6494	11.2206	11.1174	11.0621	10.9538	10.9118	11.2588	11.2871	11.3112	11.2819	11.4719	11.3789	11.3474	11.2351	11.0573	11.0864	11.1008
Apoa1	17.2412	17.3493	17.6246	17.4764	17.1394	17.176	17.2789	17.4047	16.2132	17.3175	16.8836	17.1712	17.8828	17.1598	16.5793	17.0689	16.8161	15.3827	16.383	16.8586	16.9582	16.7743	16.8642	16.8723
Apoa2	3.96069	4.01477	3.83139	3.9458	3.69514	3.90057	3.60878	4.04725	4.17469	3.59549	3.81096	4.05604	4.36858	3.77721	4.44113	3.9907	4.13953	3.81452	4.79873	3.83219	4.19156	3.82033	3.96985	3.53004
Apoa4	14.2065	12.0325	15.5915	14.629	13.8571	14.7158	11.3739	16.8134	9.7388	15.4751	13.2249	14.1817	17.6865	15.1488	11.5045	14.202	14.1426	8.59878	12.376	13.7202	15.5452	13.4326	14.6866	15.1756
Apoa5	4.19191	4.0297	4.41847	4.07284	3.75963	3.60977	4.19882	4.08784	4.09031	3.92728	3.8826	4.18533	4.25254	3.66913	4.32984	3.91491	4.35441	4.34467	5.5794	4.37028	4.22225	3.58437	4.09583	3.83693
Apob	16.4227	16.5239	16.6649	16.5281	16.3578	16.4298	16.5929	16.781	15.455	16.3033	16.0785	16.2569	16.9162	16.1163	16.1549	16.2213	16.122	15.8371	15.7628	16.1452	16.2556	16.0608	16.251	16.1145
Apobec1	12.0155	12.0261	11.4911	11.9606	11.3359	11.7054	11.7167	12.7989	12.1758	12.0153	12.3533	12.2419	12.3332	11.8321	11.5478	11.9474	13.1771	12.768	12.9764	13.216	13.5005	12.4405	12.9289	13.1075
Apobec2	4.89258	5.01357	4.63171	4.64531	4.79985	5.06865	4.99483	4.98248	4.54833	5.03963	5.53667	4.72823	4.55355	4.52769	4.63713	4.62726	4.47221	4.51643	4.01695	4.0707	4.63413	4.48587	4.4053	4.93822
[truncated: 19,571 more rows]

## Sheet: all_gene_results
Gene	logFC	AveExpr	t	P.Value	adj.P.Val	B
[truncated: 20,849 more rows]

## Sheet: DEGs_results
Gene	logFC	AveExpr	t	P.Value	adj.P.Val	B
[truncated: 1,027 more rows]
