# Supplementary material for: Comprehensive analysis of genes associated with necroptosis and pyroptosis in intestinal ischemia-reperfusion injury
Source: PLoS One. 2025 Dec 16;20(12):e0338420. doi: 10.1371/journal.pone.0338420 (PMC12707633; doi:10.1371/journal.pone.0338420)
Supplement: S3 Table — (XLS) [file pone.0338420.s003.xls]

## Sheet: NRGs
Gene
Tnf
Trp53
Apoe
Tlr4
Ifng
Hif1a
Ripk3
Nfe2l2
Fas
Tnfrsf1a
Nlrp3
Akt1
Mtor
Sirt1
Il1b
Prkdc
Mapk14
Igf1
Fmr1
Ppara
Ripk1
Rb1
Casp1
Mlkl
Fasl
Il33
Rela
Hmgb1
Bax
Casp8
Sting1
Mapk8
Ngfr
Creb1
Atm
Tnfrsf1b
Sirt3
Igf1r
Map3k7
Ager
Camk2a
Ifnb1
Mir155
Tsc1
Ucp1
Dnmt1
Mir21a
Ikbkb
Lmna
Cnr2
Klf4
Nr4a1
Tnc
Dnm1l
Il1a
Hspa5
Zbp1
Apoa1
Bmi1
Grn
Pink1
Gsdmd
Mapk9
Atf3
Bak1
Uchl1
Cd47
S100a9
Ppif
Bid
Aldh2
Tnfaip3
Ep300
Nlrc4
Mfn2
Trpc6
Ptger4
Pdpk1
Cxcl1
Mfge8
Opa1
Tnfsf10
Sirpa
Fadd
Myh9
Ilk
Ikbkg
Zfp36
Havcr2
Capn1
Aifm1
Ifna
Rigi
Mir223
Malat1
Adar
Traf2
Cyld
Atg16l1
Xiap
Cflar
Ripk2
Homer1
Ticam2
Stub1
Hspa8
Clec4e
Ptbp1
Nr2c2
Sesn2
Xdh
Afdn
Daxx
Pebp1
Htra2
Ndrg2
Gab1
Dapk1
Mir204
Nectin1
Sfn
Tead1
Bag3
Pgam5
Acly
Casp12
Tnfsf15
Mutyh
Peli1
Ano6
Irf9
Pcyt1a
Casp6
Cdk9
Apoh
Mcph1
Fundc1
Tnip1
Rpa1
Nat1
Tab2
Rps6ka2
Mir18
Asah2
Ppp6c
Otub1
Kmt5a
Erbin
Rabgef1
Cnot3
Atf7
Ppm1b
Derl1
Rnf216
Serpina3c
Il17b
Rnf146
Hace1
Pik3r3
Otulin
Mir325
Mir425
Seh1l
Ppp1r3g
Csnk1g1
Csnk1g3
Klhdc10
Hsp86-ps1

## Sheet: PRGs
Gene
Tlr4
Nlrp3
Nfe2l2
Tnf
Casp1
Casp3
Stat3
Tlr2
Hif1a
Sirt1
Hmgb1
Il1b
Akt1
Pparg
Nfkb1
Pecam1
Mtor
Mmp9
Hmox1
Sting1
Tlr9
Cybb
Ppargc1a
Il18
P2rx7
Bax
Casp4
Adipoq
Gsdmd
Il1r1
Foxo3
Parp1
Mir155
Trem2
Pik3r1
Trpv4
Casp8
Dnmt1
Atg5
Cebpb
Lgals3
Egr1
Mmp2
Ezh2
Kl
Sirt3
Klf4
Ghrl
Lcn2
H19
Pycard
Ripk3
Sox10
Ripk1
Dnmt3a
Cnr2
Rora
Cebpa
Ptpn11
Mdm2
Fgf10
Ifnb1
Ccr5
Tnc
Cdc42
Dnm1l
Xist
Txnip
Traf6
Prdm1
Tet2
Xbp1
Irf1
Ucp2
C5ar1
Pik3cg
Ctsb
Sirt6
Mettl3
Sphk1
Aim2
Smarca4
Map3k7
Sp1
Ntn1
Cd38
Nt5e
Hsf1
Becn1
Aldh2
Keap1
S100a9
Hdac6
Clec7a
Pkm
Cgas
Nlrc4
Eif2ak2
Rock1
Ikzf1
Pcsk9
Tnfaip3
Nr1d1
Brd4
S1pr2
Gjb1
Trpm2
Tfam
Aqp5
Gpx4
Kdm1a
Ikbkg
Foxm1
Cx3cl1
Hdac4
Fndc5
Angptl4
Mir29a
Malat1
Trem1
Gsdme
Meg3
Abcg1
Mir223
Plcg1
Fto
Mir122
Sarm1
Adar
Camp
Neat1
Klf5
Timp2
Cyld
Txn1
Cflar
Il1
Pgk1
Homer1
Irak1
Mir145a
Prmt5
Bhlhe40
Nedd4
Psmb8
Atp6ap2
Sesn2
Hk2
Mir214
Sirt5
Atf2
Mir150
Pf4
Cirbp
Ppm1d
Mir206
Slc5a1
Mettl14
Mir17
Pfkfb3
Irak3
Mir125b-1
Wnk1
Pdcd4
Mir378a
Mir182
Cmklr1
Ppp1cc
Nfe2l1
Pebp1
Casp7
Mir181a-2
Pttg1
Zbp1
Gstp1
Kmt2d
Hvcn1
Gas5
Nlrp6
Kcnq1ot1
Nlrp12
Npas4
Trim72
Mir96
Mir125a
Mir1a-1
Irf2
Tug1
Angptl2
Mir144
Mir199a-1
Apoc3
Mir140
Alkbh5
Gna12
Stx4a
Hotair
Lilrb4a
Prdx3
Mir20a
Mir200c
Pvt1
Usf2
Cdk9
Map3k11
Sirt4
Phlda1
Acss2
Ppp1ca
Rnd3
Nsd2
Ddx3x
Mirlet7b
Ormdl3
Nlrp1a
Mir18
Nek7
Gsdma3
Marchf1
Foxq1
Trim27
Tmem59
Mir141
Tomm20
Mir29b-2
Azgp1
Wee1
Cpeb4
Aoah
Tnfrsf21
Nsd1
Mir30c-1
Nat10
Brcc3
Mir124a-1hg
Erbin
Mir20b
Fcna
Mir149
Mir199a-2
Marchf5
Mpeg1
Clec5a
Fam3a
Mir106a
Ythdc1
Hspa12a
Usp1
Mir326
Arl2
Trim29
Gm12610
Trim59
Adgra2
Ehf
Fendrr
Mir486
Clmp
Alpk1
Vps4a
Apba3
Phlpp2
Kif23
Smc4
Mir101b
Mir202
Letmd1
Aass
Chmp4b
Dclk2
Mir421
Mink1
Pelp1
Zfas1
Mir590
Peli2
Mir199b
Gbp3
Ninj2
Trim16
Txnrd3
Rcn1
Katnal1
Cmpk2
Calm4
Sugt1
Tifa
Gsdmc
Adarb2
Trim45
Mir672
Mir302c
Mir654
Zfp532
Trim52
AU020206
Gm41610
Mir1955
Mir223hg

## Sheet: DENRGs
Gene
S100a9
Cxcl1
Il1b
Tnfrsf1b
Nr4a1
Havcr2
Sfn
Serpina3c
Bag3
Lmna
Ripk3
Tnfaip3
Tnfsf10
Clec4e
Sting1
Hif1a
Tnc
Il1a
Rabgef1
Rb1
Ppara
Prkdc

## Sheet: DEPRGs
Gene
Lcn2
Hmox1
Egr1
Sphk1
S100a9
Il1b
Lilrb4a
Phlda1
Il1r1
Irak3
Pfkfb3
Trem1
Rnd3
Nt5e
Ripk3
Tnfaip3
Angptl4
Cmpk2
Cirbp
Sting1
Gsdme
Ccr5
Hif1a
Tnc
Clec7a
C5ar1
Cebpb
Bhlhe40
Pf4
Traf6

## Sheet: DCDEGs expression_Matrix
DCDEG_Gene	GSM2539097	GSM2539098	GSM2539099	GSM2539100	GSM2539105	GSM2539106	GSM2539107	GSM2539108
S100a9	5.84323	6.15158	6.28579	5.04362	10.5711	9.09942	9.18262	9.30668
Il1b	7.25153	7.25566	7.12826	6.71891	12.6125	9.23126	9.69699	10.7462
Ripk3	9.99456	10.6781	10.6827	10.0013	11.9733	12.1033	12.2556	11.9154
Tnfaip3	10.2284	11.8536	11.3548	10.9249	13.119	12.5998	12.4634	12.8235
Sting1	8.26596	9.17454	8.77343	9.59097	10.1817	10.2843	10.6228	10.2351
Hif1a	13.5467	13.8303	13.9198	13.9375	15.0178	14.9328	15.0178	15.0467
Tnc	12.596	12.5406	12.1816	11.8318	14.2558	12.8574	13.3836	13.414
