# Supplementary material for: Comprehensive analysis of genes associated with necroptosis and pyroptosis in intestinal ischemia-reperfusion injury
Source: PLoS One. 2025 Dec 16;20(12):e0338420. doi: 10.1371/journal.pone.0338420 (PMC12707633; doi:10.1371/journal.pone.0338420)
Supplement: S4 Table — (XLS) [file pone.0338420.s004.xls]

## Sheet: String_interactions_short 
#node1	node2	node1_string_id	node2_string_id	neighborhood_on_chromosome	gene_fusion	phylogenetic_cooccurrence	homology	coexpression	experimentally_determined_interaction	database_annotated	automated_textmining	combined_score
Hif1a	Il1b	10090.ENSMUSP00000021530	10090.ENSMUSP00000028881	0	0	0	0	0.087	0	0	0.761	0.772
Il1b	Tnfaip3	10090.ENSMUSP00000028881	10090.ENSMUSP00000019997	0	0	0	0	0.39	0.292	0	0.569	0.798
Il1b	Ripk3	10090.ENSMUSP00000028881	10090.ENSMUSP00000022830	0	0	0	0	0.091	0.292	0	0.612	0.729
Il1b	Tmem173	10090.ENSMUSP00000028881	10090.ENSMUSP00000111393	0	0	0	0	0.092	0	0	0.39	0.423
Il1b	S100a9	10090.ENSMUSP00000028881	10090.ENSMUSP00000112843	0	0	0	0	0.299	0	0	0.423	0.578
Ripk3	Tnfaip3	10090.ENSMUSP00000022830	10090.ENSMUSP00000019997	0	0	0	0	0.078	0.062	0.9	0.369	0.938
Ripk3	Tmem173	10090.ENSMUSP00000022830	10090.ENSMUSP00000111393	0	0	0	0	0.237	0.102	0	0.213	0.414

## Sheet: MCC
Name	Score
Il1b	6
Ripk3	4
Tmem173	2
Tnfaip3	2
Hif1a	1
S100a9	1

## Sheet: MNC
Name	Score
Ripk3	3
Il1b	3
Tmem173	2
Tnfaip3	2
Hif1a	1
S100a9	1

## Sheet: Degree
Name	Score
Il1b	5
Ripk3	3
Tmem173	2
Tnfaip3	2
Hif1a	1
S100a9	1

## Sheet: EPC
Name	Score
Il1b	3.9679999999999587
Ripk3	3.640999999999949
Tnfaip3	3.3789999999999445
Tmem173	3.375999999999951
S100a9	2.727999999999944
Hif1a	2.6939999999999427

## Sheet: Hub Genes expression matrix
	GSM2539097	GSM2539098	GSM2539099	GSM2539100	GSM2539105	GSM2539106	GSM2539107	GSM2539108
Il1b	7.25153	7.25566	7.12826	6.71891	12.6125	9.23126	9.69699	10.7462
Ripk3	9.99456	10.6781	10.6827	10.0013	11.9733	12.1033	12.2556	11.9154
Sting1	8.26596	9.17454	8.77343	9.59097	10.1817	10.2843	10.6228	10.2351
Tnfaip3	10.2284	11.8536	11.3548	10.9249	13.119	12.5998	12.4634	12.8235
