# Supplementary material for: Comprehensive analysis of genes associated with necroptosis and pyroptosis in intestinal ischemia-reperfusion injury
Source: PLoS One. 2025 Dec 16;20(12):e0338420. doi: 10.1371/journal.pone.0338420 (PMC12707633; doi:10.1371/journal.pone.0338420)
Supplement: S5 Table — (XLS) [file pone.0338420.s005.xls]

## Sheet: GSE96733(IIR 6h)
	GSM2539097	GSM2539098	GSM2539099	GSM2539100	GSM2539113	GSM2539114	GSM2539115	GSM2539116
0610009L18Rik	9.69194	10.6771	10.5632	10.5566	10.6432	10.6592	10.9067	10.6013
0610010K14Rik	7.13821	6.64761	5.9191	5.75886	7.05815	5.84201	5.87619	6.29203
0610030E20Rik	8.62388	9.03043	8.90678	8.82804	8.84028	8.82383	8.34651	9.28505
0610040J01Rik	7.22041	7.93262	8.0817	8.01308	7.88214	8.6676	7.78616	8.3638
1110002E22Rik	5.39479	5.12951	4.93307	5.20704	3.98274	5.23535	6.08917	5.72104
1110002L01Rik	6.56391	6.65717	6.48979	6.59874	6.27093	6.0035	6.22893	6.58702
1110004F10Rik	10.8675	11.1325	11.4156	11.1683	11.4888	11.4882	11.4411	11.8347
1110032F04Rik	3.586	3.86585	3.73574	3.46331	3.68754	3.82782	3.99616	4.36841
1110038F14Rik	5.54302	5.47068	5.32784	5.4674	5.35732	5.46766	5.59535	5.52001
1110059E24Rik	11.2718	10.8559	10.881	10.1948	10.0224	10.2753	9.32024	10.5155
1110059G10Rik	9.28901	9.29846	9.21128	8.99179	9.02617	9.13646	8.65846	8.77338
1110065P20Rik	6.30337	6.19787	6.41798	6.04006	6.40376	6.81542	7.16607	6.59251
1190005I06Rik	5.67219	6.05709	5.60923	5.78805	6.05103	6.32925	6.76185	5.92115
1500004A13Rik	5.74131	6.5139	6.41791	6.69251	6.86478	6.33837	6.39715	6.46409
1500009L16Rik	7.58078	8.01341	7.43414	7.38305	7.76971	8.16355	7.97545	7.67339
1500011B03Rik	8.27752	7.96695	7.99289	8.14516	8.15697	8.01267	7.81308	7.46198
1600012H06Rik	10.4666	11.1179	11.22	11.0788	11.0795	11.0556	11.0888	11.3045
1600014C10Rik	6.29186	7.55871	7.02219	7.70346	8.37116	7.1304	8.00886	8.02614
1600014C23Rik	5.09818	5.2014	5.11705	5.02982	4.81631	4.76945	4.86608	4.9815
1700001F09Rik	4.14641	3.53444	3.63044	4.019	3.95182	3.97612	4.49034	3.74546
1700001G17Rik	4.10766	4.4452	4.26755	4.37217	4.18066	4.24733	4.91425	4.29331
1700001J03Rik	5.87155	6.31559	6.03033	6.36196	5.84509	6.28223	6.36521	6.08838
1700001J11Rik	4.39277	4.3239	4.94525	4.24011	4.56592	4.91792	5.02803	4.74093
1700001K19Rik	4.81433	4.78468	4.56243	4.56991	4.50994	4.5694	4.7317	4.36394
1700001O22Rik	7.07209	7.36955	6.93529	7.45253	7.24629	6.78414	6.25931	6.19758
1700003E16Rik	3.47004	3.96427	3.60493	4.10312	3.53101	3.62631	4.02414	3.48921
1700003E24Rik	6.23068	5.30381	5.20043	5.52617	5.24767	5.16012	5.37762	5.64123
1700003F12Rik	5.49917	5.61906	5.6198	5.40699	5.59629	5.59234	5.70413	5.70287
1700006A11Rik	4.75091	4.43321	4.08897	4.03775	3.85996	4.27137	4.45966	4.18457
1700008J07Rik	7.14186	6.45419	6.43206	6.11157	6.18333	6.18692	5.27685	6.18689
1700008O03Rik	3.82477	3.42716	3.38632	3.44223	3.6187	3.58673	3.76094	3.6642
1700008P02Rik	3.99639	4.042	3.94872	3.76463	4.19981	4.0211	3.85802	4.002
1700009J07Rik	5.38694	5.37145	5.41066	5.17721	4.9735	5.44211	5.98102	5.43031
1700009N14Rik	2.93059	3.10338	2.94695	2.94369	3.04589	3.02487	2.92613	3.29762
1700010B08Rik	4.37654	3.77521	3.82967	4.05327	4.00714	4.12703	5.11982	4.47614
1700010D01Rik	3.80394	3.48586	3.23223	3.35798	3.53345	3.80397	4.00066	3.66795
1700010I14Rik	7.59925	7.02029	7.12102	6.60373	7.53574	7.37429	7.72276	7.52135
1700011L22Rik	4.33224	3.72039	3.68982	4.12161	3.64269	4.23678	3.57128	3.81334
1700012A03Rik	4.50525	3.89896	4.05509	4.20249	3.64754	4.11283	4.2176	3.89269
1700012B07Rik	5.07055	4.84275	4.46626	3.80689	4.67885	4.56769	5.36375	4.4471
1700012B09Rik	7.60398	7.68421	7.07316	7.71853	7.43714	7.98038	8.26802	7.71995
1700013D24Rik	4.928	5.03227	4.57481	4.60876	5.42838	4.6461	5.5326	5.03475
1700013G24Rik	3.39225	3.22502	3.37613	3.95638	3.40604	3.33159	3.40277	2.84293
1700013H16Rik	4.95922	5.86896	5.31741	5.39423	5.57902	5.43233	5.51248	5.47375
1700016H13Rik	3.93459	3.41699	3.91689	3.48856	3.86987	4.01574	4.01006	3.91335
1700017B05Rik	10.1505	9.57734	9.46028	9.42802	11.0435	10.2062	9.98025	10.2717
1700017N19Rik	4.27269	4.03008	4.47717	4.77209	4.5791	4.39245	4.26525	4.11618
1700018B08Rik	4.76783	5.27473	5.47688	5.29065	4.86184	5.30068	5.74533	5.25107
1700018B24Rik	4.00589	4.30251	4.21789	3.55956	4.11797	3.73629	4.74556	3.64989
1700018F24Rik	7.10487	6.28693	6.13705	5.85076	6.87809	6.04082	6.0121	6.00282
1700018L02Rik	3.28881	2.99864	2.99571	3.70801	3.27027	3.41151	3.14394	3.50738
1700019A02Rik	7.23776	7.0546	6.90369	6.65925	6.72521	6.43052	7.09586	7.2688
1700019D03Rik	9.85594	9.99433	10.1578	9.64156	8.63202	9.28869	9.38813	9.36148
1700019M22Rik	5.55019	5.84348	5.46135	4.97463	5.27693	5.64954	6.00544	5.2364
1700020A23Rik	5.12397	4.98134	5.06212	4.67542	5.04862	5.02216	5.36111	5.18222
1700020L24Rik	6.299	6.20794	6.17795	5.65466	6.45273	6.24549	6.57082	6.22052
1700020N01Rik	5.77934	5.34186	5.60535	5.56439	5.53998	5.46524	5.52289	5.68782
1700020N15Rik	7.5507	7.45708	6.95587	6.83085	7.33229	7.75009	7.38066	7.22929
1700022A21Rik	4.45339	3.95412	4.1797	4.06093	4.41417	4.30265	4.57458	4.37806
1700024G13Rik	5.34951	4.84415	4.90937	4.44774	4.99365	5.13898	5.29875	5.36219
1700025B11Rik	4.56044	3.85822	4.56689	4.10965	4.28621	3.80954	4.51791	4.28191
1700025C18Rik	4.19397	4.08499	3.92509	3.82169	3.87846	3.97688	4.46694	4.31979
1700025G04Rik	14.1334	13.3173	13.6058	13.2663	12.7517	13.0882	12.6975	13.1805
1700028J19Rik	3.87055	3.51315	3.73481	3.28039	3.66592	3.69438	3.57842	3.68704
1700029F12Rik	4.70388	4.82081	4.68855	4.78139	4.74566	4.94844	5.59591	5.15773
1700029H14Rik	6.11738	6.73285	6.7273	6.57632	6.94117	7.06661	6.93061	6.75512
1700030C10Rik	4.10081	4.11168	4.16676	4.19084	3.93427	4.16418	4.73901	4.05899
1700030J22Rik	7.95975	7.45083	7.63984	7.342	7.35744	7.44911	7.29431	7.13832
1700030K09Rik	4.6675	5.66668	5.69555	5.60872	5.5907	5.9051	5.76122	5.82183
1700031F05Rik	4.27884	3.92837	3.70686	3.83796	3.95449	4.14342	3.80051	4.00492
1700031M16Rik	4.15204	3.88326	4.06983	3.83115	3.57843	3.86892	3.90984	3.76483
1700034E13Rik	5.62755	5.13083	5.20695	5.44326	5.6679	5.51632	6.11925	5.16804
1700034H15Rik	7.04601	6.43996	5.90474	5.74	5.99149	6.21819	6.08466	5.6996
1700034J05Rik	3.64806	3.54782	3.84246	3.43938	3.36048	3.94817	4.46362	4.25151
1700037C18Rik	4.06663	4.06379	4.11638	3.73809	4.21331	3.90797	4.34603	3.94603
1700048O20Rik	5.08091	5.22897	5.23444	5.29704	5.02372	5.46212	5.32925	5.62855
1700049E17Rik2	4.09392	4.03513	3.8011	3.37139	4.21491	4.48777	3.93502	4.08454
1700049L16Rik	8.17619	7.03625	6.82913	7.14245	6.90269	7.17452	7.32009	7.17684
1700052K11Rik	7.69589	7.5363	7.50734	7.20392	7.46168	7.30897	7.46216	7.60298
1700056E22Rik	5.89837	5.50853	5.30794	5.20698	5.19498	5.72628	5.50972	5.58819
1700060C20Rik	5.02447	5.21597	4.83479	4.57056	4.85922	5.73618	5.5643	4.91765
1700061I17Rik	3.79511	3.47034	3.51841	3.41842	3.34907	3.30987	3.40784	4.10195
1700065D16Rik	3.31393	3.43233	3.40164	3.51265	3.56739	3.42458	3.82942	3.48044
1700066M21Rik	6.36634	5.92908	5.99582	6.1406	6.05969	5.45006	6.57306	6.1352
1700067K01Rik	4.197	3.73085	3.92657	3.79888	3.35778	3.9871	3.68778	3.57577
1700067P10Rik	5.52395	5.01951	4.95534	4.81297	5.21711	5.30281	5.94999	5.41379
1700069L16Rik	3.6421	3.63965	3.32194	3.97216	3.71246	3.54812	3.52136	3.76616
1700071K01Rik	8.10839	7.72414	8.01414	7.40331	8.39698	7.95603	7.28024	8.0186
1700084J12Rik	6.57781	6.41876	6.57018	5.99008	6.60863	6.61941	6.76103	6.00988
1700084M14Rik	6.06226	5.58321	5.40281	5.22485	5.43708	5.69706	5.71083	5.46611
1700086L19Rik	6.27583	6.38044	6.20074	6.4062	6.33817	5.97776	6.00941	5.78852
1700088E04Rik	9.99997	9.30003	9.31963	9.4097	9.66707	9.32773	9.55279	9.0499
1700093K21Rik	6.88743	6.34786	5.79368	5.72198	5.473	5.80592	6.10773	5.86026
1700102P08Rik	6.13648	5.72175	5.22781	5.77176	5.40922	5.58318	5.38721	5.12588
1700109H08Rik	8.73655	8.60693	8.88071	8.64333	8.87651	9.58291	8.74876	9.27189
1700110I01Rik	6.60252	6.62424	6.72031	6.84473	6.22623	6.4158	6.33716	5.94622
1700113H08Rik	4.922	4.9344	5.29006	4.95796	5.03614	4.83757	5.22621	5.06087
1700120K04Rik	4.88246	4.73992	4.64203	4.8462	4.96223	4.86846	5.03053	5.06947
1700122O11Rik	3.43136	3.39153	3.58359	3.81995	4.19075	3.84811	4.01883	3.73727
1700123K08Rik	4.99464	5.39365	5.55936	4.83407	5.33466	5.42873	5.65787	5.15612
1700123O20Rik	10.1088	10.8429	10.7439	10.5214	10.9502	10.8787	10.9117	10.7871
1700128F08Rik	3.27366	3.03188	2.78414	3.25775	2.86984	2.90845	2.59916	3.13587
1700129C05Rik	3.49106	3.76473	3.71134	3.54006	3.72495	3.80321	4.1321	3.66345
1810009J06Rik	4.16236	3.86864	4.05007	3.53591	4.23427	3.94143	4.57895	3.90862
1810009N02Rik	2.88424	2.96861	2.95763	2.83363	3.10963	3.36288	3.08087	3.04584
1810010H24Rik	10.0335	9.3661	8.88233	9.65722	9.02983	8.36999	7.78494	8.64489
1810024B03Rik	7.5013	6.18352	6.04607	6.01638	6.59942	6.22193	6.45383	6.35405
1810030O07Rik	10.9089	11.3399	11.1716	11.1299	11.2228	11.3034	11.1441	11.3694
1810037I17Rik	10.8508	10.9857	10.9105	10.881	10.4437	10.8422	10.4032	10.4762
1810055G02Rik	9.81249	8.41518	9.66646	9.53249	9.65092	9.26854	9.55951	10.3015
1810062G17Rik	4.13337	3.79298	3.91731	3.76754	3.82948	3.60851	3.95095	3.91223
1810064F22Rik	3.89942	4.57285	3.69986	3.91324	4.57013	4.53352	4.03273	4.11009
1810065E05Rik	12.1638	13.1605	11.9977	11.8146	10.1109	11.8546	11.4241	10.5449
2010003K11Rik	9.09932	10.2476	10.955	10.6708	10.6322	10.335	10.4227	10.5762
2010016I18Rik	9.8689	9.04205	8.92447	8.55855	8.60251	8.27341	8.03575	8.12008
2010106E10Rik	15.9823	15.6521	15.7491	15.9355	14.7045	13.8654	14.4501	14.7031
2010109A12Rik	4.38151	4.71756	4.38256	4.90423	4.7478	4.49169	3.93721	4.50656
2010315B03Rik	12.4854	12.2742	12.3775	12.3737	11.7426	11.1285	11.2243	11.7868
2200002D01Rik	15.8766	15.59	15.407	15.8287	15.6541	15.5719	15.4098	15.4302
2200002J24Rik	3.93812	3.67294	3.55965	3.91055	3.75544	3.55659	3.65495	3.49606
2210016L21Rik	10.8503	10.1474	10.0203	10.3653	9.78843	10.0658	9.68161	10.0061
2210408I21Rik	7.33813	7.80624	7.99025	7.61301	7.57723	7.19072	7.11051	8.05216
2300002M23Rik	4.73884	4.61923	4.70838	4.51831	4.57285	4.81182	4.99028	4.78519
2300009A05Rik	8.78105	8.69577	8.99723	9.22086	9.56352	9.58334	9.45815	9.5732
2310001K24Rik	4.09132	4.4262	4.41847	4.23418	4.28399	4.12815	5.71177	4.61809
2310002L09Rik	5.16213	4.56169	4.78199	5.03998	4.67309	4.80807	4.7542	4.82123
2310009B15Rik	4.35959	4.13915	4.18175	4.5294	4.23242	4.45308	4.04688	4.28855
2310011J03Rik	6.10991	6.45693	6.90334	7.02608	7.30922	7.10344	6.81638	7.70106
2310022A10Rik	8.76943	9.33458	9.27712	9.06927	9.56684	9.53169	9.68257	9.26498
2310022B05Rik	6.80067	6.6851	6.40406	6.35321	6.33224	6.26285	6.22054	6.58204
2310030G06Rik	10.0904	9.29152	9.08175	9.20731	8.26788	8.40267	8.57595	8.6321
2310033P09Rik	11.6734	11.3252	11.5736	11.3528	11.0012	11.1106	10.6494	11.65
2310039H08Rik	7.41671	7.19023	7.13119	7.31958	7.33977	7.72665	7.21787	7.2255
2310057J18Rik	5.07582	5.56994	4.76363	4.90114	4.98249	5.2636	5.26321	4.97662
2310057M21Rik	8.45164	8.32959	8.71749	8.45458	9.06469	9.30646	8.94848	9.06403
2310061I04Rik	11.8826	11.5417	11.5799	11.6336	11.6263	11.5556	11.5757	11.6196
2310068J16Rik	4.54288	5.01084	5.03827	5.00987	4.77223	4.88479	4.76907	4.76391
2310079G19Rik	3.19406	3.39114	3.30637	3.27357	3.83583	3.37552	4.24456	3.33222
2410002F23Rik	10.9746	11.2975	11.3247	11.599	12.4963	12.6103	12.3346	12.6489
2410004B18Rik	8.49558	8.05363	8.11071	8.2102	8.20111	7.97426	7.58441	8.37381
2410004P03Rik	5.40451	4.74418	4.73747	4.52658	4.80879	5.1465	4.64736	4.93254
2410017I17Rik	4.87989	5.46761	5.26883	5.22621	4.9501	5.0031	5.312	4.99975
2410124H12Rik	3.04852	2.72963	2.64489	2.69779	2.75951	2.83328	2.70913	2.78998
2410137M14Rik	3.12176	3.81811	3.82626	3.41331	3.31831	3.36321	3.39953	3.3449
2510002D24Rik	6.78569	6.36506	6.15591	6.12637	5.78688	6.40146	5.93509	6.25051
2510009E07Rik	7.96406	7.87161	7.67565	8.14182	7.20571	7.07234	6.86089	7.35195
2510039O18Rik	8.89059	8.99168	8.87664	8.94567	8.77127	8.99883	8.13178	9.03214
2610005L07Rik	16.9166	16.9416	17.0101	17.0984	16.7289	16.6182	16.6024	16.7722
2610008E11Rik	9.20933	9.5959	9.49159	9.42429	9.0955	8.83685	8.73834	9.25963
2610028H24Rik	7.06379	6.50756	6.41746	6.43042	6.57128	6.66321	7.67334	6.66699
2610203C22Rik	5.7039	6.01471	5.62381	5.46319	5.52735	5.49596	6.02197	5.60244
2610306M01Rik	4.81248	4.3723	4.60595	4.48202	4.52354	4.2008	4.6086	4.5511
2610318N02Rik	4.9599	4.6995	4.92738	4.97518	5.64804	5.08505	4.3806	5.18317
2610524H06Rik	6.093	6.42587	5.91865	6.50691	6.87824	6.64069	6.48804	6.55343
2610528J11Rik	11.7784	11.2545	11.0349	10.9306	10.8993	11.2399	10.8317	10.6371
2700046A07Rik	7.09898	7.44771	7.05283	6.63955	7.01604	7.31866	7.41083	6.61796
2700049A03Rik	6.77971	7.31171	7.45731	7.36183	7.11307	6.6307	7.24913	7.46458
2700062C07Rik	8.2987	7.71975	7.51474	7.37167	8.11375	7.61025	8.09897	8.10892
2700097O09Rik	9.63371	9.40354	9.2876	9.22316	8.49301	8.36856	7.86279	8.44659
2810004N23Rik	9.62017	9.11925	9.0811	8.71528	9.21544	9.62689	8.92208	9.79622
2810021J22Rik	9.92377	9.68246	9.89652	9.46279	9.82724	9.89226	10.2136	9.98138
2810025M15Rik	8.872	7.93734	8.07185	8.11351	7.57842	7.83901	7.53431	7.5444
2810032G03Rik	5.18983	5.56603	5.25012	5.41984	5.73596	5.61388	5.86406	5.40285
2810408A11Rik	7.06276	7.57329	7.74782	7.54629	7.39663	6.94124	7.22479	7.64754
2810459M11Rik	6.52698	6.20705	6.38974	5.81682	6.15824	6.19294	6.24214	6.402
2900026A02Rik	11.3849	10.9024	10.7724	11.2219	10.2473	10.0935	9.57823	10.1719
2900060B14Rik	14.2412	13.6544	13.7735	13.7554	14.193	13.8349	14.1001	14.0043
2900092C05Rik	4.50047	4.22037	4.19363	3.82244	4.12262	4.45347	4.72403	4.40235
3110009E18Rik	7.80086	7.42845	7.72156	7.48317	7.79226	7.80855	8.25937	8.25376
3110021A11Rik	4.69661	4.4968	4.43113	4.38268	4.28911	4.18565	4.21824	4.4001
3110039M20Rik	5.14603	5.00313	4.54313	5.08371	5.17715	4.96902	4.57352	5.0369
3110040N11Rik	9.54454	8.767	9.03605	8.73331	8.39963	8.31195	8.46608	7.97229
3110070M22Rik	6.64266	6.80368	6.73084	6.62482	7.1777	6.76802	7.72834	7.03338
3110082I17Rik	10.9824	11.3427	10.9679	10.7059	10.9698	11.5156	11.3313	11.0882
3110082J24Rik	6.80709	6.38126	6.40672	6.42591	6.18103	6.23851	6.38528	6.24167
3300002I08Rik	9.2919	9.93595	10.061	10.0789	9.99717	9.62082	9.62186	10.1715
3425401B19Rik	5.65066	5.62858	5.28624	5.60703	5.43353	5.06024	5.89185	5.09819
3830403N18Rik	6.13095	5.1683	6.10813	5.9981	5.97429	5.63304	5.96527	6.016
3830408C21Rik	6.92409	6.25742	6.35081	6.39469	6.10674	6.40576	5.96323	6.3198
3930402G23Rik	6.0825	5.7631	5.6832	5.71131	5.78128	6.35074	6.08546	6.3328
4632415L05Rik	7.59405	7.77579	7.82645	7.75955	7.88704	7.30124	7.38289	8.0591
4732471J01Rik	7.74642	7.44667	7.46595	7.75856	7.65827	7.48651	7.42952	6.74836
4833420G17Rik	11.4026	11.3056	11.4493	11.6102	11.4595	10.5822	10.681	11.4472
4833439L19Rik	16.1196	14.8819	14.8313	14.7392	14.5209	14.5974	14.6715	15.0413
4921504E06Rik	3.87518	4.09986	3.99989	3.50225	4.42362	4.06211	4.58497	4.03033
4921509C19Rik	6.38727	6.20267	6.13984	6.11928	6.15694	6.10107	6.44781	6.16788
4921511C20Rik	4.68572	5.01158	4.76346	4.79584	4.57158	4.74904	4.53159	4.55431
4921513I03Rik	3.63641	3.84414	3.94879	3.62747	4.18023	3.80791	4.51065	3.91907
4921517D22Rik	5.11324	4.90649	4.71884	5.22575	4.85733	4.93214	5.18556	4.56538
4921524J17Rik	7.55147	7.02718	7.25418	6.78562	6.85548	7.30666	6.96179	7.42974
4921524L21Rik	4.30779	4.23265	4.39571	4.13618	4.43234	4.32424	5.65618	4.49737
4921536K21Rik	5.89296	5.29095	5.25661	5.24555	4.96818	5.117	4.97471	5.13572
4921539E11Rik	4.52561	4.74894	4.72748	4.87869	3.94786	4.82203	4.79101	4.45472
4930402F06Rik	3.68966	3.40549	3.82058	3.47102	3.50626	3.48076	3.52966	3.52005
4930402K13Rik	4.8147	4.48043	4.70073	4.94123	4.66478	4.60596	4.86161	4.69082
4930407I10Rik	3.62274	3.65546	3.55648	3.63	3.39277	3.80583	4.00323	3.56555
4930426D05Rik	4.40157	5.31454	5.02638	5.20487	5.92213	5.0309	5.22734	5.28994
4930426L09Rik	5.02912	4.72526	4.69091	4.83248	4.62888	4.66676	5.19136	4.65943
4930429B21Rik	4.88777	5.21495	4.60986	4.54201	3.71807	4.55153	3.80889	3.74026
4930431F12Rik	8.16507	8.00733	7.81917	7.61846	7.90079	8.22785	7.93188	7.70442
4930432M17Rik	4.88251	4.35189	4.34394	4.40386	4.34604	4.35227	4.22954	4.47832
4930433I11Rik	3.17248	3.39976	3.58197	3.2571	3.14005	3.45505	4.02984	3.89616
4930433N12Rik	4.56188	4.50206	4.67126	4.55099	4.26458	4.13031	4.45758	4.4491
4930438A08Rik	4.82776	4.56541	4.09669	4.32709	4.43159	4.61413	4.22265	4.03051
4930444P10Rik	4.45905	4.22462	4.4285	4.02437	4.26419	4.43529	3.83268	4.44406
4930447A16Rik	4.41883	3.52128	3.97586	4.05578	3.46226	3.60638	4.1193	3.6621
4930447C04Rik	5.54915	5.3237	4.54896	5.64062	5.58057	5.45439	5.94897	5.20082
4930449E01Rik	6.21762	5.56565	5.56463	5.15937	5.47777	5.71985	5.84154	5.6625
4930449I24Rik	4.7969	3.57663	3.99648	4.08755	3.93723	3.91296	4.72007	4.18915
4930451I11Rik	5.3502	5.97325	5.1015	4.03212	5.4353	5.50182	6.11672	5.15418
4930453H23Rik	4.81072	5.00544	4.62041	4.51429	4.42422	4.65263	4.89233	4.61217
4930453N24Rik	10.8835	11.0427	10.7174	11.1828	10.8459	11.0604	10.6862	11.0708
4930455H04Rik	3.44328	2.8078	3.33406	3.03633	2.83957	3.10689	3.3181	3.2495
4930470P17Rik	2.96841	3.95637	3.66067	3.70575	3.63486	3.6634	3.66186	3.52516
4930474M22Rik	3.88741	4.09414	4.13731	3.86757	4.08967	3.79891	4.15021	3.94133
4930474N05Rik	3.54832	3.23495	3.35408	3.48283	3.23333	3.40533	3.59733	3.62834
4930480E11Rik	4.34637	3.99825	3.43899	4.30082	4.09484	3.73107	4.38244	4.25796
4930481A15Rik	6.93791	7.21115	6.94254	7.02651	6.79549	5.76313	6.83371	7.10362
4930486L24Rik	4.44693	4.28824	4.65326	4.74584	4.83903	4.59692	5.15535	4.78596
4930503E14Rik	5.73908	5.2565	4.96516	4.87608	4.98269	5.1037	5.09278	4.49899
4930503L19Rik	7.27336	6.84368	7.12116	7.16671	7.60446	7.67957	7.33663	7.805
4930505A04Rik	4.02837	4.10624	3.81808	4.27968	3.96015	3.9622	4.44852	3.8591
4930507D05Rik	3.61837	3.33946	3.39742	3.28186	3.67534	3.62936	3.58201	3.76705
4930512B01Rik	6.21333	6.33321	6.40869	5.90764	6.20208	6.09127	6.48642	6.37014
4930512M02Rik	5.4892	5.47276	5.6588	4.76218	6.23132	5.74929	6.20098	5.55084
4930513O06Rik	5.51681	5.19269	5.34991	5.106	4.80138	5.28059	5.24313	5.56335
4930515G01Rik	5.39913	5.11461	4.77194	4.8014	4.69066	4.75157	5.07586	4.55489
4930519F16Rik	3.81883	3.77246	3.50536	3.20468	3.52026	3.85376	3.37273	3.62593
4930519G04Rik	4.20449	4.08471	3.93956	4.15116	4.24508	4.31382	4.50364	4.20682
4930522H14Rik	3.97038	3.9062	3.55209	3.73982	3.78564	3.89995	4.19485	3.95198
4930523C07Rik	7.04159	7.17831	6.66473	7.78033	7.43966	6.75318	7.04824	7.4348
4930524B15Rik	4.58329	4.60455	4.77584	4.48479	4.64497	4.75058	5.03563	4.40225
4930529C04Rik	6.02349	6.21615	6.66321	5.59714	6.56582	6.16155	6.1576	6.28664
4930544D05Rik	8.36819	8.55561	8.7935	8.70726	8.60588	8.99586	8.66541	8.5248
4930544G11Rik	4.6901	4.52823	4.78937	4.28176	4.67611	5.18945	5.2834	4.53009
4930546C10Rik	4.26175	4.53145	4.85832	4.2721	4.47816	4.83981	5.25614	4.8567
4930548G14Rik	4.63219	5.43827	5.333	4.77327	4.15357	5.13431	5.45064	4.36702
4930550C14Rik	5.92458	6.41106	6.32348	5.92059	6.63593	6.96885	6.96511	6.73472
4930555G01Rik	5.25484	5.33346	5.4451	5.50236	5.34031	6.07836	5.71642	5.77099
4930558K02Rik	5.63452	5.19761	5.45341	5.65411	5.44596	5.4212	4.33301	5.35471
4930562C15Rik	4.70608	4.74417	4.64039	4.96769	4.51027	5.09099	5.38375	4.45804
4930562F07Rik	4.03625	3.90594	4.30117	4.00227	4.26991	4.35747	3.9864	3.97806
4930563E22Rik	3.58932	3.65342	3.81228	3.62155	3.89757	3.86799	4.20801	3.56997
4930563M21Rik	4.11712	4.9536	4.15498	4.65303	4.12578	4.14397	4.63092	4.28603
4930564C03Rik	4.30663	3.76004	3.59163	4.01194	4.2609	3.83177	3.54106	3.87267
4930564D02Rik	4.45301	4.35838	4.20126	4.23822	3.69863	4.53866	4.38172	4.01769
4930565D16Rik	4.05804	3.57314	3.84536	3.60013	3.51914	4.30792	4.25645	3.87158
4930568D16Rik	3.88426	3.82617	4.00727	4.13577	3.77192	3.76716	4.25338	3.39119
4930571K23Rik	4.1537	3.83876	3.26438	3.63726	3.6186	3.39201	3.81961	3.70834
4930578I06Rik	5.36516	4.2036	4.26699	4.31218	4.06803	4.36129	4.19722	4.25345
4930579F01Rik	3.25987	3.17678	2.96057	3.00223	2.93352	3.45301	3.12191	2.82826
4930579G24Rik	5.61809	6.02404	5.83624	5.5569	5.92136	4.86651	5.63838	5.58161
4930579K19Rik	5.42945	5.38979	5.37543	5.65721	5.36069	5.10153	4.84064	5.08659
4930583I09Rik	3.51482	3.9286	3.50558	3.19302	3.44152	3.28836	4.14758	3.75655
4930584F24Rik	4.92866	4.27909	4.81064	4.65101	4.40143	4.65658	4.4114	4.75632
4930590J08Rik	5.01109	4.42006	4.2924	4.16048	5.0336	4.84864	5.22419	4.7089
4930591A17Rik	5.15992	4.6577	4.81967	4.45915	4.82208	4.27067	5.15371	5.11122
4930596D02Rik	3.79077	3.38719	3.39656	3.58815	2.9781	3.12456	3.60378	3.37923
4931406C07Rik	14.5434	14.9247	15.0981	15.3657	13.1177	14.0306	13.5644	13.6705
4931406H21Rik	7.83556	8.03825	8.04946	8.43581	6.81285	6.60147	6.89863	7.14771
4931414P19Rik	5.49605	5.17372	5.65283	5.2667	4.604	4.62016	4.98555	4.75268
4931429L15Rik	7.77444	6.8374	7.08904	6.71044	6.65045	6.77717	7.03623	7.03649
4931429P17Rik	4.62974	4.27868	4.26507	4.22707	4.1863	4.34144	4.14644	4.04675
4931440P22Rik	4.08415	4.89753	4.77524	4.34319	4.81452	4.73605	5.0308	4.97943
4932414J04Rik	4.704	4.88707	4.90499	5.10057	5.29737	5.09663	5.07678	4.50428
4932414N04Rik	4.9303	5.08594	4.40708	4.25091	4.41837	4.78868	5.42469	4.65247
4932415M13Rik	4.61944	4.97652	3.96211	4.59963	4.53027	4.91136	5.29402	4.95916
4932416K20Rik	4.9917	4.81414	4.76373	4.91451	4.85093	4.60345	4.63725	4.45635
4933401B06Rik	4.50031	4.50306	4.43952	4.20103	4.47561	4.64499	4.38445	4.36872
4933402D24Rik	4.28422	3.94305	4.15182	4.01047	3.86415	3.73395	4.21829	4.10542
4933402J07Rik	5.96899	5.55092	5.61143	5.53496	5.43523	5.55044	5.86789	5.87254
4933402N03Rik	4.48541	4.22783	4.13616	4.20425	4.20892	4.12682	4.32355	4.20988
4933405L10Rik	4.30415	4.0236	3.83084	3.91668	4.11859	3.81269	3.97216	4.06689
4933405O20Rik	4.80398	4.20422	4.45968	4.08113	4.10141	4.07857	4.56623	4.57196
4933407L21Rik	6.38448	5.83902	5.73297	5.84362	5.62884	5.84593	5.6385	5.69677
4933408J17Rik	4.18994	4.08612	3.53222	3.74292	4.15762	3.81466	4.19929	3.80035
4933409G03Rik	6.22627	6.06065	6.01484	5.61888	6.10239	4.99403	6.24488	5.66254
4933409K07Rik	5.53001	5.82963	5.64979	5.81839	5.61792	5.92445	5.27849	5.37343
4933411G06Rik	4.08141	4.18622	3.57547	3.90229	3.81491	4.06717	4.08448	4.09536
4933411K16Rik	4.90781	4.55063	4.43533	4.89393	4.75521	4.82545	5.23825	4.86524
4933412E24Rik	4.0034	3.86538	3.51297	3.63467	3.59784	4.10564	3.88952	3.64639
4933414I15Rik	6.32138	6.2653	5.99169	5.77324	6.31957	6.1119	6.92795	6.40244
4933416I08Rik	5.13833	4.05765	4.14664	4.34071	4.17361	4.00888	3.19852	3.72422
4933421I07Rik	4.62782	4.41739	4.20431	4.20476	4.40692	4.57186	4.58127	4.7309
4933427D06Rik	4.64442	4.8323	4.60854	4.8801	4.6212	4.80895	5.66582	4.82269
4933427D14Rik	7.92134	8.63185	9.05373	8.86216	8.53539	8.45366	8.00949	8.20524
4933427E11Rik	2.77796	3.06401	3.03935	3.13491	2.92312	3.10406	2.85484	2.84843
4933428G20Rik	4.90229	4.73708	5.46781	4.95071	5.21526	4.84441	5.57247	4.57645
4933428M09Rik	5.29246	4.92286	5.14532	5.15887	5.1225	5.13508	5.0053	4.78859
4933430I17Rik	3.90536	3.93926	3.67176	3.7277	3.73059	3.79057	4.12126	3.83095
4933434E20Rik	10.1064	11.3945	11.0473	10.7572	10.8207	10.8022	11.0436	11.0489
4933436I01Rik	3.98222	3.12536	3.13669	2.95029	3.03417	3.46688	2.83123	3.24747
4933440M02Rik	4.30896	3.38863	4.42652	4.21134	4.17827	3.72336	4.59646	4.03529
5031410I06Rik	4.89276	4.67833	4.84729	4.41187	4.82352	5.03713	5.08558	4.71305
5031425E22Rik	6.17793	8.08459	8.17594	8.10103	7.84687	7.39155	8.09427	7.97577
5031434C07Rik	4.11637	4.05022	3.71435	3.95576	4.35829	4.25174	4.31292	4.21705
5031439G07Rik	9.64466	10.5805	10.7962	11.093	11.0015	11.1389	11.0777	10.8152
5330439B14Rik	5.21897	4.7919	4.54679	4.68058	5.00756	4.57779	5.43165	4.83238
5430401F13Rik	4.59954	4.2942	4.2108	4.31696	4.02211	4.44247	3.86142	4.40191
5430402E10Rik	7.22159	5.7556	5.40008	5.97603	6.40924	5.99875	5.70416	6.10702
5430405H02Rik	8.95847	8.95248	8.85909	8.75521	8.95199	8.90422	8.50037	9.0751
5530400C23Rik	4.27783	3.75835	4.06539	4.06655	4.01183	3.82438	4.12844	3.69414
5530401A14Rik	3.86168	3.3975	3.26376	3.73959	3.72921	3.22485	3.09536	3.30956
5730409E04Rik	5.97959	5.73257	5.41732	5.65997	5.81103	5.52126	5.8836	5.53026
5730455P16Rik	6.67238	7.32804	7.44566	7.37301	8.01473	7.51818	7.25512	7.44584
5730460C07Rik	4.35933	4.31292	4.55116	4.50861	4.7145	4.85998	4.42128	4.91382
5730480H06Rik	5.40321	5.7758	6.06342	5.89158	5.99877	5.40182	4.51126	5.49763
5730507C01Rik	11.6325	11.0892	11.293	11.0631	10.0565	10.4167	9.78107	10.5924
5730522E02Rik	5.55087	5.1848	5.26113	4.87815	5.70879	5.62553	5.96799	5.40728
5830417I10Rik	10.3383	10.4299	10.5105	10.5181	10.3089	10.4278	10.4485	10.3781
5830454E08Rik	4.70686	4.92218	5.01015	4.68171	4.8537	4.67382	5.16381	4.74536
5930403L14Rik	3.65118	3.30337	3.43066	3.34863	3.28243	3.30985	3.89302	3.44664
6030458C11Rik	7.03439	7.54679	7.43469	7.42393	7.33257	7.30694	7.26439	7.92453
6030468B19Rik	5.38897	4.56711	4.57435	4.63774	4.59119	4.78425	4.92593	4.78982
6030469F06Rik	7.72237	7.69411	7.56452	7.49744	7.76351	7.80212	7.72693	7.85927
6030498E09Rik	5.88277	5.93361	5.28582	5.3426	5.68114	5.98343	6.13316	5.49277
6330403K07Rik	5.52114	5.0933	5.52836	5.93526	5.81516	5.87278	6.28788	5.50589
6330409D20Rik	4.33514	4.34568	4.29939	4.44374	4.07207	4.16859	4.68678	4.12103
6330415B21Rik	3.72306	4.32903	3.65877	3.8891	4.0116	4.39535	4.60893	4.12154
6430503K07Rik	8.72399	9.2433	8.83533	8.88628	9.04038	9.21206	9.08992	9.08717
6430548M08Rik	7.25107	8.00457	8.51718	7.82782	8.8923	9.66137	8.91485	9.03426
6430550D23Rik	7.19161	7.06732	7.03482	7.19045	6.91206	7.13841	7.01334	6.34039
6430571L13Rik	3.47467	3.43599	3.64649	3.73445	3.48206	3.83807	4.11339	3.72281
6820408C15Rik	5.58618	5.0768	5.50233	4.91803	5.2399	5.22923	5.26796	5.21163
6820431F20Rik	15.4776	15.532	15.6021	15.7431	15.3615	15.2852	15.2587	15.1904
7530416G11Rik	8.22822	7.69707	7.5606	7.88228	7.45622	7.2908	7.04334	7.04398
8430423G03Rik	5.38686	5.29464	4.70523	4.95768	5.05079	4.84059	6.12496	5.48289
9030612E09Rik	3.28814	3.3253	3.41172	2.8534	3.42287	3.34158	3.54826	3.62944
9030619P08Rik	7.79262	7.55946	7.79788	8.20277	9.13731	9.26087	8.88778	9.14171
9030624G23Rik	8.50564	8.7458	8.54635	8.2346	7.46732	7.54256	6.66629	7.44412
9130008F23Rik	8.69968	9.71441	9.17944	8.15359	9.24595	10.5586	9.63096	9.76439
9130221H12Rik	3.19614	3.04795	3.03797	3.31679	3.03035	2.86858	2.94117	3.24254
9130230L23Rik	8.87907	9.32617	9.15997	8.81779	7.68582	8.05702	7.75138	7.60809
9130401M01Rik	6.94809	7.73592	7.83382	7.67041	8.06259	7.99369	7.6987	7.978
9230009I02Rik	3.44863	3.04002	2.9587	2.90758	2.63697	2.97926	3.18264	3.01538
9230112D13Rik	5.41351	4.56778	4.41813	5.29334	4.38295	4.89426	4.95963	4.22236
9330151L19Rik	11.0532	10.6282	10.9193	11.0483	10.9411	10.6981	11.6194	11.1078
9330159F19Rik	6.65175	6.51556	5.97056	6.46648	5.58662	6.45161	6.12514	5.95782
9330182O14Rik	3.98517	3.15819	3.60381	2.97617	3.46353	3.84507	4.37067	3.02674
9430015G10Rik	6.91203	7.35527	7.6148	7.22368	7.68843	7.54955	7.64491	7.94622
9430038I01Rik	8.62964	8.49066	8.68641	8.44838	8.14634	8.23879	8.37791	8.21801
9430069I07Rik	3.40487	4.71244	4.64908	4.83478	4.62759	4.63752	4.80645	4.70718
9530002B09Rik	4.47473	4.33212	4.13647	4.32271	4.34088	4.38016	4.5899	4.4259
9530068E07Rik	11.8941	12.672	12.4059	12.4957	12.5823	12.5131	12.8012	12.9279
9630028B13Rik	5.43623	4.53599	4.07766	4.23659	4.25764	4.1041	4.82535	4.691
9830107B12Rik	4.2331	4.25824	4.06583	4.5094	4.82929	4.69868	5.4082	5.15174
9930012K11Rik	5.46384	5.01699	4.85985	4.6471	4.60488	4.72337	5.12087	4.55323
9930111J21Rik1	10.9044	11.9575	11.2701	12.4565	11.942	10.7825	11.2071	11.9567
9930111J21Rik2	11.0164	11.7715	11.1612	12.4198	11.9921	10.683	11.1457	11.6483
A130010J15Rik	6.46884	6.6483	6.4947	6.42464	6.10895	5.74923	5.90976	6.22084
A1bg	4.02228	3.88666	4.00704	3.90577	4.16843	3.9694	4.24225	3.99592
A1cf	14.4901	14.7778	14.8741	14.3078	13.2674	13.455	13.5016	13.5834
A230020J21Rik	4.69439	4.54251	4.98973	4.79714	4.51308	4.82458	4.99421	4.83986
A2m	5.45939	5.03065	4.97413	6.36433	5.33594	4.95892	5.93874	5.46335
A2ml1	7.18272	6.20707	5.74465	6.04776	6.09891	7.46253	7.10934	7.37838
A330009N23Rik	4.70357	4.50796	4.63781	4.46821	4.30101	3.97147	4.51462	4.11422
A330041J22Rik	4.96934	5.42053	5.31498	4.83326	5.52627	5.74258	6.1997	5.49261
A330070K13Rik	5.43208	4.78792	4.90377	4.76656	5.02877	5.15385	5.22973	5.06163
A3galt2	5.17601	4.33805	4.31242	4.5001	4.92077	4.632	4.76203	4.8135
A430005L14Rik	10.4316	11.0308	11.3003	10.569	11.1563	11.3658	11.4365	11.3393
A430033K04Rik	9.17518	9.3878	9.54498	9.18438	8.94047	9.13139	9.30727	9.32502
A430035B10Rik	6.99627	6.40194	6.1355	6.60361	6.18243	6.13587	5.47333	6.07315
A430093F15Rik	5.20113	5.99485	5.42788	5.73837	5.48413	5.98414	5.74736	5.54791
A4galt	10.5161	9.98396	9.75301	9.90149	11.4013	11.8195	11.5336	11.7536
A4gnt	4.88765	4.21356	4.58284	4.79627	3.98933	3.84802	4.2012	3.7991
A530016L24Rik	5.42671	5.68379	5.96934	6.12157	5.38644	5.3748	5.61872	5.59151
A530053G22Rik	3.04032	3.23212	2.83786	2.6971	3.21347	3.6911	3.55826	2.87769
A530064D06Rik	4.64562	3.84204	3.70135	3.76638	4.55471	4.30091	3.92805	4.09363
A530088E08Rik	5.94572	6.11526	5.69521	6.68334	5.91212	5.42771	6.15644	6.25985
A630001G21Rik	6.00826	6.7476	6.16902	7.61207	8.10979	6.26664	6.60069	7.85935
A630010A05Rik	4.47197	4.16351	4.01429	4.76255	4.06871	4.06179	3.70249	4.17308
A630012P03Rik	3.36676	3.38845	2.99949	3.75462	3.22021	3.46556	3.0724	3.36684
A630023A22Rik	5.29893	5.11486	5.13641	4.87904	4.96068	5.46826	5.63623	5.48032
A630073D07Rik	5.14713	4.50734	4.77215	4.28618	3.64397	4.33056	4.7456	4.7792
A630076J17Rik	3.42183	3.03258	3.15767	3.05831	3.23466	3.38655	3.44906	3.13371
A630095N17Rik	5.38248	4.26309	4.80168	3.96659	3.9674	4.16868	4.59718	3.96434
A730008H23Rik	11.6707	12.6773	12.7306	12.6302	12.4276	12.3205	12.6038	12.434
A730018C14Rik	6.44083	5.57276	5.73283	5.36438	5.34197	5.22804	6.33617	5.69331
A730020M07Rik	6.67082	6.54973	6.46481	6.39325	6.2394	7.03112	6.6004	6.40231
A830018L16Rik	6.30225	5.98759	5.68657	5.8237	5.94682	5.78615	6.03563	5.51081
A830082N09Rik	5.9572	6.06073	6.03384	5.80719	6.34853	6.46472	5.95848	6.00914
A930003A15Rik	3.95066	4.05424	3.9679	5.07459	3.90327	4.22916	4.18834	3.92684
A930004D18Rik	5.50337	5.94712	5.62091	6.06581	5.76921	6.00809	6.04085	6.15269
A930005H10Rik	6.47168	6.09493	5.88821	6.01095	6.24941	5.70297	6.23944	5.56742
A930009A15Rik	6.56383	5.77	5.44701	5.47075	5.60793	5.80197	6.31608	5.85188
A930011G23Rik	7.7329	7.99925	7.80279	7.7762	7.88628	7.80842	7.68181	7.57378
A930016O22Rik	5.57307	4.94838	4.88905	5.02215	4.96513	4.67845	4.51106	4.33064
A930017M01Rik	3.40236	3.66321	3.21684	3.4888	3.34028	3.40561	3.351	3.42733
A930018P22Rik	6.0328	5.90801	5.69027	5.5007	6.10616	5.86793	6.57693	5.83143
AA414768	2.9798	3.42354	3.18606	3.23924	3.49909	3.41169	3.23936	3.37227
AA467197	16.0908	15.594	15.5108	14.5591	13.7482	14.3414	14.1911	14.3671
AA619741	4.78864	4.4124	4.06798	5.45564	4.65285	4.35553	4.25149	4.13531
AA986860	13.5418	12.7125	13.0235	13.2845	13.3719	12.5055	12.9151	13.3533
Aaas	8.86149	8.53212	9.00173	8.35796	9.25015	8.39096	9.09901	8.92863
Aacs	10.7382	11.8154	12.1603	11.7953	10.3966	10.6183	9.74596	10.3814
Aadac	4.49599	4.81596	5.15416	6.59494	5.03407	4.4288	5.52834	5.70219
Aadacl2	3.38493	2.8798	3.20252	3.18434	3.07746	3.48857	3.09549	3.05613
Aadacl2fm1	4.40097	3.70677	3.71523	3.84315	4.16048	3.62124	3.571	3.6564
Aadacl2fm2	4.3042	4.33464	3.90942	3.90295	4.55578	3.89281	4.53099	4.27943
Aadacl2fm3	4.38749	4.05147	3.97943	3.84835	4.18358	4.34059	4.6135	4.31987
Aadacl3	2.92218	3.35122	3.1244	3.16237	3.41969	3.86397	4.70392	4.07317
Aadacl4	4.44243	3.89895	3.78752	3.39734	3.85508	3.73597	4.19762	3.87517
Aadacl4fm1	3.45559	3.06265	2.9007	3.02467	2.70614	3.12908	3.16499	3.07347
Aadacl4fm2	3.28262	3.91689	3.01719	3.39305	3.17645	3.38837	3.5676	4.10624
AAdacl4fm3	4.78176	4.77068	4.85712	4.45612	4.83887	5.41263	5.50896	4.80594
Aadacl4fm4	5.06066	5.1364	4.6775	4.93538	5.59642	5.35285	5.7052	4.92449
Aadacl4fm5	7.30259	7.56467	7.63009	7.32467	7.14642	7.15203	7.02047	6.90517
Aadat	4.3935	3.2559	3.06447	3.04989	3.17644	3.86997	4.0025	3.76511
Aagab	10.2034	10.8716	10.7068	10.1101	9.89118	9.74123	9.82428	9.79416
Aak1	12.763	12.7571	12.7493	12.9784	12.6361	12.7278	12.6341	12.8178
Aamdc	10.0953	10.1115	10.3908	9.87992	8.39231	8.47209	8.03004	8.76958
Aamp	8.03387	9.12591	9.05374	8.87875	8.64077	8.53686	8.2841	8.47829
Aanat	3.69372	3.91955	4.26303	3.9704	4.29943	4.19179	4.65355	4.09362
Aar2	5.8857	6.4009	6.59589	6.47847	7.46766	7.23251	7.43799	7.44234
Aard	4.21927	4.36924	4.52976	4.37399	4.31555	4.21333	4.15383	4.12985
Aars2	6.21	5.73902	5.91803	5.74803	5.73982	5.31846	6.05598	5.89309
Aasdh	9.26524	9.89495	9.96902	9.79677	10.3426	9.38788	10.527	10.4213
Aasdhppt	10.1409	10.8199	10.6613	10.765	10.7817	11.1451	11.1623	11.2031
Aass	6.5238	5.70861	5.84366	5.82468	5.24342	5.27739	5.71576	5.90273
Aatf	11.2499	11.1588	11.0934	11.1945	12.1905	12.5563	12.2966	12.4747
Aatk	4.01859	3.94909	4.33859	4.10896	4.43983	4.51602	4.538	3.87368
AB124611	6.29091	6.6825	5.68414	6.96188	7.87031	7.3128	7.76706	7.53806
Abat	12.5023	13.1939	13.3004	13.4949	12.2309	11.9994	12.2137	12.0952
Abca1	9.07502	10.4749	11.0625	11.4999	11.3552	11.3443	10.8791	12.0252
Abca12	7.55551	8.49097	8.56413	8.38662	6.78363	9.2591	8.07825	7.75386
Abca13	5.0812	4.6699	5.35874	3.94597	5.94774	4.85693	6.73928	5.03224
Abca14	7.49847	5.8948	6.18455	6.49703	5.61961	5.60785	4.79048	5.68735
Abca15	4.58029	4.52988	3.93538	4.19522	3.7535	4.09957	4.29385	3.7779
Abca16	3.96158	3.99119	3.89586	4.38802	3.87583	4.04934	3.69615	3.74859
Abca17	5.96697	4.78745	4.77437	5.03316	4.53815	4.89578	5.61479	5.01534
Abca2	4.68848	4.42549	4.75458	4.73427	4.61334	4.32306	4.61071	4.65107
Abca3	10.3553	11.0429	10.9519	11.2851	11.1595	10.4477	10.6311	10.956
Abca4	4.74566	4.95877	4.77608	4.61643	5.47384	5.26164	5.17842	5.22016
Abca5	4.70728	5.26326	4.9922	5.56458	5.238	5.29911	5.2828	5.63479
Abca6	4.56775	5.18595	5.31567	5.72958	4.88326	5.03508	4.83884	4.94534
Abca7	5.85188	5.9545	6.20546	6.08282	5.91562	5.5302	5.65823	5.70892
Abca8a	6.65377	6.98439	7.2962	8.04287	4.92896	5.24486	5.06684	4.84838
Abca8b	7.36272	7.84216	7.29881	8.04633	6.41982	7.1512	7.18445	6.88265
Abca9	6.42429	7.28327	7.55215	7.64934	5.80796	5.92085	6.65327	5.47975
Abcb10	8.24915	9.51886	9.71316	9.99664	8.61171	8.13286	8.35473	8.78064
Abcb11	4.38636	4.11013	3.86722	4.42943	4.43764	4.38295	4.7721	3.89105
Abcb1a	15.6287	16.0709	16.7217	17.5159	16.0048	16.0083	16.044	16.1777
Abcb1b	13.7182	14.146	14.8698	15.9542	14.2175	14.3625	13.9353	14.0233
Abcb4	3.6893	3.35576	3.60633	3.84231	3.7006	3.72345	3.85522	3.72371
Abcb5	4.59053	3.64321	3.59509	3.26638	3.18842	2.93041	4.09703	3.05904
Abcb6	5.19314	6.14236	6.36551	6.70237	5.81733	5.78366	5.50233	6.28906
Abcb7	10.4495	11.0022	10.5002	10.6017	10.5477	10.1179	9.77228	10.3239
Abcb8	7.93907	8.37517	8.33935	7.94219	7.99712	7.72182	7.91852	8.05943
Abcb9	8.41078	8.82151	9.22086	8.60699	9.02027	8.59463	9.46364	8.95696
Abcc1	8.57523	8.96556	8.69558	8.80477	10.0959	10.3693	9.84562	10.0014
Abcc10	9.74338	9.76196	10.3667	9.97476	9.66196	9.19232	9.11506	9.55922
Abcc12	3.68012	3.80718	3.64378	3.18284	3.86586	3.49545	4.41916	3.60328
Abcc2	12.07	11.5382	13.2554	15.0181	12.1014	10.1852	11.0398	11.9537
Abcc3	12.4909	13.0925	13.0884	12.526	12.9706	13.0835	13.4231	12.655
Abcc4	7.7572	8.77611	8.57648	8.87783	9.21557	9.33845	9.31417	9.80625
Abcc5	9.57541	9.96776	10.1384	10.8512	9.7224	9.99975	9.95406	10.2228
Abcc6	5.45871	5.36096	5.00162	5.52355	5.0799	4.88622	4.48646	4.86513
Abcc8	6.88138	5.79574	5.75181	5.59275	5.4629	5.64135	5.45043	5.48146
Abcc9	9.20259	10.3129	10.2771	10.251	9.40927	9.97897	9.46001	9.55196
Abcd1	9.3774	9.98694	10.481	10.073	9.51967	8.60771	8.86693	9.49091
Abcd2	5.95587	7.47678	7.1043	7.17368	6.2175	8.13417	6.99429	6.87994
Abcd3	14.2931	14.5358	14.7652	14.721	14.7874	14.7662	14.6798	14.7714
Abcd4	7.50333	7.58508	7.97415	7.56518	6.89828	7.48898	6.8482	7.32551
Abce1	13.7934	14.0485	14.1534	13.9102	14.3847	14.6969	14.4628	14.8456
Abcf1	7.99719	8.88228	9.14615	9.25876	9.28041	9.54556	9.51159	9.57857
Abcf2	10.6691	11.3373	11.3597	11.1766	12.0648	12.034	12.2893	12.3809
Abcf3	9.10416	9.33359	10.0529	9.67168	9.43204	9.61294	9.47538	9.85653
Abcg1	7.37851	7.14649	7.04315	7.44619	7.03201	6.92916	7.17362	7.2355
Abcg2	15.4058	16.0814	15.82	15.8954	14.4237	15.112	14.5881	14.702
Abcg3	7.30993	7.45743	8.05918	8.35735	8.01197	7.83198	8.19014	7.79495
Abcg4	5.92732	5.58901	5.60952	5.15114	4.65954	5.40898	5.72201	5.34867
Abcg5	13.6867	15.0513	15.1255	15.2279	13.527	13.0787	12.9681	13.5716
Abcg8	13.4118	13.4647	13.5504	13.5201	12.7437	11.8087	12.114	12.2779
Abhd1	9.32277	8.83905	9.19775	8.8046	8.30425	8.55847	8.42219	8.55288
Abhd10	6.52462	6.54977	6.88161	6.75657	6.69257	6.63385	7.26501	6.99491
Abhd11	9.26761	9.80782	9.8131	9.84046	10.2162	10.16	10.0197	10.1605
Abhd12	5.68769	6.61438	7.16592	7.83821	6.05882	5.9429	5.87569	6.31209
Abhd12b	5.25029	5.37009	4.70281	4.48646	4.39363	4.73744	4.41891	4.49953
Abhd13	12.2395	12.7502	12.9898	12.8162	12.5329	12.7616	12.5246	13.0261
Abhd14a	7.66258	7.54832	7.46773	7.23589	7.4161	7.53342	7.67809	7.4894
Abhd14b	11.7076	11.1016	11.0818	10.9739	11.2988	10.8742	11.0372	11.075
Abhd15	4.40391	4.57008	4.69158	4.67107	4.7633	4.57088	4.6353	4.44936
Abhd16a	7.693	7.99139	8.25899	8.10982	8.3835	8.18899	8.60147	8.46635
Abhd16b	4.00845	3.93592	4.07218	3.91903	4.12655	3.65555	3.71151	3.81969
Abhd17a	7.2733	7.78076	8.13374	8.01459	7.6138	7.03644	7.54398	7.27037
Abhd17b	12.3146	12.2568	12.1691	11.6886	12.3783	12.4384	11.8986	12.5008
Abhd17c	13.4692	13.8139	13.8889	13.9314	13.6781	13.6963	13.787	13.7341
Abhd18	8.01559	8.10279	8.66979	8.47724	7.01554	6.72242	7.24536	7.35256
Abhd2	12.6433	13.8127	13.8245	14.0776	14.4499	14.0232	14.2815	14.5319
Abhd3	13.537	13.2846	13.2453	12.1022	11.5533	11.4226	11.4983	12.1565
Abhd4	12.4983	12.3049	12.2885	12.0986	12.1152	11.7748	12.1994	12.0343
Abhd5	10.8003	11.171	11.1272	10.8348	11.2281	11.5109	11.2456	11.176
Abhd6	12.5695	12.41	12.387	13.1782	12.5936	12.3727	12.6565	12.6778
Abhd8	4.36212	4.25312	4.2772	4.38396	4.26164	3.87785	4.21967	4.29567
Abi1	13.2996	12.6673	12.4743	12.3645	12.344	12.5023	12.5281	12.5312
Abi2	7.62261	8.16568	7.84882	7.93193	7.99709	7.61277	7.49859	7.86278
Abi3	9.44974	9.16295	8.80477	9.26534	9.49424	8.29868	8.88102	9.0898
Abi3bp	12.817	11.6269	11.4376	11.5475	10.0237	10.6174	9.90388	10.428
Abitram	10.7672	11.2727	10.9561	10.9527	11.7169	11.6378	11.5273	11.6975
Abl1	7.90701	7.98131	8.3576	8.62705	8.18608	7.42892	7.59658	7.82815
Abl2	8.32045	8.36294	8.44528	8.08586	9.46028	9.82879	9.80774	9.79876
Ablim1	10.7301	11.7648	11.4367	12.2611	12.8495	10.9813	12.051	12.5423
Ablim2	5.924	5.62942	5.22979	5.1082	4.79631	5.23022	5.39576	5.05305
Ablim3	5.43776	5.517	5.14778	5.14483	5.4707	5.7877	6.07491	5.56324
Abo	3.82425	3.97865	3.66096	4.15062	4.20637	3.81946	3.98958	4.12578
Abr	13.6521	13.7409	14.0064	13.9333	13.1765	12.5346	12.5303	12.9699
Abra	5.58547	5.10014	4.73442	4.98204	5.25925	5.42302	5.31783	5.27637
Abracl	13.4918	13.7162	13.7873	13.5518	13.5879	13.8507	13.5395	13.6862
Abraxas1	10.3405	10.5511	10.5297	10.5202	10.4066	10.1498	10.3461	10.9907
Abraxas2	11.9873	11.973	11.9434	11.6958	11.8648	11.6178	11.8675	11.9426
Abt1	6.45472	6.90225	6.84202	6.80835	7.51972	7.54339	7.27266	7.3472
Abtb1	4.84573	5.21333	5.13768	5.54886	5.08077	5.07161	5.11094	5.43602
Abtb2	5.47825	4.99385	5.0257	4.97735	5.76779	5.97007	5.50713	5.86347
Abtb3	3.56711	3.89446	3.56141	4.33078	4.37064	4.01923	3.63336	3.71272
Acaa1a	11.2833	11.5019	11.887	12.2199	11.5905	10.8391	10.9755	11.1648
Acaa1b	8.37185	8.63971	8.38556	9.31336	8.65543	8.33601	8.15772	8.79292
Acaa2	11.7861	12.0549	12.3677	13.0692	12.9177	12.8035	13.0323	13.0277
Acaca	9.63087	11.0015	10.9451	10.7562	9.59187	9.80782	9.39094	9.64525
Acacb	8.21417	7.91628	8.50403	8.37848	8.5884	8.58721	8.37938	8.73222
Acad10	6.2305	6.28263	6.34481	6.33943	5.88313	6.17376	6.6238	6.07586
Acad11	9.53659	9.71765	10.1575	9.64705	8.36924	7.77755	7.74677	8.99343
Acad12	8.96597	7.58375	7.39247	7.83189	7.56841	6.7498	7.27082	7.19835
Acad8	9.72706	10.7474	10.5804	9.96848	10.6289	10.4188	10.8976	10.7675
Acad9	8.5936	9.71575	9.92858	9.22807	9.15645	9.65864	9.50833	9.53317
Acadl	13.9151	13.3594	13.4002	13.4772	14.4857	14.8648	14.6052	14.9136
Acadm	12.0128	12.2579	12.3038	12.3008	11.4361	11.4821	11.2436	11.9564
Acads	9.66357	9.45906	9.62822	9.71327	9.56398	9.3871	9.09019	9.32903
Acadsb	7.39222	8.45453	8.33241	8.21454	9.02505	9.12844	9.29809	9.06545
Acadvl	10.4796	11.2115	11.6174	11.5316	12.2421	12.1079	11.6687	11.7944
Acan	6.82639	7.04523	7.15818	6.78368	7.03517	7.1949	7.6886	6.99136
Acap1	6.79443	7.37318	6.77724	7.90968	8.16387	6.52616	7.62416	7.66381
Acap2	12.815	13.4342	13.3809	13.4489	13.0067	13.4189	13.0002	13.427
Acap3	9.27614	9.35819	9.41745	8.90123	9.7996	10.0742	10.2269	9.62995
Acat1	13.0133	12.5389	12.5944	12.5475	12.5484	12.5827	12.5008	12.7716
Acat2	11.3603	11.9758	11.7511	11.55	10.84	10.9325	10.1926	11.193
Acat3	8.50466	9.33698	9.03493	8.98974	8.18154	8.24757	8.10176	8.10016
Acbd3	12.0082	12.0747	12.0469	11.8575	11.9636	12.3238	12.3733	12.2796
Acbd4	7.57723	8.60337	8.82563	8.40419	8.22749	7.80083	7.10068	7.66014
Acbd5	12.0234	12.2807	12.4602	12.0297	11.4832	11.2287	11.4926	11.5859
Acbd6	10.0322	10.3521	10.2897	10.4033	10.6936	10.6408	10.9709	10.9601
Acbd7	4.32052	4.24402	4.09085	4.4161	4.3543	4.44309	4.19462	3.96162
Accs	5.94282	6.01954	6.10293	6.04587	6.79385	6.06308	6.94743	6.47581
Accsl	5.55447	5.52087	5.12927	4.88794	5.01319	5.49761	5.19986	5.32253
Acd	7.43528	7.59425	7.94238	7.64766	8.72944	7.71125	8.29223	8.09584
Ace	13.4433	13.1819	13.8564	14.1358	13.5045	11.5381	12.6372	12.9741
Ace2	16.7699	16.8519	17.0447	17.1847	16.6859	15.5872	16.2642	16.5588
Ace3	4.56502	3.82833	4.20689	4.19251	4.43543	4.8841	4.52785	4.23935
Acer1	5.49399	6.05842	6.68013	7.62936	5.68942	4.50547	4.7209	4.90594
Acer2	6.51053	6.79445	7.42394	7.29041	8.69746	9.14857	8.8	8.80214
Acer3	9.22352	8.94792	9.41253	8.47878	10.3928	10.4898	10.1423	10.2358
Ache	5.52961	5.66457	5.59754	5.74048	5.777	5.73742	5.30776	5.8207
Acin1	10.8542	11.001	11.1836	11.2096	11.267	11.389	10.917	11.5458
Ackr1	7.4072	7.23424	6.9993	7.38507	9.01018	9.04825	9.06154	8.97711
Ackr2	7.70977	6.70577	6.31161	7.23567	6.7105	6.96637	6.81674	6.60029
Ackr3	7.22973	6.75505	6.68492	6.33086	7.64214	8.66871	7.77216	8.2796
Ackr4	6.13842	6.15714	5.98808	6.17889	6.01575	6.05068	5.83467	6.33626
Acly	11.702	12.8847	12.9368	12.4264	11.3985	11.8916	11.8231	11.9551
Acmsd	4.24334	3.98642	3.98725	3.88013	3.73306	4.16565	4.24479	3.9934
Acnat1	9.86774	11.1762	10.8773	10.576	8.9343	8.8323	8.83978	9.21121
Acnat2	8.68064	9.94815	9.70863	9.69716	8.24931	8.18456	8.35154	8.4801
Aco1	12.0539	12.8268	13.2956	13.1241	12.6221	12.3925	12.6161	12.8135
Aco2	14.5584	14.5136	14.9068	14.7728	14.3459	14.315	13.9382	14.3208
Acod1	4.21137	4.62854	4.10641	4.27873	7.06068	7.78073	7.5903	7.32851
Acot1	4.16582	3.84452	3.87395	4.33274	6.67467	5.47054	5.75874	5.87643
Acot10	6.57365	6.69445	6.83318	6.75535	7.11516	7.5064	7.08724	7.10931
Acot11	8.60189	9.0283	8.84833	8.6388	8.722	9.05621	8.84451	9.09205
Acot12	7.69292	5.89903	7.19149	6.67366	5.94125	5.69332	5.78757	6.41518
Acot13	13.436	13.0478	13.0772	12.8643	12.4658	12.3962	12.4665	12.4226
Acot2	11.5873	11.0984	10.1935	10.5763	13.566	12.4076	12.9396	13.1962
Acot3	4.58116	4.70821	3.99655	4.58845	4.76848	4.66818	4.98471	5.17636
Acot4	6.4061	7.14827	7.56959	8.12979	7.57461	7.40573	7.73803	8.06076
Acot5	4.27257	4.11123	4.01751	4.50148	4.68339	4.59658	4.80965	5.19377
Acot6	5.03977	5.57415	5.20116	5.68681	5.58425	5.76378	5.82635	5.95406
Acot7	10.3535	10.182	10.4649	9.83538	9.91252	9.78274	10.0666	10.4025
Acot8	8.47425	8.57049	8.70145	8.70406	8.73272	8.39048	8.56262	8.98838
Acot9	9.87165	10.1454	10.1642	10.2491	10.7883	11.1434	11.1597	11.0366
Acox1	13.6611	13.7416	13.9695	14.0186	13.6972	13.3413	13.0411	13.6066
Acox2	8.20829	8.09383	8.20973	9.2318	7.89925	7.48297	7.64077	7.92892
Acox3	10.2239	10.4877	10.775	10.7734	10.2432	9.54001	9.42633	9.66275
Acoxl	6.39954	5.71147	5.95305	5.6933	6.0541	5.64586	6.06715	6.03212
Acp1	13.9887	14.3153	14.403	14.1049	14.2556	14.454	14.4464	14.1503
Acp2	6.0718	6.63785	6.83551	7.00992	6.64236	5.94369	5.89884	6.03122
Acp3	8.28512	7.67659	7.82448	7.14953	7.50536	6.80882	7.00068	7.47913
Acp4	6.05425	6.03976	5.67191	5.74503	5.72764	6.04523	6.10554	5.33355
Acp5	13.8645	14.4517	14.2179	14.2813	14.4259	14.1599	14.3833	14.5277
Acp6	10.9237	10.7858	11.0938	11.1948	9.71738	9.66605	9.19674	9.77061
Acp7	4.9219	5.50327	5.2576	4.58319	5.38754	4.82445	5.75628	5.15935
Acr	6.36535	5.97477	6.00885	5.94137	6.01027	6.43083	6.20465	5.20739
Acrbp	11.8254	10.2567	9.95097	9.67147	10.1619	9.23386	9.04482	9.75555
Acrv1	3.86787	3.44547	3.37245	2.91232	3.40547	3.25731	3.38329	3.23165
Acsbg1	6.23219	6.75807	6.50677	6.91597	6.79216	6.89795	6.9188	6.9284
Acsbg2	5.12276	5.00417	5.10825	4.62899	5.11409	5.37174	5.76803	5.22286
Acsbg3	3.42345	3.26153	3.24269	3.2593	2.951	2.8907	3.15834	3.06733
Acsf2	10.6351	10.5076	11.3027	11.3552	9.55899	9.24669	8.87559	9.92874
Acsf3	7.21492	6.8587	7.03121	7.05885	6.83055	6.21397	6.31119	6.93032
Acsl1	8.6342	8.85838	9.11387	9.2843	8.92228	9.62043	8.34649	9.42169
Acsl4	10.7647	10.583	10.2274	10.6323	12.4857	12.7036	12.841	12.1577
Acsl5	15.613	16.2404	16.3742	16.5385	16.2859	15.8757	15.7556	16.0973
Acsl6	4.72924	4.3552	4.76128	4.26845	4.9877	5.28297	4.99289	5.02008
Acsm1	5.09502	4.92269	4.94232	4.52826	5.47915	5.08479	5.68984	5.48159
Acsm2	4.08828	3.52829	3.50752	3.70917	3.35378	3.60159	4.05195	3.54918
Acsm3	7.86532	8.4795	9.17161	9.52415	8.3227	8.89546	8.75336	8.46853
Acsm4	5.6278	5.91707	5.71343	5.32653	5.68556	5.77776	6.00533	5.79369
Acsm5	4.52207	4.71412	5.33583	5.71627	4.68026	5.15844	5.45819	4.83507
Acss1	13.7062	13.3131	13.5007	13.4742	13.3442	12.481	12.9896	13.5565
Acss2	9.69752	10.3999	10.4137	10.2802	9.56886	9.34653	9.5514	9.47794
Acss3	4.75069	4.9579	4.96515	5.14529	4.73665	4.95848	4.68334	4.7131
Acta1	9.29458	9.20284	8.86741	7.59485	7.38645	7.55625	7.70206	7.59824
Acta2	16.373	16.5237	16.2689	16.0928	15.8408	15.9936	15.8039	15.8838
Actb	17.7597	17.8814	17.6965	17.8608	17.7821	17.866	17.5747	17.7147
Actbl2	4.65556	3.82769	4.46803	3.96503	3.49971	4.2638	3.9031	3.68031
Actc1	5.74775	5.63002	5.71683	5.69259	5.6134	5.66902	6.73093	5.78105
Actg1	15.4094	15.7584	15.9947	15.64	16.1069	16.3231	16.0253	15.9828
Actg2	14.8524	14.6179	14.3184	13.9024	14.524	14.0663	14.3155	13.9439
Actl10	3.859	4.13272	4.27698	3.86239	4.46234	3.98846	5.21589	4.56243
Actl11	5.41347	4.82897	4.84879	4.83293	4.90032	5.08992	5.39485	4.78301
Actl6a	12.0845	12.4049	12.378	12.1478	12.2716	12.4598	12.3361	12.6177
Actl6b	8.46464	8.84129	8.73332	8.41181	8.8483	9.0306	9.27269	8.88762
Actl7a	4.28821	4.38495	4.04575	3.98258	3.98479	4.20775	4.65516	4.05921
Actl7b	5.08709	4.6269	4.55766	4.45931	4.572	4.5748	5.04591	4.28039
Actl9	3.6597	3.57614	3.70508	4.00258	3.59867	3.48551	3.81469	3.63077
Actmap	7.12968	6.70479	7.04575	6.984	6.67592	6.84235	6.90421	7.22614
Actn1	10.4431	9.63138	9.90498	9.37793	10.859	10.5361	10.5324	10.3795
Actn2	5.51772	5.15147	5.45466	4.98219	5.05206	5.22407	5.13668	5.16444
Actn3	6.73042	6.76958	6.93321	7.04408	7.34323	7.031	6.7914	6.80157
Actn4	16.5259	17.1717	17.2315	17.2	16.7324	17.0998	16.829	17.0846
Actr10	10.7699	11.964	11.8503	11.5785	11.3458	12.0077	11.8691	11.8479
Actr1a	12.9136	14.011	13.978	13.7713	13.7416	13.7718	13.8671	13.8196
Actr1b	11.5948	12.7673	12.8274	12.5834	12.6922	12.8262	12.8476	12.8399
Actr2	14.514	15.178	15.1882	14.9036	14.9899	14.9956	15.3992	15.0996
Actr3	15.414	15.5893	15.7631	15.6084	15.2985	15.3019	15.3565	15.3622
Actr3b	3.40606	4.65469	4.54467	4.84624	4.52741	5.26076	5.30295	5.67366
Actr5	6.42544	6.80208	7.37072	6.8902	7.3823	7.32512	7.29053	7.8832
Actr6	6.3763	6.7226	6.70531	6.65159	6.93681	6.58446	7.31041	7.27876
Actr8	9.56298	10.3933	10.2938	10.4476	10.4267	10.3735	10.3519	10.5019
Actrt1	4.04727	3.83265	3.69684	4.07048	3.88875	3.95929	4.33729	4.02021
Actrt2	4.68281	5.12014	4.90138	4.68286	5.14385	4.87117	5.57706	4.60685
Actrt3	5.83291	5.98972	5.62603	5.53637	5.53403	5.97264	5.74321	5.60464
Acvr1	7.92488	8.88924	8.49556	8.57493	8.27328	8.87951	8.28751	8.59536
Acvr1b	10.8746	11.5983	12.0168	12.0657	11.5453	11.8807	11.5688	11.946
Acvr1c	8.22457	8.85317	8.58531	8.53473	6.91747	6.99214	6.78798	7.20447
Acvr2a	11.0324	11.5803	11.732	11.216	10.9396	11.2395	11.5464	11.3321
Acvr2b	4.37503	5.1989	4.46563	4.51657	4.13139	4.13907	3.97482	4.16339
Acvrl1	8.40577	8.74464	8.58205	8.47719	8.43682	8.77662	8.51694	8.57477
Acy1	11.1641	11.3478	11.8239	11.9454	12.605	11.717	12.2405	12.4751
Acyp1	6.34157	6.57116	6.83547	6.56242	6.25958	5.93995	5.73333	6.61785
Acyp2	6.22513	6.27271	6.38168	5.94192	5.32421	6.09725	5.7088	5.7691
Ada	15.3642	14.9027	15.2058	14.0638	7.90033	7.64987	6.77398	7.96923
Adad1	4.23637	3.82554	4.33153	4.45595	4.42584	4.09805	4.2857	4.24341
Adad2	4.31972	4.31365	4.14595	4.12428	4.07538	4.37688	4.3216	3.8892
Adal	9.74867	10.4561	10.7506	10.7725	10.4739	10.4206	10.1745	10.4264
Adam10	13.8558	14.3149	14.4054	14.0713	13.6155	13.9148	13.5616	13.939
Adam11	4.60695	4.4618	4.60887	5.05652	4.528	5.15208	3.90777	4.47202
Adam12	4.69139	5.1459	4.24704	4.35561	4.71554	5.18378	5.12088	4.73282
Adam15	8.86463	7.94406	7.4997	7.73295	7.4549	7.61324	7.06653	7.36553
Adam17	11.2322	12.211	11.9878	11.7623	11.6959	11.9211	11.6584	11.9218
Adam18	3.24658	3.26702	3.18177	3.18175	3.17907	3.37831	3.4308	3.55781
Adam19	9.07436	9.07263	8.64188	8.44984	9.01739	8.85628	9.21069	9.16814
Adam1b	5.8466	5.70236	5.5775	5.51919	5.27135	5.72387	5.54965	5.29492
Adam2	2.97639	2.72589	2.77185	3.60486	3.08593	3.61886	3.01311	3.16934
Adam20	5.12855	4.95988	4.80795	5.43654	4.6174	5.48081	5.33129	5.2161
Adam21	3.53292	3.78052	3.81206	3.9413	3.77029	4.02385	3.89124	3.99187
Adam22	6.89678	6.54641	6.89512	6.3569	6.49827	6.41849	5.69919	6.60342
Adam23	5.98104	5.60031	5.31687	6.18804	5.63096	5.70951	5.57238	5.57228
Adam24	3.75709	3.53764	3.97554	3.32866	3.48175	3.55371	3.46916	3.96689
Adam25	4.8009	4.75137	4.04871	4.94579	3.96791	3.96898	3.70468	3.93661
Adam26a	4.02053	3.93395	3.79768	3.73291	4.08224	4.23461	4.53686	3.95751
Adam26b	3.21947	3.1954	3.50689	3.25197	3.42238	3.60928	3.95758	3.65034
Adam28	4.16362	4.13631	4.13042	3.62644	4.43235	4.32576	4.72146	3.97091
Adam29	4.88843	3.61948	3.86461	4.31448	3.42636	3.97652	3.65615	3.98841
Adam3	4.79335	5.44816	5.43889	5.79622	5.89424	6.24206	5.56236	5.59807
Adam30	4.23853	4.72831	3.98479	4.16042	4.19909	3.73212	3.91657	3.76565
Adam32	4.5733	4.11494	4.34135	4.16716	4.21676	4.00971	4.22025	4.59362
Adam33	5.33719	5.3556	5.49446	5.11252	5.1593	5.11792	5.40669	4.80407
Adam34l	4.85493	4.32651	4.47203	4.26373	4.41447	4.38183	4.9935	5.05381
Adam39	3.39281	3.12636	3.47319	3.28261	3.12197	3.15279	3.41327	3.23646
Adam4	8.29521	8.57908	8.28851	8.54042	7.77034	7.9774	7.39545	8.24791
Adam5	4.96722	4.48008	4.83502	4.34931	3.49525	4.66263	5.00511	4.46942
Adam6a	4.32063	4.23989	4.31178	4.48066	4.5151	5.12503	4.70109	4.56907
Adam6b	4.49942	4.08113	3.52802	3.56677	3.95906	4.25445	4.54289	3.7657
Adam7	3.80828	3.74144	3.666	3.92367	3.59308	3.52512	3.78553	3.59213
Adam8	4.23308	5.05256	4.9147	5.09607	8.34805	8.87247	8.25076	8.43009
Adam9	10.3378	10.9707	10.7758	11.1035	12.1087	12.4078	12.0254	12.2637
Adamdec1	14.0338	15.0492	14.8796	15.3827	14.7407	14.9804	14.9299	14.842
Adamts1	6.63793	6.66728	6.74336	6.74091	11.4435	12.8348	12.3146	12.06
Adamts10	7.82876	8.62894	7.87944	8.71372	6.95794	6.8081	6.71438	7.38711
Adamts12	6.17645	6.87647	6.34627	6.2246	6.00426	6.90895	6.68834	6.72563
Adamts13	4.50979	3.68384	3.57044	3.75564	3.51621	3.55108	3.88849	3.70483
Adamts14	6.17023	5.78721	5.678	5.49918	6.25954	5.99971	6.78492	5.82137
Adamts15	5.41274	5.96534	6.29762	6.15893	7.41382	7.61268	7.2746	7.29389
Adamts16	5.19112	5.44022	4.98207	4.85428	5.14235	5.21491	5.28365	5.13163
Adamts17	6.53123	7.10891	6.77859	6.4752	6.55807	6.87266	6.3509	6.50723
Adamts18	5.70896	5.54998	5.81733	4.95206	4.4377	5.08606	5.00241	4.33831
Adamts19	6.48319	6.57996	6.42332	6.27498	6.24451	6.53183	6.23153	6.39843
Adamts2	6.77771	6.67672	6.54191	6.16925	6.38829	7.03996	7.34739	6.76259
Adamts20	5.33324	4.83746	4.94739	5.30965	4.75504	4.97576	5.38712	5.19789
Adamts3	4.39224	4.42618	4.09043	4.71593	6.01047	6.11392	6.19777	6.3718
Adamts4	4.50729	4.81759	4.29939	3.59223	11.1078	11.6712	11.3955	11.1774
Adamts5	3.42948	4.02866	3.91175	3.6949	4.05325	5.29214	4.59499	4.72701
Adamts6	7.23607	7.55273	7.3367	7.68658	6.62367	5.89721	6.162	7.16536
Adamts7	6.69536	6.93274	6.63036	6.49779	6.82955	6.81101	7.09352	6.75256
Adamts8	3.90505	3.8674	4.16849	3.90469	4.27837	3.80193	4.31593	4.05969
Adamts9	8.37363	8.86179	8.32478	8.21751	10.6787	12.3435	11.9062	11.7274
Adamtsl1	6.61632	7.03875	6.82015	6.71427	6.73299	6.76415	6.68052	6.79152
Adamtsl2	5.13355	4.86934	4.76758	4.97784	4.80523	5.27941	5.39332	4.95163
Adamtsl3	8.7397	9.05671	8.8106	8.18346	7.21636	7.76346	7.63821	7.42504
Adamtsl4	9.49908	9.14509	8.98574	8.94869	9.75581	10.0309	10.5009	9.68035
Adamtsl5	11.7903	10.768	10.5885	11.3661	9.53684	9.33113	9.60597	9.51625
Adap1	9.79266	10.2395	10.5512	10.7483	9.96048	9.91978	9.89385	9.84691
Adap2	11.0453	11.4487	11.3796	11.8535	11.5104	11.1978	11.0919	11.0826
Adar	10.9797	11.9754	11.7043	12.0166	11.7324	11.4493	11.2306	11.8515
Adarb1	9.64407	8.28634	8.4957	8.64707	8.99879	9.75185	9.53197	9.36829
Adarb2	5.21142	5.37812	5.50343	5.43026	5.42851	5.43235	5.76494	5.35344
Adat1	7.29816	6.85049	6.33348	6.83378	7.13785	6.78782	6.80162	6.86864
Adat2	8.00555	8.07513	7.927	7.49159	8.73778	8.56635	8.95077	8.33099
Adat3	10.2451	10.3707	10.3449	9.75416	11.4249	11.099	11.4605	11.2556
Adck1	6.99472	7.2721	7.41087	7.06584	6.81948	6.9768	7.28929	7.11867
Adck2	6.69571	6.59969	6.51852	6.42467	5.99975	5.44561	5.5336	5.91495
Adck5	11.2168	11.8738	11.6924	11.3641	9.36961	9.55075	8.75971	9.71329
Adcy1	5.87861	6.11416	6.19126	6.14039	6.35448	6.05213	5.9841	6.07915
Adcy10	3.64091	3.65237	4.2675	3.49317	3.99104	4.51665	4.44984	4.68636
Adcy2	5.42486	5.90275	5.45514	5.62383	5.12661	5.94648	5.69635	5.79472
Adcy3	5.721	5.80995	5.99794	6.60279	6.00962	5.60658	5.60477	5.51453
Adcy4	5.14304	4.73004	4.80689	4.69435	5.47098	6.24261	5.82235	5.58177
Adcy5	6.13979	6.68814	7.06141	6.91456	5.18588	5.99735	5.4055	5.52628
Adcy6	11.4254	12.1426	12.3538	11.9865	11.0895	11.6966	11.5459	11.0956
Adcy7	7.6316	8.94114	8.34746	8.9041	8.79246	8.04821	8.85003	8.9569
Adcy8	9.75323	9.86958	9.82077	10.0054	8.6837	7.96802	8.05888	8.77589
Adcy9	8.00568	8.6617	8.8128	8.60287	7.56853	8.18475	7.39293	7.7301
Adcyap1	4.5114	4.39635	4.21871	4.33188	3.99515	4.35953	4.35094	4.33401
Adcyap1r1	6.70579	7.57946	7.53223	7.23977	7.22567	7.63401	7.23374	6.8242
Add1	14.2061	14.4662	14.4838	14.6953	13.9349	13.6816	13.5591	13.696
Add2	3.36797	3.7668	3.42764	3.94702	3.58252	4.39821	3.46914	3.75696
Add3	12.6474	13.4707	13.606	13.7672	12.6933	11.6924	12.2274	12.8495
Adgb	4.36458	5.12653	4.75791	4.70936	5.40747	5.06767	4.32263	4.77454
Adgra1	4.36497	4.20307	3.93915	4.15624	4.36501	4.14979	4.21202	4.39688
Adgra2	10.2915	10.5088	10.3929	10.3475	9.92984	9.95418	10.1543	9.84652
Adgra3	9.74508	10.6136	10.6395	10.2398	10.1407	10.2927	10.2005	10.4345
Adgrb1	5.96881	5.94666	5.60536	5.28451	5.19009	5.93505	6.52321	5.77933
Adgrb2	4.87819	4.92215	4.66756	4.76909	5.00823	4.66432	4.70275	4.65312
Adgrb3	4.28318	5.07104	5.50506	5.09086	4.49787	4.58915	4.60418	5.07885
Adgrd1	11.9565	12.1448	12.1589	12.1596	11.3196	11.081	12.0114	11.0846
Adgre1	8.23125	8.25208	8.53918	7.88448	7.54574	8.26411	8.18656	8.0002
Adgre4	6.87535	6.60677	5.98301	6.22708	5.34462	5.54412	5.93931	5.40857
Adgre5	10.9975	11.0328	10.804	11.1134	10.9713	10.9631	10.3593	10.6842
Adgrf1	5.69186	5.76295	5.64606	5.50856	5.75147	5.57748	6.31515	5.62033
Adgrf2	6.13764	5.07384	4.81381	5.26172	4.86486	5.43233	5.72811	5.57622
Adgrf3	5.24541	5.31728	5.10599	5.80099	5.50377	5.53194	5.59689	5.71806
Adgrf4	5.12093	4.8289	5.1891	4.61918	4.80687	5.05751	5.26304	5.22924
Adgrf5	10.3838	10.7061	10.348	10.7497	11.249	11.8128	11.4982	11.5578
Adgrg1	9.79176	9.25867	9.08409	8.73596	9.86299	9.77642	9.39504	9.7245
Adgrg2	4.84089	5.37276	5.20923	5.18504	5.97753	8.58245	7.70155	6.93452
Adgrg3	5.69117	5.55869	6.41381	5.21665	6.51776	6.95249	6.61233	6.5959
Adgrg5	6.63303	6.52026	6.89126	6.39353	6.89864	6.79574	6.91263	7.52632
Adgrg6	8.59364	9.02196	8.98318	8.80183	8.31257	8.45195	7.85463	8.35053
Adgrg7	16.2229	16.6176	16.4033	16.0485	16.0145	15.9841	16.0246	15.8598
Adgrl1	7.18585	7.4122	7.3361	7.79186	7.11751	7.22652	7.19275	6.90027
Adgrl2	8.29274	8.20742	8.12805	8.00423	8.38192	9.05267	8.65683	8.54647
Adgrl3	7.15127	6.97127	6.9222	7.14516	6.22996	6.6605	6.65	6.21169
Adgrl4	11.2446	10.7999	10.4795	10.7424	11.4953	11.6052	11.316	11.6861
Adgrv1	3.14184	3.29474	3.35918	3.35398	3.4455	3.50257	3.54623	3.56238
Adh1	8.85963	10.0123	10.4183	11.0198	11.5054	10.2821	10.6974	11.5108
Adh4	3.7962	3.94312	4.30954	4.04024	3.81824	3.95989	3.9509	4.21483
Adh5	6.19521	6.97166	7.04388	6.85381	6.99412	6.95581	6.76584	6.90578
Adh6-ps1	4.65609	4.65457	4.36329	4.53418	4.24286	4.34359	5.20759	4.3177
Adh6a	9.95673	9.47833	11.085	8.46618	13.2768	11.3661	12.543	13.1169
Adh7	4.67378	4.05375	4.20258	4.68855	4.19904	4.117	4.33833	4.08834
Adhfe1	6.59031	7.60537	8.0166	7.48442	7.76734	9.30715	8.86651	8.29895
Adi1	10.6439	10.6817	10.6382	10.6272	10.75	10.5416	10.874	10.9754
Adig	5.02311	5.37317	5.07131	4.69094	5.38234	5.75212	5.11093	5.12575
Adipoq	3.63686	10.6741	9.97538	10.2153	8.68041	13.8085	12.6316	11.7203
Adipor1	13.5859	14.069	14.1389	13.8894	13.7592	14.0166	14.0183	14.0254
Adipor2	14.1904	13.4768	13.8232	13.2951	13.7366	12.8473	12.8958	13.1495
Adissp	7.89603	8.30851	7.92457	7.63269	8.25457	8.0058	8.3263	7.7828
Adk	12.7817	13.6269	13.3835	13.6454	12.7696	13.1566	13.0546	12.8043
Adm	9.40082	10.0266	9.45018	8.59954	8.88881	11.4773	10.3927	10.221
Adm2	5.43906	4.99967	4.83139	5.28785	5.30829	5.28914	4.85485	5.02032
Adnp	11.0143	10.9995	11.2913	11.0642	11.1431	11.13	11.3759	11.1686
Adnp2	7.47662	8.17095	8.11851	7.66868	8.13136	8.14016	7.77666	8.4254
Ado	6.62962	7.27307	7.28955	7.2442	7.24837	8.02168	7.34651	8.40649
Adora1	6.6132	6.24845	6.08297	5.9477	6.11262	6.48448	6.73986	6.68155
Adora2a	7.83903	7.78184	8.1636	7.86214	8.18082	8.1079	8.21031	8.49323
Adora2b	4.70784	4.52823	4.71959	4.40551	5.33357	5.65548	5.81588	5.59044
Adpgk	8.11564	8.56793	8.41104	8.58492	9.46579	9.20222	9.03456	9.76966
Adprh	5.88215	6.56031	6.10409	6.47694	7.02195	6.67508	5.42017	6.89439
Adprhl1	4.75801	4.89112	4.04105	3.98863	4.13128	4.41932	4.64199	4.17429
Adprm	11.9453	11.8668	11.8423	11.6126	11.41	11.5514	11.301	11.5545
Adprs	5.34931	6.11118	6.11029	5.76342	6.27493	6.92642	6.32154	6.74619
Adra1a	3.55594	3.51051	3.4907	3.44811	3.57962	3.97092	4.25118	3.55842
Adra1b	5.01781	5.01135	4.79571	4.7382	4.76014	5.08489	4.81302	4.51979
Adra1d	4.47431	4.23729	4.31513	4.53401	4.34328	4.33894	4.26966	4.19038
Adra2a	7.7971	8.03981	7.40429	6.99409	7.9365	7.41977	7.19636	7.62985
Adra2b	4.59094	4.46686	4.0789	4.48478	4.15883	4.29387	4.4279	4.44603
Adra2c	3.47666	3.518	3.60958	3.59021	3.79271	3.74087	3.42502	3.55749
Adrb1	3.76097	3.66869	4.28719	3.63816	3.91834	4.13074	4.24643	3.7773
Adrb2	8.27861	8.29961	8.10535	8.94354	9.88523	8.82312	9.33429	9.79233
Adrb3	4.78093	5.68493	5.24468	5.54171	5.09996	5.09072	5.01368	4.81843
Adrm1	10.5736	10.0365	10.3638	10.1999	11.1042	11.0563	11.0607	11.1919
Adsl	8.85882	9.51298	9.39559	9.24428	9.98116	9.81284	9.43301	9.64606
Adss1	4.51421	4.54844	4.78195	4.92256	5.01586	4.98807	5.20797	5.15304
Adss2	13.1335	13.6527	13.5761	13.5892	13.5197	14.2321	14.1128	14.0931
Adtrp	14.9572	14.7648	14.7103	14.9358	13.9485	14.1926	14.0402	14.4005
Aebp1	9.12275	9.20363	9.46419	9.64405	8.76843	8.8309	8.5781	8.5862
Aebp2	13.5578	13.6928	13.715	13.8076	14.1631	14.2041	14.2141	14.5507
Aen	7.16935	7.48066	7.13242	7.41813	8.29409	8.58673	8.72634	8.5667
Afap1	8.46331	8.40908	8.75749	8.05082	8.16729	8.8936	8.83183	8.90327
Afap1l1	6.22064	6.26346	5.959	6.30765	5.94239	6.7051	6.2528	5.87305
Afap1l2	7.33628	6.55522	6.52395	6.59135	6.58789	6.83737	6.91534	6.69961
Afdn	12.2706	11.5031	11.5687	11.277	11.0264	11.554	11.128	11.1642
Aff1	14.7538	13.7896	13.9676	14.1202	14.6131	14.3681	14.2038	14.5266
Aff2	4.95001	4.65257	4.90511	4.63625	4.41913	4.80203	5.01844	4.69077
Aff4	14.9207	14.9091	14.8276	14.9713	15.1114	15.2251	15.5451	15.1001
Afg1l	7.70906	8.9947	8.88915	8.66923	7.66021	7.62949	7.40981	7.69377
Afg2a	9.38685	10.1602	10.0756	9.84362	10.5766	10.8026	10.795	10.912
Afg2b	6.22016	6.66668	6.88046	6.16751	7.38641	7.25325	7.45646	7.62954
Afg3l1	7.84669	8.69947	8.78923	8.21133	7.97475	8.62338	7.25534	8.26988
Afg3l2	12.5795	13.2024	13.4877	13.5085	13.2849	13.331	13.1221	13.4217
Afm	4.50116	4.17868	4.17131	4.56768	4.09486	4.47258	4.65282	4.07213
Afmid	7.23956	7.37463	7.61034	7.85043	7.56382	7.38183	7.37442	7.43563
Afp	5.93872	5.26293	5.24367	4.97574	5.33106	4.85467	5.21541	5.41934
Aftph	12.1139	12.5524	12.6338	12.7387	12.1689	12.3061	12.3445	12.2905
Aga	8.53403	8.77687	9.0832	8.86396	8.76955	8.9235	9.30271	8.88603
Agap1	11.5078	11.8161	11.8945	11.8721	10.7838	10.9009	10.5714	10.9954
Agap2	5.2711	5.67167	5.67376	6.32922	6.59907	5.73117	6.00189	6.65422
Agap3	7.95392	6.99134	7.13273	7.18337	7.60922	7.13385	7.58396	7.37862
Agbl1	5.5042	4.99879	4.99993	5.3027	5.0947	4.8542	5.75038	5.1457
Agbl2	5.09643	5.56301	4.94012	4.942	5.00608	4.80456	5.38122	5.04996
Agbl3	6.20427	6.22203	5.69162	6.47302	6.39794	6.17994	6.19282	6.8054
Agbl4	3.76732	3.69602	3.72791	3.70006	3.34243	3.45869	3.69269	4.03622
Agbl5	8.45371	8.33428	8.27451	8.05185	8.3892	7.85922	7.8697	8.06736
Ager	4.93476	4.99904	5.04986	4.42598	5.02154	5.42889	6.06719	5.54792
Agfg1	13.0388	13.735	13.6677	13.7981	13.995	14.1441	13.9828	13.9844
Agfg2	8.49309	8.68655	8.73118	8.74076	8.81604	8.44411	8.32057	8.41477
Aggf1	11.8683	11.8957	12.3224	11.9316	12.3563	12.5399	12.6633	12.7425
Agk	7.88103	7.71961	7.87554	7.84888	8.65215	8.31853	8.57265	8.5416
Agl	9.83008	10.2152	10.8193	10.4799	9.55395	10.0777	10.3316	10.1161
Agmat	5.89706	5.85593	6.14248	5.84114	5.92475	5.68669	5.78162	5.66438
Agmo	13.5958	13.9345	14.2805	14.2311	12.8273	11.9392	12.4345	12.8599
Ago1	8.85757	9.0454	8.90165	9.12633	8.57437	8.19854	7.92583	8.30593
Ago2	12.1013	12.5345	12.6473	12.5293	12.2957	12.7675	12.5607	12.8905
Ago3	8.87762	9.63498	9.70993	9.68707	9.42947	10.0144	9.72054	9.8096
Ago4	7.12137	7.25231	7.13027	8.02736	6.89625	6.89842	6.48346	7.16912
Agpat1	14.3499	14.6129	14.6937	14.9466	14.0065	13.8625	14.2428	14.0765
Agpat2	15.6323	15.432	15.2827	15.1323	15.8705	15.9113	15.8314	15.3665
Agpat3	11.8799	13.1612	13.2569	13.2982	13.5382	13.3878	13.7396	13.7192
Agpat4	10.6428	11.2154	10.9431	10.373	11.7381	12.4763	12.1631	11.6847
Agpat5	10.1546	10.0679	9.97975	9.81293	9.47505	10.0169	9.67165	9.93519
Agps	11.369	11.3057	11.5755	11.2162	11.8723	12.272	11.6744	12.1497
Agr2	15.4105	15.0608	15.0323	14.9009	14.6538	14.3507	14.1428	14.4038
Agr3	5.25143	4.9749	5.62982	5.35801	4.92086	5.10172	5.00823	5.05941
Agrn	11.423	10.5112	10.6089	10.7976	8.40865	8.648	8.74203	8.62857
Agrp	6.47339	6.40489	5.91117	6.16153	6.51848	6.75253	6.78278	6.36888
Agt	8.67981	9.08798	8.50517	8.64438	8.74601	9.35078	8.34111	9.06648
Agtpbp1	7.60946	8.18905	8.29364	8.58647	8.64727	8.48612	8.32897	9.2559
Agtr1a	9.43197	9.1268	8.79617	9.1936	8.90151	9.58699	10.0298	9.16448
Agtr1b	4.99298	4.99608	4.85308	5.11044	5.09383	5.28915	4.87636	4.37362
Agtr2	5.7518	4.7211	4.98508	5.2787	4.93055	5.02448	5.31807	5.05347
Agtrap	7.98176	8.02287	8.10699	7.85988	8.46526	7.7804	8.75106	8.6172
Agxt	4.6981	4.14999	4.00656	4.47929	4.24386	4.08237	4.18065	4.15572
Agxt2	5.48961	5.15004	5.50755	5.30455	4.83201	5.14048	5.27304	5.35762
Ahctf1	9.43992	9.66228	9.54014	9.66224	10.2082	10.5996	9.2673	10.0991
Ahcy	11.8985	11.944	12.2497	11.9815	12.2289	12.1746	11.9595	12.3168
Ahcyl1	15.6377	15.3291	15.3962	15.3555	15.2664	15.2912	15.0708	15.5944
Ahcyl2	11.4612	12.5302	12.689	12.0906	11.8512	11.644	11.7802	11.8833
Ahdc1	5.2388	5.27955	5.40065	5.3605	5.26865	5.95348	5.7772	5.17393
Ahi1	6.00905	6.11874	5.98888	6.2994	6.29039	6.47439	6.54611	6.44663
Ahnak	11.4121	12.7972	13.1929	13.0042	13.1933	13.7588	13.4103	13.4452
Ahr	7.19525	7.61928	7.64432	7.81027	8.12774	8.08525	7.83915	8.47243
Ahrr	6.44883	6.71805	6.89193	6.73352	6.61668	6.25648	6.69952	6.59088
Ahsa1	11.3638	12.0802	12.1168	11.6896	11.6903	11.7359	11.7236	11.6154
Ahsa2	9.00413	9.15034	9.79999	9.19855	8.86345	9.14812	9.07084	9.27889
Ahsg	4.83189	4.44008	4.24365	4.35334	4.1322	4.352	4.58834	4.58479
Ahsp	4.73461	4.98841	4.77698	4.90579	4.43417	4.72287	5.26631	4.89853
AI182371	5.56576	4.90249	5.03934	5.15717	4.50372	4.03429	4.78725	4.99834
AI429214	5.34578	5.14773	4.67945	4.79812	4.76809	4.42456	5.55163	5.07889
AI467606	6.70814	6.20881	6.13185	6.51717	6.81175	5.77088	6.37897	6.65868
AI504432	6.01964	6.11124	6.61766	7.03004	7.05569	6.08807	6.48988	6.80563
AI506816	12.1587	11.8563	12.0861	11.4466	13.5986	13.3102	13.7294	13.5276
AI593442	7.43393	6.19731	6.39598	6.22971	6.53438	6.21945	6.25221	5.95574
AI597479	7.47109	8.17809	7.96121	7.58784	7.45322	8.05833	7.71016	7.59065
AI661453	8.7566	8.10264	8.26788	7.86504	8.50371	9.14516	8.75126	8.66539
AI837181	8.264	9.24089	8.8773	8.90207	9.6346	9.16811	9.70078	9.38497
AI987944	10.9788	11.1301	11.1062	11.2765	10.578	10.3025	10.4835	10.583
Aicda	3.67187	6.33635	4.14317	7.88221	8.98014	3.97322	6.13112	8.70828
Aida	11.695	11.3161	11.315	11.5877	11.7204	11.9181	11.9265	11.9255
Aif1	9.09003	9.42215	9.25792	9.52739	8.93808	8.71923	8.81743	9.40218
Aif1l	7.20623	7.36234	7.25516	7.00664	7.28066	7.65495	8.1366	7.6175
Aifm1	13.486	13.6302	13.6744	13.56	13.0749	13.0653	13.0838	13.3291
Aifm2	4.67719	5.46911	5.85947	6.01211	5.70966	5.88759	5.36166	5.80631
Aifm3	4.49055	4.60917	4.55596	4.39037	4.63622	4.8061	4.80466	4.60784
Aig1	10.4613	10.585	10.6955	10.3617	9.94603	10.2239	10.3522	10.2925
Aim2	8.9576	9.07747	8.93997	8.73879	9.22436	9.59831	9.62265	9.80815
Aimp1	8.48078	8.20582	8.46967	8.78766	8.79921	8.99162	8.75594	8.87639
Aimp2	10.9487	10.594	10.7223	10.7252	11.4342	10.9765	11.4658	11.3438
Aip	5.54634	6.33633	6.62385	6.17175	5.40874	5.27127	5.09746	6.11838
Aipl1	2.88001	2.96303	2.88691	3.15021	3.00347	3.00133	3.08909	2.85845
Aire	3.86742	3.80788	4.00412	3.52428	4.14831	3.96115	5.13544	3.96073
Airim	5.90942	5.99316	5.87261	6.22421	6.13558	6.42984	5.90071	6.13969
Ajap1	4.2537	3.69456	3.94767	3.83881	3.74857	4.24856	4.09787	4.00267
Ajm1	3.24935	3.14606	3.56011	3.10665	3.50024	3.19156	3.4319	3.51496
Ajuba	6.30445	6.24991	6.31478	6.47375	6.60031	7.02819	6.92036	6.35952
Ak1	7.23543	7.21424	7.16399	7.33032	6.92	6.63431	6.98473	6.60909
Ak2	13.2492	13.9824	14.3142	13.8074	14.6265	14.9099	14.789	14.859
Ak3	14.6969	14.7524	14.8645	14.7406	14.0966	14.372	14.1834	14.4135
Ak4	7.08864	6.89391	6.95432	6.08776	5.92944	6.58013	6.12803	6.20086
Ak5	4.81254	4.5311	4.52686	4.71245	4.41541	3.95835	4.71552	4.51723
Ak7	5.83951	5.21831	5.22361	5.08918	5.35545	5.11136	5.04565	5.22238
Ak8	5.76161	5.60858	5.66503	5.0677	5.8382	5.7342	5.72005	5.44467
Akain1	4.08055	3.51728	3.75748	3.75092	3.46547	3.81656	3.53012	4.4409
Akap1	9.69271	10.3682	10.551	10.2144	10.818	10.8775	11.3031	11.0046
Akap10	9.85923	10.1307	9.90002	10.1817	9.69913	9.82119	9.21207	9.21418
Akap11	10.7894	11.0835	11.0489	11.0086	10.9619	11.7914	11.7965	11.4751
Akap12	8.55765	8.78395	8.72719	8.77986	11.379	12.5867	11.7839	11.7062
Akap13	10.9154	11.3553	11.5822	11.1139	10.9662	11.7422	11.5399	11.7335
Akap14	4.36146	4.63772	5.13844	4.07241	4.58134	4.496	4.71096	4.00565
Akap17b	7.69707	7.68606	7.73617	7.565	6.40567	7.03435	6.98252	7.41924
Akap3	4.08475	3.37613	3.35888	3.68214	4.12025	4.04964	4.33284	3.92815
Akap4	3.67026	3.77269	3.62096	3.87553	3.81404	3.77207	3.88129	3.20985
Akap5	5.45906	5.52283	5.35669	5.95137	5.11897	5.13792	5.38835	5.46736
Akap6	7.34239	7.84195	7.52547	7.12874	6.59359	6.57895	6.10055	6.19785
Akap7	11.735	11.9592	12.0334	12.0036	11.8503	11.7924	12.5914	12.1649
Akap8	9.68597	10.6457	10.8207	10.9687	11.3181	10.9003	11.1012	11.0606
Akap8l	8.63213	9.66117	9.70469	10.0411	9.75567	9.20362	9.56171	9.64788
Akap9	13.7311	13.6366	13.614	13.4348	13.3702	13.4466	13.2128	13.504
Akip1	7.42509	7.68783	7.80509	7.59361	7.72039	7.42793	7.22026	7.93654
Akirin1	10.5923	11.2359	11.406	11.4094	11.1465	11.8636	11.6088	11.7821
Akirin2	12.5712	12.9143	12.8207	12.5203	12.7017	12.7551	12.6752	13.0656
Akna	7.5129	8.26117	7.81991	9.30689	9.76028	8.15861	8.38912	9.7639
Aknad1	5.04812	4.92886	5.53217	4.37515	5.13155	4.93036	5.51046	5.24736
Akp3	5.66943	5.54925	5.86103	5.9439	5.55515	5.43781	5.40436	5.2039
Akr1a1	13.9783	14.1888	14.3303	14.3338	14.381	14.3942	14.2267	14.1288
Akr1b1	9.54004	10.0453	10.0824	10.3753	10.6714	10.2363	10.4152	10.5791
Akr1b10	8.61996	9.59666	9.14081	9.08622	9.24281	8.9202	9.23854	9.41516
Akr1b7	12.2532	12.2486	12.6036	12.5503	11.333	11.4072	10.7561	11.5605
Akr1b8	9.18965	8.36703	8.28502	8.0948	11.586	12.3932	11.8963	11.9132
Akr1c12	11.1889	11.5225	11.6735	12.529	11.3543	11.3298	11.6039	11.5963
Akr1c13	11.1846	11.7977	12.0665	12.7094	11.4978	11.6277	11.2657	11.565
Akr1c14	11.2783	11.3031	12.2479	13.4971	9.7387	8.7067	9.14404	9.51375
Akr1c18	4.56828	4.02709	4.48505	4.09493	3.99122	3.81511	4.71838	3.80223
Akr1c19	9.58883	9.12377	9.59624	11.0803	8.61712	7.52099	7.33814	8.14948
Akr1c20	2.99446	2.9419	2.98594	3.11119	3.19398	3.07763	3.58857	3.30812
Akr1c21	4.62419	4.72327	4.70523	5.38429	5.09279	4.70531	5.27472	4.7843
Akr1c6	3.48934	3.53034	3.33411	3.69002	3.50751	3.98038	3.6866	3.51025
Akr1cl	3.84965	3.63521	3.3509	3.25269	3.48933	4.20109	3.87977	3.45377
Akr1d1	4.21341	4.23119	3.30007	3.48655	3.5135	3.25478	3.91453	3.71071
Akr1e1	11.3	11.6354	11.4182	11.7563	10.0967	10.307	10.448	10.5275
Akr7a5	9.39554	9.52879	9.67464	9.59809	9.08653	8.82922	8.93674	8.97637
Akt1	11.9175	12.3891	12.3803	12.2238	13.7077	13.571	13.6209	13.6671
Akt1s1	11.7805	12.0082	11.6935	11.589	11.5756	11.855	11.4908	11.9603
Akt2	8.05483	8.62308	8.6756	8.50273	9.63405	9.61508	9.21909	9.75543
Akt3	9.77055	10.1771	10.1385	10.4636	10.6667	10.2888	10.4542	11.0301
Aktip	10.1647	10.4782	10.9015	10.914	9.87387	10.3543	9.89789	10.0352
Alad	9.73563	10.273	10.493	10.1467	10.0461	10.0022	10.2739	10.1423
Alas1	14.5259	14.3818	14.6715	14.0703	13.6169	14.2244	13.9076	13.6353
Alas2	5.29906	5.32569	5.7877	5.03167	5.63895	6.8229	7.29754	6.24644
Alb	5.35851	5.32853	4.85969	5.2491	5.68801	6.13736	7.02067	5.80544
Albfm1	6.69149	6.48707	5.93674	5.70483	5.63087	6.21922	6.64406	6.19652
Alcam	13.1376	13.1245	13.0293	12.4614	13.1511	13.75	14.0126	13.6003
Aldh16a1	7.39305	8.07897	8.39603	7.7837	8.00792	7.86965	8.08994	8.08014
Aldh18a1	11.1785	11.3038	11.7262	11.2804	11.7252	11.3091	11.2121	11.7221
Aldh1a1	13.3336	14.2309	13.9908	15.1679	12.1768	12.5767	12.297	12.668
Aldh1a2	7.81923	7.87227	7.7113	7.16172	7.76692	7.76533	7.61318	8.12469
Aldh1a3	7.04221	7.53461	7.72804	8.12572	10.2763	10.5677	10.1132	10.3283
Aldh1a7	9.34405	9.92758	9.85296	10.6402	8.41314	8.53	8.18591	8.46168
Aldh1b1	13.0363	13.2203	13.706	13.7726	13.4095	12.1171	12.6717	12.715
Aldh1l1	11.5781	11.6861	11.9702	11.3601	11.0852	10.6738	10.7692	10.7447
Aldh1l2	4.9083	4.70118	4.80271	4.60701	4.29891	4.88706	4.62673	4.44596
Aldh2	12.6786	13.7177	13.862	13.8502	14.1128	13.957	14.3635	14.1166
Aldh3a1	3.12289	3.11057	3.00832	3.22845	3.41786	3.2524	3.39268	3.36753
Aldh3a2	12.836	13.5368	13.6077	13.637	13.6578	13.4243	13.5994	13.695
Aldh3b1	9.77203	9.52394	9.99659	9.60281	8.7574	8.48749	8.50017	9.08033
Aldh3b2	6.1512	5.73322	5.66566	5.52849	5.73103	5.88969	6.10314	5.63281
Aldh3b3	4.78933	5.38233	5.41304	4.62123	5.38547	5.3295	6.09168	5.27394
Aldh4a1	7.94179	7.77218	9.31534	8.89137	7.19914	5.33026	5.75641	6.44115
Aldh5a1	7.92783	8.38477	8.56645	8.22201	8.23137	8.09208	7.67361	8.53383
Aldh6a1	7.82645	9.32139	9.35793	9.52871	8.44385	9.36766	8.54189	8.93055
Aldh7a1	7.72485	8.50992	8.23327	8.09189	7.57431	8.30432	7.41439	7.62914
Aldh8a1	3.77388	3.48234	3.08377	3.34951	3.32236	3.30348	3.10554	3.47104
Aldh9a1	14.0439	14.9367	15.0974	15.0437	14.9486	14.6776	14.7181	14.6778
Aldoa	14.5294	15.4152	15.2714	15.1246	15.0903	15.3076	15.122	15.2325
Aldoart1	5.42101	5.78536	5.5403	5.43143	5.68724	5.45763	5.70204	5.43141
Aldoart2	6.41967	6.72998	6.84485	6.5416	6.84427	6.80126	6.90211	6.78137
Aldob	17.2146	17.0972	17.1844	17.2543	16.9423	16.6327	16.8535	16.8621
Aldoc	7.17224	7.96733	8.14672	7.83085	7.44559	7.24837	7.79547	7.82308
Alg1	6.45899	6.60875	6.87876	6.66117	6.85892	7.37318	6.45412	6.91929
Alg10b	10.7263	11.1821	11.2317	10.912	11.3119	11.1909	11.6918	11.4695
Alg11	9.10844	9.44063	9.64216	9.2652	9.67544	10.1244	9.7995	9.9482
Alg12	9.83689	9.15039	8.63153	9.09231	9.26143	8.92411	8.12253	8.94568
Alg13	6.62715	6.55132	6.60213	6.36535	6.76248	6.55217	6.01575	6.85981
Alg14	9.695	9.31049	9.24361	8.86527	9.03926	9.15213	8.89253	9.15905
Alg2	9.50944	10.0653	10.7365	10.4339	10.8696	11.1605	10.7567	11.3683
Alg3	9.65639	8.86633	8.66264	8.00539	9.61232	8.8934	8.81133	8.74093
Alg5	11.5196	12.0231	11.9955	11.8523	12.4467	12.4832	12.6625	12.569
Alg6	10.0289	9.56017	9.743	9.37501	9.42656	9.25167	9.35174	9.69871
Alg8	8.70789	8.79378	8.351	8.35614	8.76981	8.37294	8.47103	8.33403
Alg9	9.28577	9.76745	9.98293	9.49269	9.71626	9.96244	10.0628	9.77153
Alk	4.22503	4.20191	4.3941	4.20601	4.28046	4.26297	4.61915	4.71679
Alkal1	4.42492	4.00111	3.64318	3.66926	3.30203	3.98034	3.68763	3.72356
Alkal2	3.52729	3.47277	3.18247	3.62849	3.57158	3.60374	3.24956	3.4218
Alkbh1	6.73102	6.17303	6.31295	6.29382	6.54448	6.53291	5.87097	6.36441
Alkbh2	7.44921	7.2504	6.95515	6.55983	6.89823	7.06215	7.24898	7.33511
Alkbh3	9.58234	10.1647	10.3538	10.0869	10.2353	10.2745	10.0969	10.3803
Alkbh4	7.23626	7.61657	7.60105	7.16463	7.95399	7.95275	8.07313	8.22651
Alkbh5	10.2692	11.4136	11.7623	11.4797	11.7359	11.4604	11.6948	11.7957
Alkbh6	11.0713	11.2228	11.2701	11.2934	11.6822	11.0726	10.7603	11.3505
Alkbh7	8.10107	8.15999	8.84918	8.47269	7.63358	7.46289	7.90188	7.86572
Alkbh8	10.881	10.9631	11.1806	10.9759	11.3681	11.3923	11.3563	11.5847
Allc	3.49212	3.16838	3.21745	3.18057	3.16272	3.40812	3.18418	2.98244
Alms1	9.33346	9.46071	9.68977	9.23032	8.36432	8.29374	8.08039	8.25328
Alms1-ps2	5.24416	5.60656	5.86201	5.71616	6.39347	5.49006	6.41141	6.03265
Alox12	5.28344	4.87855	4.76941	4.76287	4.35626	4.84814	4.58399	4.28552
Alox12b	6.00092	6.26692	5.38817	5.21343	5.52351	5.04185	5.61634	5.75251
Alox12e	4.75422	4.07338	3.6184	3.98665	4.04024	4.04373	3.86128	3.98998
Alox15	6.41643	5.93397	5.94106	5.68937	6.08153	6.26628	5.96557	6.07374
Alox5	5.28631	4.81332	5.27752	4.9704	5.0929	5.16202	5.38794	5.2203
Alox5ap	8.55023	8.76087	9.01325	8.65036	9.73984	10.3394	10.4797	9.70543
Alox8	7.12843	6.90438	6.59168	6.58654	6.58879	7.12508	6.67362	6.86462
Aloxe3	6.86027	5.628	5.5439	5.85085	7.51418	8.66758	7.82675	8.11898
Alpi	15.8886	15.5507	15.8498	16.113	14.9223	13.3196	13.9456	14.6135
Alpk1	7.40048	7.93466	8.02261	7.6923	8.10701	8.20829	8.51484	8.01791
Alpk2	4.68188	3.95023	3.62993	4.19992	3.70161	4.20267	4.24006	3.69034
Alpk3	5.11339	5.03212	4.55954	4.98381	4.48617	4.93683	4.01386	4.66441
Alpl	5.08651	5.15079	4.71194	5.47343	6.54434	6.66268	5.77093	6.25477
Alppl2	4.13057	4.12914	3.79836	3.78621	3.53916	3.65698	4.14609	4.0119
Als2	8.34627	8.21978	9.89716	10.4256	9.44512	9.5654	8.85282	9.41404
Als2cl	5.5816	6.42218	6.72382	6.91272	7.4913	7.71188	7.75796	7.46744
Alx1	5.58752	5.18105	4.33978	4.63845	5.05975	4.81091	5.27412	4.00585
Alx3	3.92609	3.95073	4.11514	3.4116	3.78704	4.06893	4.33651	4.13122
Alx4	4.50964	4.55414	4.28346	4.24429	4.30756	4.23706	4.02287	4.41477
Alyref	13.5176	13.4941	13.2194	13.1815	13.3629	13.8021	13.5708	13.4387
Alyref2	7.23179	7.3707	7.46013	7.29096	7.40177	7.46341	7.15299	7.77719
Alyreffm1	4.53764	4.35743	4.23699	3.78108	3.89447	4.16911	4.36157	4.01795
Alyreffm10	4.77765	4.69996	4.40773	4.82823	4.4914	4.68659	6.14358	5.10809
Alyreffm11	3.96004	3.89761	3.86426	3.9557	4.13101	3.87064	4.9166	4.4797
Alyreffm4	4.22039	4.01538	4.02636	3.6362	3.73277	3.63022	4.20869	3.72375
Alyreffm5	5.99475	4.92749	5.33949	5.28954	5.61837	5.48318	5.24314	5.08723
Alyreffm8	5.92369	4.89753	5.4038	5.20389	5.58535	5.54572	5.80792	4.98003
Amacr	6.21654	6.75006	7.05011	6.53483	6.20891	6.32905	6.07007	6.15297
Ambn	4.10039	3.93238	4.13768	4.15831	3.84003	3.84445	4.4762	4.3825
Ambp	4.88879	4.5668	4.62909	4.25451	5.01599	4.43369	4.7129	4.30518
Ambra1	14.5847	13.4218	13.4448	13.5422	13.7721	13.6521	13.6491	13.8339
Amd2	9.61315	10.5477	10.8311	10.5417	11.6134	11.9172	11.6549	11.7199
Amdhd1	4.2425	3.7384	3.65899	3.79599	3.82858	3.79924	3.45422	3.98028
Amdhd2	11.112	11.1477	11.5068	11.9329	11.1917	11.0137	11.1439	11.4265
Amelx	4.0907	4.43407	3.69956	4.18377	4.04414	4.02028	4.10161	4.29048
Amer1	7.41127	7.36696	7.10576	7.19475	7.01581	6.92389	6.57508	7.18077
Amer2	4.12264	3.9769	3.86524	3.8055	4.26565	4.15968	4.11282	4.40785
Amer3	3.4213	2.93026	2.95794	3.41651	3.03292	2.86755	3.22797	2.99791
Amfr	9.57671	10.2893	10.0863	10.5093	10.648	10.4293	10.3595	10.8396
Amh	3.35143	3.24736	3.27657	3.23486	3.33974	3.06554	3.79971	3.3503
Amhr2	3.84323	4.19704	3.87958	3.87019	4.4085	4.63768	4.8136	4.38422
Amigo1	9.10313	9.10304	9.05718	8.81743	9.21214	9.0824	8.81552	9.02685
Amigo2	5.44349	4.883	5.54309	5.31024	5.41757	5.67533	5.00293	5.39714
Amigo3	6.72602	6.41369	6.93928	6.7897	6.70535	6.84307	6.66096	7.15081
Ammecr1	10.6087	10.716	10.7615	10.0874	10.6273	10.5519	10.5242	10.6945
Ammecr1l	11.9123	11.6224	11.5187	11.5147	11.7628	11.5969	11.2502	11.7645
Amn	8.82601	9.33909	9.4833	9.86166	8.87663	7.89551	8.19391	8.21654
Amn1	10.4358	10.4106	10.2959	10.5288	9.80055	10.0498	10.069	9.86181
Amot	7.98706	8.3954	8.38661	8.05143	8.01355	7.91779	7.69596	7.86643
Amotl1	6.77837	6.93966	6.72567	6.92581	7.32773	8.26425	7.43128	7.09213
Amotl2	6.83884	7.40362	7.16648	7.18388	7.22147	7.47167	7.08044	6.90092
Ampd1	3.62341	3.4949	3.24462	3.30368	3.56362	3.40495	3.52225	4.2495
Ampd2	9.33158	9.45734	9.6908	9.62572	10.805	10.8908	10.7756	10.7052
Ampd3	11.4687	11.5718	11.8584	11.6528	12.6092	13.7199	13.239	12.9673
Amph	6.20859	6.07077	6.02391	6.33443	6.09972	6.09803	6.66784	5.99204
Amt	4.88204	5.11793	5.06694	5.24699	4.11443	4.55258	4.39328	5.02512
Amtn	4.67333	4.72147	4.69529	4.95516	4.66726	4.78867	4.77815	4.35422
Amy1	4.58304	5.99723	5.27285	5.32073	4.07075	8.09313	7.13655	5.75969
Amy2a1	4.49049	4.70177	5.11266	4.82406	4.87009	5.77811	5.21366	5.10878
Amy2a2	4.49049	4.70177	5.11266	4.82406	4.87009	5.77811	5.21366	5.10878
Amy2a3	4.49762	4.74988	5.13885	4.68022	4.85212	5.88983	5.13999	4.98636
Amy2a4	5.44053	5.35466	5.81973	5.47315	5.50576	6.60191	5.79776	5.67769
Amy2a5	4.3692	4.43168	5.07343	4.77582	4.7491	5.82796	5.31449	4.88904
Amy2b	4.86172	4.20118	4.37432	5.06536	4.33906	5.07457	5.47307	4.24601
Amz1	6.43382	6.6199	6.40009	6.59517	6.27115	6.05845	6.53797	6.33942
Amz2	12.202	12.4206	12.5485	12.4344	12.3897	12.2931	12.8047	12.5616
Anapc1	11.4841	11.8863	11.7218	11.5988	11.6106	11.6115	11.5907	11.4522
Anapc10	11.0533	10.2047	10.3821	10.1622	10.0883	10.4429	10.3445	10.1707
Anapc11	9.25069	8.82831	8.68527	9.07075	8.66999	8.45713	8.46805	8.5536
Anapc13	14.7881	13.829	13.8122	13.7714	14.0285	13.666	14.0085	13.6852
Anapc15	11.8662	11.8752	11.8361	11.4652	11.368	11.1984	12.1799	12.0176
Anapc16	11.5865	12.0776	11.7674	12.108	12.7788	12.5394	12.5887	12.71
Anapc2	11.6285	11.8813	11.8991	12.0653	12.3557	12.0618	11.7748	12.1655
Anapc4	10.6849	10.8097	10.9176	10.8389	10.8584	11.3372	11.3588	11.0011
Anapc5	13.002	14.0829	14.2298	14.2119	13.9662	13.9085	13.8856	14.1274
Anapc7	8.02401	8.81211	8.85624	8.6977	9.07027	9.27052	8.7987	9.06629
Ang	10.8212	10.6579	10.4799	10.1186	10.7109	11.1731	10.9429	10.7988
Ang2	7.35929	6.97407	7.13806	6.97657	7.26457	7.0554	6.9639	6.8892
Ang3	8.39385	7.4549	7.94194	7.77315	8.01406	7.93217	7.56005	7.38076
Ang4	16.2984	15.6652	16.0244	15.9703	16.0572	15.8682	15.8932	15.7786
Ang6	4.86534	4.6975	4.42998	4.39154	4.70897	4.64875	5.51704	4.96566
Angel1	6.15146	5.82607	6.03971	5.9575	5.80089	6.12955	6.89598	6.47158
Angel2	10.3896	11.2884	11.1524	11.2754	11.0205	10.4189	10.468	10.8707
Angpt1	6.44384	6.96602	7.34662	7.0744	6.01696	6.72509	7.01612	6.67932
Angpt2	6.96285	7.38353	7.83376	7.72034	8.3914	9.49005	9.0857	9.22122
Angpt4	6.69406	6.69942	6.84061	6.35596	7.00898	6.7542	7.83986	7.18521
Angptl1	9.36959	8.85145	8.67174	8.33865	6.81862	6.4825	6.68595	6.69315
Angptl2	7.67899	7.99577	8.58634	8.34145	6.86609	7.2378	7.21117	7.16016
Angptl3	4.1475	4.20954	4.50427	4.36394	4.99596	4.34839	4.34171	4.12038
Angptl4	9.24174	8.9047	9.62149	9.76792	11.5399	11.5617	11.4636	11.5305
Angptl6	6.04224	6.28807	6.27284	5.71544	6.1734	5.98174	6.91799	6.42395
Angptl7	5.87585	6.05524	5.87123	5.86594	5.97903	6.00369	5.66208	5.84764
Angptl8	6.81204	6.34022	5.95926	6.10181	6.16998	6.39112	6.05771	6.06024
Ank	8.68569	9.93051	9.79379	10.2177	8.55334	8.18653	8.37762	8.56093
Ank1	5.84312	5.67867	5.5163	5.32282	5.25075	4.74785	5.26023	5.06703
Ank2	5.59285	6.09434	5.87564	5.75218	5.78653	5.58678	6.47738	5.9816
Ank3	10.5928	10.3523	11.8714	12.863	8.33462	8.62241	8.06921	8.6777
Ankar	5.63677	4.89018	4.66656	4.58592	4.79909	5.24781	4.59207	4.92062
Ankdd1a	6.39359	6.28627	6.47006	6.4743	6.50923	6.23187	6.30393	5.97137
Ankdd1b	4.4135	4.46795	4.37183	3.8439	4.56131	3.83326	5.31243	5.0541
Ankef1	4.79659	4.58143	4.16476	4.49586	4.40465	4.25225	4.6582	4.45491
Ankfn1	3.98627	4.05824	3.99095	3.98071	4.02843	4.28013	4.1596	4.03087
Ankfy1	11.7564	12.4119	12.4951	12.0922	12.3111	12.0619	12.1628	12.0182
Ankhd1	11.3495	11.3157	11.3986	11.3758	11.4867	11.2789	10.8998	11.3833
Ankib1	11.0212	10.7865	10.8032	10.5864	10.6852	10.7446	10.3597	10.7264
Ankk1	2.88014	2.78912	2.86036	3.12812	2.83005	3.18705	3.97251	3.53717
Ankle1	7.99827	8.43421	8.39942	8.24415	8.01823	7.90752	7.93644	8.1554
Ankle2	9.44175	10.4622	10.4723	10.6658	10.5848	10.6291	10.5984	10.7818
Ankmy1	4.53538	4.65198	5.00283	4.20563	4.73509	4.37897	5.3236	5.01288
Ankmy2	9.66666	9.63096	10.0391	10.2358	8.98972	8.67993	8.12126	8.9013
Ankra2	11.0009	10.9142	11.1368	11.1333	11.0438	10.6067	10.5473	10.8267
Ankrd1	6.58238	6.78423	6.41537	6.57469	6.37653	7.38093	7.06048	7.52149
Ankrd10	9.28828	10.4586	10.4896	10.6307	10.8292	10.2577	10.2365	11.1164
Ankrd11	10.5896	11.2026	10.8909	10.8364	11.5536	11.1992	11.4418	11.5552
Ankrd12	12.431	12.3467	12.7066	13.0791	12.8905	12.6268	12.66	13.1102
Ankrd13a	13.6716	14.4195	14.4926	14.3721	13.8421	13.9078	13.7343	14.0512
Ankrd13b	9.53516	8.6932	8.70383	9.51244	9.59329	9.34541	9.24519	9.11303
Ankrd13c	11.8395	11.677	11.7401	11.4245	11.2951	11.4098	11.2534	11.5232
Ankrd13d	6.27941	6.86419	6.77544	7.11975	7.15696	6.78304	7.23221	7.05187
Ankrd16	5.63543	5.97614	6.08699	6.44316	6.28291	6.02671	6.08444	6.70372
Ankrd17	13.5319	14.1821	14.3429	14.3711	14.3995	14.6316	14.5963	14.5005
Ankrd2	4.40708	4.2314	4.07706	4.10407	4.65125	4.33676	3.83889	4.10628
Ankrd22	5.75109	5.84438	6.11227	5.98952	7.49415	8.38486	8.12122	7.98731
Ankrd23	7.97862	7.67889	7.5368	7.67246	7.91826	7.81178	7.97331	8.02153
Ankrd24	10.5538	10.387	10.7662	10.3587	10.8493	11.0696	11.6222	11.1516
Ankrd26	8.9838	8.55096	8.61142	8.39548	8.33905	8.57141	7.99953	8.87532
Ankrd27	8.56241	9.33258	9.46087	9.27925	9.13249	8.93315	9.11064	9.20968
Ankrd28	9.20581	9.54676	9.8228	9.39996	9.86229	10.1418	10.252	10.2429
Ankrd29	6.43302	5.97396	6.16576	6.66938	5.80569	6.27708	5.70483	6.09409
Ankrd33	3.86148	3.97852	3.56798	3.5284	3.79223	3.51775	3.76227	3.5724
Ankrd33b	6.88343	7.4661	7.21237	7.40425	7.30577	7.607	7.02171	7.42012
Ankrd34a	3.92779	3.81767	3.6607	3.8395	3.82282	3.78494	3.56775	3.69748
Ankrd34b	5.32754	5.38851	5.31497	5.23728	5.21813	5.20511	5.16665	5.3547
Ankrd34c	3.23764	3.34003	3.18276	3.08127	2.99234	3.41692	3.45459	2.95723
Ankrd35	5.59445	5.52342	6.37488	5.78094	5.25314	5.79275	5.64075	5.67557
Ankrd37	9.13334	8.65302	8.6815	7.888	7.092	6.81073	6.90674	6.86844
Ankrd39	5.07484	5.27123	5.33963	5.56988	5.64634	5.58067	5.29027	5.76276
Ankrd40	10.6343	10.8599	10.9134	11.0009	10.5963	10.8915	10.6251	10.9138
Ankrd42	7.26171	7.07381	7.01501	6.9859	6.12554	6.87025	7.2091	6.33965
Ankrd44	8.83542	9.62129	9.30489	10.2481	10.4342	9.73106	10.1583	10.7148
Ankrd45	4.721	4.98168	4.15127	4.30819	4.56137	4.28377	4.56483	4.25934
Ankrd46	10.7285	11.2418	11.1402	10.8478	10.7116	10.9867	10.416	10.8528
Ankrd48	2.9973	2.74401	2.96139	2.92709	2.63461	2.87033	2.86549	2.98605
Ankrd49	10.0615	9.98942	10.0111	9.85853	10.5246	10.3798	10.2786	10.4459
Ankrd50	9.52976	9.7652	9.92105	9.35572	9.03689	9.70512	9.26049	9.15509
Ankrd52	9.29086	9.79253	9.65628	9.69371	10.051	9.97128	9.88335	9.9268
Ankrd53	3.47192	3.43201	3.39851	3.4588	4.07001	3.4895	3.48721	4.2266
Ankrd54	7.92167	7.83418	8.09203	7.97682	8.05938	7.97201	7.96281	8.44288
Ankrd55	5.85251	5.62141	5.65562	6.12398	5.73563	5.82607	5.18061	5.3296
Ankrd6	6.41376	6.17814	6.24627	6.45776	6.36138	6.04092	6.12135	6.3672
Ankrd60	3.60874	3.26923	3.47572	3.71906	3.70307	3.76888	4.05171	3.73543
Ankrd61	4.99456	4.64646	5.02779	4.95682	4.80581	5.13192	4.94705	5.19048
Ankrd63	8.18893	7.19762	7.2606	7.2878	7.01326	7.28156	6.8679	6.18291
Ankrd66	6.51651	6.79387	6.64693	6.59198	6.54938	6.86464	7.29212	6.89059
Ankrd7	4.52412	4.56468	4.60678	4.30615	4.69681	4.83184	4.92981	5.21555
Ankrd9	6.95003	8.57727	8.61856	9.08995	8.7427	7.59984	8.91905	9.1352
Anks1	7.58573	8.12107	7.46983	7.98701	7.34613	7.98806	7.18567	7.55103
Anks1b	4.85399	4.87819	4.32747	4.425	4.9006	4.87943	5.11078	4.71759
Anks3	8.86427	9.19087	8.54639	8.80596	8.45742	8.69798	8.24426	8.69305
Anks4b	11.8428	11.6504	12.1712	12.2928	10.6876	9.88955	9.94982	10.6646
Anks6	5.9218	5.37405	5.10358	5.48911	5.47825	5.41425	5.02674	5.29224
Ankub1	3.91429	3.16582	3.40502	3.07814	3.61048	3.3896	3.74547	3.204
Ankzf1	9.98483	11.3438	11.2544	10.9617	10.9535	10.1312	10.6957	10.887
Anln	7.79546	7.55095	7.95309	7.72987	7.56348	7.49635	7.10428	7.61852
Ano1	10.5799	11.0746	10.8967	10.7935	10.577	10.9269	10.8181	10.7082
Ano10	11.3268	11.7971	11.8806	12.0335	11.0876	11.1253	11.2088	11.3529
Ano2	6.59681	6.63797	7.33549	6.77317	6.56128	6.70021	6.89177	6.49393
Ano3	3.82939	3.41608	4.01666	3.30826	3.72448	3.428	3.5215	3.26708
Ano4	6.40595	5.96413	6.06361	6.2146	5.9117	5.8914	6.14146	5.83548
Ano5	4.26623	4.31397	4.89212	4.17972	4.25043	4.53387	5.01337	4.47711
Ano6	12.0176	11.6864	13.1632	13.1011	13.5303	12.4875	13.3059	13.4101
Ano7	10.7088	10.6373	10.7598	10.4394	10.1558	10.071	10.5108	10.1015
Ano8	4.14264	4.48792	4.79852	4.66179	3.9403	3.90649	4.04174	4.40357
Ano9	12.2412	13.32	13.3629	12.7345	12.7801	12.863	12.7693	12.5065
Anp32a	15.3689	14.7899	14.8137	14.7113	14.0604	14.1427	14.1694	14.3808
Anp32b	13.9954	13.0138	13.1517	12.8133	13.292	13.2904	13.5641	13.4879
Anp32e	9.59936	10.5166	10.4663	10.0048	10.632	10.0763	9.94784	10.5077
Anpep	17.7803	17.6589	17.7153	17.8687	17.4984	17.3879	17.3648	17.4817
Antkmt	9.39664	10.3521	10.327	10.7498	9.56122	9.36779	9.50826	9.41253
Antxr1	11.4581	10.8624	10.8918	10.6367	11.6037	12.0964	11.9525	11.8175
Antxr2	10.4557	11.5251	11.4967	10.9371	11.1164	11.9311	11.5937	11.4133
Antxrl	5.11316	5.05729	4.80663	4.81869	4.59925	4.88148	5.31032	4.7953
Anxa1	8.45947	9.09222	8.75928	8.9482	10.7065	12.6496	12.164	11.5248
Anxa10	3.56271	3.30417	3.54861	3.71149	4.06226	3.72552	3.78271	3.23722
Anxa11	13.0375	12.9536	13.0843	12.9845	13.384	13.1952	13.0556	13.1842
Anxa13	13.7082	13.2434	14.2358	14.0603	14.5047	13.9009	14.1791	14.4345
Anxa2	14.5013	14.8142	15.0177	14.9365	15.0046	15.4793	15.3935	15.1519
Anxa3	7.23041	7.12872	6.86435	7.02915	7.70585	9.44127	8.10512	8.43628
Anxa4	16.5142	16.5577	16.8683	16.6618	16.9483	16.7077	16.9177	17.1444
Anxa5	11.5227	12.3572	11.7908	11.9049	12.27	12.9969	12.6959	12.4845
Anxa6	9.74768	11.3237	11.063	10.9804	10.9359	11.4467	11.1975	11.2119
Anxa7	8.24334	9.86626	10.3348	10.8865	10.7762	11.3622	10.8798	10.9596
Anxa8	4.50797	5.05106	4.81835	5.14504	4.88569	5.44144	5.40491	5.55138
Anxa9	7.53476	7.62318	7.43864	7.16868	7.76372	7.94003	7.43928	7.83351
Aoah	8.96375	9.15612	9.6673	9.53935	9.42323	10.2217	10.1825	9.63015
Aoc1	15.201	15.1523	14.9998	15.4572	13.504	13.011	12.8762	13.5351
Aoc1l1	6.10684	5.5467	5.8743	5.93958	5.66687	5.71173	5.64429	5.84072
Aoc1l2	3.74736	3.64404	3.40501	3.46402	3.8117	3.30269	3.25388	3.66671
Aoc1l3	4.99244	5.0941	4.97941	5.32968	5.09479	5.07657	4.9947	5.12067
Aoc2	7.17131	6.88888	6.66132	6.95115	7.16111	7.05275	7.15311	7.002
Aoc3	9.88847	8.74123	8.40288	8.23626	7.22952	9.08843	8.413	7.66697
Aopep	6.42418	6.48359	6.36135	6.53682	6.14638	6.25511	5.85225	5.92886
Aox1	4.83013	5.50771	6.18478	6.307	5.71828	5.93508	6.13332	5.74704
Aox2	4.05561	3.81188	3.83239	4.36005	4.2124	3.82071	3.94064	3.95499
Aox3	4.79556	4.59671	4.68782	4.17161	4.9517	4.91303	4.79741	4.45284
Aox4	4.77424	4.56407	4.48946	5.3227	4.95101	4.56785	4.44188	4.55729
Ap1ar	14.2189	13.699	13.584	13.3958	13.4721	13.8198	13.767	13.8565
Ap1b1	10.8107	12.0613	12.3757	12.0847	12.1939	11.9862	11.7396	12.01
Ap1g1	14.3802	14.3454	14.1736	13.8618	14.0426	14.2418	14.2605	14.4149
Ap1g2	10.5731	10.4432	10.618	10.3184	10.5854	9.91178	9.91891	10.5216
Ap1m1	9.76454	10.1868	9.97111	10.1949	10.497	9.85399	10.0689	10.2195
Ap1m2	10.6713	11.1882	11.2099	11.1986	11.2148	11.0068	10.8782	10.9594
Ap1s1	12.4909	11.8754	12.0807	11.7037	12.5894	12.3359	12.4895	12.1293
Ap1s2	9.47893	9.18449	8.95472	9.29728	9.70725	9.47245	9.91725	9.93919
Ap1s3	7.8259	7.4715	7.47656	7.12278	7.99068	7.64166	7.7397	8.00912
Ap2a1	9.70078	10.2851	10.6084	10.5309	10.0282	9.97488	9.49321	10.0988
Ap2a2	10.5822	12.1922	12.2537	12.1261	11.8228	11.9676	11.8898	12.0532
Ap2b1	11.4789	12.44	12.4881	12.4225	12.5295	12.2445	12.4356	12.3114
Ap2m1	15.9589	16.3111	16.3428	16.2006	16.1393	15.9372	16.2305	16.2583
Ap2s1	9.40386	9.98723	10.1843	9.76891	10.2745	10.1091	9.85917	9.9999
Ap3b1	13.18	13.5991	13.7865	13.7142	13.2102	13.3404	13.5378	13.4698
Ap3b2	4.22598	4.23106	4.33417	4.47731	4.86867	4.88068	4.46583	4.42196
Ap3d1	13.8268	13.7663	13.7499	13.489	13.4739	13.5031	13.6941	13.4782
Ap3m1	13.7531	14.4161	14.3125	14.4827	13.929	14.2828	13.6935	14.0891
Ap3m2	6.57786	6.85658	6.8615	6.97323	7.25714	6.91894	7.57663	7.43372
Ap3s1	12.9366	12.6593	13.0349	12.6388	12.4907	12.8679	12.8117	12.6998
Ap3s2	9.35894	9.76056	9.39948	9.08531	9.35637	9.09495	9.05565	9.3771
Ap4b1	6.21305	7.39745	7.07577	6.81494	7.18691	6.84368	6.28939	7.39409
Ap4e1	8.71848	8.74144	8.61746	8.32009	8.82899	8.68533	8.26782	8.91234
Ap4m1	8.12997	8.7221	8.36815	8.16875	8.72048	8.96639	8.80036	8.84735
Ap4s1	8.32218	8.83704	8.89503	8.88753	8.82056	9.0266	9.0106	9.04552
Ap5b1	7.17525	7.87767	8.00395	8.05784	8.40696	7.44977	8.00388	7.80776
Ap5m1	9.67921	10.5651	10.6573	10.0499	10.103	10.016	10.2989	10.249
Ap5s1	9.18956	9.43165	9.72032	9.66346	9.95832	9.34705	9.50953	9.46489
Ap5z1	9.32186	9.6874	9.79823	9.10959	9.81804	9.53139	10.6429	9.7381
Apaf1	12.5585	12.8218	13.1315	12.1861	12.682	12.5667	12.7152	12.9184
Apba1	8.30055	8.29208	8.02707	8.16833	7.72678	8.30368	8.08982	7.33722
Apba2	5.36087	5.50562	5.89479	5.43134	5.3811	5.45827	6.15972	5.90354
Apba3	9.72467	9.96238	10.6158	10.2017	9.84552	9.87265	9.57412	10.0699
Apbb1	6.62289	6.84749	6.45663	7.15782	6.453	6.47402	6.17932	6.64857
Apbb1ip	8.53141	8.57152	8.25727	8.87941	9.75082	8.26935	9.05788	9.67638
Apbb2	14.8364	13.9919	14.0884	14.1281	14.4746	14.7162	14.7799	14.5961
Apbb3	7.9069	7.72911	7.8685	8.0158	8.46604	8.31217	8.31921	8.50773
Apc	12.3529	12.3929	12.4123	12.6329	12.4693	12.5064	12.4121	12.4368
Apc2	5.17076	5.2099	5.09332	4.57765	5.24506	5.30912	4.98529	5.09924
Apcdd1	6.72205	6.70226	6.62669	6.52431	7.27918	7.0741	6.83402	7.5581
Apcs	5.42823	5.48343	5.09766	5.06834	5.31578	5.51949	5.82433	5.72452
Apeh	11.1147	12.2021	12.2466	12.1849	11.6567	11.4071	11.5439	11.8805
Apex1	7.28317	7.95366	7.98285	8.0677	8.52284	8.14437	7.98559	8.09887
Apex2	6.03476	6.0814	6.32993	6.21245	6.40924	6.77006	6.46725	6.95464
Aph1a	13.2238	14.0208	14.0386	14.106	14.0825	13.8485	14.1027	13.9069
Aph1b	8.53637	8.59149	8.29535	8.20269	7.48241	7.08246	8.21809	7.38632
Aph1c	6.41745	6.40237	6.29295	6.47396	5.95378	5.63509	5.61094	5.37815
Api5	12.3694	12.9387	12.7638	12.5354	12.8418	12.7651	13.0851	13.148
Apip	7.27711	7.30139	7.24158	7.21678	7.10554	7.0851	7.07738	7.29355
Aplf	8.70512	8.2363	8.06634	7.95381	8.41862	8.47693	7.51405	8.40468
Apln	4.96335	5.43194	5.96561	5.25182	5.9734	5.65352	6.3416	6.2356
Aplnr	6.9104	6.61204	6.28065	6.53239	5.81422	5.73109	5.21492	5.42976
Aplp1	12.0228	12.0537	12.3553	12.5065	11.1536	9.88303	10.0683	10.5737
Aplp2	12.3794	12.5221	12.673	12.3271	12.7643	12.5412	12.6192	12.6549
Apmap	9.61246	10.6545	10.8854	10.4681	11.2819	11.4719	11.3789	11.3474
Apoa1	17.2412	17.3493	17.6246	17.4764	16.8161	15.3827	16.383	16.8586
Apoa2	3.96069	4.01477	3.83139	3.9458	4.13953	3.81452	4.79873	3.83219
Apoa4	14.2065	12.0325	15.5915	14.629	14.1426	8.59878	12.376	13.7202
Apoa5	4.19191	4.0297	4.41847	4.07284	4.35441	4.34467	5.5794	4.37028
Apob	16.4227	16.5239	16.6649	16.5281	16.122	15.8371	15.7628	16.1452
Apobec1	12.0155	12.0261	11.4911	11.9606	13.1771	12.768	12.9764	13.216
Apobec2	4.89258	5.01357	4.63171	4.64531	4.47221	4.51643	4.01695	4.0707
Apobec3	9.17641	10.1242	9.7402	10.7616	12.4551	10.6921	11.5372	11.7511
Apobec4	3.81616	3.34557	3.37255	3.59527	3.91877	3.24356	3.41923	3.38036
Apobr	6.0749	5.57975	5.98257	6.35528	6.58805	6.07677	6.06879	6.16855
Apoc1	4.4487	4.56536	4.29731	4.15582	4.48438	5.22512	4.67477	4.76877
Apoc2	14.6038	12.2503	13.0744	10.3394	11.7276	9.77313	11.2397	11.3119
Apoc3	9.74265	8.70249	10.0266	9.48579	9.46952	7.62695	8.46332	8.97362
Apod	5.92635	7.4927	7.16181	7.40125	7.317	8.16272	8.20541	7.45245
Apoe	13.2334	13.7197	13.6486	14.4088	14.8959	14.6579	14.6715	14.5972
Apof	3.45816	3.7474	3.47903	3.58869	3.58989	3.99954	4.11194	3.75152
Apoh	4.70965	4.47281	4.76698	4.37507	4.37415	3.95358	4.63294	3.68164
Apol10a	12.1788	12.5714	12.4252	11.86	10.5641	9.49229	10.0049	10.7506
Apol10b	8.30269	9.08695	8.81328	8.55569	7.83794	7.6136	8.01708	8.28484
Apol11a	6.38107	5.80061	5.48415	6.08553	5.19083	4.42683	4.65918	4.90408
Apol11b	7.667	7.10582	7.63093	7.11417	6.44108	5.4755	6.85777	6.63271
Apol6	7.61438	7.34868	7.07248	7.03236	7.18235	7.98299	7.60003	7.25527
Apol7a	12.2279	11.4	11.3381	9.20337	7.11527	6.12903	6.34578	6.88516
Apol7b	8.95258	9.10941	9.24485	9.47999	8.77286	8.90733	8.8907	9.55864
Apol7c	9.81376	10.6892	10.7074	10.4573	8.77327	8.91939	8.4948	8.5963
Apol7d	5.90416	5.61375	5.84918	5.49391	5.19059	5.61883	6.05032	6.17072
Apol7e	8.01047	8.12514	8.37937	8.68488	8.36434	7.65138	8.07146	8.48467
Apol8	5.8604	6.05711	6.45412	5.93115	6.27845	6.20773	6.9525	6.53842
Apol9a	8.927	9.09859	10.0754	9.04173	7.79686	7.32534	7.75526	7.84629
Apol9b	6.46815	6.15578	7.22975	6.03631	5.45516	5.24015	6.10942	5.70932
Apold1	6.91855	7.04465	7.19765	6.7331	7.99689	8.89453	8.28737	7.89429
Apom	3.09436	3.19538	3.11479	3.14715	2.96014	3.07418	2.74885	2.8206
Apon	2.81265	2.92146	2.95859	2.82866	2.92932	2.69488	2.94003	2.68125
Apoo	12.3086	12.5464	12.4897	12.1323	11.9744	12.1952	12.2046	12.2137
Apool	8.01187	8.15364	8.16221	7.92173	8.14348	8.37698	8.33571	8.07537
App	14.5291	15.0063	15.0607	15.1399	14.7959	14.5344	14.5208	14.8987
Appbp2	11.9959	12.5625	12.603	12.5428	12.8029	13.2391	12.8955	12.9529
Appl1	12.8952	12.6882	13.0229	12.6927	12.7586	13.4826	13.3341	13.2914
Appl2	10.9275	11.4751	11.6113	11.5013	10.5769	10.6707	10.7281	10.7512
Aprt	12.4961	11.2382	11.3813	11.2057	12.168	12.0077	11.9689	11.8838
Aptx	8.76767	8.99727	9.12036	8.69147	8.63511	8.52264	8.84047	9.086
Aqp1	10.2835	11.2259	12.3277	13.026	11.7976	11.44	11.6849	12.1856
Aqp11	13.0168	13.425	13.7956	14.1066	13.8368	13.5668	13.8706	14.0331
Aqp12	6.3022	5.55403	5.78216	5.64411	5.63161	5.62589	5.78096	5.64268
Aqp2	4.05206	4.28023	4.10898	4.04216	4.49154	4.19388	5.00663	4.46858
Aqp3	5.72874	5.35815	5.81369	5.23451	5.57517	5.09659	5.38429	4.88403
Aqp4	10.3939	10.6252	10.0496	9.27123	10.9361	10.5808	10.7762	11.3249
Aqp5	5.38554	5.3448	4.65907	5.20987	4.87389	5.1668	5.1049	4.99659
Aqp6	4.58137	4.58856	4.67728	4.49642	4.74988	4.77306	5.8378	4.78932
Aqp7	11.3822	11.6179	11.4555	13.0365	8.0366	8.59446	8.41887	8.13398
Aqp8	5.36467	4.9414	5.20081	5.32171	5.2951	5.09201	5.48963	5.34738
Aqp9	3.83669	4.11968	4.27556	4.27839	4.49877	4.70913	4.8322	4.54504
Aqr	9.91136	10.4578	10.2524	9.79061	10.3193	10.3088	10.7983	10.621
Ar	3.89322	4.84961	4.77968	4.2861	4.46831	4.46717	4.52721	4.68814
Araf	11.7238	11.8207	11.7863	11.6432	11.7115	11.3528	11.3648	11.4645
Arap1	8.66615	8.58895	8.58266	8.60508	8.83022	8.57493	8.28769	8.38924
Arap2	11.8455	11.4253	11.6556	11.2829	12.1473	11.7132	11.9988	12.4153
Arap3	6.51424	6.88267	6.69034	6.32671	6.60444	7.78398	7.32516	7.00651
Arb2a	7.66465	7.72017	7.80961	8.09532	8.05538	7.7645	7.67306	8.05096
Arc	6.16617	5.82873	5.70776	5.6768	6.55687	6.58637	6.98172	6.47545
Arcn1	14.1873	14.5568	14.455	14.4593	14.0588	14.4386	13.8197	14.3067
Areg	9.13876	8.9313	8.95594	8.66384	10.809	14.0551	13.1914	12.4317
Arel1	15.1137	15.5433	15.5154	15.2372	15.278	14.7979	15.3648	15.2387
Arf1	15.6918	16.1701	16.197	16.1228	16.0604	15.9978	16.0508	16.1576
Arf2	10.3149	10.6142	10.3972	10.4502	11.7043	12.2197	11.8446	11.7499
Arf3	11.8678	11.8313	11.8798	11.5762	11.9523	11.805	11.7057	11.529
Arf4	15.6688	15.2963	15.0446	14.7046	15.1551	15.2174	15.1385	14.8779
Arf5	12.0658	12.144	12.0736	12.02	12.053	11.8754	11.8778	11.996
Arf6	14.9081	15.1505	15.1438	15.0161	14.9751	14.7962	14.9758	15.0184
Arfgap1	12.0539	12.8909	12.5595	12.8824	12.6004	13.3194	13.4514	13.3599
Arfgap2	9.972	11.119	11.099	10.9836	11.2743	11.2503	11.6111	11.2054
Arfgap3	13.6842	13.8737	13.9279	13.8941	13.3382	13.2256	13.1874	13.6822
Arfgef1	14.7518	14.6629	14.633	14.493	14.3622	14.6357	14.2886	14.4787
Arfgef2	10.7404	11.1183	10.9491	11.1911	11.2373	10.9405	11.2749	11.0987
Arfgef3	7.60131	7.82902	7.98632	7.16265	7.73785	8.37455	8.08567	8.31044
Arfip1	11.5314	11.8208	11.807	11.595	11.5523	12.0897	11.8012	12.0683
Arfip2	11.6765	12.0299	11.8663	11.6911	11.7099	11.6496	11.5966	11.5041
Arfrp1	10.1188	10.9893	11.0699	11.0423	11.2877	11.5552	11.7644	11.693
Arg1	4.86869	4.44745	4.39755	3.81615	4.25942	4.35762	4.45221	4.25904
Arg2	10.6918	10.82	11.1201	11.0896	10.4389	9.21402	9.47647	10.2638
Arglu1	10.0997	10.1544	10.1908	10.301	10.2255	10.3028	10.4529	10.3407
Arhgap1	14.252	13.9694	13.8803	13.8722	14.4522	14.3108	14.3517	14.2438
Arhgap10	6.85963	7.78019	7.66296	7.70141	7.54608	8.03363	7.26378	7.75284
Arhgap11a	10.0923	10.336	10.3229	9.77875	10.436	10.1835	10.1761	10.4428
Arhgap12	12.0985	12.4755	12.5252	12.3367	12.016	12.2222	11.6068	12.4275
Arhgap15	8.96343	10.6713	10.065	11.428	12.4791	9.79905	11.2631	12.1322
Arhgap17	12.8971	12.714	12.4279	12.2612	12.6843	12.4466	12.6166	12.6831
Arhgap18	13.5967	13.573	13.5424	13.4684	12.4283	12.4785	12.1289	12.5611
Arhgap19	7.6709	8.4694	8.62778	8.41017	8.69532	8.86208	8.5379	8.65177
Arhgap20	5.73892	5.83048	5.94107	5.44043	5.59858	5.47667	5.62311	5.47973
Arhgap21	13.4838	13.6785	13.8341	13.5872	13.5185	14.0194	13.9369	13.6021
Arhgap22	5.63705	6.01552	5.66955	5.95542	5.73898	5.7861	6.13023	6.2402
Arhgap23	6.70218	5.95089	6.42747	5.85553	5.91797	6.29357	6.83002	5.7985
Arhgap24	9.0959	8.98294	8.46266	8.3852	8.41711	8.32878	8.55642	8.4732
Arhgap25	5.00892	5.37004	4.99862	6.58817	7.57878	5.25741	5.70745	7.01422
Arhgap26	13.9591	12.4491	11.7903	11.6622	11.5098	11.0389	11.3448	11.3937
Arhgap27	9.32583	9.46609	9.71449	9.77535	10.4504	10.0731	10.3368	10.2292
Arhgap28	6.65093	6.90003	6.79852	6.533	6.7307	7.21146	7.26063	7.20814
Arhgap29	9.8404	10.2501	9.70286	9.57729	9.45228	9.89945	9.669	9.46021
Arhgap30	7.39066	8.92416	8.34039	9.23436	10.1155	8.6821	9.61796	10.1479
Arhgap31	10.1112	10.3498	10.1554	10.2007	10.8162	10.6025	10.2867	10.7061
Arhgap32	13.8855	13.1716	13.1001	12.9783	13.3925	13.0115	13.2873	12.9916
Arhgap33	5.55613	5.82602	5.68778	4.92964	5.05677	4.88723	5.00941	5.35012
Arhgap33os	4.99371	5.13248	5.03624	4.60477	4.85579	5.23271	5.26308	5.16149
Arhgap35	11.4442	10.6938	10.5221	10.3294	10.032	10.3515	10.1404	10.3452
Arhgap36	6.44891	5.45442	5.57649	5.52906	5.41431	5.39412	5.35753	5.47473
Arhgap39	10.7545	11.1198	11.0391	11.0129	10.8094	10.7592	11.1987	10.8807
Arhgap4	7.15978	7.70007	6.98984	7.64212	7.57703	6.38407	6.93594	6.9811
Arhgap40	4.32698	4.33716	4.39517	4.25336	4.94724	4.47996	4.68989	4.80306
Arhgap42	12.7179	12.7914	12.9108	12.6118	12.1139	12.7555	12.2095	12.3702
Arhgap44	5.4854	5.09358	4.98946	5.00348	5.17972	5.60508	5.49566	5.06936
Arhgap45	9.56208	9.78683	9.79443	10.5108	10.9775	10.2805	10.5329	11.1129
Arhgap5	14.1726	13.7345	13.5927	13.0771	12.5519	12.9269	12.4263	12.8043
Arhgap6	9.8134	9.53428	8.72725	9.02901	7.99063	8.51646	7.91488	8.53774
Arhgap8	9.3958	7.52548	7.68873	7.35818	8.1871	7.84845	7.42891	8.41573
Arhgap9	6.10788	6.59626	6.68109	6.64431	7.0956	6.68298	6.51213	7.3535
Arhgdia	15.511	15.8169	15.8188	15.7535	15.8466	15.9347	16.1481	16.0487
Arhgdib	10.1235	11.2106	10.3631	11.9511	12.5066	10.8355	11.7388	12.3795
Arhgdig	6.21543	5.86411	6.26188	6.04413	6.53863	6.79141	7.16352	6.7194
Arhgef1	11.1461	10.5522	10.2652	10.8954	11.8547	11.1335	11.0227	11.6222
Arhgef10	6.24034	6.52564	6.37176	6.77104	5.62076	5.69362	5.57445	6.0351
Arhgef10l	9.96765	10.0149	9.76219	9.06209	9.94579	10.9229	11.4247	10.3216
Arhgef11	11.4908	11.8308	11.6893	11.5872	11.2934	11.2928	10.9411	11.1232
Arhgef12	8.73615	10.0058	10.0195	10.0205	10.3009	10.3184	10.0341	10.084
Arhgef15	5.9249	5.97048	5.17963	6.1801	5.48984	5.7832	6.35262	5.95017
Arhgef16	11.0416	11.2282	11.3457	11.3107	11.1878	11.0006	10.2932	10.745
Arhgef17	7.617	7.86166	7.59003	7.67338	7.3959	7.62877	7.19676	7.60449
Arhgef18	7.62256	8.63537	8.33318	9.06636	9.51695	8.50083	9.03835	9.57226
Arhgef19	8.1214	8.05257	8.51462	8.37205	7.33056	7.4945	8.00963	7.47194
Arhgef2	9.28571	9.44874	9.65916	9.43833	9.42252	8.56094	9.0949	9.10493
Arhgef25	6.3898	8.05357	7.86613	8.05858	5.84448	6.39539	6.66487	5.78435
Arhgef26	10.1498	9.83493	9.85761	9.9565	9.71756	9.5059	9.1027	9.30938
Arhgef28	9.65508	9.55731	9.41416	9.36505	8.4502	9.25358	9.11164	9.17114
Arhgef3	13.1767	12.8385	12.6658	12.7638	12.406	12.3715	11.8168	12.5417
Arhgef33	5.96929	5.87659	5.67128	5.58831	5.55309	5.83784	5.5087	5.79842
Arhgef37	6.11909	5.54072	5.79271	5.65907	5.97279	5.6806	5.76569	5.52732
Arhgef38	11.7117	10.4976	10.3262	9.35185	9.64448	9.90762	9.68198	9.92781
Arhgef39	7.84833	8.05491	8.28752	7.81184	7.80005	7.18143	7.78995	7.73938
Arhgef4	4.07572	3.84182	4.29781	4.31505	4.58197	4.48248	4.49403	4.28214
Arhgef40	3.70306	3.82653	3.79151	3.75387	3.82126	3.7962	4.27136	3.92763
Arhgef5	10.1126	10.7885	10.9228	10.4419	10.3398	11.1102	10.4803	10.4053
Arhgef6	8.49512	9.92462	9.62159	10.6751	10.6725	8.96453	9.2057	10.4693
Arhgef7	11.3974	11.4043	11.692	11.516	11.9404	11.9687	11.7682	11.8424
Arhgef9	6.08288	6.05176	6.22729	6.04672	5.41065	5.57653	5.15781	5.46428
Arid1a	13.9484	13.2437	13.1921	13.3229	13.3269	13.1501	12.9851	13.1246
Arid1b	8.49291	8.4181	8.5588	8.9384	8.49787	8.32275	8.01998	8.47969
Arid2	11.3961	11.5353	11.3719	11.58	11.3393	11.0749	10.6331	11.4336
Arid3a	9.59136	9.89493	9.62686	10.0478	10.2613	10.0942	10.1046	10.2318
Arid3b	8.08463	7.87097	7.52897	7.99334	7.76551	8.10004	7.54412	7.97725
Arid3c	4.05206	4.2732	4.55903	4.54832	4.34132	4.61129	5.0754	4.8089
Arid4a	11.1798	11.422	11.5713	11.2383	11.4673	11.2001	11.2155	11.5448
Arid4b	10.5899	10.7279	10.8024	10.3672	10.7053	10.7172	10.8386	11.1032
Arid5a	5.59245	5.4743	5.68006	5.54456	7.56899	6.78781	7.65864	7.6561
Arid5b	13.9258	13.379	13.0685	13.3669	14.0271	14.1524	14.2946	14.4384
Arih1	13.1464	13.2875	13.3813	13.2976	13.2869	13.5775	13.4952	13.6915
Arih2	11.1094	11.6156	11.527	11.3471	12.2331	12.4793	12.4145	12.6695
Ark2c	5.01988	5.62519	5.75051	5.31492	5.73084	5.65981	6.26704	5.657
Ark2n	9.42505	10.1303	10.1422	9.97098	10.284	10.5007	10.5228	10.5105
Arl1	14.9014	15.2547	15.4142	15.1508	15.3795	15.4872	15.1269	15.2607
Arl10	5.67054	6.9665	6.67153	7.00759	7.41596	7.03059	7.10562	6.5679
Arl11	7.15193	7.43425	7.28206	7.10814	7.51086	7.6882	7.86504	7.90871
Arl13a	5.14816	4.6291	4.78501	4.36022	4.943	4.75997	5.29321	5.02153
Arl13b	7.4168	7.74114	7.78848	7.7534	7.03595	7.41649	6.98374	7.45318
Arl14	7.94133	6.16705	8.21897	7.67013	7.75529	7.43477	7.43683	8.12366
Arl14ep	9.48674	9.20534	9.27613	9.397	9.42246	9.68066	9.40048	10.1365
Arl14epl	5.06283	5.20223	4.56461	4.72958	4.94838	5.05729	5.13785	5.15129
Arl15	8.04489	8.93812	8.35766	8.13084	8.10557	8.41613	7.96787	8.47335
Arl16	7.67507	8.21073	8.25597	8.19816	7.78648	7.793	7.65353	8.26073
Arl2	8.62331	8.13577	8.24824	7.80524	8.58358	7.95638	7.79407	8.1419
Arl2bp	11.0044	12.4319	12.2547	12.2702	12.4231	12.5973	12.5409	12.8356
Arl3	10.0996	10.6626	10.506	10.3865	9.90618	10.5007	10.525	10.2795
Arl4a	13.0945	13.3846	12.8161	12.1943	12.3442	12.9289	12.5738	12.5742
Arl4c	5.9173	6.51697	6.35757	6.81624	7.43173	7.41391	6.82722	7.64907
Arl4d	9.60981	9.87436	10.0041	9.90613	10.2921	10.1389	10.1642	10.3704
Arl5a	12.4563	12.1029	11.8481	11.895	11.6228	11.6842	11.8818	11.6741
Arl5b	8.08954	8.03721	8.48552	8.61299	9.44494	10.2476	10.663	9.99401
Arl5c	4.35325	4.74611	4.81517	5.40008	5.48509	4.52189	4.83335	5.60842
Arl6	5.7819	6.41433	6.55105	6.54899	6.67862	6.14338	6.07068	6.54839
Arl6ip1	14.4453	15.1605	15.1488	15.0285	14.9346	14.5046	14.5864	14.7762
Arl6ip4	6.35802	6.40511	7.20935	6.79259	6.45145	6.99866	6.83484	7.15698
Arl6ip5	10.7923	11.275	11.2714	11.4933	12.0878	12.5151	12.1635	12.0375
Arl6ip6	11.1259	10.1176	10.5488	10.5354	10.3417	9.89578	10.4186	10.4882
Arl8a	13.4123	13.0606	13.0681	13.3858	12.9529	13.1677	13.212	13.2838
Arl8b	13.2959	13.6664	13.7739	13.7382	13.5713	13.7068	13.4714	13.6562
Arl9	4.21353	3.95028	3.85728	4.46889	3.72725	4.19014	4.07898	3.95458
Armc1	11.2105	12.3353	12.282	12.0924	11.863	11.9408	11.8766	12.3523
Armc10	9.42957	10.3161	10.45	9.78224	10.6103	10.6767	10.6618	11.126
Armc12	4.15457	4.41388	4.72685	3.95841	4.48091	4.64732	5.23655	4.50323
Armc2	6.6403	7.50375	6.93526	6.78177	6.66109	7.10164	7.27353	6.53927
Armc3	3.43646	2.76349	3.0486	3.18439	3.44737	3.80856	3.68072	3.25521
Armc5	7.49672	7.462	7.73443	7.77254	7.93503	7.91904	8.42306	8.069
Armc6	6.06632	5.81173	6.13395	5.88723	6.01964	6.48142	5.56513	6.1502
Armc7	8.60706	8.41117	8.52602	8.39118	8.99888	8.65552	9.04416	8.4413
Armc8	11.6822	12.5243	12.4607	12.4512	12.2348	12.0727	11.9721	12.2753
Armc9	4.76912	5.59229	5.45332	5.57957	5.60152	5.74339	5.25984	5.41532
Armcx1	6.75942	6.88106	6.69068	6.51356	6.5199	6.35217	6.85458	6.44203
Armcx2	5.57218	5.60296	5.57592	6.09499	5.9864	5.50617	5.20044	5.06495
Armcx3	10.0253	10.6792	10.8061	10.4406	9.84572	10.1363	10.2084	10.0727
Armcx4	5.95558	5.9558	5.45476	5.86896	5.64787	6.05251	5.93638	6.15274
Armcx6	4.85909	5.20114	4.96444	5.37018	5.46633	5.24461	5.34904	5.1829
Armh1	3.91176	3.9436	3.98743	3.81207	3.77659	4.25782	4.42843	3.98139
Armh3	10.2866	9.6915	9.85657	9.30531	9.74007	9.60538	9.80002	9.69519
Armh4	5.83669	5.43863	5.06266	5.75262	5.29162	5.17292	5.09936	5.20679
Armt1	9.33263	9.50255	9.89949	9.3696	9.20436	9.47265	10.0122	9.63416
Arnt	10.2762	10.6794	10.6399	10.7251	10.4955	10.7353	10.7804	10.8333
Arnt2	7.42111	6.88123	6.80678	7.28514	6.68957	6.87829	6.44797	6.69406
Arpc1a	10.4262	11.4139	11.7474	11.5644	11.3973	11.5026	11.3165	11.5742
Arpc1b	15.9181	16.0823	15.9037	16.0163	16.1648	16.2259	16.1346	16.2297
Arpc2	16.4118	16.5643	16.5964	16.5219	16.609	16.6928	16.7145	16.6844
Arpc3	12.8259	12.8199	12.8585	12.4624	12.8689	13.022	12.4526	12.4233
Arpc4	13.7116	13.6933	13.6813	14.0003	14.4143	14.1819	14.2602	14.1857
Arpc5	14.3315	14.8633	14.7977	14.7141	14.8865	14.8705	14.6016	14.7186
Arpc5l	8.97927	8.96277	9.03076	8.95182	9.19874	8.81	9.4167	8.88777
Arpin	12.277	12.8443	12.9939	12.6335	12.6992	12.5801	12.4717	12.4242
Arpp19	7.79809	7.62263	7.46416	7.53054	7.57875	7.54963	6.86697	7.4256
Arpp21	5.69422	6.27551	6.39839	6.24688	6.07675	6.1909	6.43431	6.13619
Arr3	4.63484	3.86923	3.90039	4.34983	4.42593	4.07831	4.244	4.051
Arrb1	12.0492	12.4831	11.9866	11.4405	11.2577	11.9101	11.849	11.4184
Arrb2	8.14311	7.96556	7.91759	8.4913	8.86298	8.72345	9.16611	8.93675
Arrdc1	11.3131	11.8945	11.8115	11.8375	11.6979	11.62	11.9668	11.9138
Arrdc2	4.7282	5.415	5.01801	5.75107	4.85121	4.73564	4.55452	4.63966
Arrdc3	9.67296	10.1763	10.089	10.251	10.8996	11.3356	10.9841	11.4692
Arrdc4	11.4869	11.8034	11.6255	10.2023	11.1366	11.2353	11.4543	11.2165
Arrdc5	4.60209	4.17493	4.52761	4.14173	4.23959	4.53999	4.23252	4.53913
Arsa	5.79153	5.88673	5.68303	6.11934	5.90711	5.45729	5.74515	5.32252
Arsb	9.37629	10.1796	10.0011	9.58801	10.2988	9.51033	9.35499	10.3348
Arsg	5.04523	4.73048	4.60728	4.8804	4.55924	4.9208	4.69587	4.80687
Arsi	3.75856	3.61252	3.46135	3.37263	3.36287	3.68158	3.76635	3.61657
Arsj	5.21273	5.49166	5.61336	5.35807	5.35713	5.55428	5.39086	5.52121
Arsk	8.70079	9.16631	9.02168	9.4757	8.63847	8.48953	8.56658	8.72204
Art1	4.66802	4.58046	4.62359	4.53011	4.91499	4.49084	4.60332	4.30754
Art2a	6.32517	6.83609	6.18823	6.76355	5.09972	4.01732	3.99238	4.90514
Art2b	6.29138	6.61221	6.41801	6.64445	4.85928	4.39191	4.91203	4.90988
Art3	7.42794	7.48276	7.75735	8.42368	7.34929	8.14349	7.3936	7.67375
Art4	4.55132	4.60001	4.83629	4.84285	3.972	4.13146	4.12828	3.8256
Art5	8.48142	8.2915	8.37703	8.05035	8.45098	8.58831	9.6488	8.72396
Artn	3.77855	3.80964	3.71889	3.67286	3.62108	4.05803	4.26459	4.22311
Arv1	7.61141	6.97819	7.07521	7.33058	8.0207	8.25164	7.58136	8.1674
Arvcf	6.85321	6.97949	7.26821	6.98523	6.82258	6.62737	6.59404	6.59098
Arx	5.4161	5.60453	5.65321	4.92329	5.33611	5.56216	5.90096	5.44749
Arxes1	3.63288	3.42498	3.90357	4.07498	3.21098	3.6389	3.669	3.79666
Arxes2	5.37451	5.45791	4.47101	5.79966	5.23069	5.23441	5.90703	5.19205
As3mt	11.218	12.2556	12.6922	12.6588	11.6406	11.5235	11.6038	11.6259
Asah1	14.0524	14.4696	14.5875	14.3914	14.204	14.277	14.1217	14.2626
Asah2	13.0736	12.564	13.8329	11.9958	12.1002	9.16263	10.8228	11.5506
Asap1	14.3253	13.9122	13.7947	14.2853	13.3175	13.6282	13.2889	13.6953
Asap2	11.5386	11.2554	11.3054	10.6515	9.93267	10.6307	9.77873	10.505
Asap3	4.21196	4.33322	4.12194	4.07599	4.42883	4.11143	3.97193	4.14083
Asb1	6.28164	6.65094	6.86741	6.69113	6.81674	6.60163	7.58765	7.10395
Asb10	3.96725	3.59018	3.2731	3.63022	3.414	3.61771	3.38557	3.6346
Asb11	3.81121	4.20744	4.22617	3.84056	3.83035	4.4617	4.41404	4.21352
Asb12	4.80002	4.66649	4.61407	4.29089	4.66776	4.61003	5.11134	4.39691
Asb13	11.4467	10.8622	10.8698	10.8769	11.1675	10.7044	10.164	11.083
Asb14	4.4997	4.64636	5.09969	5.24931	5.13996	5.00743	5.8914	4.8337
Asb15	3.16831	3.34642	3.98742	3.68621	3.74819	3.35874	3.61952	3.63309
Asb16	6.47752	6.25776	6.54338	6.06218	6.23297	5.73452	6.80192	6.20975
Asb17	3.715	3.77009	3.91319	3.70571	4.00611	3.75659	3.71384	3.46641
Asb18	4.65208	4.17968	4.07669	3.94241	3.93321	4.04668	3.86727	3.75209
Asb2	10.1328	10.5188	10.5799	10.7297	9.84301	9.33806	9.22868	9.80977
Asb3	8.45809	8.80505	8.533	9.00955	8.55621	8.35722	8.2994	8.5222
Asb4	4.51923	4.59497	4.38867	4.20748	4.93909	5.11166	4.99944	5.47673
Asb5	4.53346	4.61513	4.17274	4.2334	4.20078	4.65576	4.56954	4.16359
Asb6	7.95637	7.82338	7.89202	7.88666	8.61506	8.67889	9.26522	9.10387
Asb7	8.68764	8.49298	8.52141	8.23247	7.89364	7.96514	7.30598	8.48964
Asb8	11.0114	11.3572	11.1194	10.905	11.3759	11.4175	11.2871	11.3895
Asb9	5.13362	4.81595	4.70691	4.70848	4.80837	4.83961	5.27814	4.73067
Ascc1	5.58368	5.60549	5.82763	6.11374	5.64017	5.41569	5.66179	5.66249
Ascc2	10.812	10.2904	10.7189	10.5496	10.6877	10.6751	10.6028	10.713
Ascc3	11.251	11.5062	11.3887	11.1706	11.0721	11.5448	10.9959	11.3914
Ascl1	4.53903	4.34095	4.31269	4.34837	3.9082	4.17533	4.15641	4.18624
Ascl2	4.31286	3.94494	4.51212	4.37566	3.74112	3.58353	3.43889	3.71431
Ascl3	4.47444	4.18446	4.59767	4.48932	3.98912	4.05874	4.8678	4.90255
Ascl4	4.47771	4.38199	4.25943	4.2795	4.73721	4.55201	4.63216	4.40047
Ascl5	5.07205	4.37495	4.21157	4.22424	4.5165	4.21737	4.33492	4.77122
Asf1a	8.78504	9.08889	8.94457	8.86912	8.69219	8.61915	8.09337	9.17907
Asf1b	10.9974	11.2912	11.4769	11.0245	11.1573	10.9265	11.2311	11.4736
Asgr1	5.77816	4.70414	5.0465	4.82859	4.49704	5.10943	5.44437	4.89219
Asgr2	5.66186	5.33301	5.55222	5.63438	6.22736	5.5066	5.84197	5.71151
Ash1l	13.705	13.4266	13.4412	13.6101	13.4576	13.5748	13.4825	13.6392
Ash2l	11.3308	12.0773	11.9637	12.2307	11.7066	11.5753	11.653	11.7923
Asic1	5.17326	5.08601	5.03731	5.02947	4.949	4.92304	5.53686	4.82894
Asic2	6.2148	6.16869	5.96884	5.65788	5.76495	6.14996	6.03751	6.04417
Asic3	4.08967	3.93733	3.30912	3.89163	3.67289	3.67055	3.26955	3.48967
Asic4	4.35124	4.87166	4.93682	4.53032	4.87897	4.74799	4.52979	4.80068
Asic5	5.01487	4.31261	4.0926	4.73912	4.14523	4.72128	4.09599	4.12457
Asl	7.6765	8.12659	8.41715	7.90439	8.47397	8.19812	9.12877	8.59455
Asmt	6.34708	5.90973	5.94114	5.59304	6.02835	5.69398	5.92877	5.81978
Asns	12.8275	13.5369	13.5432	12.8715	14.7925	15.198	15.3424	15.2373
Asnsd1	11.7263	11.4837	11.7291	11.7644	11.5538	11.276	11.2907	11.5472
Aspa	15.3246	15.7322	16.071	16.3255	14.1224	13.7553	14.1814	14.2376
Aspdh	5.1823	5.28827	5.26568	5.14539	5.35393	5.32936	5.63449	5.30648
Aspg	6.0312	6.971	6.98147	6.82183	6.6888	6.56736	7.22848	6.4601
Asph	15.1365	15.7261	15.9466	15.4752	15.3382	15.3797	15.8321	15.4691
Asphd1	4.79391	5.01021	5.35241	4.5311	5.00554	5.34551	5.62518	5.20136
Asphd2	4.79924	4.64137	4.59786	4.64781	4.92652	4.8245	4.69935	4.75739
Aspm	7.88373	8.17816	8.37536	7.45129	7.61728	6.77935	6.51369	7.71145
Aspn	10.977	10.8784	10.5382	10.0783	8.05517	8.69661	8.37903	8.36272
Asprv1	5.71696	5.3233	5.62075	5.39458	5.48641	5.82777	6.06044	5.56745
Aspscr1	9.86873	10.595	10.6933	10.7839	10.3703	9.83605	9.8142	10.4748
Asrgl1	6.90408	7.69417	7.91305	7.69354	8.6832	7.74048	7.47581	8.45052
Ass1	7.55179	7.51771	7.11017	7.14603	8.37664	7.51757	7.74048	8.19246
Aste1	9.18045	9.03234	9.54846	9.29275	9.50451	9.77634	9.65868	9.90437
Astl	4.41575	4.34258	4.83818	4.53886	4.84919	4.60828	4.96839	5.01962
Astn1	4.58105	4.46675	4.08371	4.9874	4.54326	4.56609	4.53395	4.32436
Astn2	6.34336	6.57008	6.34739	6.25577	6.04178	6.01597	6.52448	6.65171
Asxl1	9.78694	10.7973	10.4195	10.7043	11.2133	11.2521	11.2059	11.2365
Asxl2	13.3638	13.1372	13.1469	13.1019	13.3483	13.1623	13.0792	13.1676
Asxl3	6.59134	6.79785	6.4251	6.15324	5.74416	5.67437	5.68522	5.71023
Asz1	4.60103	5.53816	5.55392	5.09455	4.78632	5.33258	6.37667	5.4515
Atad1	13.5395	13.0228	13.0243	12.6396	12.8816	12.9226	12.8991	13.1392
Atad2	11.284	11.1017	10.7963	10.5963	10.3145	9.62719	9.40889	10.1981
Atad2b	12.1896	11.6901	11.7242	11.6115	11.429	11.2662	10.8185	11.361
Atad3a	9.77361	10.5523	10.758	10.57	11.3762	11.4399	11.6995	11.739
Atad5	7.11728	7.19464	6.88309	6.44475	7.11954	7.24637	7.58656	7.47181
Atat1	10.7075	10.2979	10.3281	10.1719	9.39392	9.28339	8.63838	9.07924
Atcay	4.38227	4.24031	4.60367	4.4406	4.65141	4.34478	4.78009	4.56791
Ate1	11.0277	12.1342	11.8382	11.7367	11.5458	11.884	11.8239	12.008
Atf1	9.33924	9.7033	9.60894	10.0184	9.67105	9.94956	9.95357	10.2377
Atf2	13.783	13.8422	13.6637	13.7785	13.4419	13.6579	13.3809	13.1024
Atf3	13.2995	13.1818	11.9746	10.6036	9.74972	10.3393	10.1561	9.46619
Atf4	13.8522	13.8327	13.869	13.8545	14.7496	14.802	14.5977	14.5929
Atf5	7.25801	6.52865	6.63855	6.24919	7.72938	7.63938	7.698	7.56482
Atf6	13.0057	13.0513	13.3958	13.3523	13.8555	13.8108	13.6818	13.8206
Atf6b	11.1515	11.9151	11.9154	11.5731	11.2557	11.3965	11.716	11.5117
Atf7ip	10.7907	10.5791	10.7439	10.3545	10.4838	10.0729	10.1258	10.6145
Atf7ip2	6.57056	6.63363	6.14533	6.2282	6.19533	6.30746	6.70462	6.55487
Atg10	8.31805	8.18387	8.21152	8.40321	8.00469	7.93697	7.27991	7.60915
Atg101	6.78833	7.33188	7.54618	7.42921	7.66981	8.07153	8.16297	8.20447
Atg12	10.3546	11.2296	10.9534	10.7165	10.3919	10.8481	10.5226	10.9757
Atg13	7.58908	7.05586	6.61309	6.74271	6.99644	6.14315	6.62607	6.89935
Atg14	6.3932	6.79934	6.57115	6.92771	6.69777	6.51424	6.57916	7.00018
Atg16l1	8.84846	9.38734	9.82972	9.55384	10.0095	10.3896	10.1031	10.1646
Atg16l2	9.26577	10.4433	10.1008	9.43164	10.8396	10.5715	10.6118	10.3551
Atg2a	8.48842	8.70689	8.70311	8.7917	8.02436	8.1342	7.73836	8.5073
Atg2b	9.13862	9.19586	9.43387	9.20348	8.89672	9.28014	9.37163	8.84942
Atg3	12.821	12.5232	12.5402	12.6481	12.3128	12.4973	12.0507	12.8712
Atg4a	10.1662	9.99484	10.0412	9.90383	9.64399	9.54304	9.79252	9.71131
Atg4b	10.6111	10.9035	11.0212	10.9764	11.0009	11.2512	11.1454	10.8938
Atg4c	9.21921	9.51722	9.90288	9.47775	8.92893	8.83284	8.98577	9.35748
Atg4d	8.8829	9.52979	9.65937	9.50291	9.15593	9.02347	9.11641	9.08168
Atg5	10.5113	10.6135	10.76	10.6114	9.97592	9.96695	10.248	10.3464
Atg7	7.6906	6.79226	6.50401	6.82864	6.9608	7.06158	6.38853	7.15507
Atg9a	12.7066	12.8162	12.8524	13.0571	12.6775	11.8594	12.2455	11.9352
Atg9b	4.2578	4.14997	3.87495	3.63243	3.98466	3.73418	4.80098	4.3672
Atic	10.0459	10.685	10.5659	10.5066	11.0925	11.0562	10.9418	10.8944
Atl1	5.94026	5.54118	5.1676	5.03752	5.01673	5.01649	5.17979	5.31271
Atl2	13.8302	13.8699	13.9983	13.8168	13.6784	13.5545	13.5637	13.8454
Atl3	10.0319	11.4391	11.4019	11.5784	11.371	11.2975	10.8193	11.4843
Atm	8.05291	8.30445	8.45412	8.63589	8.61802	7.32741	7.97928	8.6092
Atmin	9.97024	10.6155	9.97395	10.1439	10.6267	10.6826	10.5112	10.7777
Atn1	13.3377	12.0637	11.9861	11.9331	11.2744	11.7671	11.4845	11.6875
Atoh1	10.2561	10.2017	10.3731	9.78418	9.79984	9.51637	9.62789	10.1664
Atoh7	4.21267	3.67088	3.49425	3.21209	3.45968	3.62116	3.89464	3.62621
Atoh8	7.20466	7.08672	7.15933	7.11491	6.94601	7.02766	7.11703	7.03116
Atosa	8.29635	8.60933	8.77751	9.46343	8.6076	7.91529	8.28773	8.20638
Atosb	6.54736	7.01776	6.79655	7.32523	6.29362	6.50264	6.18351	6.24066
Atox1	8.47191	8.60818	9.15834	8.43023	9.67638	9.25065	9.2209	9.36517
Atp10a	7.58408	7.67821	7.80949	8.01031	8.46835	8.82024	8.86774	8.9038
Atp10b	13.9993	13.292	13.5084	12.6216	13.5847	14.0123	13.7637	13.7773
Atp10d	5.36432	6.07036	5.58434	6.33488	6.43996	6.10929	6.44757	6.63437
Atp11a	9.14155	9.0656	8.57191	9.09584	9.33968	10.0099	9.19944	9.26596
Atp11b	12.8731	13.431	13.4081	13.4697	12.8965	13.5408	13.2867	13.3061
Atp11c	11.9478	11.4636	11.6093	11.5526	11.4533	11.6459	11.4558	11.6256
Atp12a	4.22958	4.50047	4.44336	4.06469	4.62202	4.83476	5.77221	5.08524
Atp13a1	10.6053	10.9756	11.0829	11.0544	11.4129	11.1869	11.0364	11.1232
Atp13a2	6.81764	6.42788	6.63158	6.75937	6.82513	6.47798	6.16288	7.00273
Atp13a3	12.2038	13.2599	13.1005	12.9486	12.9243	13.1176	12.8625	13.1309
Atp13a4	2.95913	2.89963	3.11794	2.82903	3.06527	2.85519	3.05239	2.91701
Atp13a5	4.27515	3.78137	3.67374	3.8097	3.60521	3.73283	3.82626	3.87243
Atp1a1	15.9188	16.4193	16.7878	17.0107	16.8337	16.5163	16.6397	16.7265
Atp1a2	7.47523	8.53657	8.61552	8.45415	8.00641	8.55303	8.62498	8.24793
Atp1a4	3.942	3.84916	3.54606	3.48415	3.61758	3.58704	3.47811	3.48904
Atp1b1	16.7355	17.0051	17.0878	17.2968	16.848	16.5971	16.7578	16.9626
Atp1b2	6.21717	5.59958	5.75526	6.05569	5.35819	5.56284	5.28402	5.13157
Atp1b3	12.3149	12.3215	11.9104	11.9937	12.6616	12.8257	12.9173	13.1444
Atp1b4	4.82749	4.34449	4.34176	4.34298	4.07448	4.11139	4.56927	4.52347
Atp23	7.13281	6.96843	6.77353	6.93085	6.77442	6.94122	6.67803	7.47187
Atp2a1	4.1033	3.59059	3.30448	3.11601	3.67318	3.7631	3.63028	3.81159
Atp2a2	14.8967	15.4142	15.5488	15.4309	15.5332	15.7471	15.5618	15.7677
Atp2a3	10.8971	11.4031	11.4578	11.8241	11.3182	10.7439	10.6915	10.9729
Atp2b1	13.2957	13.5184	13.6099	14.0536	12.86	13.3466	13.1678	13.1326
Atp2b2	4.13476	4.60342	5.14516	5.06121	4.86845	5.006	5.49817	5.04688
Atp2b3	4.88013	4.07225	4.09996	4.34019	4.57524	4.32881	4.58277	4.10825
Atp2b4	11.3219	12.3825	12.2715	11.7748	11.2112	11.4316	11.3903	11.4316
Atp2c1	10.9517	12.0339	12.2448	11.757	12.1024	12.5458	12.3475	12.5639
Atp2c2	7.01306	7.14469	7.46109	6.99468	8.34625	8.99257	8.49447	8.54395
Atp4a	6.00275	6.14055	6.19223	5.99538	6.51119	6.23719	6.79408	6.24195
Atp4b	4.09044	4.82992	4.46027	4.33612	4.30308	4.50208	4.53989	4.4531
Atp5f1a	16.2232	16.8279	16.7495	16.5498	16.9574	16.9112	16.8768	16.7994
Atp5f1b	16.2492	16.667	16.6523	16.6382	16.7407	16.6817	16.7368	16.4257
Atp5f1c	15.4038	15.8165	15.7362	15.7703	15.443	15.5862	14.9847	15.5758
Atp5f1d	14.8037	14.4625	14.3952	14.473	15.395	14.8527	15.0558	14.8901
Atp5f1e	8.20837	9.09553	8.94299	8.45872	8.69669	8.73858	8.48624	8.53255
Atp5if1	15.1071	14.9737	14.8341	14.7568	14.599	14.6401	14.6421	14.7167
Atp5mc1	15.2706	14.4438	14.5257	14.2322	14.663	14.671	14.5954	14.4161
Atp5mc2	13.9167	14.3073	14.0337	13.7893	14.7699	14.418	14.5787	14.2797
Atp5mc3	14.2757	14.6167	14.8415	14.615	15.0777	15.0601	15.1933	15.0199
Atp5me	6.49312	6.1988	6.49029	6.24628	6.4951	6.44546	6.53899	6.19382
Atp5mf	15.1741	15.4299	15.6202	15.3634	15.4478	15.3403	15.0978	15.1327
Atp5mg	11.6121	11.9889	12.4456	11.802	11.7856	11.7781	11.6354	11.8386
Atp5mj	14.6559	15.0641	15.1926	14.7151	15.1631	14.9728	15.2439	15.0089
Atp5mk	14.5909	14.7946	14.9331	14.9183	14.909	14.8176	14.8506	14.6816
Atp5pb	14.8684	15.0489	15.2401	14.7406	14.544	14.6598	14.5359	15.0582
Atp5pd	16.3837	15.4407	15.6604	15.455	15.952	15.6012	15.638	15.6822
Atp5pf	13.3691	13.6472	13.8498	13.705	13.6839	13.5728	13.565	13.5388
Atp5po	14.3528	14.3342	14.6022	14.185	14.679	14.4496	14.5802	14.4949
Atp6ap1	11.368	12.4414	12.0807	12.1435	12.3999	12.4256	11.9028	12.3687
Atp6ap1l	6.38591	6.63264	6.18961	6.52754	6.32507	6.23881	6.3965	6.02269
Atp6ap2	13.9567	14.6089	14.7427	14.3067	14.7896	14.7944	14.6895	14.7875
Atp6v0a1	13.0233	13.4303	13.5406	13.4388	13.1388	13.3929	13.28	13.0234
Atp6v0a2	13.504	14.0624	14.2216	14.0113	13.4012	13.3269	13.0822	13.4645
Atp6v0a4	4.18457	4.97249	4.80811	4.08438	4.71568	4.51737	5.58752	5.2072
Atp6v0b	8.63804	9.5256	9.68757	9.63538	9.20843	9.42297	8.25857	9.36243
Atp6v0c	15.9823	15.9505	15.8874	15.923	16.6854	16.3283	16.6981	16.4311
Atp6v0d1	11.1407	11.773	11.6833	11.8525	11.863	11.6608	11.444	11.5988
Atp6v0d2	4.96802	4.47083	4.28107	5.90581	7.33114	5.58051	6.45839	7.12713
Atp6v0e	10.9477	11.0098	11.3104	11.2152	10.7167	10.5287	10.4145	10.6362
Atp6v0e2	8.32277	8.46289	8.49828	8.47259	7.50124	7.52762	7.6883	7.49792
Atp6v1a	9.58462	9.93444	10.1018	9.92918	10.37	10.0144	10.1142	10.4381
Atp6v1b1	4.56471	4.15436	4.07355	3.7708	3.97628	4.47641	5.19134	4.15369
Atp6v1b2	11.1122	12.2247	12.4556	12.2599	12.8836	12.8592	12.8482	12.8018
Atp6v1c1	11.0144	11.8853	11.6258	11.871	12.0045	11.6446	11.6499	11.6695
Atp6v1c2	4.78928	4.75508	4.85791	4.40771	4.66251	4.86662	5.22522	5.1778
Atp6v1d	10.4402	10.6867	10.8325	11.4339	10.0492	10.0933	10.0467	10.4467
Atp6v1e1	11.1408	11.6524	11.9463	11.7676	11.4791	11.5636	11.5985	11.968
Atp6v1e2	8.16088	7.81203	7.93232	7.37422	7.42357	7.84608	7.87572	8.40849
Atp6v1f	10.7076	10.3881	10.3514	10.484	10.525	10.5241	9.9135	10.4103
Atp6v1g1	10.2503	11.0369	11.1853	11.0089	10.3486	10.7961	10.7094	11.0356
Atp6v1g2	7.19891	7.08405	7.05794	6.70209	6.57717	6.71903	6.20463	6.44575
Atp6v1g3	5.43646	5.80235	5.9592	5.42492	5.77097	5.69985	5.96427	5.54608
Atp6v1h	11.1606	10.8087	11.1781	11.4161	11.2381	11.648	11.4342	11.6861
Atp7a	11.1384	10.6047	11.0553	10.4673	10.1624	11.2607	11.2287	10.6189
Atp7b	5.20818	5.20069	5.63294	5.75837	5.95786	6.19842	5.90824	5.98571
ATP8	16.2129	17.3862	17.338	17.5868	17.2016	17.4397	17.1335	17.2466
Atp8a1	10.7999	11.0362	10.9485	10.6323	12.3186	11.8045	11.9993	12.2989
Atp8a2	7.43642	7.23154	7.61339	7.32697	7.09227	6.76902	7.34496	7.39718
Atp8b1	15.6747	15.9092	16.1381	15.7338	15.4639	15.5912	15.4397	15.6241
Atp8b2	8.22895	8.09134	7.87576	7.82649	8.08159	8.14049	7.97556	7.82675
Atp8b3	6.73944	6.76361	6.62188	5.71725	6.39295	6.43213	7.31541	6.13974
Atp8b4	4.41199	4.88828	4.55809	5.16419	6.10839	6.70332	6.7199	6.83909
Atp8b5	4.09079	4.47967	4.20174	4.12892	4.39737	4.68278	4.85557	4.07066
Atp9a	10.0945	11.5222	11.6098	11.3839	11.2608	11.4148	11.2722	11.2417
Atp9b	9.66132	10.8165	10.7983	10.9308	11.068	11.0311	11.1793	11.1863
Atpaf1	10.6496	10.4631	10.7521	10.633	10.3135	10.4193	10.4746	10.5174
Atpaf2	8.4044	8.37902	8.52812	8.44554	8.85563	8.15541	8.84809	8.76249
Atpsckmt	7.17583	7.50249	7.37133	7.04937	6.90263	6.8794	7.47209	7.1987
Atr	8.14111	7.95585	7.3577	7.53532	7.7716	7.17929	7.41638	7.31569
Atraid	10.3279	11.2444	11.0103	11.4697	10.9898	10.7864	10.7966	10.7391
Atrn	10.8926	11.4184	11.5849	11.5328	11.3857	11.6437	11.5107	11.5114
Atrnl1	12.7938	13.2618	13.1215	13.3031	12.1347	13.0869	12.869	12.661
Atrx	13.2058	13.4855	13.573	13.5772	13.4345	13.4349	13.5151	13.9975
Atxn1	12.1237	11.7721	11.8614	12.1483	10.8238	10.5092	10.3953	10.8543
Atxn10	9.5939	10.4887	10.369	10.8737	10.5556	10.5664	10.7746	10.6388
Atxn1l	8.64186	8.63574	8.80774	8.29959	8.6946	8.84479	8.63128	8.65265
Atxn2	14.2022	12.9671	12.9813	12.9191	13.1619	13.084	13.2581	13.0979
Atxn2l	13.2851	13.4508	13.341	13.4664	13.8841	13.5315	13.6312	13.8354
Atxn3	10.6906	11.3086	11.2437	11.1303	11.6461	11.4554	11.6722	11.7332
Atxn7	10.9817	10.3105	10.3129	10.2142	10.6503	10.1565	10.5827	10.6718
Atxn7l1	12.2069	11.3453	10.9859	11.5362	11.4871	11.0552	10.6633	11.2144
Atxn7l2	5.56926	5.7643	6.04876	5.8322	6.06288	5.89046	5.81856	5.79662
Atxn7l3	7.74551	8.42879	8.24853	8.53557	8.50755	8.53721	8.30795	8.56607
Atxn7l3b	11.129	11.7084	11.8881	11.7029	11.6609	11.0523	10.7929	11.4062
AU015228	5.85573	5.23536	5.40697	5.25232	5.52029	5.48665	5.84084	5.49792
AU015836	3.70885	3.10367	3.21617	2.977	2.87391	3.01094	3.92366	3.21604
AU016765	4.50075	4.81518	4.78038	4.27798	5.02462	4.92606	5.92132	5.3655
AU018091	4.20306	4.39416	3.81663	3.67101	4.11215	3.83105	4.16736	3.95092
AU021063	2.85226	2.93937	2.85511	2.67315	2.89374	3.00644	2.89483	2.72621
AU021092	5.4379	6.03694	5.38027	5.78664	5.57497	5.64248	5.46652	5.28638
AU022252	8.15501	8.88391	8.31493	8.45565	8.37851	9.05195	8.14853	8.392
AU040320	13.0061	12.6626	12.8471	12.5873	12.5143	12.0802	12.2881	12.385
AU040972	4.67384	4.08801	4.01684	4.01934	3.4277	4.05694	4.17584	4.55641
AU041133	7.15546	7.02198	6.80441	6.65901	6.81754	6.87277	6.07808	7.24353
Auh	9.18464	9.86018	9.87344	9.61904	10.1319	9.8641	10.2352	10.4225
Aunip	4.63273	4.8569	4.57274	4.20964	4.33535	4.40606	4.5425	4.47636
Aup1	9.50935	9.23589	9.07432	9.37681	9.55304	9.08461	9.08514	9.43421
Aurka	8.53341	8.32392	8.43141	7.84185	8.15118	8.5466	8.48714	8.2223
Aurkaip1	10.2658	11.8159	11.8601	11.9051	11.739	11.7539	11.5958	11.9516
Aurkb	10.426	11.5586	11.6835	11.1611	11.0123	11.1301	10.8031	11.4602
Aurkc	5.67172	5.10308	5.0087	4.98659	4.7393	4.84017	4.90455	4.76408
Aven	9.10299	9.91453	10.2161	9.83606	9.78778	10.128	9.85005	9.97564
Avil	5.13942	5.85561	5.56016	5.71148	5.69785	5.75323	5.11526	5.66702
Avl9	11.6234	12.4637	12.5775	12.5472	12.6749	12.557	12.5305	12.7106
Avp	6.06771	5.17526	5.5618	5.50003	5.55326	5.66474	5.75355	5.81248
Avpi1	6.0899	5.91493	6.35309	6.18836	6.5923	6.55316	7.2033	7.09228
Avpr1a	6.67615	5.78494	5.2673	5.54248	8.41788	9.47621	9.13631	9.15729
Avpr1b	3.72527	3.04508	3.24128	3.59662	3.47457	3.174	3.60696	3.28123
Avpr2	3.02017	3.25233	3.42158	2.9989	3.23157	3.60147	3.33975	3.34731
AW011738	4.87871	5.01549	4.79032	5.01479	4.50345	4.90109	4.38821	4.61818
AW112010	11.3031	11.655	11.6466	11.6751	11.6206	11.547	11.4298	11.2927
AW146154	9.38755	9.64451	9.71977	9.70905	9.21928	9.11053	8.64974	9.44991
AW209491	7.5969	7.5718	7.88174	8.03188	8.35153	8.33633	8.34461	8.70075
AW551984	6.58332	6.74557	6.90216	6.45078	6.95482	7.10222	7.2331	7.39879
AW554918	8.1664	8.08878	7.73865	8.02505	7.32654	7.42571	6.72168	7.55207
Awat1	3.31689	3.43327	3.8178	3.3256	3.38128	3.43652	4.39884	3.52929
Awat2	5.35007	5.52955	5.75978	5.67751	5.67112	5.27981	6.12678	6.02084
Axin1	9.34789	9.98387	10.1589	10.5019	10.0838	10.4777	9.48539	10.0427
Axin2	11.4119	11.8993	12.555	11.6934	11.7667	11.9844	11.6075	11.9961
Axl	9.50084	9.59904	9.98657	10.2996	11.5825	11.788	10.8999	11.5191
AY074887	4.86263	5.0471	5.00066	4.9714	5.2148	5.19625	5.17452	5.28214
AY358078	7.14281	7.87383	8.03989	6.88131	7.35538	7.34542	7.26306	7.82875
AY761185	6.28341	6.05445	6.43327	6.27101	6.46664	6.38753	6.41265	6.09948
Aym1	5.19963	4.72004	4.39908	4.40022	4.01994	4.46894	4.01062	4.17597
Azgp1	3.99735	3.69669	3.80147	3.66383	3.68967	3.79953	3.56971	3.64026
Azi2	13.275	13.4321	13.3897	13.3995	12.7684	13.1079	12.8369	13.329
Azin1	14.5713	15.5611	15.7093	15.7837	15.7562	15.665	15.7741	15.8434
Azin2	4.78117	4.8901	4.33236	4.75515	4.803	4.45486	4.97435	5.16403
B020004C17Rik	5.961	5.62009	5.45641	6.04802	5.07084	5.8674	5.05058	5.59924
B130006D01Rik	6.96997	7.67944	7.48735	7.79336	7.52699	7.47211	8.0294	7.54716
B130024G19Rik	5.79927	6.00963	5.95987	6.3186	4.97819	5.31873	5.4977	5.30789
B230206H07Rik	7.10323	6.7231	6.95814	6.65734	6.39772	6.83377	6.19184	6.26055
B230217C12Rik	6.0385	5.25167	5.28328	5.28176	5.15773	4.42926	5.40631	5.51135
B230219D22Rik	10.7064	10.6617	10.5783	10.5233	10.5381	10.5548	10.3944	10.665
B2m	18.0576	18.1872	18.3088	18.1301	18.1254	18.0816	18.0822	18.1454
B3galnt1	6.03903	7.19045	7.05089	6.9047	5.92994	6.61478	6.09694	5.65651
B3galnt2	9.86379	10.8466	10.9026	10.5944	10.7096	10.7925	11.1077	11.0397
B3galt1	6.41125	7.26595	6.77254	6.71989	6.36826	6.38526	6.32949	6.31562
B3galt2	4.69659	6.68726	5.39011	5.45742	5.05244	5.26262	4.62795	4.8132
B3galt4	6.32261	6.94118	7.16898	6.47306	6.96616	6.42655	6.66046	6.76245
B3galt5	8.38529	8.24734	8.54228	6.74207	9.78391	11.2764	10.4346	10.0801
B3galt6	5.59963	6.00222	6.2524	5.97724	6.65389	6.69121	6.78514	7.54594
B3gat1	2.98144	2.93638	3.07227	3.08544	2.77068	3.04275	3.26309	3.18486
B3gat2	5.38483	5.22358	4.64081	5.03352	4.86782	5.21144	5.12659	5.02527
B3gat3	6.83825	6.13622	6.23618	6.08422	6.39839	6.07534	6.07468	6.42186
B3glct	10.3895	9.86258	10.0442	9.35305	9.46121	9.33819	9.38334	10.0969
B3gnt2	10.541	11.5592	11.3331	11.2892	11.4898	11.5011	11.5845	11.9154
B3gnt3	14.1328	14.3138	14.354	14.2626	14.3547	14.4307	14.2738	14.4586
B3gnt4	4.39684	4.46537	4.04601	3.90018	4.65943	4.2611	4.69762	4.25023
B3gnt5	9.07577	9.76119	9.03213	9.38641	11.219	10.1179	10.7201	11.133
B3gnt6	6.29536	5.41562	4.9832	5.65265	5.20422	5.39874	5.07883	5.62827
B3gnt7	13.2869	11.9399	12.086	9.67649	12.705	13.6228	12.9002	12.9855
B3gnt8	8.09808	8.48028	8.12153	8.17457	8.20319	8.02846	8.31805	8.09072
B3gnt9	4.45236	4.25158	4.14714	4.43801	4.18121	4.22724	4.29393	4.69353
B3gntl1	8.8338	8.33197	8.15602	8.43101	8.19785	7.58381	7.34042	8.28062
B4galnt1	13.5081	12.7342	12.9773	13.3653	14.3695	13.0481	13.6801	14.0863
B4galnt2	16.1371	16.5281	16.4388	16.4598	15.5576	15.7367	15.6968	15.8933
B4galnt3	8.85227	8.47997	8.22899	8.04881	6.71646	7.48944	7.2515	7.17206
B4galnt4	6.1581	6.09258	6.83099	7.02542	8.52187	8.4782	7.73426	8.55681
B4galt1	15.0735	15.2927	15.2426	14.6786	15.6051	15.6463	15.5651	15.4695
B4galt2	6.65567	6.81834	6.32204	6.71693	6.21247	6.07605	6.85672	6.67732
B4galt3	9.82398	10.5568	10.556	10.3256	11.5461	12.1564	12.0143	11.5092
B4galt4	9.87456	10.2109	10.0747	9.11589	8.67901	9.40626	8.75666	9.18241
B4galt5	12.0797	11.3569	11.938	12.495	12.1038	12.105	12.0229	12.2464
B4galt6	12.5462	12.5408	13.1633	13.6593	14.1641	14.7672	14.1227	14.5629
B4galt7	7.09183	7.33003	7.2	7.18368	7.27265	7.51173	7.88784	7.39765
B630019K06Rik	6.18989	6.26412	6.31888	6.18928	6.59708	6.67202	7.17082	6.56874
B9d1	6.26171	5.89006	6.03599	5.92093	5.51787	5.65331	6.33539	5.94692
B9d2	6.11024	5.86195	5.8669	6.36069	5.84983	5.50196	5.60781	6.144
Baalc	5.399	4.52759	4.53827	4.48158	4.96193	4.36694	4.23874	4.65401
Baat	5.82036	6.11057	6.19411	6.86336	5.66859	5.35276	5.31222	5.494
Babam1	11.7046	11.3669	11.5767	11.2306	11.8036	11.0951	11.5528	11.1517
Babam2	13.2732	13.6387	13.5762	13.8167	13.9145	13.3916	13.1654	13.6673
Bace1	7.34568	7.55072	7.46298	7.8146	7.4178	7.48823	7.05974	7.2484
Bace2	8.27946	8.3561	8.39374	8.38958	8.47029	8.31357	7.70648	8.43041
Bach1	12.452	12.4596	12.917	12.9558	13.672	13.4205	13.1604	13.0608
Bach2	7.63265	9.10879	8.16606	9.08122	9.88592	8.28272	9.03154	9.22391
Bad	7.31638	7.39074	7.5823	7.88154	6.80466	6.75322	6.25285	6.63685
Bag1	11.7562	11.8844	12.2026	11.9314	11.5205	12.2801	12.0185	11.9855
Bag2	7.10032	7.47628	7.15807	7.00392	7.5808	7.86756	8.11148	7.88597
Bag3	10.2213	8.59933	8.91756	8.57402	10.4132	10.0609	9.58069	9.86631
Bag4	8.32522	7.94148	8.29441	8.28333	7.83355	7.54707	7.13661	7.78915
Bag5	10.3392	10.4086	10.9299	10.7302	11.2548	11.5678	11.4415	11.4206
Bag6	10.7908	10.8218	11.0176	11.0299	11.6296	11.0305	10.8835	11.4071
Bahcc1	5.16686	4.58791	4.59574	4.70678	4.15832	4.11403	4.05567	3.95868
Bahd1	6.97844	7.20204	7.46261	7.24595	7.67743	7.50775	7.81475	7.50734
Baiap2	5.58244	6.14348	6.04668	6.37152	6.64008	7.58313	7.11087	7.45833
Baiap2l1	13.2358	13.2598	13.0428	12.0409	13.0102	12.8224	13.532	13.2211
Baiap2l2	12.5449	13.2167	13.3825	13.4238	12.1318	11.5919	11.9085	12.1707
Baiap3	3.427	3.5339	3.42262	3.50746	3.60692	3.3998	3.92878	3.93481
Bak1	12.357	11.6628	12.0765	11.3969	11.4021	10.9836	11.0512	11.31
Bambi	6.60988	6.74382	6.90871	6.94319	7.04727	7.02365	7.72322	7.21934
Banf1	12.862	12.3836	12.0778	11.9811	12.8796	12.7727	12.5961	12.3796
Banf2	4.25103	3.97321	3.872	3.82049	3.82387	3.98072	3.8097	3.99765
Bank1	8.28511	10.517	7.70915	11.8329	11.3755	7.0441	9.69427	11.2136
Banp	9.99191	10.0697	11.0608	10.5179	10.965	11.1043	11.0272	11.2641
Bap1	7.54977	8.30978	8.48346	8.56657	8.70223	8.88036	9.22157	9.23079
Bard1	7.44904	7.74321	7.50669	7.40719	7.12954	7.29045	7.01699	7.1723
Barhl1	4.41757	4.24834	3.98626	3.8558	3.91112	4.33574	4.4521	4.2364
Barhl2	6.81081	6.19606	6.0564	5.98958	6.18077	6.346	6.76729	5.9893
Barx1	5.66686	5.79758	5.59479	5.61531	5.77703	5.7961	5.85591	5.66195
Barx2	8.35465	8.32557	8.77148	7.46796	7.56764	7.77609	7.12042	7.93935
Basp1	5.76483	5.27653	5.85958	5.65755	6.10526	6.51671	5.79531	6.65979
Batf	8.95133	7.63486	7.53322	7.861	9.15933	7.82731	8.9152	8.46322
Batf2	11.0418	9.86507	10.3032	9.08635	8.49333	8.59143	8.37472	8.8196
Batf3	7.19089	6.53579	6.49591	6.10819	6.73229	6.44621	7.25016	6.21492
Bax	9.40629	9.6049	9.87687	9.37431	10.03	9.94496	10.2958	10.2459
Baz1a	10.3728	11.4821	11.205	11.2027	12.0618	12.1463	12.2072	12.2737
Baz1b	11.9232	12.3871	12.6117	12.7087	12.3191	12.2488	11.9062	12.4388
Baz2a	12.0736	12.1817	12.1384	11.8872	11.65	11.4891	11.229	11.4451
Baz2b	12.8217	12.7923	12.5116	12.5544	12.9285	12.6169	12.3187	12.9908
BB014433	4.13581	3.9757	3.968	3.63807	3.60014	3.50845	4.12515	3.7737
BB019430	2.94996	3.45189	3.4309	3.5178	2.91708	3.0179	3.21047	3.51175
Bbc3	6.1151	5.71131	6.25262	5.78559	6.18511	6.53119	6.35974	6.12319
Bbip1	9.0227	8.80186	9.14875	8.54433	9.06622	9.35502	9.01401	9.08739
Bbln	9.18639	8.61557	8.33057	8.49854	9.2094	8.8787	8.65063	8.59468
Bbof1	7.12628	5.92494	6.18486	5.86856	5.9262	6.5928	5.84136	6.63889
Bbox1	5.60466	4.87369	5.54388	4.74477	6.20045	5.61659	5.36777	5.78424
Bbs1	6.1992	5.77627	5.58207	5.82929	5.97707	5.78179	6.36261	5.54873
Bbs10	4.68163	4.84497	4.49648	4.49449	4.49287	4.53136	4.65775	4.33394
Bbs12	4.12084	4.43665	4.48302	4.2909	4.4756	4.36615	4.47829	4.27715
Bbs2	7.07782	7.56037	7.24185	7.75735	6.9257	6.53482	6.85486	7.20826
Bbs4	7.17237	7.75135	7.8771	7.58419	8.15085	8.4407	8.50561	8.35089
Bbs5	4.78461	5.20639	5.11839	4.93583	4.95387	5.01912	4.68946	5.61995
Bbs7	6.47929	7.03354	6.82368	7.31095	6.38177	6.86489	6.72893	6.49376
Bbs9	7.81751	7.90601	8.04908	8.2571	7.2437	7.39596	7.70593	7.85613
Bbx	8.96925	9.2167	9.11442	9.32908	9.61198	9.80954	9.4501	9.9592
BC004004	12.3975	12.7434	12.8184	12.7467	12.0074	12.2135	12.0012	12.4253
BC005537	15.8806	16.1423	16.2143	16.2042	16.2464	15.9812	15.983	16.2166
BC005624	11.2	11.8366	11.6374	11.4023	10.9131	10.6975	10.9402	10.774
BC006965	5.24606	4.45545	5.18962	4.9401	5.34034	4.43766	5.54806	4.67736
BC016579	11.1456	11.051	10.2034	9.74944	10.0258	11.1332	10.2254	10.2226
BC021767	10.4087	10.9742	11.0103	10.9298	10.4383	10.5087	10.1786	10.3576
BC024139	4.42488	4.0117	3.96525	4.10332	3.77104	4.16368	4.66402	3.8615
BC025920	6.4344	6.11729	6.16634	6.24288	5.87052	6.23903	6.63949	6.38023
BC028528	7.39532	7.5858	7.10201	7.76618	7.47074	7.00913	7.1348	7.31237
BC030500	6.42452	6.6113	6.64864	6.32195	6.52226	6.70003	6.39341	6.59267
BC031181	8.98309	9.28286	9.53075	9.30255	8.87533	8.69715	9.14251	8.81542
BC035044	6.89466	7.94998	7.01211	8.08928	7.66277	6.43289	6.61508	7.81865
BC048507	4.5706	3.94757	3.79802	3.64218	3.82572	4.35087	4.19283	4.01774
BC048562	4.33334	3.64384	3.85392	3.60322	3.23062	3.42315	3.66433	3.24479
BC048644	3.13855	3.22392	3.17025	3.11696	3.197	2.91396	2.9543	3.27219
BC048671	5.0399	5.00707	4.56114	5.04867	4.38627	4.87612	4.5482	4.65956
BC048679	5.91777	6.55589	6.6587	6.35163	6.68034	6.58042	6.70568	6.62702
BC049715	4.84379	5.02385	4.90936	4.67238	4.69067	4.74098	4.80173	4.68258
BC051019	3.88483	4.15265	4.27688	4.42793	4.2604	4.48178	4.15596	4.41934
BC051665	3.61849	3.32573	3.3564	3.31451	3.25617	3.17882	3.05811	3.10104
BC061195	5.63699	5.02717	4.58701	5.19347	4.857	4.70067	4.97747	4.58409
BC061237	4.35836	3.83472	4.23755	4.62843	4.45166	4.21354	4.55657	4.52589
BC065397	5.42275	6.2199	6.46201	5.39469	6.53525	6.36201	6.87185	6.53028
BC107364	5.22637	5.05582	4.6286	4.44803	5.02405	4.86513	5.05354	5.32999
Bcam	8.12099	8.54875	8.43921	8.24876	9.00798	8.45009	9.198	8.58047
Bcan	2.90696	2.97736	2.85237	3.13818	3.27566	2.9468	3.31016	3.23606
Bcap29	10.5794	9.93942	9.76418	10.0634	10.4247	10.6139	10.2756	10.9069
Bcap31	13.5892	14.2639	14.2906	14.0801	13.918	13.9603	14.2089	13.9954
Bcar1	12.8641	11.8621	11.7041	11.8436	11.7291	11.4132	11.2933	11.5325
Bcar3	10.6292	10.7935	10.5371	11.3013	11.6718	11.0378	11.0448	11.9943
Bcas1	11.1702	10.9525	10.4445	10.7935	9.72629	9.78697	9.95617	9.81434
Bcas2	9.87403	9.60983	9.57507	9.5903	9.70174	9.58249	9.4974	9.63244
Bcas3	7.64872	6.36296	6.66353	6.87999	7.71634	6.666	6.64825	7.2921
Bcat1	6.16915	6.53683	6.29518	6.40096	7.0478	6.98635	7.74868	7.16523
Bcat2	7.3356	8.0767	7.92895	7.91121	7.36952	7.64329	7.54967	7.74045
Bccip	10.5795	10.6208	10.6199	10.1502	10.312	10.8258	10.6021	10.335
Bcdin3d	5.53642	6.08623	5.88453	5.8316	6.16098	5.88703	6.0227	6.21161
Bche	9.69969	9.59706	9.54438	10.3964	9.4284	9.09012	8.85793	9.10259
Bckdha	6.8895	6.5938	6.65324	6.83353	7.11558	7.12993	7.21837	7.22777
Bckdhb	6.59891	7.50958	7.69096	7.63866	6.41917	7.18558	6.97718	7.04022
Bckdk	8.52552	9.31662	9.31722	9.44481	9.03946	8.49692	8.47587	8.74661
Bcl10	8.03658	8.13821	8.47407	7.81188	8.16824	8.39948	8.5662	7.98119
Bcl11a	8.0914	8.70664	8.10539	9.21973	9.07474	7.05743	7.55913	8.78966
Bcl11b	7.01819	7.46032	8.00965	8.02868	6.89035	6.40578	6.38914	7.21689
Bcl2	10.4761	10.5518	10.2351	11.0702	11.1128	10.5922	10.8116	11.2958
Bcl2a1a	7.53921	7.87896	7.63421	8.40437	9.62732	9.29292	10.006	9.36267
Bcl2a1b	7.54958	8.49449	7.93778	9.05326	10.2172	9.89936	9.87359	9.75902
Bcl2a1c	6.65175	7.00103	6.48598	7.09985	8.61285	7.54302	7.58278	7.2554
Bcl2a1d	6.65695	7.13205	6.71573	7.64387	8.94397	8.65459	8.41249	8.2942
Bcl2l1	9.07383	10.3996	10.7162	11.1187	11.6358	12.0991	12.2606	11.9107
Bcl2l10	3.70508	3.66503	3.49116	3.55398	3.80819	3.90013	3.97911	4.06206
Bcl2l11	6.47511	6.99829	6.73141	6.91528	10.1124	7.76551	9.09484	9.06677
Bcl2l12	5.37893	5.01294	5.14171	5.65847	5.07674	5.27927	5.10584	5.28755
Bcl2l13	7.49566	8.71655	8.94852	8.70125	9.32228	9.19389	9.18206	9.23397
Bcl2l14	6.84878	7.01293	7.04706	6.62898	7.46023	7.09055	7.33938	7.41028
Bcl2l15	13.8782	14.301	14.3985	14.1006	14.5416	14.8949	14.4352	14.7249
Bcl2l2	9.14919	9.11695	9.32404	9.3886	8.93573	9.6996	8.8371	8.95581
Bcl3	12.7269	11.6426	11.91	10.8989	13.9209	14.0205	13.7043	13.6275
Bcl6	7.39787	7.43252	7.02861	7.27623	8.56499	7.77472	8.57717	8.5646
Bcl6b	5.8028	5.83421	6.05386	6.12968	6.33297	6.28161	5.92944	6.44111
Bcl7a	9.1752	9.29562	9.28517	9.56979	9.38536	8.5764	8.88523	9.44472
Bcl7b	7.6095	7.94386	7.88405	7.72069	7.96966	8.10826	8.05338	8.21184
Bcl7c	6.77742	5.99674	6.4525	6.65639	6.19508	6.30357	6.49003	6.09927
Bcl9	11.4355	11.0133	10.8366	10.3022	9.73198	9.6077	9.36806	10.0529
Bcl9l	9.30065	9.7118	9.45383	9.6477	8.82721	8.329	8.69192	8.96604
Bclaf1	13.5476	12.5645	12.8106	12.6352	13.1111	12.8777	12.918	12.8695
Bclaf3	10.5623	10.7042	10.8936	10.9289	10.0194	10.4581	10.4182	10.6352
Bco1	6.99527	8.12931	8.19159	9.8071	8.47419	8.33408	8.71879	8.47975
Bco2	9.91243	9.89897	10.2659	9.76218	8.03462	7.34246	7.28668	8.37014
Bcor	7.48248	8.11316	8.09082	8.13397	8.75158	8.22822	8.47504	8.50641
Bcorl1	9.91843	9.52174	9.92845	9.80843	9.14399	9.16209	9.22773	9.45756
Bcr	10.4658	10.1309	10.2039	10.606	11.031	10.3702	10.7612	10.6903
Bcs1l	8.48503	8.66807	8.71499	8.31779	7.87836	7.58516	7.68564	8.03152
Bdh1	11.2351	11.66	11.4979	11.1056	10.9429	10.7817	10.9311	10.9118
Bdh2	4.91513	5.18505	5.42942	5.5087	5.02631	5.38695	5.57432	5.4083
Bdkrb1	6.92769	6.95034	6.78425	7.76809	9.30848	9.62771	9.37667	9.01879
Bdkrb2	7.08181	6.65464	7.40579	7.51532	8.6842	8.82987	8.66669	8.84315
Bdnf	3.01402	3.55467	3.31109	3.56837	4.04057	3.61197	3.45465	3.96984
Bdp1	11.1827	10.6123	10.6075	10.6748	10.6056	11.2514	11.1512	11.0451
Bean1	7.16293	6.89056	6.85308	6.58521	6.70984	6.71834	7.1491	6.53973
Becn1	10.8124	11.1794	11.0422	10.9215	11.0645	10.9474	10.8573	11.0478
Begain	5.92887	6.19684	5.78724	5.85164	5.85427	5.76438	6.0157	5.94351
Bend3	8.57684	8.22549	8.1351	8.16842	8.44474	8.62763	8.82912	8.80747
Bend4	5.50597	6.22457	6.20196	6.36496	5.86345	5.75415	6.02346	6.00704
Bend5	7.51376	7.78278	7.57976	7.72036	7.30154	7.31843	7.31267	7.55432
Bend6	2.98208	3.37043	3.5877	3.17868	3.15262	3.07235	2.83778	3.55435
Bend7	13.4359	13.1733	13.1643	12.8654	11.8429	11.6178	11.5961	12.392
Best1	5.56904	5.58666	5.49765	5.30879	5.51032	5.17888	5.58614	5.86753
Best2	3.91816	3.05734	3.08074	3.03647	3.09167	3.05172	2.94774	3.05364
Best3	4.28376	3.8509	3.85621	3.58957	3.73118	3.70098	4.88953	3.51767
Bet1	8.85888	9.25729	9.1709	8.62036	8.2524	8.64303	7.85923	8.72242
Bet1l	6.27269	6.75518	6.89203	6.78374	7.76725	6.66032	6.72612	7.08285
Bex1	9.75051	9.62124	9.47276	10.0275	9.23336	9.56866	9.28625	9.24121
Bex2	7.4701	7.35869	7.23309	6.91969	6.77594	7.19278	7.13976	6.85048
Bex3	9.53993	9.14967	9.22983	9.02878	9.19506	9.30214	9.42277	9.17166
Bex4	5.19479	5.96652	5.49861	5.66558	5.11313	5.57796	5.54541	5.16097
Bex6	3.86385	3.98638	4.28656	3.80347	4.50915	4.59781	5.35877	4.86949
Bfar	11.3296	11.5231	11.4754	11.3587	11.7414	11.3505	11.5022	11.5337
Bfsp1	5.21102	5.48008	6.13612	5.48665	6.1371	6.06478	5.31274	5.56829
Bfsp2	4.30998	4.48648	3.74817	4.74898	5.09763	4.07146	4.25054	5.03271
Bglap	6.60688	5.77339	5.87893	6.05259	6.18875	5.5673	5.81357	6.11981
Bglap2	6.90575	6.18614	6.11766	6.24836	6.17844	6.46941	6.13073	6.39762
Bglap3	7.47858	5.96939	6.59146	6.19823	6.13766	5.99111	6.86142	6.19183
Bgn	14.0615	13.0625	12.6232	12.8859	13.6275	13.2468	12.628	13.245
Bhlha15	8.81535	7.87781	8.49534	7.90462	7.42551	7.34167	7.24229	7.43437
Bhlha9	5.95747	5.92139	5.95623	5.652	5.60719	6.13125	6.68359	6.05564
Bhlhb9	6.2025	6.52834	6.16578	6.32685	6.67965	6.65293	6.4951	6.30158
Bhlhe22	4.62006	4.56291	4.40048	4.30228	4.57657	4.81906	4.79293	4.84563
Bhlhe23	2.84721	2.74837	2.8782	2.79235	2.78953	2.89912	2.92088	2.82123
Bhlhe40	13.6287	13.4266	13.8065	14.0088	14.2174	13.9678	13.859	14.0717
Bhlhe41	6.16297	7.36531	7.79985	8.37153	7.26858	6.74656	6.77738	6.90613
Bhmt	6.7969	7.34556	6.82571	5.65655	5.93778	6.34582	5.81097	5.94362
Bhmt2	5.34978	5.24575	5.27464	4.83792	4.97894	5.3466	4.91531	4.49042
Bicc1	8.51305	9.03576	8.54523	8.78439	10.2801	10.0398	9.67434	10.0727
Bicd1	9.21964	9.63111	9.66366	9.70477	9.35541	9.83565	9.56396	9.6545
Bicd2	6.68241	7.55525	7.01471	7.10963	7.11183	7.09139	7.75255	7.17274
Bicdl1	8.87217	9.59433	9.82802	9.79922	9.27071	9.55848	9.70594	10.0427
Bicdl2	8.86309	8.63247	8.26035	8.60272	8.35349	8.79473	8.40931	8.16934
Bicra	10.7465	9.18047	9.37138	9.47065	9.91793	9.58136	10.1249	9.64038
Bicral	9.72404	10.626	10.4185	10.6176	10.513	10.1694	10.1116	10.6962
Bid	5.95287	6.83841	6.42726	6.09748	6.41486	6.40484	5.67533	6.76172
Bik	8.2145	8.21673	8.18414	8.22312	8.15042	8.01511	8.19806	7.82345
Bin1	7.96012	9.06449	8.22365	9.40634	9.8362	9.79008	9.87609	10.0063
[truncated: 18,850 more rows]

## Sheet: Hub expr GSE96733(IIR 6h)
	GSM2539097	GSM2539098	GSM2539099	GSM2539100	GSM2539113	GSM2539114	GSM2539115	GSM2539116
Il1b	7.25153	7.25566	7.12826	6.71891	11.415	12.0235	11.9151	11.5444
Ripk3	9.99456	10.6781	10.6827	10.0013	12.4256	13.0468	12.8856	12.2043
Sting1	8.26596	9.17454	8.77343	9.59097	11.9309	12.4581	12.3768	12.0034
Tnfaip3	10.2284	11.8536	11.3548	10.9249	12.2001	12.7117	12.594	12.5915

## Sheet: GSE232246
Gene_Symbol	GSM7324489	GSM7324490	GSM7324491	GSM7324486	GSM7324487	GSM7324488
0610009L18Rik	1.13599	1.78013	1.40235	2.39135	1.12344	1.69895
0610030E20Rik	5.53231	0.19112	5.74742	2.9226	2.75599	0.240288
1110004F10Rik	14.7188	17.5153	11.5195	14.3677	3.8441	5.44641
1110038F14Rik	10.5579	7.23371	12.6029	15.502	13.3811	9.06291
1110059E24Rik	21.4037	21.171	14.2859	19.2746	18.3404	23.098
1110059G10Rik	2.02675	5.72328	4.29765	4.51742	1.60741	1.73053
1110065P20Rik	1.16034	0.344829	0.824063	0.496187	0.440438	0.568426
1190005I06Rik	0.25615	1.29073	0.325897	1.02002	0.331487	0.381284
1500009L16Rik	4.48161	3.87469	5.09625	2.37229	1.74658	3.24222
1600012H06Rik	1.53312	1.92715	1.85588	1.67788	0.858947	2.02829
1600014C10Rik	1.97273	1.06008	2.98493	3.01721	2.02853	1.95111
1700017B05Rik	7.58697	8.74223	6.58928	6.13455	7.78797	5.12417
1700020L24Rik	0.490123	0	0	0.752824	0.608007	0.425079
1700025G04Rik	2.34294	2.64458	1.96199	2.5998	2.42536	3.04035
1700030K09Rik	1.02082	0.638194	0.288339	1.03819	0.342417	0.475082
1700037C18Rik	0.907155	0.887793	0.83639	0.982354	0.394932	1.25882
1700066M21Rik	1.70558	1.55368	1.20574	1.54722	0.767209	1.32498
1700109H08Rik	0.648894	1.34893	0	0	0	0
1700123O20Rik	17.0272	16.2094	15.9594	14.6163	14.7844	15.0292
1810009A15Rik	13.0956	10.4288	9.28821	19.2382	7.73776	15.7722
1810010H24Rik	1.49289	0.828921	0.7665	1.51834	2.34871	1.51022
1810030O07Rik	5.01132	9.82379	4.00324	11.9982	8.9192	10.1586
1810055G02Rik	31.4356	53.6246	93.2443	30.2799	20.9806	55.0983
1810065E05Rik	45.7715	20.6473	2.74577	41.9614	15.2085	20.2501
2010003K11Rik	1.81804	5.47928	3.64899	3.14905	2.16065	1.32176
2010106E10Rik	36.6818	45.9829	65.3416	50.5047	89.1037	66.1642
2010315B03Rik	1.04918	1.06052	1.19495	2.38681	1.65723	2.11809
2200002D01Rik	251.171	304.624	296.754	327.224	336.073	273.284
2210016L21Rik	7.85046	6.31827	5.37327	6.87366	4.72513	7.974
2300009A05Rik	0.874901	0	5.69863	0.503063	0.546343	0
2310009B15Rik	9.52693	6.88974	9.86354	9.29255	3.46643	8.52699
2310011J03Rik	15.1138	18.9747	0.066779	1.19292	20.3397	0.254914
2310022A10Rik	4.15545	3.3961	2.64474	4.41593	0.99185	3.46719
2310022B05Rik	2.2737	1.11313	1.53801	2.10824	2.45196	1.88839
2310030G06Rik	1.98638	1.80441	1.9148	2.74098	1.58127	2.27569
2310033P09Rik	9.40667	11.9373	14.536	17.3071	9.30222	10.8299
2310057M21Rik	0.611048	0.918959	0.779675	0.489086	0.703414	0.790644
2310061I04Rik	4.94715	5.20595	7.60722	5.041	10.6376	7.35457
2410002F23Rik	2.34513	0.870073666666667	0.884798	1.43564483333333	0.681914166666667	0.505336
2410004B18Rik	3.82724	3.88362	5.44471	3.28636	4.39478	3.53957
2510002D24Rik	4.22433	0.557305	1.40506	4.22076	2.94977	4.13372
2510009E07Rik	1.64212	0.965066	0.945799	2.04712	0.632325	0.858235
2510039O18Rik	11.9267	12.1714	14.4549	15.6313	17.8684	12.9893
2610008E11Rik	2.54088	0.208089	2.61829	3.91565	2.31969	1.90385
2610021A01Rik	2.18453	1.04582	1.7228	2.18218	0.466184	1.30166
2610318N02Rik	2.31172	0.114486	1.87977	2.77424	0.586105	0.90528
2610528J11Rik	19.6429	23.292	26.0125	22.9736	21.0394	27.9646
2700049A03Rik	0.835779	0.561243	0.834969	0.964758	0.426728	0.67791
2700062C07Rik	2.76601	4.0834	2.32972	3.90896	2.05471	3.60905
2700097O09Rik	3.47359	3.12471	0.695041	3.18789	2.14562	2.47031
2810021J22Rik	1.36735	1.30894	1.56871	0.318139	0.816546	1.11111
2810408A11Rik	2.19297	1.45213	2.50246	2.31582	2.72944	3.42918
2810459M11Rik	0.130619	0.285815	0.603494	0.361629	1.16455	0.814535
2900026A02Rik	13.011	28.5461	24.2373	36.4135	41.664	29.0479
3110009E18Rik	2.52153	0.942136	1.42053	1.86163	1.2937	1.01043
3110040N11Rik	4.17518	5.24077	5.98502	5.04826	4.107	5.02172
4833420G17Rik	17.4179	11.5568	12.4647	17.3095	13.6063	14.5904
4833439L19Rik	19.2647806666667	6.40454766666667	19.1432663333333	24.9376	24.0621	21.9093
4921524J17Rik	5.20985	4.89136	2.76235	4.65567	2.30178	3.03099
4930453N24Rik	2.88848	5.4244	2.20908	3.0171	2.25765	4.40722
4930503L19Rik	1.78894	1.39041	1.27104	2.32454	0.466025	0.546124
4930522L14Rik	1.84946	0.889119	0.794612	1.21177	0.318047	0.813711
4930579G24Rik	1.68227	1.53242	0.983877	1.49831	0.545794	1.01802
4931406C07Rik	39.7162	39.0026	43.3002	53.5563	41.249	44.5049
4931414P19Rik	1.43155	0.592664	1.2007	1.48822	1.03896	1.56387
4933427D14Rik	2.31761	0	0.131767	0	0.01792	0
4933434E20Rik	5.47432	4.22644	4.83817833333333	4.98581566666667	3.69491	3.78689
5031439G07Rik	3.35326	2.38618	3.78617	2.57896	1.67417	1.32565
5730409E04Rik	1.34137	0.836065	0	1.22927	0	0.453285
5730455P16Rik	3.5909	3.28879	2.44841	2.58642	0.150583	2.53752
5730480H06Rik	1.2175	1.35421	1.43074	0.938154	0.708967	2.01064
6030458C11Rik	5.13401	3.63703	4.7755	3.61632	4.19615	1.19843
6430548M08Rik	4.03538	3.2732	3.68586	2.53661	1.44849	1.93678
9130008F23Rik	3.76614	5.04419	2.88687	4.3161	1.36705	2.98576
9130230L23Rik	1.00675	0.427429	1.88061	0.503697	0.951343	0.360564
9130401M01Rik	7.84082	6.32642	5.61007	6.22035	3.47921	5.42922
9330151L19Rik	1.95415	1.0209	2.0141	1.81677	0.896418	1.07732
9430015G10Rik	0.532426	0.210457	1.09233	0.800036	0.572843	0.798986
9430038I01Rik	1.72727	2.01259	1.64574	3.1083	2.97279	2.17776
9530068E07Rik	10.908	9.54315	2.17617	9.42955	6.45854	7.11763
9930012K11Rik	0.699703	1.09589	0.515173	0.670757	0.678806	0.437283
9930111J21Rik1	1.14374	1.13261	0.584588	2.70626	0.83079	0.307756
9930111J21Rik2	2.86552	1.60237	1.63523	2.46363	1.22264	1.29381
A130051J06Rik	0.473791	0.713985	0.470335	0.298933	0.953189	1.36956
A1cf	5.74565	4.82388	4.39696	9.8385	8.54605	12.776
A430005L14Rik	5.43016	5.31527	3.76492066666667	4.50752633333333	3.97245	4.32369866666667
A430033K04Rik	0.094843	1.50211	0.045854	2.21699	1.05047	0.075318
A4galt	0.15941	2.22985	2.2578	0.074501	1.04151	0
A630001G21Rik	2.42101	0	0.299635	1.65627	0	0
AA467197	25.0210753333333	24.4780483333333	6.01429166666667	38.3091	28.4466856666667	14.8024303333333
AA986860	8.81112	10.0348	6.52756	53.9244	10.7646	8.28922
AB124611	1.83064	3.21623	1.89419	2.79505	0.101451	0
AI467606	7.51695	4.01274	5.02158	8.09386	1.72934	2.61002
AI597479	0.639618	3.05465	3.0091	3.52328	2.52252	1.58962
AI661453	8.82512	5.70913	6.94237	5.85184	3.52377	8.31093
AI837181	12.0142	12.523	11.2923	14.8812	13.8847	12.148
AI987944	1.79918	1.51391	1.50259	1.45099	2.21721	0.962917
AK157302	2.85207	3.0943	4.41476	3.0598	4.36019	2.32773
AU022252	1.64407	0.782147	1.16468	1.71145	0.903282	1.55104
AU040320	7.53392	10.1763	16.1775003333333	11.9324663333333	14.6804656666667	15.1426453333333
AU041133	0.047261	0.617183	0.428078	1.47447	0	0.068092
AW146154	1.66217	0.765398	1.46923	1.99627	1.18215	1.53818
AW209491	1.71085	1.01158	2.1284	1.28001	0.902336	1.61265
AW554918	0.914449	0.859886	0.601726	0.525799	0.689591	0.532734
Aaas	5.85116	6.18423	5.82288	5.20125	2.75564	3.53274
Aacs	10.4214	7.29648	5.61641	10.6776	4.5879	4.99836
Aadac	1.72599	3.00368	52.6042	1.87558	6.45477	7.94941
Aagab	10.1797	1.74188	10.3265	2.33176	7.44303	3.861
Aak1	2.10808	0.7339	1.15123	0.616415	0.855022	0.450701
Aamdc	5.99878	3.41582	3.82235	3.53985	6.02947	4.19383
Aamp	23.1763	22.5159	18.937	28.8	26.8006	26.9587
Aar2	8.00173	7.98485	6.93366	7.97895	6.98102	6.64616
Aars1	11.6068	10.6279	11.6445	12.268	15.3384	16.022
Aars2	3.34074	3.11731	2.72256	2.88504	2.09333	3.18622
Aarsd1	12.4594	10.7689	11.2877	11.5099	5.03303	9.12189
Aasdh	0.339709	0.258402	0.483077	0.615632	0.155233	0.431298
Aasdhppt	3.43741	4.25592	5.50392	4.29444	2.21619	3.33407
Aatf	11.8865	10.7408	9.71595	6.68811	4.3957	9.7373
Abat	10.1576	8.83023	2.46249	5.53245	2.04305	13.5995
Abca1	7.17984	7.05154	10.9325	6.45768	13.0903	8.27244
Abca2	1.70117	1.09629	1.11361	2.36393	0.843697	1.18446
Abca3	3.81294	2.82489	2.68508	4.05791	4.84045	3.36414
Abca7	2.5892	2.70658566666667	2.17836666666667	3.42711266666667	3.04733966666667	2.65260466666667
Abca8b	0.412077	0.286793	0.071644	0.642665	0.349182	0.657219
Abcb10	12.5962	15.2894	13.9148	16.0361	17.5881	14.8233
Abcb1a	107.848	53.5069	83.4916	134.616	98.7628	189.086
Abcb1b	4.07225	2.22366	3.3712	1.42076	1.36575	3.83022
Abcb6	8.52463	6.70596	6.39301	10.2049	8.54565	7.68691
Abcb7	4.12987	4.23115	5.5633	4.80441	2.11232	3.3692
Abcb8	6.21113	7.49594	9.5315	6.39963	8.20025	9.94448
Abcb9	2.16983	1.64363	4.77902	1.82462	3.24337	2.9581
Abcc1	3.10102	2.43355	1.89265	2.12508	0.713044	1.52312
Abcc10	1.06338	0.870385666666667	0.823533	1.36741	1.52251933333333	1.41764
Abcc2	15.8481	12.878	26.2011	19.0173	46.2042	51.2932
Abcc3	6.88219	6.76896	11.2991	9.74979	6.94499	18.3803
Abcc4	1.52106	0.868873	0.63149	1.52082	0.315298	0.557141
Abcc5	1.88893	0.539406	1.77809	0.342005	0.830712	1.50188
Abcc6	1.28148	1.12844	1.46695	1.45524	2.24975	1.71362
Abcc9	2.09632	1.29958	0.091297	1.12592	0.506444	0.129663
Abcd1	8.35717	8.07491	21.5797	13.2119	23.4069	17.4921
Abcd3	27.3197	30.5342	45.0236	50.5968	27.4307	35.6835
Abcd4	8.05147	10.4992	6.81938	12.2625	14.1266	15.2581
Abce1	22.5401	18.0217	21.5944	12.7158	7.20505	13.5855
Abcf1	31.2901	29.4806	33.6267	30.264	27.286	33.4203
Abcf2	12.9155	11.384	13.498	13.2737	6.89533	9.58963
Abcf3	11.7032	9.60972	10.0576	8.55368	11.0161	9.1953
Abcg1	3.42546	2.06191	1.51604	1.3799	0.894036	0.647824
Abcg2	17.7248	12.2393	7.81263	27.3609	11.2586	17.9036
Abcg3	0.969312	0.386965	0.669334	1.4402	0.196032	0.778068
Abcg5	39.9171	35.1534	51.924	52.2897	70.747	47.985
Abcg8	17.8172	15.5688	20.5934	22.8327	36.5089	28.4608
Abhd10	3.64201	2.54976	2.99983	1.38132	1.83525	2.17281
Abhd11	6.2094	4.83737	10.4858	7.35836	7.26368	5.8515
Abhd12	53.9728	48.9284	34.6107	30.7199	76.379	64.7299
Abhd13	4.35385	4.85346	4.73236	4.36841	4.67517	0.289525
Abhd14a	2.8279	2.64533	3.68001	2.7564	1.80414	3.80588
Abhd14b	3.19282	3.10157	9.14045	1.93306	2.79612	10.4239
Abhd15	0.28805	0.295336	0.054178	0.845164	0.354541	0.368789
Abhd16a	17.5192	13.494	29.6626	22.7075	27.335	24.9341
Abhd17a	13.506	15.0267	23.7874	21.9603	17.5125	20.1345
Abhd17b	6.27981	6.76776	6.00901	5.84128	14.6914	4.80931
Abhd17c	8.27002	7.39052	7.27409	6.91455	7.01682	6.77436
Abhd18	3.26486	1.98922	2.4525	2.98437	2.54039	3.50752
Abhd2	20.362	86.664	49.3246	55.3742	100.13	79.8849
Abhd3	7.9436	9.27611	8.03111	10.0979	9.09724	8.57773
Abhd4	3.80355	3.73705	5.23755	7.52307	5.16486	4.03607
Abhd5	7.26578	7.42635	8.35554	10.1763	10.2614	8.46495
Abhd6	16.8777	12.7967	22.0619	21.8402	22.4897	19.6502
Abhd8	5.27514	3.41538	2.77837	6.06139	2.04861	1.37234
Abi1	2.20321744444444	1.76851	2.06248133333333	2.33316477777778	1.85280866666667	1.87958611111111
Abi2	0	0.702162	0.253736	1.17642	0.309078	0.346929
Abi3	2.50782	1.38437	0.988162	2.78143	1.43636	1.10562
Abi3bp	1.46886566666667	0.825745333333333	0.044116	1.80488	0.357474666666667	0.206568666666667
Abitram	2.85551	0	0.148071	1.95458	1.21666	0.157562
Abl1	2.91834	2.17842	1.62803	3.42993	2.72352	1.85754
Abl2	3.99144	3.84496	2.77146	2.5447	1.1451	1.59596
Ablim1	2.93841814285714	1.93594528571429	2.85463571428571	3.90901928571429	2.67911542857143	1.10636714285714
Ablim2	0.43254	0.60585	0.151211	1.02592	0.670852	0.327299
Abr	3.58768	3.88402	5.75265	5.108	5.78964	7.96722
Abracl	57.0385	74.5501	50.8653	13.5914	44.2322	54.6056
Abraxas1	1.27946	0.956268	1.33857	2.18308	0.315773	1.06641
Abraxas2	2.78948	5.73785	12.956	2.3125	6.43368	2.83754
Abt1	8.71446	9.97372	6.59791	6.80948	4.74547	5.26123
Abtb1	10.0427	4.32856	6.91392	8.61936	6.06193	9.65214
Abtb2	1.10847	0.597197	0.555354	0.539206	0.101662	0.048379
Acaa1a	25.7336	29.8472	34.4753	38.1024	31.9222	36.3611
Acaa1b	6.36411	7.64276	15.0233	10.3598	13.0245	8.05055
Acaa2	63.7713	48.9042	100.188	56.8807	35.6502	65.9237
Acaca	2.84518	1.46587	1.20297	2.42755	1.4283	1.19428
Acacb	2.22797	1.90548	1.49248	2.75009	1.01723	2.01699
Acad10	0.566955	0.861061	1.22552	0.823942	0.423501	0.854876
Acad11	8.95583	11.8951	15.2537	10.346	14.6495	14.4061
Acad12	1.33417	1.04446	1.30682	0.581805	1.57185	1.87548
Acad8	6.20594	7.07986	6.24371	7.09809	5.51878	7.38682
Acad9	6.4685	7.3421	7.22469	6.80074	4.91276	6.58555
Acadl	98.0432	134.782	111.687	74.0267	46.7268	111.992
Acadm	60.8822	59.7629	74.9502	69.9181	73.6912	67.8882
Acads	22.766	21.9988	19.9748	42.392	33.5677	33.3688
Acadsb	3.05029	1.901	2.83549	0.787671	0.146947	2.45018
Acadvl	45.3334	44.655	59.6897	37.9241	33.6061	49.5276
Acap1	9.12932	6.79683	4.61539	11.224	1.7463	2.14226
Acap2	4.63779	2.51082	5.74746	4.19708	6.23921	11.5483
Acap3	1.8719	0.986471	1.17639	2.41893	2.52692	1.62983
Acat1	18.7556	30.4257	42.9141	21.7001	24.6924	33.1991
Acat2	8.39768	7.80441	5.97105	6.89423	3.34901	5.67875
Acat3	1.59291	1.4296	1.22382	1.11159	0.875284	1.05254
Acbd3	7.89355	8.7219	6.79874	9.91274	7.01938	17.2632
Acbd4	1.63796433333333	1.85855866666667	4.56292933333333	4.02013866666667	3.94942	3.43861833333333
Acbd5	1.73712	2.99525	2.70872	1.85667	3.45343	1.79208
Acbd6	9.00805	7.3544	7.01369	2.15648	5.70598	6.22809
Accs	0.670981	0.727102	0.553719	0.97862	0.511404	0.698814
Acd	8.29984	5.94685	5.57846	8.28491	4.61504	4.84572
Ace	22.1130796666667	25.5356	64.9102496666667	38.7818996666667	86.0529413333333	75.9114
Ace2	143.851297333333	144.364447333333	188.758088666667	158.726	237.399028666667	162.193334333333
Acer1	2.17007	2.63351	1.75905	4.77486	1.73992	5.73604
Acer2	1.56156	0.769442	0.586073	1.46363	0.550982	0.480581
Acer3	1.95654	2.76225	1.16874	1.59479	2.09403	2.3061
Ache	1.76341	0.727589	0	0	0.209437	0.76446
Acin1	3.76123	3.36618128571429	4.76496842857143	4.11072128571429	3.08308442857143	4.00301657142857
Ackr1	2.69151	1.07236	1.15394	0.029444	0.057499	0.069714
Ackr3	1.92993	1.33506	0.997403	0.364145	0.28698	0.283059
Ackr4	0.151758	1.84394	0.082128	0.514957	0.046163	0.044194
Acly	8.26945	4.54566	6.22681	7.47504	3.12321	7.28904
Acnat1	2.32479	0.842068	2.48798	2.4071	2.25511	3.01405
Aco1	27.0503	23.1989	58.8724	38.7608	52.4678	69.9721
Aco2	165.519	206.08	266.944	161.957	162.263	164.657
Acod1	0.96521	0.516289	0.291577	1.85843	0	0.030236
Acot1	1.77906	0.461395	1.65571	0.709555	0.595374	4.00456
Acot11	3.63825	1.2559	6.79077	4.59484	2.00314	3.88481
Acot12	3.50842	3.79112	7.38543	1.36013	12.9485	16.1282
Acot13	25.581	49.6829	31.0826	23.5061	31.1748	10.0244
Acot2	3.38247	3.46861	6.13049	4.02588	1.66239	0.582357
Acot4	3.57738	2.50587	4.72262	4.92263	3.54919	3.01944
Acot6	1.39647	0.434071	1.69927	0.578171	0.490819	0.42634
Acot7	8.78726	17.373	9.71752	7.48257	8.03455	8.40403
Acot8	11.6966	10.9112	9.82034	10.0952	12.4877	9.13156
Acot9	27.9538	23.5338	19.4888	22.7754	15.8131	15.9561
Acox1	32.9468316666667	34.1077146666667	49.5173	42.2585696666667	57.2781	55.3827266666667
Acox2	2.41738	2.54057	6.55782	3.01358	2.13862	5.22287
Acox3	2.17575	3.43718166666667	2.33424866666667	4.52308066666667	3.94985433333333	2.97224166666667
Acp1	9.9635	11.2144	10.7616	8.89664	2.14462	11.9228
Acp2	7.67456	9.57938	10.9376	12.0701	11.6489	2.88622
Acp3	2.14699	0.963703	0.387023	0.411376	1.29307	1.04231
Acp5	21.4534	17.9998	18.1745	24.694	14.538	12.8626
Acp6	15.3733	22.9508	23.1384	23.6551	29.4237	29.6327
Acrbp	0.827743	0.60041	0.591422	0.875138	0.377748	0.723499
Acsbg1	1.7205	0.87633	1.47313	1.8594	1.28079	0.850835
Acsf2	10.6476	11.8638	8.1935	18.7833	15.1505	24.5042
Acsf3	6.18032	6.76668	11.9761	8.2961	10.381	9.51835
Acsl1	8.41528	6.05157	10.518	5.29161	4.98973	5.41598
Acsl3	5.33602	2.72142	4.98319	3.38369	2.38847	3.62024
Acsl4	1.10345	1.47661	0.249357	0.426652	0.288636	0.249014
Acsl5	290.557	375.794	616.327	306.204	643.233	590.79
Acsm3	1.42328	1.01032	0.169193	0	0.46023	2.09287
Acsm5	0.338581	0.761417333333333	1.24261433333333	0.06995	1.3009	0.565413666666667
Acss1	20.4981	6.96786	10.5957	10.0741	6.25298	12.2783
Acss2	9.41873	7.5978	7.11192	8.24553	5.61672	10.3469
Acta1	13.959	1.09081	1.55275	8.74177	3.449	1.93202
Acta2	202.284	196.968	6.26439	153.513	48.6708	36.2537
Actb	356.022	253.332	386.499	387.233	327.592	291.898
Actg1	79.0319	68.3635	72.6108	61.3054	63.7341	41.604
Actg2	168.815	158.956	3.67055	126.847	61.1101	24.3124
Actl6a	16.3142	13.0457	17.1673	13.9558	9.31635	10.4821
Actmap	0.283797	0.254798	0.526288	0.522838	0.328138	0.609453
Actn1	11.0604	9.0875	7.99149	7.84162	3.63179	6.9213
Actn2	0.594419	0.356824	0.241778	0.653583	0.519069	0.359708
Actn4	45.5232	76.3055	60.0234	78.7071	81.0003	72.1113
Actr10	11.8679	13.3783	12.2324	11.9153	11.3427	12.5478
Actr1a	18.9854	19.9685	20.7029	16.8773	24.4893	17.282
Actr1b	13.4872	10.7091	24.6129	11.5032	24.6316	17.1185
Actr2	95.8031	92.672	85.1697	93.4309	68.4544	79.6058
Actr3	34.4703	55.3107	56.0908	62.5692	57.3226	58.0134
Actr5	2.13579	1.50805	3.25738	3.2083	1.53131	1.61925
Actr6	2.94303	2.18905	1.88026	2.53015	1.09673	1.70925
Actr8	8.56304	6.77991	7.92687	8.70878	4.58082	6.54693
Acvr1	1.25652833333333	1.09838266666667	1.02220966666667	0.789638	1.48225266666667	1.33187566666667
Acvr1b	5.99719	2.54127	4.48799	9.24457	20.6316	6.26993
Acvr1c	1.03213	0.469063	0.351803	1.12194	0.570019	1.3169
Acvr2a	6.04812	2.22292	8.26645	3.51864	8.80124	8.84439
Acvr2b	1.28531	0.55576	0.5228	0.697462	1.1698	0
Acvrl1	2.32174	0.797843	1.09938	2.05126	1.12769	0
Acy1	22.7910496666667	30.3228	53.4638023333333	18.2781053333333	37.4907283333333	33.7456313333333
Acy3	14.7727	24.5598	40.7488	17.0248	34.3918	25.3685
Acyp1	6.44628	4.84136	4.3659	6.19209	2.58366	5.1505
Acyp2	2.1394	2.38561	0.680805	2.39256	1.2908	1.15712
Ada	134.712	83.5685	108.957	178.2	500.333	260.466
Adal	0	0	0.386429	2.11933	0	0
Adam10	10.7679	9.88915	20.2433	33.2324	25.8383	12.529
Adam15	3.18804	2.6586	2.13869	1.94997	2.514	2.31461
Adam17	9.16647	6.48854	6.93536	8.58597	5.20099	4.42173
Adam19	5.1624	1.48771	2.38589	4.88554	1.19996	1.26991
Adam9	12.5808	10.572	7.87204	9.57207	5.67787	8.04725
Adamdec1	16.8138	6.15646	10.9211	14.7352	9.65307	13.5789
Adamts1	3.76513	4.41691	1.23581	0.808522	0.252461	0.231179
Adamts15	5.64953	0.705202	2.91871	1.82037	2.26537	1.94111
Adamts4	1.39357	1.09748	0.100197	0.082849	0	0
Adamts8	0.952047	0.939426	0.134354	0.814757	0.13996	0.105521
Adamts9	1.90298	0	0	0	0	0
Adamtsl4	0.974957	0.718205	1.12109	0.692123	0.245873	0.209051
Adamtsl5	1.61941	1.42034	0.688048	2.30173	2.45192	2.15602
Adap1	25.9979	73.5225	78.0512	82.8639	114.308	82.6456
Adap2	9.68879	6.91136	12.8777	12.1404	10.6796	12.1605
Adar	6.0365	4.08709	8.50612	6.7253	7.3625	5.82015
Adat2	1.489	1.97841	1.56211	1.39154	0.577543	1.261
Adat3	1.47815	1.30221	1.02061	0.367802	0.705061	0.718051
Adck1	1.04651	1.05792	0.754929	0.731896	0.964059	0.90033
Adck2	3.43312	3.33492	3.44093	3.3014	4.31644	3.43184
Adck5	6.66166	2.20938	3.58681	9.33961	13.0148	8.33242
Adcy4	0.887907	0.432349	1.33076	0.769443	0.369134	0.390421
Adcy5	2.20406	0.986245	0.307878	0.909446	0.837669	0.449032
Adcy6	20.6112	16.9762	21.0252	17.7682	28.9824	30.2099
Adcy7	1.15813466666667	0.643097	0.820351333333333	1.24555	0.416438	0.35904
Adcy8	1.99442	3.9222	0.200136	3.57501	4.19666	3.28622
Adcy9	1.19028	0.007785	0	0.949574	0.786939	0
Add1	3.69837733333333	3.06357016666667	4.92055883333333	4.8388	7.72054	4.74427266666667
Add3	9.02332	7.64912166666667	9.06457	12.6209026666667	7.58856433333333	12.2007
Adgra2	1.56214	0.393476	0.152741	0.32849	0.451745	0.025633
Adgra3	6.28047	2.95804	6.17664	6.9256	4.22268	3.65599
Adgrd1	1.79625	2.13824	0.887028	1.44652	2.0987	1.67112
Adgre1	0.659432	0.397899	0.456645	0.87125	0.199184	0.454779
Adgre5	2.40913	1.21141	1.32992	3.12193	0.988679	1.30665
Adgrf5	1.68397	1.28586	0.9466	1.60009	0.812478	0.326562
Adgrg1	0.936905	2.16785	2.34734	1.70372	0.430387	2.34817
Adgrg5	3.64739	1.19578	1.65403	2.40639	1.76743	0.653412
Adgrg6	1.92248	1.11169	0.305521	1.75012	0.250909	0.244469
Adgrg7	48.706	47.2534	55.0496	49.2332	53.0316	54.9138
Adgrl1	1.55565	1.35049	0.999045	2.28431	0.874848	0.586504
Adgrl4	1.26498	1.00055	1.32847	1.79981	0.827834	0.203529
Adh1	30.8094	26.3221	212.099	18.286	49.2223	26.2298
Adh4	0.708739	0.809332	4.00783	0.538465	2.1894	2.84075
Adh5	29.0029	27.4278	40.1619	25.3465	26.6603	26.7923
Adh6a	24.9181	53.7348	169.195	6.27414	75.5184	31.3505
Adi1	10.0163	8.23136	6.89121	7.27307	4.54591	11.5513
Adig	1.84651	0	0	0.640157	1.27045	0.126761
Adipoq	17.6292	7.36385	0	9.55922	7.63298	4.091
Adipor1	23.3215	25.0002	21.8382	25.4058	24.3375	23.0617
Adipor2	15.3157	23.1596	21.4658	12.393	20.1241	13.0538
Adissp	3.23384	3.3027	3.36256	2.28208	2.23701	2.6217
Adk	22.2758	18.2713	17.1541	25.9466	19.6754	21.2135
Adm	6.40156	2.44789	3.60709	3.23577	4.91175	1.07695
Adm2	0.800982	0.166679	0.235696	0.381294	0.575649	0.735475
Adnp	9.08704	5.91865	1.38275	5.62599	6.78787	6.37619
Adnp2	5.03709	2.52781	2.95811	4.06877	3.03376	2.93168
Adora2a	1.61445	1.00386	0.684916	1.27955	0.600268	0.621729
Adora2b	0.651721	0.408154	0.787753	0.251924	0	0.5973
Adpgk	4.20654	2.8198	5.35874	5.32153	2.90344	4.70618
Adprh	19.2831	19.8956	19.2251	23.3993	16.1079	6.75995
Adprm	15.3761	9.88653	21.7744	15.4962	17.6921	18.2802
Adprs	7.82968	3.1963	4.06381	4.18952	5.06513	2.86816
Adrb2	3.37973	0	1.16587	2.35465	0.09466	0.24318
Adrb3	1.38051	0.608134	0.029318	1.04224	0.588563	0.114747
Adrm1	35.0051	36.8201	42.8896	35.6864	29.2401	40.2145
Adrm1b	5.07846	17.4212	21.3194	15.7147	16.9354	17.957
Adsl	6.11753	5.42269	7.10029	4.80565	3.38953	6.25079
Adss1	0.55097	0.315847	0.500147	0.694365	0.0670945	0.309515
Adss2	48.7947	44.247	64.4431	30.109	44.8066	43.4408
Adtrp	8.04970433333333	12.2978743333333	8.50163	10.3868513333333	9.13490833333333	12.0229913333333
Aebp1	2.7805	0.58503	0.544799	1.11676	0.576641	0.778327
Aebp2	3.34424	2.30764	2.88009	2.75292	1.54079	1.35077
Aen	1.59157	1.43938	1.22703333333333	0.260708333333333	0.119470333333333	0.4971
Afap1	1.41206	0.927458	0.247143	0.849825	0.289698	0.286316
Afap1l1	1.61678	0.881971	1.11054	0.961845	0.588085	0
Afdn	3.41948	3.26919	2.7016	3.28059	2.97641	3.25628
Aff1	8.26551	6.32407	2.295	3.61072	2.01554	6.78028
Aff3	1.87245	1.5495	0	0.706246	0.122438	0
Aff4	13.8114	12.8407	12.4558	9.3306	8.07272	9.76728
Afg1l	3.1534	4.16444	3.9544	3.29693	4.27286	4.43479
Afg2a	1.61587	1.64846	0.866574	1.27521	0.123167	0.924185
Afg3l1	7.01046	6.77559	5.92461	6.15605	6.59384	7.49694
Afg3l2	27.2203	27.2478	37.3281	30.3496	40.9749	37.2694
Afmid	0.776953	1.36738	2.07318	0.52969	4.50246	0.146442
Afp	0.495214	0	3.10854	0.197704	0.129529	0.100319
Aftph	8.38677	6.47338666666667	7.79085	8.81438866666667	8.80823766666667	7.59846933333333
Aga	3.11264	3.26274	3.14704	3.27985	2.19527	3.08678
Agap1	2.14557	2.00464	1.67748	2.35275	2.32652	2.035
Agap2	3.06262	1.44399	1.31662	3.1475	0.753689	0.630241
Agap3	4.25425	2.43733	3.06642	3.20835	2.66684	3.29029
Agbl5	0.549952	0.337416	0.446963	0.591239	0.493245	0.5976
Agfg1	4.14517533333333	2.86641766666667	5.77581866666667	3.19035833333333	3.56354	3.40298733333333
Agfg2	1.0925	1.99846	1.49774	0.831201	0.719925	0.953843
Aggf1	16.1881	17.1336	18.3407	16.9745	14.87	15.4484
Agk	2.05868	0.807549	0.944019	2.45478	1.34157	1.64566
Agl	0.974283	0.701809	0.600526	0.767573	0.880069	1.00026
Agmat	4.68361	4.67079	15.28	3.00962	3.14262	6.35952
Agmo	8.66746	10.1672	21.1206	9.87188	23.4593	17.2866
Ago1	4.1483	1.20221	1.20972	1.87011	2.47024	1.80349
Ago2	11.1094	2.80164	10.0964	9.99654	8.96834	9.17654
Ago3	1.37878	0.995662	1.0131	1.23432	0.745124	0.835473
Ago4	1.5677	0.816568	0.599602	1.77675	0.982614	1.14757
Agpat1	8.28192	11.5836	13.7161	13.1641	17.6751	13.8417
Agpat2	43.8574	65.8188	31.2972	79.1012	76.6474	65.275
Agpat3	2.60929	2.76805	9.25665	2.25871	4.37217	4.1942
Agpat4	21.5557	7.59493	13.2377	10.0984	8.30269	10.5991
Agpat5	2.88154	2.62076	2.49442	1.58504	1.10822	2.15889
Agps	9.46038	6.72868	7.92997	5.11351	3.81618	4.07709
Agr2	186.907	194.4	242.845	283.201	123.351	407.846
Agr3	0.435053	0.28697	1.55521	0.098756	0.084044	0.882631
Agrn	5.45079	6.09459	9.99143	7.37884	13.3352	9.87947
Agt	2.85758	0.964764	1.04535	2.41461	0.873015	2.98477
Agtpbp1	0.706506	1.19999	1.02822	1.51399	0.3178	0.247553
Agtrap	0.40893	3.55816	2.78545	4.62814	2.95656	4.02722
Ahctf1	6.84999	6.09059	8.00883	6.17142	4.10057	4.39868
Ahcy	39.0808	33.7064	54.0479	26.4544	22.4312	30.5269
Ahcyl	24.1866	21.2887	0	16.3887	15.0911	30.0577
Ahcyl1	14.2078	15.7427	30.2668	7.83838	15.4834	8.76843
Ahcyl2	5.69994483333333	4.28017533333333	6.86262066666667	6.54478	5.46632166666667	8.25254083333333
Ahdc1	1.2665	0	1.08878	1.75188	1.22614	0.875777
Ahi1	1.34468	0.894413	0.458997	0.894753	0.236638	0.303016
Ahnak	3.32737	2.88235	2.20551	2.62128	3.0314	1.85976
Ahr	2.75567	2.11173	2.38027	2.33515	2.05944	1.91887
Ahsa1	35.9381	40.8501	42.0116	28.6462	19.6239	29.3246
Ahsa2	1.43616266666667	2.31792	2.22018266666667	1.44398866666667	1.54873733333333	1.63282
Aicda	6.58438	1.80107	4.51694	2.09842	0	0.0332
Aida	6.19685	3.10178	5.09202	2.661	0.204814	3.45547
Aif1	5.3642	8.00108	4.21928	8.22074	3.21268	2.62336
Aifm1	19.842	22.9757	31.4186	23.4878	22.7151	25.5679
Aifm2	1.49499166666667	1.62360766666667	1.72025833333333	2.25758933333333	1.36714	1.94756666666667
Aig1	3.61790733333333	8.21770966666667	7.84055166666667	7.93408766666667	7.24679	8.38914966666667
Aim2	3.49012	2.95129	1.01758	3.58079	0.722915	1.14124
Aimp1	52.9451	64.5001	63.7269	47.7166	41.4879	53.9073
Aimp2	6.95787	8.44865	8.41078	3.152	3.49942	4.76196
Aip	7.04361933333333	4.92084733333333	4.8452	8.11279533333333	5.34615666666667	6.53151966666667
Ajuba	0.927287	0.358119	0.456307	0.898429	0.521853	0.487186
Ak1	1.72765	1.07596	0	1.83789	0.745235	0
Ak2	70.5437	90.4079	117.507	59.3594	71.0226	72.9345
Ak3	4.32008	3.55883	6.17021	3.94879	39.8106	41.5653
Ak6	8.37072466666667	10.5783013333333	7.86066566666667	6.67946766666667	4.62003533333333	6.70308
Akap1	10.8332	8.87299	12.6325	9.14095	7.91647	11.9532
Akap10	3.98051	2.2275	4.61037	3.20803	3.34777	1.72526
Akap11	3.9404	4.76438	3.86877	4.37546	2.26342	4.25432
Akap12	8.53589	8.39224	1.43878	3.01173	0.745438	0.343244
Akap13	5.7117	3.14398	3.7022	6.01382	1.7892	1.61233
Akap17b	0.656921	0.447061	0.600707	1.24656	0.743089	0.422656
Akap7	5.56275	4.29386	4.95984166666667	8.03828133333333	7.22503	8.41303
Akap8	20.9991	14.6893	11.5485	17.2506	6.96086	9.20378
Akap8l	9.49081	6.27719	6.77923	11.6327	6.82817	8.48464
Akap9	16.8749	12.8772	18.1251	13.773	14.1238	18.2646
Akip1	3.97024	7.06048	3.0947	8.6037	3.53202	6.53188
Akirin1	32.7111	35.8988	8.25452	26.2825	8.97218	7.67611
Akirin2	8.22442	7.05837	6.75263	7.9189	6.17908	6.67884
Akna	11.0083	6.10174	5.01876	8.34589	1.79097	1.98263
Akp3	0.412164	0.230616	1.38129	0.373071	0.357734	0.364222
Akr1a1	139.185	131.125	128.065	147.503	171.605	159.671
Akr1b1	25.3966	23.155	13.611	23.4533	9.20325	17.8148
Akr1b10	3.72892	3.75836	3.45903	3.00326	1.81009	1.8536
Akr1b7	71.5874	74.3222	240.883	86.826	79.7746	49.8588
Akr1b8	22.91	27.191	32.639	8.44508	5.08603	30.0951
Akr1c12	60.2782	56.8945	53.5249	56.8042	51.9274	91.674
Akr1c13	44.5603	51.863	58.2615	38.1198	36.9167	92.2996
Akr1c14	4.39672	4.13987	0.400523	15.9493	4.56301	5.84225
Akr1c19	28.1303	17.041	32.9137	21.2698	21.5869	99.0346
Akr1e1	6.62853	6.29658	6.18615	6.87795	5.40276	8.58041
Akr7a5	21.0419	29.1912	37.1752	23.1828	33.8336	33.8902
Akt1	48.5907	24.5673	50.8529	34.121	26.285	34.9945
Akt1s1	1.80916122222222	1.62848733333333	1.70979311111111	1.78346266666667	1.56354377777778	2.42027833333333
Akt2	8.84183	5.62165	5.81955	6.63985	4.48959	5.40436
Akt3	0.519405	0.36121	0.991525	0.717904	0.11659	0.294396
Aktip	2.06578	1.97033	2.19001	2.56457	1.87343	2.44066
Alad	9.85013	12.4516	14.413	12.7386	13.9336	12.9383
Alas1	8.15966	12.1921393333333	8.38397866666667	10.2725296666667	13.5090393333333	10.6435076666667
Alcam	6.54497	4.34503	5.03804	3.76513	3.27253	3.91678
Aldh16a1	5.36727	9.83678433333333	13.6418276666667	7.23096866666667	11.9616	10.2917213333333
Aldh18a1	4.10911233333333	3.55839566666667	6.18938766666667	5.15060966666667	5.92625566666667	8.49150966666667
Aldh1a1	48.5131	38.0941	31.1787	81.7453	38.6239	102.176
Aldh1a2	1.83189	0.779578	1.14386	1.2867	0.722224	1.02926
Aldh1a3	4.53215	2.06594	3.5877	2.45874	1.02981	0.882526
Aldh1a7	15.3722	13.2485	9.32227	14.8801	12.0149	23.2504
Aldh1b1	255.972	246.083	203.725	305.902	267.541	376.748
Aldh1l1	16.5385	18.6012476666667	15.8504866666667	20.667	27.4377406666667	21.5603523333333
Aldh2	10.7581	11.0518	9.2001	12.9697	9.81269	11.3493
Aldh3a2	15.9142623333333	16.1742206666667	23.1955383333333	19.2229913333333	19.4005753333333	23.5070813333333
Aldh3b1	9.74358	10.0681	15.0975	24.5221	20.8786	25.2888
Aldh4a1	15.5336	40.2929	42.2226	35.6448	68.3759	51.1963
Aldh5a1	3.67912	3.83446	3.9799	2.84755	3.70866	6.43067
Aldh6a1	7.31619	5.48481	5.91306	6.97791	4.82716	2.55603
Aldh7a1	1.08714	1.04264	0.80506	1.49957	0.666162	1.26338
Aldh9a1	130.207	166.646	139.394	159.253	162.821	197.115
Aldoa	44.1911	44.2059	40.6238	40.9457	35.5536	37.5384
Aldob	689.613	791.508	1061.32	701.691	736.557	695.856
Aldoc	2.07386	0.906372	0.847185	1.27463	1.8077	2.39221
Alg1	4.31946	3.42855	3.89131	4.14814	3.50519	3.52193
Alg11	2.11852	1.96576	2.35228	1.83959	1.62098	2.14889
Alg12	6.05147	7.34319	7.09751	6.8754	5.0619	5.88207
Alg13	0.693149	1.14801	0.611735	1.57016	0.486888	1.51989
Alg14	3.27547	4.28373	3.63499	0.881624	2.47914	1.16225
Alg2	6.01713	6.71809	4.6601	0	0	5.43117
Alg3	2.57261	4.73245	5.61064	2.05565	3.13615	4.82474
Alg5	15.324	17.4567	22.2405	16.377	21.6064	19.1008
Alg6	1.28779	2.54561	2.88847	2.1219	2.35546	1.44799
Alg8	5.41479	6.1176	6.82841	2.94955	3.34187	5.13694
Alg9	7.32748	4.63588	6.48413	3.03634	4.60276	3.72918
Alkbh1	1.02458	0.541224	0.588744	0.458747	0.346725	0.32372
Alkbh2	3.35127	1.64494	3.98699	3.0013	0.984274	1.82412
Alkbh3	9.5172	11.5141	9.87014	10.606	8.51189	10.4743
Alkbh4	2.68229	1.2939	3.15059	0.494598	0.61655	0.231828
Alkbh5	16.809	16.5427	16.3089	17.1939	0.650448	15.1469
Alkbh6	5.67111	5.21198	5.52652	5.69754	5.00201	2.34576
Alkbh7	4.03646	3.86852	3.26602	6.39312	6.20003	7.52771
Alkbh8	1.15549	1.35912	0.703742	0.92203	0.49241	0.99607
Alox5	0.511892	0.48159	0.778706	0.488121	0.424838	0.474658
Alox5ap	3.45658	2.6942	2.45328	1.87041	1.36517	1.47547
Aloxe3	0.81065	0.368683	1.62179	0.059452	0.153093	0.095563
Alpi	92.7492	114.075	143.97	96.1286	245.037	171.342
Alpk1	3.55779	0.092552	0	0	0	0.027745
Alpl	1.50903	0.514897	1.20944	0.723084	0.183918	0.181457
Alppl2	0.241827	0.485241	0.52749	0.156102	0.830177	1.13725
Als2	1.43441766666667	1.52609933333333	1.66848566666667	2.30758	4.01698166666667	3.14532933333333
Als2cl	3.73238	2.34881	1.65647	2.07289	2.05372	2.18008
Alyref	12.6687	14.5856	13.9169	9.29546	6.61317	10.7741
Alyref2	0	3.208	6.348	0	4.2303	0
Amacr	4.12803	5.08339	7.49014	4.67687	5.97668	6.62993
Ambra1	2.51323	2.04349	1.99046	2.71322	2.35211	2.19153
Amd1	7.1506	12.5557	22.9813	10.1167	6.68925	11.0334
Amd2	6.23264	3.68954	6.16252	3.56427	2.55646	0
Amdhd2	11.7318	14.6418963333333	14.6614	14.1854406666667	18.3112083333333	15.4121396666667
Amer1	1.02027	0.735061	0.910066	1.09358	0.590024	0.823265
Amfr	17.862	16.597	18.8673	41.9746	37.5214	38.8918
Amigo2	2.37563	1.27461	0.786154	1.36868	0.222741	0.294533
Ammecr1	2.51934	2.30727	1.69156	2.07342	1.15787	2.23672
Ammecr1l	1.99258	6.42302	6.23334	5.79714	7.08014	3.58579
Amn	58.9779	75.8433	65.3649	81.5337	149.034	99.8896
Amn1	1.83616	1.45568	1.73124	1.8957	1.85347	2.01687
Amot	2.59382	2.68445	1.09842	2.24342	1.7166	0.838132
Amotl1	1.88765	1.00813	0.576023	1.04029	0.406281	0.245893
Amotl2	2.75694	0	2.40168	2.65188	2.77842	2.47555
Ampd2	3.85476	3.01685	3.82483	2.25363	2.39517	2.81269
Ampd3	2.07896	1.36916	1.25208	1.86623	1.05031	1.73986
Amy1	1.88999	0.023677	0	0.020728	0	0.074463
Amz1	1.06388	0.014055	0.552041	0	0.48395	0.640139
Amz2	3.32551	3.43018	2.92676	3.62471	1.82426	3.32638
Anapc1	6.46296	5.73338	6.49209	6.91802	4.63327	5.94018
Anapc10	0.08231	0.917974	0.890821	0.073923	0.941933	1.17087
Anapc11	3.58648	3.8153	2.67946	3.56535	2.56371	2.85099
Anapc13	12.6257	14.7306	11.7347	13.1478	9.86428	12.455
Anapc15	0.688968	1.29711	0.892807	0.892602	0.52813	0.611878
Anapc16	2.53274	1.94958866666667	2.45485	2.32132766666667	1.68207633333333	3.75256133333333
Anapc2	18.5751	19.2262	19.0055	22.4474	19.8665	20.2733
Anapc4	7.68535	7.05248	8.46202	8.07857	5.24194	6.87814
Anapc5	6.22514	5.10829	5.27996683333333	4.97132816666667	3.23736	4.73333733333333
Anapc7	7.11267	3.85628	5.0468	5.8838	3.6393	5.56585
Ang	5.90797	5.53911	3.10218	13.0488	6.40359	10.2312
Ang4	29.5695	2.8623	5.77111	4.89401	3.14071	571.493
Angel1	0.548952	0.594965	0.473428	0.843768	0.349611	0.093395
Angel2	7.04054	2.65582	5.63984	4.2101	8.95049	6.38896
Angpt2	0.982409	0.330555	0.509231	0.274802	0.210815	0.264436
Angptl2	1.7996	0.939402	0.4931	1.34606	1.96689	0.846805
Angptl4	53.2971	18.4724	60.733	12.5459	4.66314	15.4123
Angptl6	1.23275	0.816423	0.469742	0.678882	0.50409	0.759744
Angptl8	0.902978	1.8045	3.54267	3.73597	4.92124	7.65183
Ank	8.83924	8.03966	6.40855	13.2137	8.98576	12.5593
Ank2	0.116469	1.02189	0	1.21342	0.348848	0.002061
Ank3	2.34619516666667	1.79951883333333	2.36605	3.43001	3.09345016666667	3.24461
Ankfy1	12.4935	6.15496	14.2171	5.37126	10.272	5.72573
Ankhd1	3.69258	2.51948	3.05276	3.91381	2.87201	3.12633
Ankib1	5.64062	3.80201	4.40837	4.79341	4.25152	4.7921
Ankle2	2.99313	1.54525	2.30058	2.07495	1.23503	1.40207
Ankmy2	4.65402	10.5533	10.3254	11.4651	12.6031	5.52807
Ankra2	2.46894966666667	2.04606233333333	1.91779466666667	2.2897	1.69558433333333	2.13659933333333
Ankrd10	2.82839	2.47735	2.5813	3.75632	1.54688	3.43875
Ankrd11	16.8509	12.9013	15.1168	17.1165	15.55	10.909
Ankrd12	5.39245	3.97932	4.05349	5.69418	4.06656	3.7136
Ankrd13a	15.3766	15.222	14.4399	19.6672	17.2829	34.4502
Ankrd13b	1.65659	1.00582	0.796342	0.800907	0.687913	1.1189
Ankrd13c	16.7608	16.7784	6.77215	15.3172	13.6999	15.4841
Ankrd16	1.14966	1.11019	0.665799	0.753632	0.964076	1.93943
Ankrd17	3.62067	3.27006966666667	2.51813266666667	2.82905	1.22754	2.64059933333333
Ankrd22	3.44307	1.30809	4.1824	0.745407	0.389151	0.361546
Ankrd23	2.36411	0.966158	1.30021	1.36594	0.673744	0.802011
Ankrd26	1.44497	0.905087	1.28995	1.37807	0.621119	0.996563
Ankrd27	3.82973	1.91173	3.3458	2.82838	2.00658	4.22043
Ankrd28	4.14299	3.02132	5.7729	5.45446	4.30563	4.50168
Ankrd37	2.24813	2.28332	1.46147	4.52998	0.801393	1.09084
Ankrd39	0.56837	0.646376	0.940647	0.296185	0.226415	0.549864
Ankrd40	2.55055533333333	1.17235966666667	1.88979333333333	1.94843966666667	1.55848233333333	1.79399
Ankrd44	2.02092	1.55005	0.667066	2.47736	0.222753	0.317873
Ankrd46	12.2008	12.5588	17.5991	14.035	15.0826	14.9879
Ankrd49	1.32019	1.5761	0	2.91684	1.57755	0
Ankrd50	2.77432	2.7806	2.25369	2.42128	3.10503	2.25656
Ankrd52	2.10753	2.26034	4.68605	1.97017	1.77741	1.59852
Ankrd54	3.56704	2.86285	5.97595	3.37389	5.57114	3.70533
Ankrd9	1.97129	4.92656	5.97117	1.38949	3.3059	2.0727
Anks1	2.1811	0	2.13524	1.90209	0.013175	2.67351
Anks3	8.35158	6.32896	7.19055	7.13506	7.11303	6.55239
Anks4b	0	0	44.4106	1.20657	0.287214	0.42944
Ankzf1	5.23472	6.02903	5.00382	6.40026	8.2614	3.76514
Anln	2.57926	2.74089	3.33113	2.01031	1.28611	1.71481
Ano1	1.15913	1.12447	0.258475	1.11898	0.577237	0.575503
Ano10	14.1815	11.8934	9.64525	12.9092	10.2035	17.4501
Ano6	60.6326	29.2062	83.7534	19.7839	56.373	65.7048
Ano7	2.34194	0.70849	1.902	1.62865	1.27974	2.40548
Ano8	1.18466	1.01068	1.03527	1.61946	1.06188	1.69961
Ano9	29.5004	23.8383	30.4636	23.7098	30.2856	25.3323
Anp32a	15.3220783333333	13.9902	13.3415573333333	18.3659783333333	9.41176	13.7215313333333
Anp32b	126.812	119.904	110.924	57.8811	65.8449	88.677
Anp32e	14.9624	14.9227	12.8059	7.59416	6.43973	11.0131
Anpep	553.63	587.506764666667	506.595500666667	777.922393666667	846.555923333333	730.089322333333
Antkmt	16.9656	15.8298	16.1022	16.7431	16.5562	18.0373
Antxr1	2.45072	1.61334	1.00225	2.36562	0.76352	0.415332
Antxr2	11.9428	9.25179	17.3662	7.26391	6.78357	6.31981
Anxa1	14.2667	5.77177	4.31818	5.5378	1.66007	1.98103
Anxa11	56.5718	56.7373	50.1597	33.6	64.9031	56.721
Anxa2	190.915	201.011	184.183	160.876	150.443	182.888
Anxa3	7.81056	3.39681	3.7517	4.13992	1.57735	1.15702
Anxa4	80.4043	98.1278	109.475104333333	64.9083	123.550846833333	136.586453666667
Anxa5	16.0272	19.6932	15.4582	15.7928	6.9342	3.98277
Anxa6	7.66074	5.27926	2.17809	8.10166	2.06525	1.67538
Anxa7	30.7048	29.4118	31.4872	28.402	25.7386	34.5921
Aoc1	55.4966	49.5614	23.976	78.4882	87.5982	78.8842
Aoc2	1.61426	1.69112	2.48439	0.966857	1.43659	0.976624
Aoc3	3.58892	2.1741	0.130516	2.89329	1.12413	0.587819
Aopep	2.19206	1.41593	1.67613	1.54703	1.37068	0.99047
Ap1ar	11.1279	5.64693	13.4775	13.668	15.5965	17.6972
Ap1b1	23.1534	26.0677	30.0514	25.9426	29.4717	27.9883
Ap1g1	8.29977	6.13071	8.7417	6.75811	4.46365	7.92216
Ap1g2	10.1656	12.9463	18.1843	17.1704	14.4989	19.8374
Ap1m1	15.3833	14.1467	16.5375	20.4638	14.6155	14.3799
Ap1m2	22.6073	27.6648	21.0188	15.4914	28.3592	22.3984
Ap1s1	33.9563	40.3041	35.2182	28.9955	9.67566	34.0457
Ap1s2	1.59216	0.77338	0.960229	0.622873	0.321145	0.320033
Ap1s3	4.33286	0.663446	0.663741	3.85283	0.750961	2.12295
Ap2a1	2.45189	0.378331	3.66974	1.90202	2.38146	2.03733
Ap2a2	43.1016	46.0664	45.6643	53.2934	61.3286	60.9117
Ap2b1	11.5706	7.96806	11.8034	9.9169	10.3004	11.286
Ap2m1	46.3885	51.2103	46.1516	52.1873	53.4873	49.785
Ap2s1	41.1475	47.2936	54.9939	48.8742	45.9613	50.1245
Ap3b1	15.5592	19.0539	17.1008	15.7338	15.7174	17.7641
Ap3d1	17.2648	14.7313	14.3386	16.2956	15.1799	16.5611
Ap3m1	3.49795	3.03034	7.91876	6.32704	2.56815	3.52703
Ap3m2	0	1.00152	1.00281	0	0.792895	0.757139
Ap3s1	41.3513	50.2745	17.8461	42.1878	38.1009	50.8509
Ap3s2	1.20613	0.947546	0.798431	1.16172	0.691238	1.29503
Ap4b1	4.76299	2.90503	4.43895	4.61542	3.36254	4.03859
Ap4e1	2.14838	2.55018	2.4122	1.9629	1.81555	1.53388
Ap4m1	4.7336	1.95967	4.37785	6.77162	2.09244	5.39423
Ap4s1	13.8173	13.4375	12.3491	14.0555	9.06967	9.82912
Ap5b1	0.173278	0	0.743185	3.9005	0.352255	0
Ap5m1	1.85607	3.93476	2.58393	5.73986	2.06942	2.98731
Ap5s1	1.91471133333333	0.919883	2.09651	1.7478	2.52370533333333	1.71001
Ap5z1	2.21847	2.55177	1.70863	2.19392	2.63322	3.01084
Apaf1	4.49566	3.27881	3.40535	5.3904	7.19359	7.10983
Apba3	14.7769	20.1571	29.2127	15.568	25.6084	21.7956
Apbb1	1.18719	0.85439	0.240931	0.551326	0.313533	0.317743
Apbb1ip	7.9539	3.89394	3.39625	6.33701	1.38956	1.47297
Apbb2	0.612474333333333	1.10127133333333	0.764725333333333	0.105441666666667	1.06682466666667	0.470309333333333
Apbb3	9.13232	8.5564	14.5485	4.5424	4.98104	4.41665
Apc	3.70031	3.03118	1.58017	3.6547	1.64947	0.337307
Apcdd1	0.449741	0.491575	0.350829	0.796142	0.319689	0.481331
Apeh	14.1918	11.723	16.1832	15.1636	17.9685	14.5497
Apex1	5.96917	2.56525	5.84652	4.2149	1.70826	2.2525
Aph1a	7.0125	7.1239	6.51153	8.31872	8.51792	9.51207
Api5	27.8919	24.5924	23.2609	23.6691	17.3964	25.3016
Apip	4.84612	3.877	2.94433	4.61483	1.80095	3.02076
Aplf	1.16441	0.810145	1.27525	1.14792	0.789653	0.742426
Aplp1	39.2447	50.5067	38.3962	52.3329	98.8132	56.894
Aplp2	17.7083	14.6381	19.5438	15.9933	20.8847	17.262
Apmap	15.8523	14.3812	13.6176	7.10012	5.13988	5.00416
Apoa1	1653.46	2798.22	3014.81	2315.92	3947.48	2691.03
Apoa2	0.732817	0	1.41608	0.687634	1.03087	0.340407
Apoa4	628.934	752.677	2770.24	358.784	1979.41	946.155
Apob	74.0978733333333	52.7746813333333	94.2847	42.6469966666667	90.7945886666667	95.7392463333333
Apobec1	4.951	11.9265	9.1964	3.08103	8.47414	4.37257
Apobec2	0.461254	1.06941	0.806877	0.507015	1.16086	0.576788
Apobec3	3.13116	1.9679	4.66612	3.55759	1.28307	0.776199
Apobr	0.681351	0.465194	0.554462	0.492323	0.146213	0.294582
Apoc1	0.78537	0.364137	0.0821965	1.07598	0.43221	0.959713
Apoc2	17.3750186666667	44.9432073333333	192.761	20.0937	80.6727256666667	84.1044143333333
Apoc2l	0	0	21.8196	0	1.49778	0
Apoc3	32.6067573333333	54.3320446666667	197.427140333333	24.0727413333333	170.745989333333	75.6941286666667
Apod	2.92635	0.698451	0	0	0.33831	0
Apoe	20.1534732857143	11.0751611428571	9.6159	17.4594238571429	2.78559614285714	10.2612117142857
Apoh	0.453271	0.425054	0.332824	0.958195	0.255291	0.557712
Apol10a	5.57918	6.56124	6.7799	31.9919	37.0809	16.532
Apol10b	0.094204	0.840169	1.09815	1.13753	1.82454	1.04476
Apol11b	0.325928	0	0	0.074504	1.24686	0.227276
Apol6	1.55615	0.947921	0.119523	0	0.186323	0.262728
Apol7a	1.69113	7.82969233333333	7.24118866666667	11.0923936666667	3.85485	3.47070033333333
Apol7b	1.27575	1.28099	0.869172	1.73693	1.69338	0.155788
Apol7c	0.913053	0.846532	0.29466	2.77104	1.81267	0.806012
Apol7e	3.5214	2.02212	2.58531	6.63686	3.27646	0.86907
Apol9a	12.2251	20.1781	42.6009	2.47448	42.8752	28.8345
Apol9b	7.88604	1.18637	12.111	1.23025	2.27717	8.86527
Apold1	0.738073	1.40865	0.687725	0.18318	0.27722	0.111997
Apoo	4.98776	7.27632	7.22638	3.8219	7.01754	6.36208
Apool	10.3797	21.58	14.5754	9.64195	17.28	14.7052
App	81.7538	62.9945	59.666	95.9368	99.3249	86.3754
Appbp2	9.42315	8.1542	2.12295	8.94909	1.55659	7.25639
Appl1	2.2445	4.65992	3.71422	2.82367	3.15133	4.10839
Appl2	4.54019	4.03418	4.22078	5.44231	4.98987	7.30351
Aprt	142.414	72.9924	92.2051	79.4218	158.499	75.8701
Aptx	0.637317	0.373583666666667	0.796160333333333	1.08207333333333	0.794964666666667	0.828824
Aqp1	5.37828	4.82489	9.23894	8.7982	119.277	10.4552
Aqp11	12.3864	14.1158	26.9012	12.8022	18.0369	18.2057
Aqp3	1.32074	2.92172	4.40023	3.34654	13.1541	11.6224
Aqp4	2.54354	2.77477	2.46782	2.01606	0.756353	2.95114
Aqp7	3.79941	1.59763	6.28229	7.67834	10.0462	6.81728
Aqr	7.37165	5.88319	7.97648	6.20474	4.79683	5.73645
Araf	4.07698	3.87435	3.98619	4.45136	3.67207	4.2671
Arap1	2.92022566666667	1.89642766666667	3.97341166666667	2.98367666666667	1.74219	2.07165666666667
Arap2	9.64621	10	9.11158	10.4237	7.53992	9.22666
Arap3	1.18418	0.62404	1.12071	0.887569	0.642088	0.489607
Arb2a	2.43328	1.6497	1.69315	2.40442	1.29326	2.1129
Arc	1.75204	2.28465	0.593855	0.154115	0.041721	0.0383705
Arcn1	77.3835	84.8167	40.8752	69.5363	27.2332	91.6614
Areg	24.1398	24.5411	29.3258	4.488	19.8585	13.7747
Arel1	4.35887	1.34528	2.21444	3.32298	2.95356	3.36788
Arf1	42.6808	45.5289	47.9181	39.668	46.8804	44.0033
Arf2	1.55611	1.51434	11.9065	1.18208	5.60918	4.59475
Arf3	10.4781	7.11175	8.44335	9.24074	11.0149	8.56996
Arf4	59.0291	71.7758	68.4358	46.9429	55.7686	54.1512
Arf5	49.8195	55.2113	63.1961	65.7743	77.7112	123.936
Arf6	6.84342	7.2314	7.35563	7.85296	7.10597	3.34506
Arfgap1	5.01662	2.68193	5.17953	2.8026	4.46674	2.16025
Arfgap2	19.5722	10.2535	10.9051	13.0005	7.49625	8.82302
Arfgap3	25.1327	23.5937	41.8291	44.7224	28.8451	25.4031
Arfgef1	18.8468	16.3941	19.5122	18.35	14.9449	17.3312
Arfgef2	6.62666	6.45953	7.73149	7.72123	7.24875	6.92307
Arfip1	6.91597533333333	6.90862	7.85531533333333	4.58456533333333	5.34390333333333	6.07382166666667
Arfip2	3.16351	1.50029	2.85871333333333	2.96198	1.79701766666667	3.53506666666667
Arfrp1	5.29444	2.32528	6.2163	3.01199	5.25412	5.28395
Arg2	58.2804	80.3162	241.378	68.8022	159.997	155.903
Arglu1	5.03796	4.17508	6.02351	3.4932	3.36905	4.06953
Arhgap1	9.58256866666667	7.15543	6.94480433333333	5.39142766666667	9.55270733333333	9.34222933333333
Arhgap10	1.4448	1.43834	0.80832	0.997656	0.735927	0.659588
Arhgap11a	1.83812	2.25391	2.2166	2.10161	1.73932	1.21267
Arhgap12	2.37892	1.93572	2.51323	1.94651	2.49538	2.76922
Arhgap15	5.77747	1.9694	1.30554	5.49414	0.529659	0
Arhgap17	4.55776	3.79639	3.54027	5.13841	4.95382	2.78738
Arhgap18	18.5721	17.4262	11.7773	23.5499	26.7037	27.3877
Arhgap19	2.36689	2.25108	3.07642	1.3167	1.05762	1.18343
Arhgap21	3.01032	2.76171	3.71021	2.06577	2.44707	2.42256
Arhgap22	0.974582	0.411112	0.428169	0.793576	0.271205	0.181858
Arhgap23	1.00743	0.35252	0.293493	0.535697	0.263219	0.148402
Arhgap24	0.567445	1.24946	0.592391	1.81087	0	0.006039
Arhgap25	3.24342	1.83239	1.28662	3.00337	0.304331	0.0305835
Arhgap26	3.8795	3.48246	2.52923	3.77324	2.91479	2.32745
Arhgap27	4.56036	5.18178	4.49456	5.87754	5.3492	3.80511
Arhgap29	1.439	0.686786	0.649119	1.28831	0.827824	0.895339
Arhgap30	7.89015	3.02802	4.58055	5.39263	0	0
Arhgap31	2.5968	2.93596	1.87416	3.16637	2.49119	2.10144
Arhgap32	5.55859	1.36534	6.74538	3.07437	1.44473	5.06371
Arhgap33	0.55062	0.285192	0.363496	1.04364	0.721951	0.800193
Arhgap35	3.87957	2.81248	1.94413	3.88571	2.58202	3.27475
Arhgap39	1.49953	1.55425	0.684826	2.22988	0.736832	2.17202
Arhgap4	0.540303333333333	0.742503666666667	0.525834666666667	1.45045233333333	0.596882333333333	0.370306333333333
Arhgap42	3.30227	3.87028	4.17349	4.55706	3.10719	4.20253
Arhgap45	13.9939	8.09949	6.59856	13.334	1.58663	1.99606
Arhgap5	14.3121	3.74749	17.776	10.9025	3.37408	3.09347
Arhgap6	0.802465	0.669041	0.101227	0.870207	0.251401	0
Arhgap8	0.0295305	1.29993	1.18385	1.06968	1.02599	1.65892
Arhgap9	7.75644	3.95764	4.63866	9.40297	3.41293	3.73708
Arhgdia	33.682	29.2987	119.705	37.1725	32.4956	115.501
Arhgdib	21.7591	15.2653543333333	4.16735366666667	25.1164	1.06160333333333	1.67851566666667
Arhgdig	1.75388	0.891786	0.916563	0	0.06786	0.426119
Arhgef1	4.73895257142857	3.71961871428571	3.36254357142857	5.53441885714286	2.15089785714286	2.43110628571429
Arhgef10	0.666673	0.65968	0.493321	1.04349	0.296625	0.46089
Arhgef10l	2.19691	1.35073	1.11338	2.3046	1.06011	1.72027
Arhgef11	2.65295	2.2347	1.94781	4.92919	4.68571	4.22705
Arhgef12	5.74838	4.5567	4.2689	4.1206	3.19236	3.94443
Arhgef16	19.2254	17.3569	22.1728	19.7302	27.1137	19.9354
Arhgef17	1.02832	0.440987	0.223904	0.868159	0.264153	0.17638
Arhgef18	5.098	3.16083	4.6856	4.65473	3.20255	3.34987
Arhgef19	1.34080133333333	2.14586733333333	1.24642366666667	3.58382333333333	4.84926566666667	5.14014833333333
Arhgef2	1.64059271428571	1.42796528571429	1.83617971428571	2.50250728571429	2.58818285714286	1.63095228571429
Arhgef25	3.64737	2.45194	0.819699	2.85962	1.12833	1.1816
Arhgef26	5.62819	2.70903	6.23964	3.18147	6.09126	5.83637
Arhgef28	2.00383	1.35394	0.767002	1.00139	0.709929	1.30266
Arhgef3	5.32663	12.7026	3.19928	5.03829	2.51563	2.85254
Arhgef37	1.19065	0.645303	1.02777	0.534622	1.15557	0.593452
Arhgef38	2.24084	0.376892	2.40369	1.3562	1.37643	0.955697
Arhgef39	4.5983	2.72473	6.72867	2.3917	6.50211	5.28696
Arhgef40	1.01222	0.522866	0.24158	0.342104	0.005636	0.141535
Arhgef5	25.4741	21.5157	29.0949	20.2163	21.7435	25.6368
Arhgef6	3.17886	2.6502	0.776174	5.42102	0.24663	0.182558
Arhgef7	12.0958	11.3891	13.8316	11.953	11.1842	9.68931
Arid1a	6.89114	4.49864	5.25793	4.16545	4.51555	6.04188
Arid1b	2.16071	1.77213	1.7232	2.75568	1.80521	2.153
Arid2	6.5843	5.60505	5.44455	5.62694	4.48412	5.55903
Arid3a	0.364813	1.08559	1.08261	0.544678	0.714086	0.206934
Arid3b	2.13999	1.46411	2.0539	0.888179	0	0.194772
Arid4a	8.35872	7.20235	5.75496	9.41271	7.58958	6.52205
Arid4b	3.69878	3.22948	2.7219	3.46263	2.68305033333333	2.59145233333333
Arid5a	1.80519	0.733098	0.175467	0.274239	0.125989	0.104125
Arid5b	3.92508	1.87598	1.74252	1.74369	0.714303	1.76386
Arih1	11.634	10.817	9.95606	10.4833	8.91561	10.4215
Arih2	16.5553	11.5238	11.9213	14.1074	12.6676	12.9867
Ark2n	1.53686	1.77303	2.99728	1.84892	1.23282	2.5413
Arl1	46.2494	18.8732	39.7096	45.9105	16.8305	48.4918
Arl10	1.03885	0.874872	0.475656	1.05629	0.800053	1.3679
Arl11	0.682064	0.411846	0.740551	0.912984	0.393001	0.029469
Arl13b	2.21805	1.53923	2.8752	2.56591	1.93244	2.85517
Arl14	0	0	0	6.27992	0	0
Arl14ep	5.47635	2.89399	2.95546	3.99905	2.79421	2.76255
Arl15	0.355075	2.42854	0.395914	2.99366	0.251445	0.270485
Arl16	1.29809	0.770719	0.317187	1.22187	0.60749	0.612819
Arl2	9.55161	9.27119	9.73436	6.9652	8.71952	9.91428
Arl2bp	3.78442	6.51214	4.6028	3.92047	2.52715	3.05616
Arl3	5.95364	3.76623	2.35455	5.98968	1.00304	1.43551
Arl4a	12.0264	11.9616	9.09761	8.61059	10.5753	8.51119
Arl4c	5.51004	2.39255	0	0	1.1252	1.1194
Arl4d	20.6513	21.6158	12.637	18.8809	22.3034	21.6677
Arl5a	19.5827	18.2127	28.5705	17.5861	19.2989	2.64331
Arl5b	1.85199	6.13795	1.38036	3.43072	3.39956	3.76073
Arl5c	2.92873	2.70962	1.24719	2.31794	0.259124	0.23071
Arl6	0.989925	0.661327	0.586588	0.979428	0.367698	0.575221
Arl6ip1	56.4594	57.9139	54.2603	68.3042	66.1009	60.3794
Arl6ip4	8.02886	7.13028	5.13502	5.77259	6.34754	6.35085
Arl6ip5	50.3511	46.955	43.2663	42.8197	33.1365	39.0664
Arl6ip6	0.851296	3.46752	0.50839	4.9916	0.854965	0.798756
Arl8a	6.2875	6.27386	18.4438	33.5723	31.4884	6.56485
Arl8b	14.7285	14.5596	12.8296	2.29394	12.6496	14.4921
Arln	52.5876	62.4511	45.6328	57.4222	49.5553	52.1357
Armc1	7.55262	7.67328	8.49699	8.02288	5.65493	6.35236
Armc10	7.77996	6.2995	5.48671	4.35298	3.42921	5.0306
Armc5	6.42359	2.57818	4.17741	7.40732	7.01144	7.62663
Armc6	1.13335	1.16921	3.58907	2.19875	1.59655	2.20493
Armc7	0.600712	0.443066	0.255831	1.66164	2.77977	0.301815
Armc8	3.49626766666667	2.61205	3.83827033333333	2.41886133333333	4.00448233333333	3.67911933333333
Armcx3	0.28341	1.75301	1.02156	3.13631	1.1422	0.581484
Armcx5	0	1.87414	0.359408	1.91774	1.03715	0.566638
Armh3	2.82987	3.35348	4.16735	3.52493	3.12652	3.5887
Armt1	2.39509	1.85862	2.78236	2.74639	2.47752	2.18994
Arnt	3.73141	4.15823	3.48564	4.3805	3.5608	3.78596
Arpc1a	62.6513	63.0315	68.6311	70.0662	71.107	73.038
Arpc1b	21.0841	19.5188	19.2928	32.7702	15.556	24.8274
Arpc2	63.4789	54.8330043333333	66.2013106666667	62.5236	68.8534936666667	68.8557
Arpc3	71.176	121.941	87.2459	95.6061	77.417	84.975
Arpc4	23.759	22.6056	7.31533	22.9848	21.9159	22.1916
Arpc5	85.738	94.1311	68.9238	86.0743	70.5044	79.138
Arpc5l	27.3426	7.71375	23.3034	6.2434	19.1226	18.3843
Arpin	7.66993	23.8463	9.53978	31.1876	10.5614	10.733
Arpp19	5.02792	4.82463	5.64802	3.51215	2.73164	3.46964
Arrb1	1.07705	1.14353	2.37405	3.38508	1.10931	1.31858
Arrb2	5.86852	2.70104	4.2597	5.47159	2.13111	2.50576
Arrdc1	6.71043066666667	6.46629633333333	6.40949266666667	7.23413433333333	5.74400466666667	5.28432
Arrdc2	3.15152	2.31312	2.35336	4.6657	2.26051	2.39642
Arrdc3	11.7358	7.64316	5.51942	6.32706	3.11227	6.03783
Arrdc4	6.31391	6.54636	6.6862	8.1716	6.42659	4.05697
Arsa	4.41335	1.94626	1.92602	2.20954	7.26564	5.73611
Arsb	4.25454	3.76523	2.95999	5.15116	1.18188	1.95934
Arsg	0.703425	0.643701	0.113634	0	0.798203	1.00404
Arsk	1.63283	0.999827	0.823786	1.44264	0.823949	1.07998
Art2b	0.744235	0	0.17345	1.83496	0.261537	0.054419
Art3	2.87077833333333	2.28388	0.230395666666667	2.38757766666667	0.915147333333333	0.356826666666667
Arv1	2.68644	1.12356	1.42396	1.95952	1.24253	1.54689
Arxes2	1.25149	0.352627	0.05331	1.0047	0.299644	0.026001
As3mt	12.9574	18.0172	23.4657	14.225	15.7771	17.7343
Asah1	32.135	23.4751	20.0907	32.169	11.3978	26.7743
Asah2	21.7973	37.4539	42.1595	24.4943	92.9458	70.9809
Asap1	6.43543	4.161	5.57895	5.14187	3.17259	2.38736
Asap2	5.63599	4.97579	4.66151	5.67938	6.33609	6.59042
Asap3	0.924281	0.383393	0.337775	0.6858	0.244935	0.121506
Asb1	1.21439	0.781082	0.67609	1.02519	0.252315	0.191959
Asb13	6.61069	5.10623	7.86271	4.01674	8.26732	6.76499
Asb2	2.24637	1.69738	1.18348	3.74266	1.20767	1.43124
Asb3	2.19446	1.53617	1.43617	2.50014	1.25889	1.48834
Asb6	4.01955	3.8268	3.39302	1.18789	3.12671	1.62
Asb7	2.75307	3.2401	2.72322	1.87175	3.24101	3.16411
Asb8	1.13094	1.96228233333333	0.751372333333333	1.45651633333333	1.91627966666667	1.62121
Ascc1	8.99899	9.33738	9.79686	8.99536	6.53378	11.2893
Ascc2	12.4335	9.002	14.343	9.91058	11.5128	10.7428
Ascc3	3.52404	4.23319	5.43287	4.38244	4.94142	4.04772
Ascl2	0.752871	0.29374	0.544508	0.482404	1.06433	2.24702
Asf1a	5.6504	1.94941	1.6921	3.85132	2.16899	1.15342
Asf1b	2.41705	6.81942	7.5301	7.92402	3.18079	5.60477
Ash1l	6.24501	3.83722	3.43735	5.65719	3.2604	3.08375
Ash2l	13.2859	12.9981	14.601	12.3647	19.6304	15.6363
Asl	5.34936	5.74291	4.82063	5.9463	4.85181	5.31854
Asns	17.1588	19.1713	19.5061	14.6064	20.6387	34.2469
Asnsd1	10.2884	9.51218	10.8749	8.53063	6.2622	9.87191
Aspa	23.9224	31.84	20.2075	45.1182	58.8679	36.0448
Aspg	4.46684	5.22484	2.47013	6.58833	6.16563	5.54201
Asph	1.67572833333333	1.3321	1.06458	2.44871	0.790651	1.96667
Aspm	1.18959	0.999433	1.504	1.29624	0.51405	1.00181
Aspn	2.81306	3.05677	0.60108	3.3568	1.02145	0.987456
Asprv1	1.58234	0	0.578778	1.36619	0.467479	0
Aspscr1	5.21404	5.82158	6.44503	5.45886	5.27148	6.53043
Asrgl1	3.1138	2.40822	1.83326	2.68238	0.527586	1.14998
Ass1	6.97058	8.85032	3.90138	8.36691	1.57153	2.35938
Aste1	0.466813	0.687852	0.43455	0.1765	0.76363	0.205749
Asxl1	9.34679	7.16467	5.85841	7.26298	4.05275	2.74078
Asxl2	1.32053	0.070616	0.346845	0.258054	1.21891	0.535232
Atad1	17.1142	11.1292	11.4839	30.6214	23.5523	10.4493
Atad2	4.07428	3.34965	3.13907	4.272	1.84024	3.53604
Atad2b	3.3154	2.92054	2.72435	2.8683	2.49694	2.76621
Atad3a	14.7894	13.7615	21.8657	13.254	11.5721	20.5279
Atad5	1.48163	1.70493	1.32067	1.49836	0.783141	1.39312
Atat1	0.161545	0.292838666666667	0.860642333333333	1.1738	0.651924	0.463673
Ate1	1.79667	1.07127	1.39173	1.20017	1.38385	0.738008
Atf1	15.9259	6.52818	18.5795	4.84005	4.32186	13.8908
Atf2	1.31586	0.933554	1.42357	1.70053	1.06762	0.890921
Atf3	10.0112	38.1945	6.13585	2.54128	8.97638	4.15347
Atf4	180.541	31.5038	46.8516	166.268	220.079	213.688
Atf5	20.0295	18.5379	20.2015	23.3009	32.5382	11.045
Atf6	11.4958	1.52885	9.42147	11.7687	8.6057	10.8155
Atf6b	11.5454	8.85727	10.0252	10.8977	10.016	14.4754
Atf7	1.27537966666667	1.1598	0.405652333333333	0.956598333333333	0.980929666666667	0.712033666666667
Atf7ip	7.3249	4.36687	5.27566	7.88807	4.19635	5.31077
Atg10	1.80582	1.71091	1.28288	2.07708	1.20317	1.7082
Atg101	4.26238	4.10287	5.3079	5.09774	2.234	2.65048
Atg12	21.2612	1.7807	21.2513	20.3503	17.4189	18.6431
Atg13	6.67704	4.94139	2.72483	7.23652	3.2043	6.12693
Atg14	2.25074	1.17046	4.6008	2.28801	1.21387	2.03595
Atg16l1	4.51001	4.45053	4.5892	2.81567	3.6214	2.78469
Atg16l2	0.818446	0.781004	0	0.445433	0	0.338828
Atg2a	3.49221	2.94968	2.45978	3.69867	3.74868	3.29708
Atg2b	4.5895	3.16643	4.02245	4.18853	3.73169	3.38456
Atg3	20.5802	25.6461	24.3902	17.4769	26.9137	28.0809
Atg4a	6.09185	5.42271	6.05486	6.17112	5.89944	6.17354
Atg4a-ps	1.66061	1.10743	1.61528	1.32363	1.72137	1.60854
Atg4b	5.36528	6.48887	8.10071	8.39488	8.33622	8.30537
Atg4c	1.39228	1.74172	1.70684	1.53353	1.72803	2.31112
Atg4d	11.1213	13.078	15.4546	16.722	25.9249	17.3254
Atg5	13.8282	14.9689	16.0232	15.0888	13.8416	15.4467
Atg7	4.13613	2.46664	3.93951	4.24855	3.41533	4.69013
Atg9a	3.13478	3.50321	2.2804	3.70289	5.26688	4.40072
Atic	20.3349	11.5658	20.457	14.9235	10.7342	20.6453
Atl2	23.2258	13.0026	21.5238	19.6057	30.2354	27.0897
Atl3	2.32941	0.487008	2.41731	2.13338	0.862162	1.54644
Atm	1.87448	0.812663	1.1085	1.47214	0.531176	0.638457
Atmin	6.39708	1.38003	5.18763	1.5119	3.62922	4.85471
Atn1	13.0343	13.566	10.8603	15.5097	16.7436	14.8205
Atoh1	0	0	5.72008	0	0	0
Atoh8	0.233033	0.707412	0.537939	0.55225	0.444969	0.890388
Atosa	2.89584	1.42104	0.692832	3.93331	1.08794	0.615574
Atosb	5.19131	8.21661	10.3262	6.75166	10.6218	4.72917
Atox1	50.8618	58.7755	52.4368	56.3251	43.8159	59.2233
Atp10a	0.723455	0.45518	0.625693	0.808145	0.227967	0.203195
Atp10b	21.284	17.382	33.2011	13.5529	15.3128	15.4278
Atp11a	1.36877	1.19263	0.587978	1.1438	0.315406	0.353729
Atp11b	37.7212	8.29328	39.5263	8.81827	15.9061	30.8485
Atp11c	0.927489333333333	1.21303466666667	0.832026333333333	1.51518066666667	1.04463	0.919423666666667
Atp13a1	21.4804	23.5617	25.6743	19.8834	18.2907	20.6977
Atp13a2	2.22012	1.72905	1.75744	2.39062	1.03856	1.57174
Atp13a3	7.64658	6.31445	5.13849	7.64905	4.04469	9.72984
Atp1a1	778.648	966.757	1311.84	840.116	1396.72	1068.2
Atp1a2	3.3907	2.09382	0.25845	2.43822	1.1952	0.517751
Atp1a3	0	0.902991	0	1.8611	0	0
Atp1b1	288.901	103.345	374.606	344.274	154.507	379.276
Atp1b2	1.05476	1.4105	0	0.792441	0.473313	0
Atp1b3	13.9084	29.3229	25.7011	26.5803	5.3764	6.35978
Atp23	3.46375	1.88758	2.71258	2.15657	1.21887	1.94216
Atp2a2	22.6626	22.7728	19.3522	21.6023	17.5077	20.3934
Atp2a3	5.60635	3.98274	3.50642	7.03721	3.93247	6.9252
Atp2b1	80.2096	28.4604	56.6857	46.3789	32.091	36.8142
Atp2b4	0.888779	0.818443	0.0110705	0.927359	0.664079	0.0068325
Atp2c1	3.05388	1.99965	2.11766	2.02328	2.11417	2.53767
Atp2c2	4.30637	2.72666	3.41689	2.60977	1.94659	4.01271
Atp5f1a	211.749	229.332	271.437	149.13	231.038	174.292
Atp5f1b	658.419	761.054	962.455	596.931	781.771	758.69
Atp5f1c	151.789	172.085	176.851	137.783	158.077	175.944
Atp5f1d	90.3990123333333	105.167308666667	121.18	92.2332816666667	39.4251	100.077842666667
Atp5f1e	252.307	198.385	292.318	225.496	208.466	152.419
Atp5if1	76.2972	58.0639	227.859	46.4213	178.767	193.091
Atp5mc1	27.6585	40.2715	44.8703906666667	25.7707	27.9639	33.7265993333333
Atp5mc2	14.6842	15.4706	10.3549	11.7198	7.39861	16.5668
Atp5mc3	264.797	354.628	361.3	172.151	306.011	286.049
Atp5me	144.062	190.626	140.012	123.715	109.774	123.473
Atp5mf	68.7287326666667	55.0548723333333	84.5989	64.6051836666667	66.7484213333333	68.7552803333333
Atp5mg	190.075	220.695	226.315	335.457	164.176	181.131
Atp5mj	167.722	208.948	188.944	160.925	148.372	154.063
Atp5mk	252.137	320.857	303.805	225.108	249.756	260.007
Atp5pb	105.869	124.491	141.294	101.259	108.335	111.676
Atp5pd	61.252	77.634	77.4288	60.5856	60.2779	67.6917
Atp5pf	70.2782	91.7514	83.8359183333333	68.0311	68.2169846666667	68.3989636666667
Atp5po	319.515	399.892	302.182	313.664	354.492	394.327
Atp6ap1	19.762	17.5993	17.1915	20.8183	15.1971	16.7598
Atp6ap2	70.0734	70.7119	72.348	62.5981	57.7828	66.4044
Atp6v0a1	4.41819	4.0342	3.71472166666667	5.63872133333333	5.24894733333333	4.88983
Atp6v0a2	35.42	33.7692	40.6642	47.3751	28.4083	53.6744
Atp6v0b	14.0994	14.2792	14.4539	13.9331	13.5764	11.8315
Atp6v0c	20.0155	21.3522226666667	14.9363	12.8878536666667	13.3608	21.1066643333333
Atp6v0d1	19.7481	23.5913	18.7915	19.123	18.0533	16.0274
Atp6v0d2	0.921393	0.402507	0.47163	0.627357	0	0
Atp6v0e	24.5226	17.2555	26.1504	13.6721	25.1913	19.6908
Atp6v0e2	9.01065	10.0263	3.09605	12.0154	6.66937	8.17765
Atp6v1a	5.77616	6.09737	7.04248	7.1371	7.35608	5.77247
Atp6v1b2	20.9421	38.4401	24.5173	44.355	23.8778	19.9022
Atp6v1c1	19.0612	17.7727	19.4633	14.4372	11.5611	16.838
Atp6v1d	25.5232	25.2298	27.3873	27.0182	45.5805	24.0209
Atp6v1e1	31.7902	19.3397	19.637	21.9087	17.0447	19.0036
Atp6v1f	37.374	39.9661	32.6146	13.8955	25.2445	10.8756
Atp6v1g1	75.7614	11.5155	75.1089	70.1744	58.5907	58.5198
Atp6v1g2	0.709292	1.10005	0.200714	0	0	0.484532
Atp6v1h	15.5551	13.0501	14.8175	13.462	11.6009	11.6111
Atp7a	1.84302	1.08548	1.30479	1.83438	1.11694	1.55266
Atp7b	1.19554	1.14832	4.57756	1.20607	2.63101	2.50356
Atp8a1	2.37159233333333	2.51916466666667	6.36287	1.89623	1.96805	0.846689
Atp8a2	1.40551	1.25304	1.20243	1.60028	1.70688	1.61964
Atp8b1	51.8354	22.0754	63.5147	56.4958	37.0337	74.7497
Atp8b2	1.12265	0.366615	0.586107	0.736734333333333	0.294929	0.277337333333333
Atp9a	7.11709	9.49522	7.79312	8.72676	12.6739	9.37817
Atp9b	8.93883	6.62948	7.47631	7.23358	6.05998	6.82639
Atpaf1	7.50731	3.21973	4.59752	2.93413	8.20998	2.80687
Atpaf2	13.9911	6.55305	13.5646	12.4054	8.50653	8.03642
Atpsckmt	1.61879	0.884858	1.11145	1.57838	0.873178	1.06
Atr	2.07254	1.50482	1.79206	1.89045	1.03475	1.74078
Atraid	4.2969	4.57968	4.63655	3.31031	7.35699	5.08442
Atrip	3.27524	1.37055	0.165174	0.157699	1.92845	0.745231
Atrn	5.11586	4.93342	4.21035	6.60117	5.69943	5.54471
Atrnl1	3.63008	2.58558	5.99801	3.58833	4.63237	4.33482
Atrx	5.76249	4.99553	3.70297	4.93049	2.70594	3.32852
Atxn1	0.264425	0.45982	2.14628	1.72616	3.73186	0.339803
Atxn10	8.35213	6.67094	5.42308	8.94887	2.93822	5.83373
Atxn1l	6.08402	5.47867	3.78509	4.71717	3.6168	3.90121
Atxn2	1.47147	0.823026	1.76499	2.13325	1.42343	1.42548
Atxn2l	6.73892	5.45593	5.33681	6.39184	5.69583	5.52617
Atxn3	2.82013	2.56345	2.49658	2.54534	1.49038	2.32403
Atxn7	9.13502	6.80886	7.01046	2.67258	5.01107	5.73297
Atxn7l1	0.744873	0.525714	1.00539	1.00872	0.662156	0.982555
Atxn7l2	0.819786	0.685362	0.774647	0.812208	0.079542	0.201039
Atxn7l3	2.86893	1.61732	2.65585	3.44687	1.69201	7.19123
Atxn7l3b	0	0	47.2596	0	15.0955	82.3144
Auh	4.58308	5.34934	5.00749	4.35351	5.17447	6.31387
Aunip	2.29674	2.11605	1.9299	1.44253	0.799181	3.11184
Aup1	47.7846	5.05559	4.70496	49.2326	50.3636	49.021
Aurka	2.88589066666667	2.79389	3.60176066666667	2.61609933333333	1.85738	3.37392233333333
Aurkaip1	13.5490273333333	18.2874763333333	16.8521273333333	14.3538	14.4967	13.9355246666667
Aurkb	5.06433	3.30398	2.47802	3.21782	1.11507	4.02301
Auts2	0	0.016853	0	0	0	2.05504
Aven	3.37385	3.43393	3.08582	2.43073	2.09182	3.29968
Avil	1.96563	1.00819	2.30546	1.17268	1.09082	0.700897
Avl9	2.16112	5.71945	1.09776	1.10359	1.85056	2.36808
Avpi1	11.2204	9.94599	9.80348	6.15601	4.46226	6.8543
Avpr1a	0.861917	0.382787	0.30137	0.086086	0.051826	0.028543
Axin1	6.95071	5.68279	6.44199	6.73492	6.49792	6.37868
Axin2	4.7967	1.86828	5.35877	4.16349	5.52014	8.02407
Axl	7.43676	1.9003	0.623556	4.12471	1.99295	1.65952
Azi2	4.54169	4.18464	4.4355	3.80307	5.21079	3.60087
Azin1	27.6807	28.0716	31.5104	23.9473	30.3144	24.8128
Azin2	0.960325	0.469059	0.708091	0.709313	0.153311	0.363562
B230307C23Rik	1.36074	0.997585	1.67135	1.20913	1.08559	1.0683
B2m	1442.92	1566.78	1533.75	751.21	2062.12	673.612
B3galnt2	2.78322	3.00352	6.5299	3.82272	2.39957	4.16352
B3galt4	0	0	0	5.07586	3.35338	0
B3galt5	0.0197025	4.61796	0.007757	1.44714	0.542825	0.261595
B3galt6	2.11827	1.28644	0	0	1.13823	1.37805
B3gat3	11.2507	8.65229	9.05588	10.7319	8.95322	9.1798
B3glct	6.28954	8.47254	9.10447	7.1351	9.26225	9.53931
B3gnt2	16.0909	13.5525	3.02155	12.3248	9.2645	7.32902
B3gnt3	15.535	14.2233	24.0403	16.5448	20.6556	18.7056
B3gnt5	0.810045	0.367013	0.0737975	0.983101	0	0.249408
B3gnt6	1.19914	1.93806	0.782225	3.9744	2.0045	1.58151
B3gnt7	14.3089	22.7093	10.1637	14.598	10.6305	8.95874
B3gnt9	0.032316	0.01353	0.63097	1.38325	0.811187	1.2711
B3gntl1	1.54793	1.45131	1.38137	2.35955	1.41004	2.08979
B4galnt1	79.3185	84.9915	102.401	80.0479	97.1846	99.174
B4galnt2	73.9393	58.6397	64.41	78.8372	70.8842	82.4932
B4galnt3	3.05203	2.18098	2.17315	2.80497	4.05035	3.27592
B4galnt4	5.18828	4.87367	8.48503	6.79567	5.71902	7.85316
B4galt1	63.844	12.1805	60.1027	11.622	53.5897	43.1959
B4galt3	3.91623	3.65397	5.04146	3.1349	4.70451	2.86848
B4galt4	5.15395	2.35926	3.7101	7.60591	5.96528	6.26248
B4galt5	9.89475	14.1371	15.1011	4.97888	37.402	6.75605
B4galt6	40.0986	15.7458	24.3947	31.2172	44.8144	15.9547
B4galt7	3.29007	2.5044	1.0344	2.5892	2.19717	1.13521
B4gat1	4.24101	5.14	4.51757	8.14968	6.03715	3.89484
B9d1	2.55108	0.886107	0.953055	2.10166	0.60433	1.24169
B9d2	2.48096	1.44377	0.762406	2.92789	0.83906	0
BC004004	9.54206766666667	12.2767186666667	11.9680023333333	12.1823243333333	11.0771496666667	10.9699
BC005537	11.5689	11.6058	13.5938	12.3843	13.4902	11.1953
BC005624	9.21186	11.0084	14.5769	11.6159	13.5045	12.8087
BC016579	7.65894	4.12537	4.64825	6.28821	8.31164	8.64416
BC028528	1.07689	0.692787333333333	0.452058333333333	1.19468	0.116211666666667	0.200557
BC031181	20.9891	23.2737	17.9389	26.9808	14.2216	13.9333
BC035044	2.77967	2.61393	0.208343	3.22668	0.168081	0.274771
Baat	2.54631	1.63363	0.19448	4.85292	0.686668	2.94991
Babam1	29.1506	33.0931	21.2269	29.2216	26.9098	30.4686
Babam2	13.1214	16.7265	13.1374	13.0016	14.4703	16.9727
Bacc1	1.68029	2.07704	1.60399	1.26314	0.724401	1.7716
Bace1	1.19521	0.51818	0.367097	0.931139	0.39892	0
Bace2	3.23968	1.29466	1.77939	3.6897	1.20527	3.55606
Bach1	15.8988	41.1132	17.0617	34.2555	12.2454	48.3872
Bach2	2.71284	0.259517	0.342805	1.21141	0.045858	0.014152
Bad	3.18177	3.66228	4.6683	5.44408	3.77996	5.32809
Bag1	36.3574	28.3018106666667	25.2784496666667	26.0393	29.6629996666667	33.6462006666667
Bag2	2.15622	4.0295	1.95334	0.568189	0.950267	1.42409
Bag3	18.6093	22.0749	15.3853	12.6705	16.3374	16.2979
Bag4	1.48161	0.498587	0.705453	2.33197	2.25746	2.75574
Bag5	8.29536	0.22667	10.206	6.0242	4.60277	0.202261
Bag6	5.75075414285714	6.10231785714286	4.84995528571429	5.96813	6.37861885714286	6.30390728571429
Bahd1	2.73435	6.71402	2.83943	4.32397	4.44354	8.33196
Baiap2	1.16048	0.741564	0.758371	0.671001	0.1917	0.811822
Baiap2l1	28.6403	38.6161	31.7059	19.8398	32.0201	33.3834
Baiap2l2	22.5931	25.717	24.2377	31.2702	41.8244	35.7222
Baiap3	0.880013	0.692743	0.43812	1.87674	1.43307	1.47597
Bak1	37.976	17.871	41.9429	44.1378	50.2824	22.4096
Banf1	16.1502	50.1323	53.3669	37.2066	29.8286	16.5033
Bank1	2.43595	5.52532	2.09905	9.72808	0.037144	0.110437
Banp	0.784449	0.309726333333333	0.921936666666667	0.709004	0.371928333333333	0.478572
Bap1	8.29626	9.37325	9.37248	9.53748	7.69759	7.33277
Bard1	1.01784	0.855436	1.08114	1.18436	0.581448	0.949765
Barx2	6.21148	2.99657	5.52317	4.61217	9.48837	5.64671
Basp1	16.6923	16.5521	7.69317	17.8635	1.22293	2.28043
Batf	10.0971	5.02099	4.10175	2.90244	1.00684	1.50493
Batf2	2.70258	0.320058	2.38597	1.93302	15.3533	9.61151
Batf3	1.8878	0.743892	1.79556	0.694953	0.74805	0.782533
Bax	13.5939853333333	12.989	13.1679043333333	12.5048423333333	10.5548343333333	11.9622
Baz1a	14.003	10.0798	9.70856	9.24466	5.8559	6.44071
Baz1b	10.22	9.05327	12.5619	13.6719	7.86801	7.2859
Baz2a	4.04748	3.98258	6.2166	8.72864	5.3669	7.3332
Baz2b	5.16686033333333	5.60794266666667	3.92342566666667	6.99471266666667	4.48896266666667	4.59669566666667
Bbc3	2.45936	1.42158	1.62548	2.11319	1.69027	1.03674
Bbip1	8.68232	9.08418	8.3002	6.01197	8.62838	2.41247
Bbln	4.65561	19.7245	5.66535	4.99815	3.72776	4.2348
Bbox1	0.244471	0.348645	6.36602	0.054475	0.662604	0.346189
Bbs12	1.20099	0.723153	0.601877	1.29712	0.255313	0.617584
Bbs2	1.76229	1.71011	1.27747	1.75378	1.03378	1.22507
Bbs4	2.6827	2.92798	2.2419	1.66233	1.41716	2.40773
Bbs5	1.03041	0.888452	0.64137	0.678222	0.694906	1.34515
Bbs7	0.607411	0.512746	0.514423	0.735018	0.413553	0.696985
Bbs9	0.54245	1.01678	0.137421	1.2772	0.398105	0.469947
Bbx	0.939638	0.385066	0.881374	0.962695	0.339479	0.607761
Bcam	5.07681	2.69273	1.35477	3.49042	1.30731	2.7467
Bcap29	5.35718	5.16234	4.49867	4.89742	2.06409	4.51322
Bcap31	65.9451	72.7032	81.8183	70.6919	114.502	70.1596
Bcar1	24.0979	30.093	39.9442	25.2529	40.4933	28.3087
Bcar3	15.7119	21.1583	21.6152	8.2542	14.8154	11.7768
Bcas1	12.9159	6.91664	9.66412	19.7455	10.8211	26.9039
Bcas2	20.6775	21.0854	21.5085	21.1526	19.0586	22.227
Bcas3	1.19497	1.61142	0.700792	1.31135	1.41111	1.09374
Bcat2	9.35804	8.60285	5.67407	8.79688	5.22745	9.54852
Bccip	37.3075	36.8694	26.0083	25.2361	19.7381	30.2842
Bcdin3d	1.66765	1.17155	1.40646	1.84399	3.96569	1.61414
Bche	8.79705	11.3347	9.37118	9.36302	11.0664	5.14001
Bckdha	18.0466	16.7249	10.0377	19.0674	9.67446	16.8693
Bckdhb	1.52899766666667	0.877725666666667	0.663632	1.38955833333333	0.656725	1.08770433333333
Bckdk	8.82303	8.2355	6.64667	8.2439	8.47015	11.1705
Bcl10	30.2705	43.4054	22.8098	33.7954	30.3021	29.0536
Bcl11a	1.15877	0.530329333333333	0.983487333333333	1.28883033333333	0.524649333333333	0.4281
Bcl11b	1.23659	0.039672	1.34694	0.170594	0.094808	0.173417
Bcl2	0	1.63179	1.47296	3.17785	0.645971	0.703802
Bcl2a1a	4.39228	3.18089	2.00065	0	0.868836	0.93663
Bcl2a1b	0.658884	5.44488	8.02025	13.9303	0.595023	2.48882
Bcl2a1d	9.99073	7.22669	6.28788	9.308	1.52641	1.91638
Bcl2l1	4.31826	2.75565	4.55987	1.73188	5.51862	2.08053
Bcl2l11	4.42781	2.57123	0.499929	1.63764	1.01377	0.677599
Bcl2l12	2.59105	3.08214	3.91641	4.29061	4.39591	4.33821
Bcl2l13	5.69298	4.97055	4.60116	5.69503	3.7931	0.549307
Bcl2l14	8.63353	9.78224	12.1473	7.51133	9.00566	10.7884
Bcl2l15	45.9995	81.9558	15.9727	64.9984	53.1005	63.2021
Bcl2l2	1.28384	1.67335	2.60514	2.46134	1.68093	3.00532
Bcl3	16.4943	12.3672	11.0926	8.31141	19.7377	7.46285
Bcl6	5.76804	4.45927	3.29746	8.02971	2.85607	1.598
Bcl7a	3.612	2.36737	2.29503	3.90392	0.874179	1.76482
Bcl7b	10.0353	10.1637	4.3439	9.81409	7.16911	7.36831
Bcl7c	25.3574	23.1942	28.6789	19.1534	14.9376	22.607
Bcl9	3.60419	3.52012	2.01747	5.92142	5.02993	4.81658
Bcl9l	2.55948	2.11818	2.75733	2.59946	2.05025	3.50344
Bclaf1	5.68848366666667	4.70790033333333	4.00922566666667	3.71128766666667	3.20574	3.58448
Bclaf3	2.43224	1.27435	0.931865	2.71911	0.926697	2.10456
Bco1	4.36627	2.50678	7.42456	2.20757	1.69007	1.68976
Bco2	11.7874	24.4448	33.2684	16.5512	34.8609	23.5824
Bcor	1.22190433333333	1.1049	0.521270666666667	1.27373166666667	0.476805	0.626725
Bcorl1	0.399674	0.416067	0.435781	0.707949	0.868745	1.03366
Bcr	12.4607	13.3794	14.5544	13.5558	17.2572	14.9385
Bcs1l	1.28144	0.971843	1.48572	1.22585	0.360845	1.79595
Bdh1	26.0476	33.1949	36.4497	8.10799	25.0901	29.7421
Bdh2	0.319955	0.607867	0.584512	0.53182	1.33637	0
Bdkrb2	0.94539	0.0728	0.522	0.731403	0.049467	0.325351
Bdp1	0.988803	1.53954	1.16724	2.11166	0.489712	1.46099
Becn1	2.16101	3.23529	3.9122	3.15952	4.7954	2.09661
Bend3	0.016013	1.45336	1.78478	0.022796	0.733016	1.10054
Bend5	3.02848	1.56651	0.778639	3.68222	0.372343	0.276287
Bend7	3.27118	3.85766	1.90471	5.07593	5.87215	6.65446
Bet1	13.1892	18.3088	18.8762	16.0912	15.9572	19.2292
Bet1l	3.40135	3.10903	0.973174	3.66146	0.880756	3.51529
Bex1	3.74589	3.71293	0.094623	2.33707	0.302714	4.13516
Bex2	2.05764	2.41151	0.914718	3.90276	0.619657	1.33909
Bex3	5.86289433333333	4.94848	2.89030233333333	3.98864166666667	1.82752933333333	1.99050466666667
Bex4	1.526	0.913958	0.014794	2.48487	0.182678	1.69453
Bfar	17.1097	11.0578	13.1109	18.0517	3.85543	4.8907
Bfsp1	2.13827	2.3346	1.74422	2.84994	2.65877	3.51758
Bfsp2	1.31897	2.52001	0.765085	2.04091	0	0
Bglap3	2.74501	1.33523	0.442248	3.62831	0.718457	1.26442
Bgn	23.1116	13.7421	3.04544	21.4461	1.58135	1.43871
Bhlha15	0.001449	0.841097	0.968516	1.0296	0.535824	2.14202
Bhlhb9	1.12557	0.731681	0	0.702858	0	0.23945
Bhlhe40	14.862	13.0628	19.312	7.87101	10.2872	3.36841
Bhlhe41	1.45747	0.825115	0.603064	1.12445	0.152785	0.151814
Bhmt	0.884713	1.13097	0.086244	1.7695	0.071448	0.198026
Bicc1	1.0196	0.931393	0.795285	1.16805	0.335564	0
Bicd2	1.91857	1.11579	1.08299	0.777856	0.483641	0.778444
Bicdl1	3.18092	1.00318	1.67782	1.35973	2.24686	1.96491
Bicdl2	4.54253	5.1529	6.09258	5.31976	4.97168	5.25953
Bicra	5.81077	0.983084	2.93034	5.19799	2.54568	1.8554
Bicral	5.38521	4.45099	4.28944	5.91002	1.67653	4.71604
Bid	8.39736	5.60814	6.06152	12.8017	7.25483	6.08842
Bik	0.387209	0.612354	0.581049	0.94283	0.351518	0.248899
Bin1	7.70582	5.00188	7.37718	6.80718	1.66473	2.05909
Bin2	7.12794	3.02722	3.36197	10.5641	1.39579	2.2073
Bin3	16.7788	15.973	14.7976	18.1329	7.8694	15.9603
Birc2	7.92477	6.06893	6.1253	6.53179	5.40283	5.22535
Birc3	9.19019733333333	9.47936833333333	6.46873	9.43888	7.24830033333333	5.70450733333333
Birc5	6.8066	5.66919	4.63892	6.2374	3.28805	4.85074
Birc6	2.18881033333333	1.27238533333333	1.63858566666667	0.967494333333333	1.78743966666667	1.80636
Bivm	2.02524	1.13385	1.6593	1.0661	1.49276	1.97877
Blcap	1.20037	2.23443	12.9417	9.32018	0.92699	10.5922
Blk	8.2358	5.81788	5.32119	13.2288	0.19722	0.030528
Blm	0.919782	1.12622	1.19624	1.24275	0.195504	0.983964
Blmh	21.9453	20.2401	14.9121	30.9188	11.3209	21.6504
Blnk	31.2499	29.2375	34.2887	17.5044	7.23915	9.63143
Bloc1s1	29.9071	59.1191	56.3022	67.8939	57.7212	54.0024
Bloc1s2	20.7022	19.9064	17.5815	14.5394	11.2587	13.8001
Bloc1s3	4.40598	4.2235	4.22638	5.31944	4.42594	4.49011
Bloc1s5	0.881085	0.671607	0.796081	0.777647	0.847832	0.831876
Bloc1s6	5.55421	4.93489	5.91895	9.04285	8.88202	1.54569
Bltp1	3.2874	2.64317566666667	2.89232066666667	2.78999	2.12231	2.28938666666667
Bltp2	21.8223	20.6998	27.7409	19.5212	21.6318	25.01
Bltp3a	0.930383	0.533484	0.913958	1.04525	0.674307	1.16756
Bltp3b	6.93186	7.55247	6.05644	10.0512	10.7021	12.9599
Blvra	6.66858	6.66173	6.62648	7.50934	6.42335	8.83114
Blvrb	8.70724	8.88979	9.6283	9.61446	8.45627	9.7517
Blzf1	2.0641	1.92235	2.19624	2.14228	2.22898	2.00576
Bmal1	1.74919	1.73317	2.07189	1.58839	0.813721	1.23142
Bmf	3.31477	3.4439	1.90131	3.82445	1.44962	0.017258
Bmi1	7.7391	6.81264	5.72571	3.27565	1.51809	1.71712
Bmp1	3.1046	1.67702	2.55009	3.13705	1.46373	1.2971
Bmp2	5.69071	6.24763	11.7554	6.93617	12.7562	3.48844
Bmp2k	5.86714	4.43409	4.27206	3.03849	3.30919	3.00782
Bmp3	6.02019	1.03873	1.49466	3.01771	0.453933	2.50193
Bmp4	1.24376	1.85438	3.04674	3.02122	2.15361	1.25485
Bmp5	1.80729	0.600495	1.74528	0.732178	1.14013	0.829395
Bmp7	1.36985	0.786399	1.44814	1.04727	0.608707	2.14541
Bmp8a	1.01893	0.426107	1.25474	1.63402	1.06117	0.927964
Bmp8b	0.74513	0.688435	0.539499	0.613481	0.836875	0.723089
Bmpr1a	5.13263833333333	6.01714866666667	7.43354566666667	5.18698	5.12156	6.21398233333333
Bmpr2	4.5917	3.76977	3.0291	3.75608	3.25899	3.62978
Bms1	9.37364	7.79058	8.81678	7.43138	4.60963	6.15641
Bmyc	8.01493	8.46169	5.76494	9.95301	2.37546	3.78081
Bnip1	2.5634	4.32146	6.32621	3.83981	2.10457	3.21688
Bnip2	3.23627466666667	2.89246366666667	3.36255933333333	3.42079	1.84373733333333	1.64651
Bnip3	6.80108	3.23424	3.66754	5.84034	11.5254	4.72875
Bnip3l	4.71421	2.90276	1.88606	4.53928	9.50045	3.66854
Bnip5	6.92618	5.024	3.02102	7.11888	11.6989	7.85979
Bod1	5.75902	9.15749	8.49601	14.7854	5.03661	4.91086
Bod1l	3.84732	3.01501	2.91474	3.85211	2.32346	2.2935
Bok	2.81894	1.48293	7.64	1.06776	3.66265	1.26043
Bola1	5.70945	4.6712	6.20802	6.1919	3.90512	6.7495
Bola2	8.91368	2.83856	7.49801	7.49585	4.44319	7.15205
Bola3	7.88405	9.4427	8.04306	7.50433	5.70004	9.80028
Bop1	12.5232	11.9116	16.3932	10.6251	6.87986	11.4298
Bora	4.18341	5.2701	6.39001	5.03106	4.15744	5.07934
Borcs5	3.29122	4.16273	3.7979	2.98068	3.76339	4.39709
Borcs6	12.0194	0	0	0	2.41363	9.76555
Borcs7	1.16069	2.25182	3.63737	1.79547	4.27719	1.02818
Borcs8	2.81685	4.06203	3.50864	5.51078	3.42736	3.18744
Bpgm	17.5973	24.4181	19.1036	22.5707	24.3687	18.3092
Bphl	9.65721	11.6539	7.94816	7.85858	6.57626	12.2759
Bpnt1	9.21474	23.6494	29.6695	18.834	35.6901	30.491
Bpnt2	17.8229	0.912075	1.73004	19.6674	14.0603	18.2933
Bptf	3.38013133333333	2.57293066666667	2.27728	3.32651766666667	1.84542	1.93415
Braf	3.55261	3.66454	2.3501	3.2003	1.69419	2.13731
Brap	8.72022	7.55869	6.53359	7.84527	6.35243	7.33315
Brat1	0.367302	0.351094	0.949415	0.587689	0	1.12447
Brca1	1.68767	1.67818	1.5283	1.61063	0.798615	1.10131
Brcc3	1.2934	1.37352	2.01281	1.23664	0.650696	1.03219
Brd1	6.93157	6.01493	5.91832	7.60822	7.02794	7.5741
Brd10	1.28145	2.01079	2.49933	2.46535	2.47219	2.60027
Brd2	16.6526	7.27017	11.7742	16.0717	10.2289	11.6015
Brd3	2.26528	1.80175633333333	2.97615966666667	3.27546766666667	1.72604	2.80686733333333
Brd4	5.29172	4.89556	4.7322	4.82542	4.48961	4.13647
Brd7	13.0744	11.5887	13.0248	11.8191	9.94383	11.9483
Brd8	2.11888	2.04941	2.12503	1.95706	1.44957	1.72671
Brd9	15.6781	15.4229	14.9426	19.5713	15.8302	15.3039
Brf1	10.659	8.44733	10.2404	10.0316	9.02615	9.75061
Brf2	1.28684	0.888619	0.633209	1.34194	1.83985	0.838054
Bri3	74.1205	72.4372	37.4714	74.4545	61.6776	71.6789
Bri3bp	6.1809	5.56836	1.13305	0.673861	3.88937	4.34756
Brip1	1.0587	1.00187	1.26381	1.04591	1.02704	1.1949
Brix1	14.9872	14.6154	13.2929	10.1438	6.57889	9.44321
Brk1	70.3601	9.03094	62.3399	70.0228	59.7861	64.6057
Brms1	29.2675	30.1613	14.9499	24.1262	23.5305	14.0083
Brms1l	2.87831	1.6828	2.59483	2.07621	1.14235	1.84998
Brox	8.70421	5.4602	11.1228	4.98969	5.17236	5.66434
Brpf1	1.22885533333333	1.18942383333333	1.02111	1.01167466666667	0.845535333333333	0.90108
Brpf3	11.2246	15.4613	14.422	21.1504	21.6051	16.8653
Brwd1	2.82789	2.96368	2.35544	2.25093	1.89371	1.86142
Brwd3	2.42333	1.84424	1.91737	1.88517	1.52585	0.741034
Bscl2	2.66496	2.52957	3.15097	3.44323	2.54904	3.27794
Bsdc1	17.7499	6.7128	9.55189	16.8339	19.9358	21.0392
Bsg	55.412	62.5561	73.6293	60.5644	73.5249	66.5317
Bspry	11.0059	12.538	8.63903	10.1628	11.8656	10.3439
Bst1	27.0227	15.3839	27.835	24.7663	81.5943	46.107
Bst2	19.4704	61.5344	93.3628	33.2517	53.628	53.3432
Btaf1	5.93652	5.07138	4.66917	3.63095	3.74667	4.1921
Btbd1	20.9545	23.0826	18.8514	9.37576	14.9234	17.695
Btbd10	1.98718	2.12426	1.38783	1.84445	1.26442	1.77612
Btbd2	2.00742	4.06702	1.44644	2.66554	2.6189	3.13983
Btbd3	0.107575	0.0961625	1.2173	1.23415	0.913451	1.26603
Btbd6	2.23015	1.10435	1.51344	2.39165	2.0005	1.74583
Btbd7	3.93324	3.65581	3.72696	3.61357	3.1495	3.83793
Btbd9	1.04806	0.974604	3.60462	1.39285	3.96548	3.47329
Btc	5.23418	0.421815	1.37922	1.21417	1.12312	0.669321
Btd	9.80209	10.2065	8.05137	4.29461	12.8586	11.6471
Btf3	110.417	75.0643026666667	56.7501013333333	84.5443	70.5679926666667	101.777
Btf3l4	3.71357833333333	3.27120666666667	2.02109	3.69571833333333	2.33255	3.00395
Btg1	78.4648	57.7684	46.1039	58.421	38.8541	34.561
Btg2	48.2243	32.6579	36.0201	45.3331	43.1716	38.4222
Btg3	4.45896	2.30072	1.82383	2.70992	1.09271	0.99905
Btk	9.41347	4.80187	3.68598	7.68117	0.371111	0.419909
Btla	7.6554	5.60278	1.86236	5.02659	0.094916	0.0517165
Btnl1	46.612	51.7795	63.746	50.9879	106.806	66.4672
Btnl2	19.1522	26.3024	46.4736	38.2393	48.714	31.7283
Btnl4	26.2354	16.8674	27.037	23.936	24.5875	23.3712
Btnl6	40.3528	37.2956	43.0344	48.3251	54.9248	44.1086
Btrc	0.617671	0.662535	0.572528	0.93884	0.603952	0.950358
Bub1	3.40733	3.84543	3.24957	3.08391	1.366	2.78623
Bub1b	7.22588	6.14102	7.67294	6.10606	2.27338	5.0816
Bub3	4.53578	7.75102	7.17667	6.80173	4.76376	6.65907
Bud13	4.85948	4.71011	4.24993	4.79847	3.8485	4.66932
Bud23	4.74243	4.69583	4.35941	4.48786	3.90213	4.16114
Bud31	14.427	15.2784	15.6415	12.5694	14.2987	11.2653
Bysl	2.52221	1.51651	1.85269	0.93591	1.065	1.44787
Bzw1	89.344	35.1559	90.7395	23.0299	17.1243	59.963
Bzw2	32.5657	36.0691	22.9205	26.0302	17.9063	19.4743
C030006K11Rik	0.426918	1.08286	3.18343	4.69551	2.20779	0.427319
C130074G19Rik	42.8291	30.6625	41.7743	46.5313	44.3643	46.4795
C1d	12.6091	14.9262	12.3492	11.6491	9.47161	12.35
C1galt1	21.8156	18.5812	19.6077	2.59587	11.0727	16.9102
C1galt1c1	23.4696	23.7345	23.8622	23.6979	22.5024	29.4949
C1qa	47.4517	5.50656	5.92884	47.8624	11.2691	19.0304
C1qb	37.6801	21.6118	3.59012	4.94438	8.42328	2.01272
C1qbp	75.2963	37.9263	81.6724	51.4021	39.5237	37.9112
C1qc	31.3757	20.5969	3.5892	7.96494	1.36217	1.72929
C1qtnf12	27.4047	28.9328	32.893	28.1799	52.6627	43.4517
C1qtnf2	0.655149	0.783427	0.247206	1.47107	0.692024	0.382603
C1qtnf4	0.663913	0.507456	0.423693	0.525824	0.358662	0.402527
C1qtnf6	1.65048	1.2616	0.802037	1.62703	0.30584	0.732312
C1ra	9.38621	4.96935	2.83704	7.46625	1.78891	1.87182
C1rb	1.05166	0.673693	0.503559	1.30268	0.317401	0.356347
C1rl	0.577575	0.57763	0.125864	0.790283	0.266476	0.586966
C1s1	4.53025	3.91759	3.53266	3.38013	0.476666	1.31398
C2	29.167	15.9545	17.1472	35.9147	33.4182	25.2247
C2cd2	2.47079	1.56893	1.8078	1.74021	1.34069	1.96785
C2cd2l	21.5221	26.7547	46.904	26.9847	38.4498	31.1417
C2cd3	2.71626	1.86074	1.71023	1.92376	0.735011	1.83071
C2cd4b	5.53261	2.89554	1.76509	0.39874	0.208986	0.120339
C2cd5	2.19936	2.76738533333333	3.02081266666667	3.03657966666667	2.47019666666667	3.39553
C3	46.6722	15.6713	9.99242	45.0785	2.52645	9.46099
C330018D20Rik	1.37694	1.82241	0.677683	1.26625	2.00602	1.06349
C4b	12.8563	5.68158	6.22832	9.71806	2.33688	2.30073
C5ar1	0	0	1.67137	0	0	0
C87436	2.02347	0.746673	0.921137	1.29346	0.916625	0.815283
C9orf72	0.465732	1.02889	0.580063	1.68455	0.48731	1.12313
Caap1	3.7314	3.32152	4.67403	4.45631	3.39775	1.56594
Cab39	11.0565	11.6351	13.5407	8.981	8.75244	10.0941
Cab39l	10.4927	9.36836	10.7869	10.7566	7.63983	8.89161
Cabcoco1	0.981206	0.798228	0.861641	0.930306	0.829055	0.799499
Cabin1	6.29843	5.27599	6.04437	7.78293	7.57638	6.44913
Cables1	14.7116	3.31198	5.72777	3.99544	2.4328	2.1149
Cables2	6.11154	7.09502	6.94326	8.86908	6.37892	6.84739
Cacfd1	2.23379666666667	2.20201	2.87131066666667	1.82556	2.05381433333333	2.23537
Cachd1	1.7391	1.60976	0.939194	3.12578	2.32567	2.27288
Cacna1a	0.747748	0.551411	0.420695	0.768556	0.378705	0.485954
Cacnb2	1.05059	0.992435	0	0	0	0
Cacnb3	5.91561	1.09629	1.92091	4.77178	5.9722	5.30566
Cacng7	1.09896	0.035168	0.473805	0.231044	0.082123	0.401298
Cactin	11.3416	9.15532	9.35953	9.62054	8.06886	8.7173
Cacul1	6.16137	5.64151	4.85039	5.576	5.21782	4.97983
Cacybp	10.4273	34.9029	28.6106	8.4509	17.0991	7.46318
Cad	3.20535	2.25614	2.98199	2.4979	1.11266	2.58261
Cadm1	1.48037	0.243145	0.822366	1.32859	0.181425	0
Cadm4	1.23296	0.788033	0.380962	0.574399	0.29836	0.537607
Cadps2	2.12496	0.834548	2.98848	2.27402	1.9714	3.13299
Calb2	2.57794	1.61911	0.976542	1.01004	0.501156	0.687264
Calca	0.969709	0.446674	0.456416	0.09828	0	0
Calcb	1.88968	1.15307	1.06791	1.17063	0.690849	0.083417
Calcoco1	3.73795	2.39154	1.79864	3.07867	1.82858	1.69441
Calcrl	1.95372	0.932055	0.688738	1.56356	0.247496	0.440081
Cald1	7.14629783333333	5.62281	0.762718833333333	4.46522466666667	1.46525633333333	0.605169666666667
Calhm2	0.821443	0.330888	0.472535	2.26623	0.31421	0.310666
Calhm5	0.770818	0.849796	0.044658	0.518348	0.351202	0.291489
Calhm6	2.1119	0	1.59663	1.03335	0.833891	0.367171
Calm1	236.713	291.377	266.92	276.848	313.234	279.698
Calm2	169.633	221.367	307.895	164.435	163.316	269.084
Calm3	72.0867	80.1767	79.4436	89.2343	80.0275	87.9399
Calml4	40.5869	55.3272	53.4991	63.3913	60.4483	58.3546
Calr	310.065	375.845	295.497	200.616	255.979	304.011
Calu	12.1863	13.3309	13.4175	9.453	7.72804	9.38642
Camk1	4.32629	4.16696	1.97693	6.02678	2.2596	3.74153
Camk1d	9.79293	11.6731	8.63792	11.8258	12.3666	20.6218
Camk2b	0.891328	0.799957	1.83659033333333	1.39226266666667	0.719918	1.03154366666667
Camk2d	5.92778	4.44591	4.99014	6.03975	5.17148	4.1757
Camk2g	2.33394	1.8417	2.05007	1.96234133333333	1.14177266666667	1.40058
Camk2n1	16.1748	12.4234	8.05459	31.0532	12.8574	14.2207
Camk2n2	1.21928	0.777511	0.356083	0.865942	0.458738	0.578636
Camk4	1.21164	0.406292	0.52693	0.597971	0.115138	0.171678
Camkk1	0.504771	1.27204	0	0.583926	0	0
Camkmt	2.07671	1.50723	1.91679	2.52563	2.61494	3.04346
Caml	2.63936	5.55626	5.55398	3.40472	3.58811	3.68276
Camsap1	0.678334	0.529026	0.922145	1.71836	1.0523	0.917894
Camsap2	1.28464	0.481338	0.357973	0.987356	0.217193	0.234697
Camsap3	4.87715	4.97662433333333	3.96528	6.0329	5.90107766666667	5.59870566666667
Camta2	5.71153	3.30444	2.65395	7.59528	9.33648	5.69477
Cand1	8.44614	9.0472	8.35061	7.46821	3.95112	5.56174
Cand2	1.36331	0.872754	0.871689	1.45658	0.879049	1.48394
Cant1	4.46930916666667	4.45270633333333	5.35062183333333	7.01268866666667	6.80351916666667	7.56736733333333
Canx	38.7229	46.7926	39.9432	39.5723	33.0181	45.3666
Cap1	32.0014	23.7424	28.5554	17.762	28.6531	27.8872
Cap2	1.2491	1.70337	0.346363	1.04997	0.571164	0.328234
Capg	15.5616	11.963	7.51935	14.1869	4.75022	5.72787
Capn1	22.6286	16.8883	22.4713	36.7726	24.136	22.0203
Capn10	3.51066	2.17275	2.09229	3.91402	3.35775	3.05816
Capn13	3.17777	3.36476	3.8562	2.55401	5.16546	5.79394
Capn15	4.71352	3.64356	9.03895	4.33091	6.39116	4.2646
Capn2	12.1061	5.77371	8.84346	4.93996	3.5329	5.85745
Capn5	4.32196	4.71837	2.7009	6.95821	6.46056	5.6998
Capn7	8.76326	6.82495	7.59683	5.88151	6.4905	6.24606
Capn8	0.999123	0.49328	0.986042	1.41292	1.67417	2.40327
Capn9	2.46077	1.75398	2.8292	5.1908	3.0487	5.91488
Capns1	21.8295	10.2526	20.4085	6.76378166666667	21.0206043333333	19.0377563333333
Caprin1	11.458	9.26842	9.39078	13.8746	7.71573	11.9365
Caprin2	0.55509	0.613605	0.774943	1.02713	0.222806	0.931005
Capza1	28.6228	28.8817	26.3211	26.8039	20.7618	25.9683
Capza2	93.4596	88.1543	112.298	27.8697	76.3602	71.316
Capzb	73.5169493333333	38.8516346666667	54.6431	42.9424	36.1468	35.5551
Car12	5.16376	3.36365	2.65492	7.11864	1.73053	4.52102
Car13	7.98311	11.2676	24.8798	9.96609	21.0263	22.1355
Car14	1.60178	1.43198	0.108142	1.24683	0.711377	0.285652
Car15	0.145249	0.929957	1.10716	0.682426	0.756004	0.414559
Car2	4.07664	3.34649	3.65712	3.8746	3.34743	2.23716
Car3	18.1223	5.18734	0.097284	10.5161	5.02743	4.53692
Car4	40.9934	60.6673	38.2504	62.869	62.7822	49.7443
Car5b	1.24451	0.567728	0.101595	0.709431	0.435827	0.227153
Car8	1.88008	2.5154	2.6422	3.02581	1.94402	2.51975
Car9	17.3498	24.2686	42.696	16.7646	19.4466	22.616
Card10	1.33651	1.24469	1.77429	1.37843	1.41475	1.24983
Card11	3.53144	4.33168	2.04762	6.17693	1.61101	2.12487
Card14	4.74164	4.75861	3.98831	1.97059	2.13535	2.92323
Card19	20.389	21.2434	34.944	19.3027	25.5933	19.6804
Card6	3.99537	2.23697	1.85523	3.41275	1.03435	0.996374
Card9	1.97292	1.38564	0.277056	5.58201	1.11004	1.05873
Carhsp1	3.45731	2.82664	3.26876	3.11051	2.41063	3.32799
Carm1	1.69395066666667	1.37059333333333	1.7998	3.76433466666667	1.49567066666667	2.95085
Carmil1	7.55898	7.22765	13.4143	6.71016	8.17487	5.36085
Carmil2	4.25031	3.60131	2.44018	5.95094	0.808526	0.61722
Carnmt1	3.62806	2.35342	2.93919	4.20255	2.38345	2.48336
Carns1	2.77024	1.63288	0.735888	2.49767	0.426828	0.367601
Cars1	5.83821	5.28372	5.78948	5.71979	9.98179	8.92237
Cars2	2.96878	4.9111	4.31088	2.82777	2.39708	2.87096
Cartpt	1.45809	1.20545	0.193244	0.996906	0.376866	0
Casc3	12.9581	12.5977	8.06946	6.18361	10.288	11.4572
Casd1	5.06402	3.33821	2.10227	4.88518	1.92298	3.25956
Cask	2.37961966666667	3.53344933333333	3.37442266666667	2.90684666666667	3.95826	3.9152
Caskin2	6.20588	5.61938	8.14467	10.7503	9.56538	7.92849
Casp1	79.8482	100.276	75.5991	99.9759	96.6382	92.3487
Casp12	2.35814	2.52822	0.638794	2.58724	1.10791	1.45
Casp2	7.56427	7.65036	8.38175	3.63304	5.36974	1.25624
Casp3	11.0983	10.6611	15.1038	10.2607	17.0611	10.1986
Casp4	11.8451	12.4891	16.4521	16.2762	20.6257	12.727
Casp6	8.61471	10.4113	63.203	6.41416	25.9375	14.3437
Casp7	22.6725	107.668	97.553	108.154	148.34	118.541
Casp8	21.382	18.851	24.5592	17.9361	18.7566	14.3945
Casp8ap2	1.72619	1.51103	1.51363	1.64803	0.997468	1.289
Casp9	2.5236	1.98203	2.72568	4.08957	1.93036	2.77129
Casq2	1.93474	1.89557	0.064332	1.85813	0.560152	0.119093
Cast	76.6236	63.6155	74.9026	64.1104	73.931	60.4433
Castor1	1.06252	1.01879	0.579653	0.707379	0.686076	0.196441
Castor2	5.80307	4.53166	3.08927	8.33582	9.85074	0.981153
Casz1	4.0753	5.42608	5.08976	6.50221	8.57351	4.44902
Cat	56.4878	45.5117	70.2548	67.8702	67.3158	71.608
Catsper4	0.187131	0.050306	0.537087	0.571031	0.560322	0.531392
Cav1	1.80633166666667	1.85951133333333	1.05017	1.88853133333333	1.46885133333333	0.595441333333333
Cav2	2.60276	1.67048	0.554186	2.57388	0.823409	0.647242
Cavin1	1.74543	11.8738	5.0274	13.4456	5.59308	0.180517
Cavin2	0	3.41427	0.931733	5.05436	1.97471	2.17234
Cavin3	5.4024	4.19174	2.8898	4.88868	1.77698	1.14977
Cbfa2t2	2.99074	1.88026	1.60384	2.54922	1.91191	2.54722
Cbfa2t3	1.03322	0.496739	0.702895	1.41696	0.368584	0.924511
Cbfb	4.61345	4.10324	4.22996	5.58334	2.06718	3.34415
Cbl	7.30086	5.27044	5.49096	8.48366	5.49106	3.64372
Cblb	3.79479	5.0132	3.14234	3.89068	1.99059	1.93093
Cblc	11.8764	13.4819	16.9021	10.1118	15.8169	14.9239
Cbll1	1.0878	1.71098	1.23985	0.904138	1.18227	1.18716
Cbr1	51.1031	66.5149	105.316	59.7937	73.7288	106.858
Cbr3	0.759199	0.776036	1.7521	1.35955	0.331202	0.782632
Cbr4	2.0005	1.86901	1.61714	2.77904	1.83513	3.12703
Cbx1	5.47785	2.39409	8.36662	1.86786	2.14979	2.70815
Cbx2	0.898196	0.55777	0.776548	1.2673	1.10912	1.30082
Cbx3	13.129	13.0777	9.57176	42.4139	20.9534	10.0107
Cbx4	2.65475	1.93314	2.03314	3.64817	1.57434	1.42714
Cbx5	6.82447	4.19189	0.350651	0.333413	3.82784	0.347974
Cbx6	5.81628	2.64056	1.62989	4.85833	2.05468	0.640517
Cbx7	4.7307	1.70207	1.39954	2.92543	1.02948	1.12582
Cbx8	1.18783	0.580244	0.718176	1.69402	1.08712	1.39589
Cby1	4.23877	4.40599	4.15869	4.5889	1.36182	4.35473
Cc2d1a	6.80785	7.3407	7.81902	6.92816	7.96075	7.30218
Cc2d1b	10.0722	7.19742	7.42063	8.33055	6.59207	6.6192
Cc2d2a	0.662423	0.737114	0.442581	0.61904	0.686819	1.382
Ccar1	28.9102	27.3794	28.6921	23.5399	24.4698	27.6638
Ccar2	13.4376	12.3761	13.9461	14.3563	12.0059	12.3835
Ccdc102a	1.55385	0.885165	1.04077	1.42957	0.708908	0.615415
Ccdc107	19.8208	18.918	18.0762	13.1697	23.1954	19.4523
Ccdc112	1.29598	1.09608	0.799639	1.63935	0.897281	1.43916
Ccdc115	13.0583	11.1826	11.0231	8.83375	4.70519	8.60013
Ccdc116	0.886745	1.89951	0.927759	1.46807	1.38628	1.2754
Ccdc117	5.92373	1.37489	4.47985	6.87678	3.32787	0.602315
Ccdc12	32.7086	28.7399	24.6513	28.1951	12.6802	25.5276
Ccdc120	4.01983	3.95792	10.2524	3.55217	3.80713	3.31356
Ccdc122	1.88235	2.41311	1.02201	2.44084	2.11686	2.71579
Ccdc124	23.9876	25.7232	28.0042	22.6672	19.3481	21.7725
Ccdc125	1.79885	1.51544	1.44418	1.75667	0.69643	0.900577
Ccdc126	0.828535	0	0.825128	0.629788	0.365398	0.599237
Ccdc127	2.93855	1.67186	2.44311	2.31348	0.593899	0.374074
Ccdc134	10.6366	10.1714	10.7462	10.5597	4.71844	8.68876
Ccdc137	1.83533	3.7957	5.08351	3.12585	1.09729	4.03399
Ccdc138	1.13038	0.983378	1.0508	0.743877	0.968157	1.64718
Ccdc14	1.27901	1.13339	1.1564	1.56232	0.99633	0.898468
Ccdc149	0	1.00073	1.12272	0.038333	0.394132	1.45381
Ccdc157	0.658711	0.474126	0.47913	0.278482	0.429955	0.39387
Ccdc163	1.38873233333333	0.981128666666667	1.48632	1.53068166666667	0.712653666666667	1.01815366666667
Ccdc166	1.61412	1.00015	1.03761	0.964956	0.53996	0.971889
Ccdc167	1.68863	2.97607	2.44615	1.41977	0.835464	1.53694
Ccdc174	6.88921	9.50252	7.74536	7.74654	7.15451	7.36351
Ccdc18	0.514042	0.632511	0.436042	0.879951	0.35453	0.852754
Ccdc181	3.38949	4.4342	3.11777	4.43553	3.02026	4.20655
Ccdc186	10.8546	12.233	16.0576	11.259	13.9155	4.82517
Ccdc191	0.309253	0.440501	0.406983	0.964811	0.595931	0.847205
Ccdc198	5.90273	4.85431	0.717607	8.16503	3.30771	3.04992
Ccdc22	5.99733	3.96167	4.66412	4.70093	1.68714	4.2551
Ccdc25	11.2677	13.8479	12.1896	14.1711	43.086	13.6762
Ccdc28a	1.89168	2.68828733333333	2.15387	3.66881966666667	2.49018	2.78774
Ccdc28b	4.4915	2.55259	2.05424	3.32425	1.6114	2.75594
Ccdc3	1.26276	0.985282	0.673502	1.40804	0.649656	0.90486
Ccdc32	6.81433	4.36018	7.61527	8.60303	9.26173	5.38882
Ccdc34	18.4844	20.4411	16.819	15.4587	12.0308	11.6912
Ccdc43	2.21616	0.745134	5.2906	1.20154	0.403267	1.24523
Ccdc47	19.848	18.6886	9.67458	9.82708	14.1626	20.1757
Ccdc50	4.42379	4.30013566666667	3.85780233333333	5.41778	3.11815	1.55465
Ccdc51	9.01652	2.11169	4.12887	4.13361	4.24132	3.94637
Ccdc57	0.419389	0.449341	0.44668	0.553752	0.500694	0.894116
Ccdc59	10.7485	11.2851	10.918	8.42858	10.8578	9.61702
Ccdc6	2.36237	8.62773	14.019	8.56123	8.68106	7.38071
Ccdc61	3.41462	3.37763	4.68181	5.20384	3.85556	3.95842
Ccdc66	2.43762	2.05087	1.70647	2.2552	1.48185	1.62679
Ccdc68	15.8466	14.3802	6.67597	22.3553	21.7154	20.0717
Ccdc69	2.53539	0.941007	1.11271	2.62134	0.54133	0.551073
Ccdc71	6.0879	4.99466	9.40283	0.15838	0.120494	6.35421
Ccdc71l	0	44.1434	0	0	0	0
Ccdc77	1.54003	0.942414	0.777775	1.33121	0.298413	0.764643
Ccdc80	2.33262	1.10952	0.123812	1.66658	0.70451	0.282447
Ccdc82	3.70679	2.79721	2.74713	2.77913	1.94601	1.81223
Ccdc85c	6.28968	7.57172	4.2205	8.63499	11.5625	10.8248
Ccdc86	6.2807	5.24138	3.25549	3.4962	1.7763	3.76542
Ccdc88a	1.23646	0.877231	0.589843	1.5434	0.226442	0.252533
Ccdc88b	4.44994	3.55808	3.66436	4.76844	2.47513	1.71297
Ccdc88c	5.56669	3.64552	4.38771	3.49642	3.3471	3.62803
Ccdc9	4.82632766666667	5.50712366666667	4.08366066666667	6.05569633333333	4.84349	5.76849
Ccdc90b	4.19759	4.61035	4.11763	6.00022	4.82544	6.59789
Ccdc91	9.15041	5.46035	10.7917	13.8327	11.4804	13.5935
Ccdc92	0.217089	0.787641	0.589918	1.15659	0.548621	0.449304
Ccdc93	4.14283	3.99591	4.69836	5.38211	3.69771	4.27991
Ccdc97	5.3184	11.3652	9.32659	9.68804	7.71371	7.53685
Ccdc9b	2.937	1.06257	0.672495	1.30284	1.24192	1.15135
Cchcr1	0.797091	0.714754333333333	0.739663666666667	0.857777333333333	0.643174333333333	0.879810333333333
Cck	6.52536	4.54825	17.8248	1.70454	4.40976	3.47612
Ccl11	6.36608	2.64987	3.14849	0.4994	0.328582	1.55561
Ccl12	4.29514	0.908848	0.815875	0.568538	0	0.530882
Ccl17	0.269204	0.353073	0.258769	1.31798	1.1094	1.04771
Ccl19	8.85978	3.39358	0.456507	7.29883	0	0
Ccl19-ps4	3.93343	2.14255	0.787298	1.4959	0.073795	0.112935
Ccl2	17.1628	26.9955	0.402158	0.754874	0.651308	0
Ccl20	2.30911	14.6992463333333	2.56658666666667	3.61188	10.1057923333333	0.30168
Ccl21a	53.4672	11.4532	5.21447	41.4593	1.09286	3.6119
Ccl21b	9.83074	2.62129	1.65553	7.52844	0.438392	0.134368
Ccl21d	5.17015	3.31746	1.75176	3.71748	0.403951	0.453768
Ccl21e	8.49842	2.5522	1.33117	6.45584	0.356051	0.099332
Ccl21f	5.78223	4.11966	2.09795	4.44619	0.499566	0.522638
Ccl22	3.37925	2.23157	1.00889	4.15481	0.68567	0.808764
Ccl25	53.4842	65.8134	118.473	66.9892	74.347	65.0753
Ccl27a	0.588999	0.735409	0.667813	0.606446	0.190167	0.171634
Ccl28	13.3115	14.0895	25.5614	8.32863	5.32669	11.5218
Ccl3	1.8331	0.866757	0.677514	1.63133	0.463218	0.451573
Ccl4	4.34047	3.39998	1.67446	2.84642	1.13323	0.977965
Ccl5	84.7207	78.3603	75.2249	145.394	82.1585	118.983
Ccl6	78.0781	35.7641	43.7689	88.7911	32.5851	122.979
Ccl7	6.67125	4.48579	0.467909	0.170187	0.08743	0
Ccl8	8.14029	2.84191	1.80458	2.8568	1.19551	2.85868
Ccl9	1.01754	3.51242	4.30126	3.1559	1.11566	6.37101
Ccm2	2.6407	2.25631	1.30541	2.72831	0.705127	0.749032
Ccn1	3.4231	3.41089	0.985162	1.82277	1.03746	0.67402
Ccn2	3.79946	2.24734	2.12308	1.13281	0.825306	0
Ccn4	1.42574	0.901138	0.548487	0.331736	0.155991	0.16401
Ccna2	23.3811	10.6909	22.6599	18.593	10.7271	9.97523
Ccnb1	3.478	3.61957366666667	4.20839533333333	2.72342533333333	1.09906	2.75822533333333
Ccnb2	21.6253	18.7845	17.0199	13.0366	10.6236	15.7466
Ccnc	2.98986266666667	2.63850133333333	2.45051	2.48387433333333	2.33182	2.16218
Ccnd1	20.1837	3.50908	13.1884	6.61301	5.3217	31.6906
Ccnd2	11.5438	1.74024	13.0564	2.3032	3.81526	19.9049966666667
Ccnd3	2.62851266666667	3.96858966666667	4.02581733333333	5.03354166666667	2.41372133333333	2.97732
Ccndbp1	7.78826	7.60080633333333	5.81767033333333	8.21884	7.60016233333333	7.40769566666667
Ccne1	2.72483	2.61563	3.06397	3.76507	2.04119	2.44067
Ccne2	1.04150866666667	0.539605666666667	0.735576	0.398439333333333	0.957623333333333	0.964849
Ccnf	3.68256	2.34575	2.56095	2.08522	1.8194	3.45327
Ccng1	18.7457	16.6013	14.6659	5.02614	12.0215	16.2607
Ccng2	32.8988	36.5141	19.5688	45.1135	56.725	40.4227
Ccnh	3.46497	3.6878	3.58179	3.1227	1.93849	2.90254
Ccni	50.5571	47.5893	18.5523	57.7954	25.0054	50.7999
Ccnj	1.84216	0.562187	1.2108	0.026821	0.32487	0.112564
Ccnjl	1.49046	0.286063	1.16443	0.594652	0.56632	0.744863
Ccnk	13.1748	15.735	12.0436	14.9002	12.1942	11.6936
Ccnl1	2.14742	1.99588	1.91282	3.88014	2.18665	9.88588
Ccnl2	10.6518	15.1574	16.6399	9.09448	14.988	12.9273
Ccnq	6.60636	0	9.35254	0	0	0
Ccnt1	0.431697	1.34809	0.293952	0.76405	2.10099	0.548833
Ccnt2	2.26345	1.97328	1.98148	2.63138	2.21205	1.18738
Ccny	4.55469	4.03386	5.88783	3.8711	4.32983	6.72065
Ccnyl1	9.27133	9.53407	15.9923	8.35024	12.7388	9.8702
Ccp110	0.58779	0.19372	0.707637	1.0057	0.29632	0.676983
Ccpg1	2.99422266666667	1.56111833333333	1.48866	2.00916733333333	1.53662933333333	2.55354
Ccr1	3.93461	1.60165	2.48291	2.71462	0.73577	0.64244
Ccr10	0.581453	0.35025	0.672893	0.664035	0.276743	0.461669
Ccr2	1.06865	0	0.621782	0.452066	0.010799	0
Ccr4	0.725118	0.850196	0.112316	1.07961	0.123629	0.176124
Ccr5	0	0.304467	1.74542	2.01656	0.000718	0.884234
Ccr6	1.16857633333333	0.733676	0.593251666666667	1.65084733333333	0.044979	0
Ccr7	11.2809	6.44865	2.03892	7.00346	0.259638	0.115275
Ccrl2	0.306243	2.03762	0.202744	0.762964	0.920859	0.450522
Ccs	34.2987	27.9309	28.8822	20.2029	28.2672	31.9917
Ccser1	1.89254166666667	2.57559466666667	1.20502	2.70707233333333	2.11176033333333	2.47323
Ccser2	11.6861	10.9762	26.6986	8.95966	3.53805	11.3989
Cct2	94.8418	109.744	106.784	83.3526	60.1325	93.6595
Cct3	23.7217	32.9851	34.8713	18.7058	12.4971	21.4899
Cct4	24.9524	28.7209	26.6482	20.9297	15.5069	28.8305
Cct5	50.0824	46.3719	48.825	35.7904	25.9339	44.3123
Cct7	30.1335	29.3522	34.9148	23.4464	20.1439	23.3065
Cct8	32.8942	32.0335	30.5196	23.8673	16.5106	25.0194
Ccz1	40.2988	42.4672	36.1189	38.3543	36.6221	44.608
Cd14	1.49342	3.85799	12.6597	6.03618	3.38157	4.26372
Cd151	10.4596	9.46584	9.83672	10.1453	11.1554	10.8313
Cd160	1.6612	0.088587	0.522411	2.38834	1.11672	1.72671
Cd164	50.1726	37.3356	35.0135	50.5697	37.6534	33.7158
Cd177	5.37775	2.68507	2.75201	3.53353	1.2921	4.22285
Cd19	8.80656	8.26136	3.95383	12.2355	0	0
Cd1d1	3.11801	1.17471	0.488031	1.69811	0.782944	0.059368
Cd2	11.7887	7.49184	5.06784	6.75016	0.546689	1.2853
Cd200	8.13705	4.16834	3.83141	4.94819	2.51891	2.09995
Cd200r1	0.899399	0.183924	1.14325	0.977415	0.874404	0.672061
Cd200r2	1.09469	0.402528	0.395202	0.669822	0.438454	0.252145
Cd200r4	0.454902	0.133088	0.377511	0.765305	0.010595	0.308283
Cd22	3.97235	2.79148566666667	1.41722	5.71738766666667	0	0.0127456666666667
Cd226	0.753493	0.184826	0.514145	1.33909	0.705838	0.55405
Cd244a	0.756144	0.203849	0.558608	0.966406	0.669685	1.41463
Cd247	4.31397	0.057091	1.39365	3.66114	0.96043	1.1981
Cd24a	6.13444	4.72399	0.42576	0.779111	0.90375	4.73071
Cd27	2.0594	0.715037	1.00217	2.46785	0.411408	0.899325
Cd274	6.17045	4.12351	1.98057	8.39557	6.72945	3.83011
Cd276	1.8517	0.916885	1.58187	1.16657	0.734052	1.12998
Cd28	2.08601	0.115555	1.18408	0.493076	0.378967	0.395709
Cd2ap	15.3832	18.6098	16.8593	19.816	15.0823	15.2596
Cd2bp2	3.09544183333333	3.24857	3.26380266666667	3.69879966666667	1.71158766666667	2.98051933333333
Cd300a	1.12494	0.165352	0.597361	0.325852	0.161852	0.370002
Cd300c2	0.672904	0.893383	1.83888	1.57205	1.00357	0.255968
Cd300lf	2.37013	0.930027	0.850983	1.27703	0.197353	0.35693
Cd300lg	1.5628	1.02587	0	1.13189	1.13922	0
Cd302	8.59375	7.88169	8.29186	5.03673	7.15362	6.85449
Cd320	1.23489	0.71789	1.61822	1.34612	0.620908	1.82224
Cd33	1.90674	0.614786	0.684271	0.675886	0.225083	0.251685
Cd34	3.3561	0.878724	1.74415	2.54574	0.624395	1.07043
Cd36	2.04654	1.22699	2.01384	1.42731	1.34727	1.11551
Cd37	4.70300666666667	3.18838633333333	2.11268683333333	6.17522633333333	0.293917	0.223706833333333
Cd38	41.7256	46.2986	17.7728	49.9168	23.5542	29.4708
Cd3d	8.86647	5.25734	4.34916	9.76547	3.54127	4.44628
Cd3e	4.75393	3.18476	2.83523	9.71251	2.90938	5.15785
Cd3g	6.12301	4.24701	4.23583	8.52936	5.53216	4.99223
Cd4	7.85762	3.50931	3.24603	8.06443	1.56482	1.22684
Cd40	2.66671	1.27516	1.23062	1.25648	0.160303	0.02446
Cd44	1.48636	1.52199	1.63264	0.699621	0.617965	0.860403
Cd47	19.6555	18.601	16.1214	19.7187	14.9975	12.8805
Cd48	6.47727	3.53725	3.21604	7.65377	1.60809	1.88041
Cd5	3.21539	2.89223	1.85174	5.61956	1.47225	1.24308
Cd52	35.5006	23.1778	12.6971	0.517326	26.2195	4.55294
Cd53	35.3724	22.1565	5.83529	32.3289	2.96541	2.8214
Cd55	15.6041	8.52329	8.91565	6.72367	5.57937	4.86776
Cd55b	0.928801	0.801899	0.609028	0.504419	0.338716	0.779426
Cd59a	2.2117	1.36417	1.06367	10.3173	0.323339	2.10609
Cd6	4.62614	3.21417	3.06624	5.57748	2.18559	2.35882
Cd63	75.6711	67.7037	61.8017	77.3671	57.2966	61.7023
Cd68	5.73624	4.28731	3.30178	6.08792	1.02504	1.84404
Cd69	9.07479	4.49015	2.84056	5.16054	0.597626	0.659575
Cd7	5.09652	7.69431	6.33046	11.0799	7.5814	12.1239
Cd72	3.01576	2.63773	1.63431	3.25694	0.306618	0.271588
Cd74	399.208	504.444	513.69	609.084	642.49	237.6
Cd79a	77.0749	72.5667	32.7329	96.2291	1.93287	1.47218
Cd79b	24.9098	18.3869	9.91241	18.4476	0.504629	0.688477
Cd80	0.51965	0.590618	0.454278	0.790305	0.12063	0.09451
Cd81	55.043	30.504	44.3861	26.0937	40.5155	26.3808
Cd82	31.297	31.53	21.7979	36.2123	36.6882	32.1695
Cd83	18.5448	12.4459	7.33893	21.3104	0.825474	1.82266
Cd84	1.16445933333333	0.697131666666667	0.460929	1.09350666666667	0.30187	0.163328666666667
Cd86	5.14738	5.08578	1.72525	3.99428	0.400035	0.587686
Cd8a	2.0053	2.01187	2.60898	4.61785	3.03892	1.39283
Cd8b1	2.14049	1.14006	1.90225	5.98985	1.01198	1.45079
Cd9	63.9098	52.6549	26.4927	56.1064	12.134	44.8335
Cd93	1.99696	0.099785	1.29684	1.95111	0.564838	0.392855
Cd96	2.16699	1.068	1.36619	3.45674	1.54118	2.17649
Cd99l2	1.63669	1.08864	0.570998	1.34619	0.244212	1.01357
Cda	29.5898	68.4526	40.1612	28.923	94.0763	27.6093
Cdadc1	5.91018	6.15506	6.25706	5.42678	5.40387	5.39419
Cdan1	1.81373	0.680017	1.324	1.68741	0.704117	1.25914
Cdc123	12.5723	14.0882	13.9309	12.3487	10.9161	14.1374
Cdc14a	3.61772	3.69177	3.3243	5.94144	5.98749	3.66341
Cdc14b	0.917107333333333	0.946114333333333	1.36533366666667	1.10251233333333	1.46263366666667	1.12155966666667
Cdc16	5.96898	5.26257	4.40487	5.07887	4.19719	3.42031
Cdc20	19.43	23.9117	15.8062	16.5742	8.08279	16.584
Cdc23	2.61928	1.91087	1.44176	1.83945	1.65246	1.4433
Cdc25a	15.0754	19.3821	21.6747	5.27291	6.58485	19.018
Cdc25b	3.08307	3.69036	3.81394	3.71615	1.8464	1.65992
Cdc25c	2.709	2.23285	2.1175	2.75596	0.825566	2.87294
Cdc26	4.76414	6.94999	8.76109	8.56664	6.3434	3.50441
Cdc27	1.74134	2.01705	2.46435	2.33943	2.29377	1.42998
Cdc34	19.4594	19.8298	13.3873	17.2572	15.7175	19.0067
Cdc37	33.2617	30.5644	37.2747	31.9616	24.4975	19.5966
Cdc37l1	11.3778	14.5658	13.0631	4.91384	4.56695	3.18708
Cdc40	12.2599	4.87286	10.4107	11.2352	7.50571	3.47712
Cdc42	113.793	40.9912	36.7334	126.3	35.1582	110.301
Cdc42bpa	0.669006	0.526682	0.521347	0.617125	0.330446	0.493115
Cdc42bpb	21.9954	23.4812	22.9129	21.5711	27.5321	24.0061
Cdc42bpg	11.1231	11.4692	9.54449	9.05124	13.2542	12.1999
Cdc42ep1	0.398643	0.462461	0.500838	0.308516	1.79177	1.01151
Cdc42ep2	5.4534	5.22383	7.26921	1.28946	27.1906	1.31971
Cdc42ep3	0.121488	2.72466	0.102343	1.08357	1.81279	0
Cdc42ep4	7.7837	6.11167	3.88182	7.56148	1.61476	3.16994
Cdc42ep5	24.8943	7.24842	24.7949443333333	6.26374866666667	25.9591526666667	8.41540533333333
Cdc42se1	19.3395	19.8402	5.11345	19.0583	4.36747	14.6721
Cdc42se2	46.2498	48.4423	61.4665	11.5787	51.8942	10.4998
Cdc45	2.30349	1.42123	2.14744	1.69275	1.07256	2.03482
Cdc5l	18.5313	11.7634	13.5975	15.3405	11.3652	13.2765
Cdc6	1.11128	1.12243	1.25883	1.08276	0.399421	0.947634
Cdc7	0.95797	0.846888	0.687059	1.06376	0.312203	0.660839
Cdc73	3.57581	3.14321	2.58963	2.86668	2.22323	3.01731
Cdca2	1.91424	1.71875333333333	1.50293466666667	0.86335	0.724963333333333	1.14178
Cdca3	9.73926	8.098	7.68077	8.40254	5.31936	6.70527
Cdca4	0	8.2418	3.2314	7.4124	0.220303	0.385479
Cdca5	6.0514	6.2438	4.96816	5.57882	1.53373	2.10312
Cdca7	16.1154	10.2745	17.5564	9.9629	7.19582	17.4236
Cdca7l	1.58792	2.03384	1.94159	1.19209	1.19948	2.99954
Cdca8	10.7758	16.2222	9.94332	13.9826	8.21828	9.30912
Cdcp1	5.83907	3.00652	6.71806	4.07771	1.98073	13.0249
Cdh1	220.886	201.016	225.168	97.2185	209.145	124.68
Cdh11	1.5386	1.14469	0.171312	1.48576	0.449844	0.304613
Cdh17	149.047	243.768	190.432	126.634	152.043	177.243
Cdh5	2.60686	2.19315	1.31622	2.69566	0.958526	0.199728
Cdhr2	273.388	240.132	307.195	354.649	485.934	351.928
Cdhr5	161.266855333333	169.815294333333	143.366140666667	154.049323666667	252.487496666667	207.268293666667
Cdin1	1.7747	2.22764	1.31464	1.19657	1.80114	3.11809
Cdip1	3.37197	2.99216	2.51854	2.54343	2.46375	2.63182
Cdipt	3.77664	5.27734	5.11697	6.37202	4.11063	6.39745
Cdk1	7.27339	6.90059	7.24777	4.49561	2.04468	5.33604
Cdk10	5.16422	5.44031	3.73497	4.96025	6.08221	6.69127
Cdk11b	18.2791	20.4336653333333	18.8849146666667	20.3756	21.881	17.007
Cdk12	1.74726	1.15326	1.35286	1.22037	1.06474	1.0029
Cdk13	8.86804	8.74997	4.73282	10.5046	6.97793	4.15821
Cdk16	16.8493	19.6388	20.0464	16.6885	20.3205	20.3819
Cdk17	3.87754	1.80466	2.79439	3.14861	1.63216	1.60018
Cdk18	21.3929	32.1285	40.4416	32.7366	59.1788	33.4276
Cdk19	5.44719	4.40977	4.33817	6.25828	2.02222	3.63017
Cdk2	3.82019	5.06425	3.9129	5.43204	2.6302	4.24417
Cdk20	0.960234	0.309061	1.31292	0.736137	0.385569	0.3863
Cdk2ap1	9.39597033333333	9.40803066666667	7.76258866666667	7.00369133333333	3.73533333333333	7.39312133333333
Cdk2ap1rt	13.9652	0	16.5741	0	11.2799	0
Cdk2ap2	4.03357	5.45447366666667	3.87689	6.18687966666667	3.56882533333333	4.60834133333333
Cdk4	15.1708	4.99917	7.29183	3.31329	7.29757	11.9562
Cdk5	3.05508	3.95092	3.807	4.35415	4.45542	4.35064
Cdk5rap1	1.50739	0.903648	2.41726	1.64767	1.39557	1.8893
Cdk5rap2	0.655446	0.626123	6.27605	0.618519	0.305343	0.511858
Cdk5rap3	9.40249	8.24531	8.5425	9.68744	10.1234	6.89607
Cdk6	0.866118	0.911196	1.21058	0.146321	0.532918	0.908944
Cdk7	3.19647	2.20629	2.70872	2.55294	1.94795	3.3093
Cdk8	11.0269	12.4224	13.8229	12.5227	11.9052	13.9958
Cdk9	11.2896	4.40223	3.83474	6.06626	12.7009	11.9807
Cdkal1	1.83892	2.40858	1.28679	2.36361	1.31911	2.47095
Cdkl2	0.824177	0.604906	0.740098	0.994735	0	1.05214
Cdkn1a	67.9975	106.475	101.279	88.1615	103.276	20.7513
Cdkn1b	4.84640733333333	4.25285633333333	3.1883	4.2697	2.37995966666667	4.42659
Cdkn1c	0.426403	0.707635	0.629405	1.17557	0.547682	0.320355
Cdkn2a	0.957936	0.241094	0.422281	0.524683	0.079291	0.347668
Cdkn2aip	5.32962	4.49627	5.02598	6.34519	6.39956	7.44699
Cdkn2aipnl	20.275	21.7976	3.50727	18.8149	12.9512	19.8024
Cdkn2b	10.792	10.0525	5.90927	2.11967	0.76688	21.0839
Cdkn2c	1.22698	1.35223	2.29619	3.27387	1.7326	1.1985
Cdkn2d	7.63892	6.61947	6.14394	7.89974	0	4.21092
Cdkn3	6.41694	5.21696	4.89523	5.02328	2.10264	5.52163
Cdo1	3.47894	1.86865	0.404898	1.72784	1.86756	3.90584
Cdon	1.42144	0.861843	0.665169	2.1142	1.52824	1.35539
Cdpf1	2.73293866666667	2.14655033333333	2.32799566666667	2.16144166666667	1.56513	2.08952233333333
Cdr2	38.7431	42.5271	32.9936	25.576	66.6979	63.1073
Cdr2l	1.3516	2.45017	0.473696	0.486137	0.314636	0.223835
Cds1	70.7536	87.3424	71.3891	32.0351	40.4969	37.2026
Cds2	1.73423	4.33321	3.83164	6.03192	3.7009	3.74881
Cdt1	7.67398	7.57294	6.91086	5.56331	5.35342	7.69717
Cdv3	7.54978	7.06888	7.33651	5.34585	3.46514	5.72388
Cdx1	63.6686	70.6822	58.3432	54.9471	50.4902	75.4466
Cdx2	6.86928	55.146	68.4652	85.7861	108.789	7.42197
Cdyl	3.03746	2.77939	5.07503	2.93815	1.88521	1.93052
Ceacam1	48.1568421428571	38.5020395714286	11.4715611428571	27.1228898571429	34.9467007142857	30.6623097142857
Ceacam10	9.62856	4.92545	8.93954	6.50855	3.50428	6.55065
Ceacam18	16.5848	14.2949	15.9712	26.4407	20.9878	26.1189
Ceacam2	19.8255	20.4715853333333	12.2506	18.9907	6.48601433333333	11.2119083333333
Ceacam20	25.9846	30.4959	12.2193	34.1556	38.3955	21.3943
Cebpa	18.3965	0	0	0	0	0
Cebpb	0	28.9119	0	0	0	0
Cebpd	27.8468	25.9016	19.0271	6.56962	0.391106	5.71478
Cebpg	20.6699	0.683599	23.5648	22.006	27.1688	27.8849
Cebpz	12.1742	10.596	10.866	9.01072	4.76255	6.61539
Cebpzos	7.63934	4.04392	4.78774	3.73525	2.98925	10.9882
Cecr2	0.592479	0.65808	0.280674	0.246593	0.041381	0.017451
Cela1	1.91108	3.64367	2.77537	4.51598	3.1714	4.01759
Celf1	2.65166883333333	1.92464183333333	3.36386183333333	1.51923733333333	2.68064	2.06102
Celf2	1.64268	1.00649	0.619758	1.0778	0.160295	0.280088
Celf4	0.945981	0.754049	0	0.776338	0	0
Celf5	0.387705	0.545435	0.161237	1.40157	1.45634	2.95754
Celsr1	1.03118	1.04402	0.380897	1.60011	0.370786	0.83545
Cemip	1.99636	0.446762	4.75083	0.998978	0.920415	1.4448
Cemip2	1.4721	1.28999	1.5512	0.785806	2.31229	1.0684
Cenatac	8.77559	6.39701	7.02295	8.89795	6.48143	5.36396
Cend1	1.34512	0.510819	0.238155	0.852267	0.658286	0
Cenpa	8.51647	2.09762	5.28825	7.74503	4.03112	3.85045
Cenpb	31.0899	30.6627	25.8551	35.0491	31.381	34.763
Cenpc1	5.16583	3.15281	4.12677	4.12091	3.00785	3.3695
Cenpe	5.53864	4.79449	4.88448	4.45883	2.04093	4.52403
Cenpf	2.97216	2.63245	2.80965	2.3677	1.10353	2.44124
Cenph	3.37003	4.29782	4.05387	3.07681	2.30718	4.53827
Cenpi	0.683595	0.353996	0.341891	0.398033	0.072792	0.400689
Cenpk	2.09659	2.02152	1.55303	1.2118	0.811932	2.17976
Cenpl	3.29992	1.37299	3.5219	0.761026	1.55093	1.45094
Cenpm	1.74474	1.0574	1.41639	1.6676	0.948538	1.81798
Cenpn	2.16438	3.4313	1.46924	2.40028	0.921877	1.56154
Cenpo	1.30367	1.20335	1.32295	0.680619	0.681542	0.810277
Cenpp	3.06468	3.5245	2.62251	3.18466	1.08374	4.73229
Cenpq	2.83038	3.61416	2.27145	2.90967	1.13834	3.44467
Cenps	3.18908	3.89338	3.72735	2.5032	1.3751	2.52752
Cenpt	4.12734	3.90102	3.24604	3.35688	2.065	2.38023
Cenpu	0.762181	1.4099	1.14019	0	0.483876	1.13358
Cenpv	10.4573	47.3558	20.9285	23.6165	44.3452	17.7439
Cenpw	2.50576	3.13991	2.83	1.45023	1.09245	1.95704
Cenpx	10.6163	10.3270656666667	8.52712866666667	3.70360433333333	3.0584	8.48817166666667
Cep104	3.62941	3.0955	3.00165	3.8287	2.964	3.00396
Cep120	6.3168	3.43686	5.75821	5.12007	4.3811	4.33352
Cep128	0.826659	1.1727	0.610966	0.832375	0.485751	0.343375
Cep15	3.35319	3.78106	0.670816	4.76895	3.73569	4.35127
Cep152	1.91639	1.39023	1.76617	1.46534	1.08238	1.03028
Cep162	1.68338	1.01089	1.29829	1.53531	0.983295	1.20385
Cep164	3.05762	2.91309	2.27664	3.47415	2.11268	2.60555
Cep170	0.616352	0.212575	0.267538	0.902934	0.133079	0
Cep170b	13.373	10.3156	15.1418	11.574	14.4527	13.6593
Cep19	7.48151	9.23315	4.80456	7.2064	7.15021	9.10673
Cep192	2.98877	2.45237	2.67447	2.73636	0.995165	1.68399
Cep20	12.6099	9.35864	9.57335	9.55907	5.08317	5.94272
Cep250	0.375376	0	0.737072	1.01097	1.26176	2.30803
Cep290	0.788683	0.901976	0.602639	0.77987	0.588629	0.643015
Cep295	0.917192	0.643575	0.506934	0.730674	0.203673	0.608725
Cep350	6.73658	4.62456	7.11827	6.92009	6.61411	7.86408
Cep43	2.02701	4.42226	2.90138	2.95907	1.53837	2.23521
Cep44	2.27777	2.01567	2.37583	2.71934	1.68284	1.76093
Cep55	3.16951	3.12328	2.32721	1.83641	0.965837	1.57813
Cep57	3.59392	3.27013	3.86239	3.08624	2.43927	2.56129
Cep57l1	0.280591	0.355061	0.0003495	0.932492	0.486155	0.647764
Cep63	8.74155	9.37567	7.08389	7.60156	5.65005	5.87675
Cep68	1.11934	0.364815	0.870158	0.760764	0.373385	0.340738
Cep70	1.14008066666667	0.920406666666667	1.44942066666667	1.01845	0.753938666666667	1.23073166666667
Cep72	0.833898	1.09224	0.858004	1.15161	0.426413	0.78356
Cep76	0.777992	1.543	1.93402	0.943132	1.21745	1.53915
Cep78	1.63033	1.3127	1.13764	1.27297	0.68906	1.39552
Cep83	8.57308	7.29152	6.90266	6.06652	3.70761	5.97646
Cep85	2.95628	1.67044	1.64198	3.41017	2.26514	3.43371
Cep89	4.38828	4.27071	3.67802	5.27324	3.01222	3.94485
Cep95	1.44189	0.866508	1.20492	1.62892	1.09175	1.35085
Cep97	1.27552	0.636171	0.639097	1.184	0.331433	0.322861
Cept1	8.11218933333333	8.50391633333333	9.82420166666667	9.58852266666667	7.82328966666667	10.6535553333333
Cercam	0.89988	0.611306	0.2159	0.543756	0.156399	0.320901
Cerk	17.3862	4.87781	6.89636	6.30143	3.14938	10.9099
Cers2	31.5581	36.122	46.1097	31.8946	35.4825	21.7862
Cers4	1.83473	1.85282	2.0771	1.15133	1.02245	1.53792
Cers5	2.79973	2.39958	1.38937	3.45359	1.80475	1.19229
Cers6	4.31901	3.22777	21.7582	6.90958	2.36695	1.82367
Cert1	6.99303	6.39725	6.03737	7.27686	6.60888	7.40174
Ces1c	0.868679	0.226366	0.882183	1.35422	1.09488	1.57436
Ces1d	7.19488	3.61486	3.93515	4.43426	2.77807	2.56551
Ces1e	2.0107	1.59528	3.71804	1.65198	1.40958	4.84476
Ces1f	21.9997	35.9783	67.593	35.4812	15.3568	52.5194
Ces1g	0.944255	0.758974	2.22428	0.915084	0.278698	2.02769
Ces2a	48.4252	37.3868	13.7337	96.3868	49.8022	42.9458
Ces2b	1.44295	1.1161	0.228262	2.28398	0.902653	1.19294
Ces2c	105.199	95.0235	83.1905	130.622	95.2237	139.277
Ces2d-ps	43.9778	42.1451	35.7241	58.3758	42.0983	58.5189
Ces2e	169.441	165.351	195.291	211.944	214.528	218.002
Ces2g	1.68644	1.91714	13.6217	1.14118	1.83741	3.15164
Cetn2	13.1262	16.0722	7.16809	12.9923	6.63403	8.97279
Cetn3	27.421	31.2019	27.8469	29.0103	17.7566	25.2326
Cfap126	0	0.551882	0	1.19847	0.705545	0.947374
Cfap144	1.07628	0.611161	0.753437	0.596241	0.392768	1.81554
Cfap20	12.6985	13.0772	10.694	11.6717	8.45416	11.5529
Cfap298	7.98749	6.27128	10.044	10.2151	6.26521	7.15307
Cfap36	7.67434	5.6249	3.33013	7.30309	3.21223	3.2425
Cfap410	0.781684	0.682467	0.468732	2.26037	0	1.03613
Cfap418	0.643429	1.16567	1.19785	1.47245	0.217651	0.933254
Cfap68	1.28207	2.05987	1.02848	3.15388	1.70847	2.57746
Cfap97	1.88311	1.39868	1.85863	2.40009	1.94863	2.16431
Cfb	7.62449	9.20758114285714	8.26121242857143	8.92163542857143	11.9159361428571	10.5048014285714
Cfd	38.236	17.4187	0.088188	46.2727	27.6621	11.3363
Cfdp1	32.2126	22.5302	33.7564	26.7217	20.8873	20.6017
Cfh	1.48738	0.637042	0.329051	1.41288	0.148112	0.478531
Cfi	0.594366	1.6404	0.929863	1.24082	1.41112	1.68172
Cfl1	20.4524	20.5715	20.7563	22.9483	19.9769	17.1962
Cfl2	18.5056	3.66193	9.05288	3.85187	7.46223	10.2046
Cflar	5.09621	4.45608	3.94837	4.13338	4.16029	3.34582
Cfp	9.55876	6.26109	4.91235	8.7841	1.56452	2.45516
Cftr	10.5306	2.72556	15.781	5.91732	7.99097	6.83736
Cgas	1.50538	1.11286	0.052451	0.707085	0.610317	0.356339
Cggbp1	18.7135	18.7701	18.2063	19.2132	17.7478	17.7827
Cgn	10.6871	10.3195	10.9368	9.22344	11.6065	8.67732
Cgnl1	1.70857	1.00346	0.280101	1.33135	0.345663	0.468828
Cgref1	80.0637	19.9682	164.548	20.3807	28.4417	122.046
Cgrrf1	11.3333	5.46088	6.47119	6.4119	6.08637	6.20713
Chac1	4.29985	1.46365	3.15844	26.1573	22.8571	23.3071
Chac2	3.50826	2.30917	4.08084	5.79792	4.93108	8.16296
Chaf1a	6.42817	5.90235	4.87624	4.59693	4.53977	3.92708
Chaf1b	3.01885	2.85877	2.33228	2.1692	1.32315	3.36228
Champ1	5.11294	4.17767	3.96865	0.586847	2.63035	3.22985
Chchd1	21.1527	27.9438	38.2411	15.8627	6.51	35.2784
Chchd10	86.2362	111.908	118.722	69.3762	76.4174	78.0687
Chchd2	272.002	209.362	312.08	160.955	142.488	238.525
Chchd3	33.1337	40.685	42.3006	28.7481	26.8455	34.5372
Chchd4	5.97617	7.24025	8.50004	5.10997	4.62081	6.32319
Chchd5	3.2997	5.93241	5.97097	5.59455	2.72078	7.10918
Chchd6	2.37939	2.83315	2.24986	2.0688	0.735232	3.03003
Chchd7	6.64532	7.95288	7.60694	7.0048	7.99428	8.20551
Chd1	4.24739	3.41831	4.68469	5.87226	4.47402	4.19263
Chd1l	7.94455	6.27913	6.28082	6.65306	5.3057	6.40194
Chd2	5.55146	5.14943	3.80809	5.01874	3.78516	4.23067
Chd3	5.93133166666667	5.47498166666667	4.80107966666667	8.49498333333333	7.20603966666667	6.72968
Chd4	5.92305	6.08548	4.9351	6.34231	5.98531	5.95128
Chd6	3.92013	2.59887	1.87381	3.19618	1.37586	1.71497
Chd7	3.63687	2.45139	2.93525	3.25938	2.44316	2.09441
Chd8	5.20916	3.71032	4.3974	4.72805	3.67588	3.72209
Chd9	1.44863	1.21127	0.693936	1.64302	0.748174	1.20225
Chdh	24.1599	8.2362	8.22575	10.3872	10.5176	41.3534
Chek1	0.687314	0.397778	1.13877	0.627335	0.372619	0.483482
Chek2	3.9784	2.39722	3.21416	2.6124	1.75437	4.46308
Cherp	10.0797	7.12512	8.40837	8.73338	7.07095	9.0274
Chfr	1.99502	3.57997	3.39686	3.85028	2.17925	2.6593
Chga	11.3983	27.6462	26.9179	10.4869	35.2776	46.3578
Chgb	4.74347	4.27235	23.1605	5.8174	3.16657	14.8404
Chic1	0.683878	0.456412	1.53539	3.75241	2.64373	1.51073
Chic2	4.39194	3.05094	3.00284	3.15508	2.18374	3.1523
Chid1	1.64047	2.14925	2.15831	1.93506	1.41382	2.43423
Chil3	1.33616	0.112961	1.82552	0.105652	0.114368	0.10411
Chka	5.05170766666667	6.16737933333333	15.3154	3.96943	7.28741933333333	3.67799
Chkb	4.7931	6.94437	9.65677	6.10024	13.256	5.16792
Chlsn	3.0703	3.27385	3.44561	2.43932	1.18169	2.92271
Chm	6.61436	2.14251	3.69766	2.31224	2.0896	1.33241
Chml	0.886687	0.59482	1.09829	0.675059	0.233691	0
Chmp1a	22.7376	66.3614	75.5718	26.2979	26.8264	75.3703
Chmp1b2	3.75684	4.28422	4.10487	5.23907	3.85225	4.91522
Chmp2a	25.5568	31.4504	34.0495	28.8749	36.5868	39.8938
Chmp2b	34.7168	31.7345	31.2824	31.8867	30.5024	28.1473
Chmp3	15.9071	14.4509	14.4903	17.3784873333333	16.3779093333333	17.1922276666667
Chmp4b	87.2096	161.856	152.328	164.785	177.538	142.593
Chmp4c	7.62417	6.30164	41.8429	6.05779	6.60114	6.5793
Chmp5	53.9468	58.966	35.4421	69.791	68.8388	38.1654
Chmp6	10.3352916666667	4.7931	5.71137	14.4426483333333	14.0902	6.30491
Chmp7	11.8621	10.6793	10.7331	11.7469	14.3822	12.1506
Chn2	8.22831	7.93495	14.421	8.30796	10.2048	8.85053
Chordc1	7.26963	7.57326	7.16257	12.3777	7.03659	5.47074
Chp1	45.963	41.9641	44.6526	12.4051	50.0878	47.2479
Chp2	78.9295	75.6142	115.251	61.8044	148.035	146.187
Chpf	2.39396	1.8076	1.93294	2.3465	1.4744	1.57102
Chpf2	1.79724	1.1999	1.6551	1.05155	1.26907	1.5581
Chpt1	4.40184866666667	5.91633066666667	6.01723	4.50467	4.25368	6.65916
Chrac1	7.27121	8.46319	8.20162	6.73386	1.60848	16.6294
Chrm2	1.02502	1.59641	0.084215	2.65628	0.999947	0.393879
Chrm3	0.211101	0.043653	0.050429	0.72218	0.123261	0.814907
Chrm4	0	0	0	1.8109	0	0
Chrna3	0.56179	0.803015	0.174837	0.48387	0.264981	0.145936
Chrnb1	2.25318	1.26073	2.37384	1.73131	1.45685	1.38641
Chrnb4	0.51221	0.427194	0.273694	0.851592	0.080223	0.691319
Chst1	0.046135	0.595004	0.633635	1.41235	0.527151	0.282432
Chst10	1.09962	0.884	0	0	0	0
Chst11	1.91109	1.27855	1.36301	2.26417	0.460962	0.727128
Chst12	1.8631	1.65927	0	3.45039	0.554002	0
Chst14	1.30408	0.730787	0.565763	1.06678	0.642121	0.633431
Chst15	2.51733	0.230532	0.785375	1.78701	0.431982	0.242663
Chst4	0.017715	10.9158	0.110351	0.720644	2.34807	4.29028
Chst8	0.479288	0.577858	0.287424	0	1.59055	0.518363
Chsy1	3.05373	2.00249	1.49508	4.34573	0.765548	1.15483
Chtf18	0.055697	1.77479	0.343023	2.77115	0.899337	2.8617
Chtf8	19.7134	12.3377	21.9818	14.4808	11.7105	14.9399
Chtop	3.9304	3.97607	3.78702	4.23898	3.44818	4.02909
Chuk	14.3852	14.289	18.4381	12.8618	17.4749	16.9605
Churc1	15.2402	20.8801	16.3169	17.036	13.1214	17.5373
Ciao1	3.56156	4.02183	4.01828	3.82965	1.78733	3.77474
Ciao2a	21.5367	24.9064	25.0218	21.8578	17.7612	12.0609
Ciao2b	20.2141	11.7076	12.3956	13.9659	20.5789	20.6279
Ciao3	4.33999	6.57237	7.39827	6.36435	6.27151	6.04265
Ciapin1	1.55605	1.12168266666667	2.33889733333333	1.75176166666667	2.00559266666667	2.20172933333333
Ciart	2.96942366666667	2.90747933333333	2.24670733333333	1.83767766666667	2.16954	2.49578
Cib1	26.0891	32.2706	29.3733	30.9644	30.1632	29.0388
Cib2	2.39493	1.3571	0.653128	1.69054	1.03459	2.1691
[truncated: 10,275 more rows]

## Sheet: independent validation result
Gene	t_test_p	wilcox_p	cohens_d	fold_change	mean_IRI	mean_control	t_test_fdr	wilcox_fdr
Il1b	0.163129188195526	0.4	1.62785040884322	4.41835249226737	3.82117533333333	0.864841666666667	0.326258376391053	0.4
Ripk3	0.00150607843328954	0.1	6.31639446786527	1.46455873187992	9.13628	6.23824555555556	0.00602431373315815	0.4
Sting1	0.294793237172753	0.4	0.989763563159284	2.30542458138641	9.55991333333333	4.1467	0.39305764956367	0.4
Tnfaip3	0.486331378153648	0.4	0.631866375936157	1.44545110125575	8.45331266666667	5.84821766666667	0.486331378153648	0.4
