# Supplementary material for: Comprehensive analysis of genes associated with necroptosis and pyroptosis in intestinal ischemia-reperfusion injury
Source: PLoS One. 2025 Dec 16;20(12):e0338420. doi: 10.1371/journal.pone.0338420 (PMC12707633; doi:10.1371/journal.pone.0338420)
Supplement: S6 Table — (XLS) [file pone.0338420.s006.xls]

## Sheet: black
	GSM2539097	GSM2539098	GSM2539099	GSM2539100	GSM2539105	GSM2539106	GSM2539107	GSM2539108
2900060B14Rik	14.2412	13.6544	13.7735	13.7554	12.8676	14.056	14.2863	13.9849
4930590J08Rik	5.01109	4.42006	4.2924	4.16048	5.02239	3.80149	4.62645	5.00801
Ace	13.4433	13.1819	13.8564	14.1358	12.5548	14.1744	13.3924	13.6357
Actg2	14.8524	14.6179	14.3184	13.9024	15.4901	14.0798	14.5634	14.5389
Adcyap1r1	6.70579	7.57946	7.53223	7.23977	7.88403	6.58763	7.55963	7.34107
Aknad1	5.04812	4.92886	5.53217	4.37515	5.47276	4.18614	5.19874	4.70042
Akr1b7	12.2532	12.2486	12.6036	12.5503	11.2394	13.0398	12.4139	12.5183
Aldh4a1	7.94179	7.77218	9.31534	8.89137	6.62589	8.95506	8.42537	8.18816
Amn	8.82601	9.33909	9.4833	9.86166	8.48565	9.52158	9.20692	8.92741
Ap1g2	10.5731	10.4432	10.618	10.3184	9.29866	11.0618	10.9433	10.185
Apoa4	14.2065	12.0325	15.5915	14.629	9.7388	15.4751	13.2249	14.1817
Aspn	10.977	10.8784	10.5382	10.0783	11.0339	9.86516	10.5428	10.379
Atg16l2	9.26577	10.4433	10.1008	9.43164	11.16	10.0853	9.71808	10.8477
Atp2b4	11.3219	12.3825	12.2715	11.7748	12.7612	11.6353	11.9131	12.3299
B4galnt1	13.5081	12.7342	12.9773	13.3653	12.4656	14.0506	13.8114	13.3168
Bmp2	10.4221	9.1407	9.18728	9.45504	8.30524	10.2264	9.55524	9.34148
Btbd35f7	5.54573	5.24085	5.03311	4.68056	5.98522	4.97349	5.15991	5.61388
Cald1	12.8708	12.4557	12.5181	11.9643	13.5173	12.0912	12.6985	12.6577
Calhm5	7.02014	7.19813	7.26897	6.99911	8.15679	6.59559	7.26431	7.2737
Cbln2	4.6688	4.64407	4.9113	4.18774	5.34856	4.02854	4.4357	4.57014
Ccdc85c	9.49001	9.05063	9.37663	9.03565	8.44031	9.76362	9.27511	8.76964
Cd3g	8.51664	8.74064	8.79468	9.69513	7.70262	9.32754	9.24875	8.71496
Cd59a	13.2934	12.7563	12.498	11.7865	13.1169	11.6468	12.3123	12.5341
Cd59b	8.50137	8.08693	7.96203	7.16587	8.1535	7.13554	7.64184	7.97346
Cd8a	8.62981	8.79369	8.80955	9.37509	7.28057	9.50495	8.88371	8.59658
Cd96	7.95362	8.87985	8.76984	9.45356	8.0191	9.46487	8.87053	8.76649
Cdo1	10.4123	11.1267	11.4521	10.762	12.3075	10.111	11.6661	11.3073
Cep85l	6.37123	6.81492	6.66074	7.04758	7.66229	6.36095	7.37229	6.30062
Cer1	5.86411	5.55478	5.68339	4.98361	6.59823	5.36754	5.45194	5.67047
Chl1	6.34506	6.80536	6.78875	6.76742	7.68801	6.06413	6.78197	6.7414
Clcn2	10.1094	9.45839	9.99664	9.98187	9.37688	10.7144	10.5155	10.1227
Cntnap2	4.15233	4.27383	4.30002	4.10682	5.09355	3.71569	4.50002	4.70347
Col4a2	8.2705	9.01608	8.67818	7.91229	9.10292	8.71691	8.75082	9.26893
Cstdc2	4.58135	4.37408	4.2679	3.87594	5.15298	4.02792	4.22199	5.04834
Ctse	8.02233	6.67062	7.42736	7.71254	6.94869	8.26964	7.34775	7.53678
Cyp2c50	4.72751	3.84892	4.23383	5.19136	4.29952	4.85428	3.8533	5.1435
Cyp4a12b	5.11089	5.57705	5.16785	5.17352	6.42642	4.75261	4.74784	5.38368
Ddrgk1	10.0016	10.8475	10.9215	9.69071	11.2615	9.76126	9.60687	10.023
Derl3	7.23226	6.41609	6.66483	7.29261	5.94357	7.4238	7.24344	6.29494
Dlgap1	5.71319	5.53873	5.10114	5.11113	6.36755	4.83255	5.40691	5.71007
Dolpp1	10.2646	10.2191	10.8643	10.4922	9.13856	10.5895	10.6775	9.9737
Dynlt2a2	6.78003	7.07654	6.6763	6.90763	7.47846	6.26359	7.30953	6.31647
Efemp1	11.2272	11.8392	11.9337	11.9391	12.808	11.2406	11.5501	11.756
Egfr	8.0016	8.69916	8.51582	7.4404	8.67506	8.34184	8.44816	8.40724
Eln	9.02518	8.93284	8.79373	7.75949	8.91549	7.8887	8.35401	8.41248
Emp2	7.54558	8.20536	7.94425	7.63335	9.27108	7.53569	8.2779	8.13575
Entpd3	6.87412	6.15695	6.45049	6.0746	6.96133	5.75352	6.23443	6.64908
Fhl1	12.8188	14.0014	13.488	13.2468	13.7139	12.6889	12.8932	13.184
Fkbp9	9.78709	10.559	10.4946	10.1853	11.2261	9.82367	10.5335	10.4795
Foxb2	5.61167	5.88082	4.96887	5.11247	6.16054	4.77236	5.62343	5.70337
Fras1	6.83936	7.1932	7.54652	6.47937	7.86933	6.46518	6.77022	6.98681
Fundc2b	5.02886	5.99765	5.42903	5.23836	6.07794	4.8493	5.3792	5.33518
Gdpd2	8.63676	7.8991	8.58241	8.98532	7.89352	9.28144	8.34984	8.59955
Ggt1	15.0643	14.9059	15.508	15.757	14.0392	15.4396	15.1037	15.0386
Gm10731	4.68485	5.96616	5.24224	5.1709	5.89549	5.18488	5.35631	5.45902
Gm16405	4.48017	3.72129	3.5834	4.77656	3.95504	4.75335	4.12558	4.11882
Gm20914	4.12086	4.88255	4.00873	4.07355	5.11813	3.98612	3.85472	4.69475
Gm2237	5.44541	5.79829	5.35497	5.27972	6.83899	5.01542	5.64953	5.7631
Gm3002	6.47302	6.36986	6.01284	6.11932	7.03271	5.61488	6.17222	6.68928
Gm3317	5.74103	6.12235	5.67906	5.88223	6.66148	5.20262	5.54251	5.9378
Gm3488	5.74103	6.12235	5.67906	5.88223	6.66148	5.20262	5.54251	5.9378
Grp	4.90513	4.69557	4.78584	4.75332	5.45264	4.11613	4.6837	5.3212
Gsdmc	8.24273	9.05471	8.98956	8.19491	9.28197	8.73766	8.3637	9.02223
Gsdmc3	12.6099	13.7907	13.5656	12.5688	13.618	13.0336	13.0847	13.2336
Hdgfl3	7.95611	7.63044	7.53591	7.18328	8.51241	6.99065	7.72881	7.748
Hmgn1	10.2238	10.8673	10.7608	10.3428	11.5409	10.2331	10.6079	10.8015
Hsh2d	7.72486	8.16396	7.44566	7.81945	8.87805	7.4426	7.49604	7.70826
Ier5	9.02949	9.99668	9.5972	8.71577	9.98695	9.37334	9.26582	9.5985
Itgae	7.97885	8.11545	8.90115	9.09501	7.67136	9.79654	8.86125	8.81376
Kcnab1	4.14983	5.03262	4.99878	4.00619	5.30919	4.47671	4.6714	4.79925
Klk1b4	6.95062	6.87588	6.62625	6.40348	7.40962	6.24332	6.70974	7.34699
Krt76	3.86196	3.85311	3.84228	3.45091	4.78386	3.42366	3.5793	3.73914
Krtap6-3	4.2855	4.37918	4.06921	4.2153	5.35768	3.95841	3.59874	4.50133
Lipe	9.58489	9.9859	10.076	10.8344	8.95734	10.5862	10.4174	10.0312
Lmnb1	8.48381	9.39815	9.4431	8.80045	9.82254	9.10829	9.37598	9.48179
Mettl21e	6.10446	6.60254	6.49	5.58204	6.5324	5.55471	6.28363	5.90504
Mov10	10.4547	10.8427	10.9133	11.3428	9.36661	11.4904	10.9928	10.4944
Mpp1	15.4524	15.362	15.3355	15.8104	14.1679	15.5342	15.4542	15.0812
Myo1a	13.839	13.7407	13.9024	14.1621	13.0275	14.4462	13.9421	13.595
Nabp1	11.228	11.7235	11.4277	11.635	13.026	10.563	11.4547	11.5426
Ncr1	3.82024	4.50681	5.06689	5.55347	3.59563	5.20039	4.76803	3.66496
Ndn	7.99324	8.10422	7.49442	7.60338	8.94386	7.35876	7.84881	7.72071
Nkg7	6.55138	7.01476	7.13938	7.74089	6.27632	8.03952	7.43567	7.14589
Nlrp9c	4.8279	5.32826	4.89702	5.9944	4.89508	5.69011	5.24443	5.70949
Nr1h3	9.97634	10.0015	9.98194	10.5037	9.30277	10.6768	10.5004	9.7211
Nrxn1	6.50472	5.84116	5.8064	5.68065	6.52692	5.73656	5.65789	6.57821
Or10j27	4.51177	4.08553	4.03503	3.29262	4.3916	3.42351	3.71965	3.96046
Or13c7e-ps1	5.82025	6.05741	6.29776	5.80464	6.83201	5.60599	5.62557	6.51265
Or4f14b	6.22084	4.50631	4.6003	5.58949	4.13875	4.75927	4.86053	4.03386
Pclo	6.14529	5.97917	6.00242	5.29753	6.54807	5.30233	5.87973	5.98872
Pcp4	11.8392	11.5038	11.4813	10.8815	12.2432	10.5575	11.2887	11.3094
Pcp4l1	10.124	9.90304	9.94949	9.53358	10.4747	9.08551	9.63873	10.0577
Pcyt2	12.5502	13.2961	13.4435	13.9664	12.532	13.8686	13.4629	13.3673
Pdlim3	12.9437	13.0227	12.8611	12.3153	13.4152	11.7215	12.571	12.538
Phyhipl	5.80848	5.48115	5.27784	5.50702	4.57295	5.815	5.70829	5.97558
Pla2g12b	10.1277	9.89888	10.3647	10.016	9.32771	10.7717	10.0298	9.90513
Plekhg6	9.28894	8.88418	9.22946	9.74123	7.8147	9.43643	9.16395	8.69425
Rab4b	10.0902	10.8779	10.7912	11.1402	9.34952	10.9367	10.6988	10.1219
Rasgef1b	8.40005	8.8077	9.52745	9.86639	7.87163	9.59486	9.23836	8.95191
Rbp2	11.4218	11.2024	12.3203	12.5234	9.72673	12.9954	11.7488	12.0895
Rhod	10.7753	10.8007	11.0351	10.8311	9.66792	11.3326	10.9315	10.4811
Rnase9	6.17483	6.67269	6.84483	5.70308	6.93708	6.569	6.17159	6.84258
Ruvbl1	9.46656	10.4607	10.7803	9.9541	10.4043	9.68327	10.16	10.0477
Scg3	5.93256	5.40321	5.60573	5.25735	6.75589	5.29069	5.88426	5.23581
Scgb2b15	5.98744	6.21715	5.03214	5.75812	6.59987	5.93522	5.59173	6.2578
Scnn1a	9.61371	8.13584	8.67915	9.36206	8.50203	9.0535	9.46072	8.59816
Sdcbp2	10.8494	12.391	12.1643	11.7588	12.5673	11.9893	11.8506	12.217
Sertad4	6.35002	6.91211	6.41196	6.39724	7.72582	6.19436	6.89602	6.49154
Sgsh	8.36482	7.8035	7.64453	7.99769	6.85458	8.23706	8.09932	8.26633
Shisa5	11.7821	11.4996	10.9705	11.7055	11.0664	12.0048	12.0218	10.9537
Slc13a2	15.0506	15.1833	15.6569	16.1335	13.4659	15.535	15.3326	14.9819
Slc27a4	13.5973	13.8537	14.5442	14.4402	12.1579	14.3582	13.6588	13.6164
Slc2a4	6.55413	7.38333	7.43801	6.99183	7.79209	6.68708	7.29339	7.0107
Slc43a2	13.6722	13.3604	13.8884	14.2745	12.3828	14.2501	13.8895	13.6965
Slc6a15	3.4693	3.97995	3.93768	4.31061	4.4197	3.32109	4.298	3.34393
Slc6a19	14.2092	14.8929	15.2446	15.5706	13.3645	15.1153	14.8151	14.7451
Slco1a6	6.6621	6.70528	5.77766	6.67199	7.57591	6.03497	6.21446	6.72856
Slxl1	3.62522	3.85417	3.35586	4.54503	3.82652	4.65821	3.82349	4.04022
Sostdc1	6.78272	6.55741	6.31146	5.79604	6.94028	5.73222	6.08077	6.49663
Sowaha	11.1896	9.90083	9.74882	10.5691	9.38533	10.5012	10.1863	9.91966
Speer4b	6.38506	6.65192	7.09782	5.72226	6.85093	5.99036	6.69027	6.71209
Tacr3	5.14898	5.49691	4.19382	4.83099	5.65791	4.72222	5.04102	4.66298
Tcte2	6.04803	6.17647	6.30082	5.74203	6.80685	5.55569	5.42229	6.39386
Tm6sf1	9.18516	10.1448	10.0022	9.16113	10.8535	9.02726	9.34652	9.16816
Tmem254	13.1771	13.4366	13.8926	12.8594	14.2806	12.9461	12.8674	12.926
Tmem65	11.0854	11.5256	11.4037	11.7866	12.3536	11.0112	11.8778	11.4756
Tnnt2	8.04885	7.85205	8.19717	7.67822	9.37688	7.55255	7.89259	8.00302
Tpm2	12.4812	13.0653	13.0677	12.6465	14.0769	11.9488	12.9448	12.7762
Ubd	5.41605	5.51543	7.25644	6.45191	4.60165	7.37382	5.38245	5.56928
Ugt3a1	4.48734	5.02925	4.79337	4.71991	5.48576	4.03343	5.079	5.31813
Unc93a	11.6529	9.9624	11.9926	11.9833	10.8202	12.2545	10.8219	11.6324
Usp26	6.73434	6.21878	6.37358	5.81197	6.85129	5.44802	6.38524	6.19737
Wbp1	7.90478	7.90187	7.83944	7.65843	7.296	8.503	8.47326	7.12665
Xlr	7.89238	7.35553	7.50068	7.04826	8.48941	7.3695	7.30476	7.46085
Ypel1	8.88126	9.90465	9.68294	8.30477	9.37583	8.78453	9.26143	8.82244
Zc3h3	9.64458	9.16226	9.04894	9.14632	8.27327	9.65398	9.32758	9.26435
Zfp113	9.16297	10.0371	9.98069	9.61825	10.2874	8.8779	9.51901	9.53571

## Sheet: blue
	GSM2539097	GSM2539098	GSM2539099	GSM2539100	GSM2539105	GSM2539106	GSM2539107	GSM2539108
1110002L01Rik	6.56391	6.65717	6.48979	6.59874	5.7608	5.5645	5.84387	5.57221
1700017B05Rik	10.1505	9.57734	9.46028	9.42802	9.3554	10.4457	10.6471	9.76958
1700052K11Rik	7.69589	7.5363	7.50734	7.20392	7.70256	6.42818	7.268	6.91805
1700109H08Rik	8.73655	8.60693	8.88071	8.64333	9.62131	9.98287	9.95421	9.71409
1810055G02Rik	9.81249	8.41518	9.66646	9.53249	9.83687	10.9806	10.3716	10.399
2010315B03Rik	12.4854	12.2742	12.3775	12.3737	11.766	11.3076	11.4112	11.516
2410002F23Rik	10.9746	11.2975	11.3247	11.599	11.5679	12.6387	12.1852	12.3059
3110009E18Rik	7.80086	7.42845	7.72156	7.48317	8.17117	6.97747	7.17287	6.22656
4931414P19Rik	5.49605	5.17372	5.65283	5.2667	4.69103	4.46217	4.63005	4.81656
5730507C01Rik	11.6325	11.0892	11.293	11.0631	9.99381	10.0275	10.0181	10.1465
9030619P08Rik	7.79262	7.55946	7.79788	8.20277	8.06113	8.72297	9.13461	8.58333
9030624G23Rik	8.50564	8.7458	8.54635	8.2346	7.69015	7.62066	7.74218	7.44504
Abraxas1	10.3405	10.5511	10.5297	10.5202	9.9121	9.63931	9.357	9.87492
Acaa1b	8.37185	8.63971	8.38556	9.31336	8.44797	9.27479	9.30821	9.09
Acadl	13.9151	13.3594	13.4002	13.4772	12.8535	13.8867	14.2204	13.8468
Acer2	6.51053	6.79445	7.42394	7.29041	8.03326	8.14608	8.63383	8.0458
Acot1	4.16582	3.84452	3.87395	4.33274	4.29434	5.0994	5.38565	4.61399
Acot2	11.5873	11.0984	10.1935	10.5763	11.3504	11.7789	11.7701	11.6451
Acsl1	8.6342	8.85838	9.11387	9.2843	9.94669	9.77683	10.2059	9.79516
Acvr1c	8.22457	8.85317	8.58531	8.53473	8.03851	6.73054	6.90985	7.02776
Adal	9.74867	10.4561	10.7506	10.7725	9.86013	9.65996	9.35086	9.99259
Adam4	8.29521	8.57908	8.28851	8.54042	7.19242	6.4766	7.08598	6.93384
Adat1	7.29816	6.85049	6.33348	6.83378	5.38407	5.24679	5.87993	5.2739
Adat2	8.00555	8.07513	7.927	7.49159	8.70506	9.00229	9.02983	8.55393
Adgrl2	8.29274	8.20742	8.12805	8.00423	8.85805	8.97531	9.13967	8.57044
Adprh	5.88215	6.56031	6.10409	6.47694	6.35341	6.79064	7.25906	6.22374
Adrm1	10.5736	10.0365	10.3638	10.1999	10.3394	11.0927	11.2685	10.6239
AI661453	8.7566	8.10264	8.26788	7.86504	8.35789	9.13586	8.47256	8.87594
AI987944	10.9788	11.1301	11.1062	11.2765	10.0743	9.13054	9.68715	9.36613
Ajuba	6.30445	6.24991	6.31478	6.47375	5.6414	5.40228	5.44905	5.75328
Ak4	7.08864	6.89391	6.95432	6.08776	6.89491	5.77687	5.72411	6.40578
Akr1b8	9.18965	8.36703	8.28502	8.0948	11.1395	11.2217	11.6656	11.1578
Aldh1a7	9.34405	9.92758	9.85296	10.6402	9.48041	9.00975	9.22654	9.09858
Amn1	10.4358	10.4106	10.2959	10.5288	9.99189	9.15902	9.48309	9.47109
Angptl4	9.24174	8.9047	9.62149	9.76792	10.0576	10.9216	11.8914	10.9886
Ankrd22	5.75109	5.84438	6.11227	5.98952	7.92404	8.29255	8.33064	8.25924
Ankrd37	9.13334	8.65302	8.6815	7.888	7.23265	6.2525	6.44965	7.0178
Anxa13	13.7082	13.2434	14.2358	14.0603	14.4949	14.6583	14.054	14.4296
Ap5m1	9.67921	10.5651	10.6573	10.0499	9.55881	9.48454	9.49765	9.25597
Ap5z1	9.32186	9.6874	9.79823	9.10959	9.65601	9.1446	8.43704	9.12161
Apol10b	8.30269	9.08695	8.81328	8.55569	7.59514	7.46906	7.51998	7.69833
Apol7c	9.81376	10.6892	10.7074	10.4573	6.33654	6.70071	5.86727	6.08876
Apol9a	8.927	9.09859	10.0754	9.04173	7.28841	7.41225	7.56366	7.82646
Arap3	6.51424	6.88267	6.69034	6.32671	7.07914	7.64769	6.98052	7.29864
Arel1	15.1137	15.5433	15.5154	15.2372	14.2363	14.2264	14.2432	14.2578
Arfgef3	7.60131	7.82902	7.98632	7.16265	8.88307	8.69306	9.08029	8.64558
Arl13b	7.4168	7.74114	7.78848	7.7534	7.43577	6.67278	7.3925	6.82467
Arl5b	8.08954	8.03721	8.48552	8.61299	10.2723	10.6434	10.6546	10.4292
Armc9	4.76912	5.59229	5.45332	5.57957	5.69803	4.89252	5.25563	4.59118
Arxes2	5.37451	5.45791	4.47101	5.79966	5.49102	5.30429	5.90437	6.04636
Asb2	10.1328	10.5188	10.5799	10.7297	9.46984	9.07191	9.37953	9.46552
Asb6	7.95637	7.82338	7.89202	7.88666	8.08647	8.70069	9.0884	8.5717
Atat1	10.7075	10.2979	10.3281	10.1719	9.39937	9.17459	8.99762	8.51402
Atf4	13.8522	13.8327	13.869	13.8545	14.6707	14.6652	14.6193	14.5254
Atg7	7.6906	6.79226	6.50401	6.82864	6.28622	7.95451	7.52183	7.08408
Atox1	8.47191	8.60818	9.15834	8.43023	8.90914	9.76231	9.83422	8.74918
Atp23	7.13281	6.96843	6.77353	6.93085	6.1247	6.26439	5.7954	6.17624
Atp8a1	10.7999	11.0362	10.9485	10.6323	11.3699	12.3729	11.7376	11.9613
AW146154	9.38755	9.64451	9.71977	9.70905	8.85845	8.08253	8.17029	8.60456
AW209491	7.5969	7.5718	7.88174	8.03188	8.16267	6.99635	7.42511	7.09382
AW554918	8.1664	8.08878	7.73865	8.02505	7.3079	6.70943	7.15184	7.19601
Axin2	11.4119	11.8993	12.555	11.6934	10.249	10.1913	10.2328	10.0935
B3galnt1	6.03903	7.19045	7.05089	6.9047	6.54883	5.4723	6.07579	6.22564
Bach1	12.452	12.4596	12.917	12.9558	13.5461	13.4808	13.6343	13.6496
Bag3	10.2213	8.59933	8.91756	8.57402	10.7159	11.0188	11.3852	10.2468
Banp	9.99191	10.0697	11.0608	10.5179	9.26692	8.84404	8.63384	9.18886
Bcar3	10.6292	10.7935	10.5371	11.3013	11.3946	12.0521	11.9806	11.7746
Bcl2	10.4761	10.5518	10.2351	11.0702	10.2196	9.74338	9.83663	9.75164
Bcl2a1c	6.65175	7.00103	6.48598	7.09985	7.52642	7.45616	7.71895	7.26962
Bcl2l11	6.47511	6.99829	6.73141	6.91528	9.16395	9.0052	8.98367	8.4367
Bcl2l14	6.84878	7.01293	7.04706	6.62898	7.97633	7.88265	7.82218	7.83225
Bcl3	12.7269	11.6426	11.91	10.8989	12.7038	13.1657	13.294	12.6819
Bcl7a	9.1752	9.29562	9.28517	9.56979	8.17552	8.25543	7.6631	7.945
Bcl9l	9.30065	9.7118	9.45383	9.6477	8.76874	9.03589	8.47767	8.56032
Bcorl1	9.91843	9.52174	9.92845	9.80843	9.38712	9.01898	8.86812	9.12138
Bcr	10.4658	10.1309	10.2039	10.606	11.4267	11.6667	11.4635	11.2338
Bdkrb2	7.08181	6.65464	7.40579	7.51532	8.11037	8.16918	8.61816	8.3363
Bid	5.95287	6.83841	6.42726	6.09748	5.90549	5.03527	5.35238	5.522
Bivm	9.19198	9.39011	9.49321	9.37917	7.96906	7.65059	7.78921	7.83718
Bnc2	8.04808	8.92376	8.48562	8.5644	8.38204	7.19483	8.22546	7.83432
Brms1l	7.55525	7.99838	7.98714	8.05254	7.31089	6.86065	7.16972	7.14171
Btrc	9.20077	9.86112	9.86134	9.54506	8.96999	8.62051	8.95384	8.94002
C2cd4b	5.24055	5.1246	5.2742	4.62803	6.4988	8.99126	8.49859	7.78671
C3	11.4356	11.7088	11.8568	12.1364	11.3942	10.8161	11.4869	11.0808
C330018D20Rik	9.69725	9.57412	9.72747	9.56242	7.70731	7.72672	7.907	7.65003
C5ar1	6.23218	6.02561	5.83957	5.15889	6.97215	6.80544	7.25594	6.91322
C5ar2	4.62042	4.43745	4.27957	4.32896	4.20844	4.51003	5.10681	5.34798
C87436	5.69346	6.48309	6.42912	6.89378	5.3807	4.98617	5.13474	4.81572
Car14	6.51315	6.33861	6.71671	7.01076	7.58178	7.95209	7.87392	7.08914
Carns1	5.68258	6.0617	5.73859	6.43058	6.39189	5.22737	5.68592	5.33783
Casp14	5.91599	5.80219	5.91598	5.50452	5.26971	5.17444	4.85072	4.86884
Castor2	10.0306	9.8243	9.57379	9.70667	7.89272	8.12884	7.86116	8.23688
Cavin2	8.02903	8.87505	8.93982	8.80228	8.11439	7.27853	8.05927	7.95892
Cbx1	10.1893	10.69	10.503	10.22	9.841	9.57648	9.86772	9.55797
Cbx5	12.4781	12.3828	12.5131	12.0079	11.3355	11.223	11.4415	11.208
Cbx8	6.70799	6.11159	6.22661	6.23758	6.33443	5.86547	5.31784	5.48934
Cc2d2a	8.59179	9.11808	9.24751	9.33116	9.10525	8.28488	8.33383	8.0161
Ccdc120	9.18746	8.66692	8.82328	9.07981	9.47426	10.29	10.2668	9.974
Ccdc167	7.55628	7.98902	7.86005	7.47217	6.9895	6.75366	6.92997	7.02533
Ccdc191	9.61641	9.47814	9.35518	9.14532	8.27554	7.34907	7.67918	7.85717
Ccdc66	10.6411	10.4451	10.482	10.2934	9.92772	9.70173	9.60827	9.71017
Ccdc71l	8.64104	8.04566	7.8598	7.5622	9.17286	10.0879	10.2387	10.0421
Ccdc8	4.51761	4.4372	4.74573	4.7895	3.85045	3.76133	3.90476	3.98798
Ccn3	8.27732	8.69928	7.92863	8.04345	9.76879	9.63785	9.93582	9.6802
Ccr8	4.12018	3.69423	3.66896	4.10019	5.22794	5.30849	5.68136	5.37841
Cd163	5.70319	5.84781	5.98696	6.01252	6.72871	6.88622	7.52168	6.93302
Cd276	9.13251	8.49417	7.87073	7.69449	8.86408	9.15081	9.20603	8.91167
Cd28	8.03792	8.11657	7.5217	8.43464	8.19207	8.47651	8.65713	8.91872
Cdc14a	10.1413	10.9537	10.8644	11.5606	10.083	9.78845	9.81446	9.97766
Cdc42ep1	8.16187	7.58831	7.43299	7.35583	8.25069	8.51019	8.39478	8.21594
Cdc42ep3	9.35762	9.65858	8.99653	9.2789	8.52175	8.1031	8.34131	8.23747
Cdc42ep5	13.3445	12.5784	12.2863	12.3824	12.359	13.4543	13.3857	12.7183
Cdk7	9.67559	9.64404	10.0913	9.84738	9.73017	8.93951	9.59972	8.94343
Cdon	8.37913	8.71915	9.16689	9.0061	7.94847	7.57693	8.18413	7.76295
Cdt1	8.94117	9.53064	9.064	9.51209	9.35582	10.1155	10.0365	9.81504
Cdyl	9.5303	8.79659	8.99089	8.81995	9.42234	9.70312	9.89706	9.57799
Cebpd	10.5916	10.6708	10.7541	10.1227	13.967	13.9813	14.2707	13.8707
Cenpj	7.66767	7.59167	7.47161	7.59694	6.37724	6.48901	6.55904	6.3378
Cenpt	7.71829	8.02073	7.63399	7.86686	8.26056	8.57447	8.75921	8.41805
Cep350	13.0456	13.0141	13.1717	13.0509	11.7994	11.8943	11.6012	11.7713
Cep41	8.42559	8.03025	7.94669	8.39161	8.33359	7.70827	7.44851	7.20734
Cep76	6.78192	6.59432	6.76782	6.63309	5.87177	5.84598	5.89323	5.63913
Cep78	7.81317	8.12619	8.03788	8.09185	7.29033	6.84946	7.52133	7.17241
Cep95	7.42074	7.26846	7.60138	7.59912	7.10873	6.4734	6.42925	6.95891
Cfap69	4.66201	4.39246	4.21752	4.19414	4.96856	5.29952	4.91167	5.30754
Cfap97	8.58494	8.47337	8.50423	8.52039	6.93752	6.9547	7.52537	6.52886
Cgas	7.4583	7.24971	7.73047	7.01844	6.92316	6.51503	6.97477	6.31572
Ch25h	4.19929	4.50896	4.20714	4.56254	8.76744	8.64819	8.43481	8.10548
Chac1	4.70999	4.2768	4.60404	4.60816	5.21475	5.52923	5.12216	5.29665
Chac2	9.65981	9.13047	9.67191	8.89868	8.55814	8.21812	8.1847	8.19801
Chchd10	12.0489	11.9344	12.2166	11.9113	12.3829	13.1129	13.0848	12.3105
Chd9	12.6387	12.2514	12.3227	12.0886	11.7791	11.1939	11.2337	11.4893
Chic1	10.7645	11.032	10.8737	10.4516	9.5738	9.64466	9.75978	9.83031
Chmp5	12.1049	12.4095	12.2979	12.1092	11.547	11.6172	11.6582	11.1785
Chodl	6.0419	6.71495	6.77987	6.43763	5.91158	5.45095	5.79275	5.38973
Chrdl1	8.50384	9.02015	8.62633	8.86533	8.60229	7.41815	8.77262	8.1372
Chrm2	8.4617	8.68993	8.56523	8.35359	8.29981	7.37704	7.56483	7.59174
Cish	5.76919	5.5804	6.36208	6.40694	8.17714	7.91654	8.52913	7.96055
Cklf	8.17924	8.6722	8.40179	9.00735	8.1081	7.50897	7.92543	7.95648
Cldn8	5.57163	7.48867	6.08503	4.58361	5.2733	4.44511	4.89261	4.6282
Clec2d	14.2347	14.6204	14.6556	14.5821	14.0269	13.3619	13.8174	13.4035
Clec4a3	6.61744	6.94823	6.74953	6.48205	6.26729	6.27422	5.51631	6.43953
Clec4n	7.30999	7.42193	7.58593	6.99175	8.01271	8.61802	8.0313	7.94007
Clip4	7.85638	8.53963	8.24227	8.11051	8.08668	7.05675	7.42154	7.22769
Clock	15.1638	14.9758	14.9716	14.58	14.378	14.1913	14.1369	14.1944
Cmpk2	9.55002	11.2737	10.7159	11.4104	9.40465	9.31761	9.27523	9.28081
Cndp1	8.32791	9.09156	8.8159	8.88928	8.33759	8.21542	7.31771	7.61696
Cnksr3	8.19457	7.70831	7.72553	7.98886	8.73104	8.84042	9.00712	8.75485
Coq3	10.9373	11.2665	11.4017	11.0094	10.9542	9.96985	10.5348	10.1987
Cotl1	9.65512	10.1439	10.0482	10.2877	10.8171	10.989	11.0308	10.8782
Cplane2	4.20797	5.07861	5.4299	5.81291	4.3804	4.03389	3.78647	3.77182
Cpne8	7.08029	7.48447	7.7407	7.38295	8.8215	8.69178	9.20559	8.73166
Cpt1a	11.6057	12.4112	12.1896	12.4601	12.9459	13.3428	13.4904	13.3262
Crebl2	8.27346	9.17685	8.9416	8.94249	7.85326	7.24198	7.7323	7.61466
Crmp1	4.50378	4.95695	4.51874	4.96682	5.18708	5.07925	6.08846	5.5923
Crybg2	10.2422	10.3572	10.1036	10.7433	11.0579	11.2563	11.1139	11.5665
Cryzl1	10.8155	11.2254	11.4505	11.3373	10.7476	10.1751	10.6511	10.6398
Cyba	10.4642	9.92618	9.71425	9.66561	9.67404	10.7886	10.5035	10.0211
Cyld	10.5589	10.4257	10.6983	10.3977	9.63118	9.6891	10.0017	9.49509
Cyp1b1	7.55607	7.65473	6.81461	7.41859	8.20265	7.90909	8.31887	8.2531
Cyp2r1	6.29291	5.852	6.50064	6.12928	5.09395	5.07748	5.10677	5.04978
Cyp4a14	3.65499	3.67726	3.56145	4.08166	4.57811	4.87938	4.26853	4.44492
D630039A03Rik	9.22577	8.86128	9.1422	9.12396	8.06354	8.05427	7.82072	7.65606
Dach1	8.37082	7.69466	7.98944	7.61712	7.72729	7.5914	6.72953	7.13563
Dcun1d4	8.21634	8.21244	8.36805	7.84132	8.06837	6.92139	7.11487	7.00791
Ddb2	7.9266	7.65679	7.98739	8.16934	7.75649	7.26308	6.87829	7.27814
Ddx19b	8.82418	9.41649	8.99656	9.04081	10.026	9.74374	10.044	9.81067
Ddx47	9.67354	10.2048	9.97118	10.1855	10.7237	10.9711	10.8875	10.6588
Def6	7.24204	7.11734	6.70737	8.02176	6.37473	6.30748	6.89341	6.59565
Defb34	6.40379	6.05063	6.48633	5.89557	6.12397	5.28943	5.49329	5.92614
Dennd6a	13.4774	13.2052	13.3776	13.4449	12.5593	12.546	12.5698	12.6017
Dgkb	10.7181	11.018	10.6553	10.3174	10.18	8.95229	9.57705	9.52754
Dgke	6.24137	6.44617	5.87882	6.1042	6.71025	7.03287	7.03305	7.15618
Dhrs7	8.75573	9.00652	9.1577	9.22748	9.82785	9.7237	10.1061	9.54859
Dnah8	9.10296	9.5287	9.61638	9.06954	8.63834	8.26265	8.70202	8.5041
Dus4l	8.35701	8.39325	8.59816	7.99831	7.86235	7.36705	7.51212	7.61497
Dusp18	6.03622	6.1666	6.67163	5.8649	5.52635	4.77751	6.07652	5.54204
Dusp19	9.58046	9.88289	9.8984	9.31337	8.75095	8.39194	8.86796	8.90994
Dzip1	7.96009	7.54683	7.77512	7.81676	7.6418	7.25028	6.98942	6.82951
Ecm1	10.6535	9.61454	9.93133	9.54714	10.7523	11.3252	11.6573	10.6701
Efhd2	11.9567	12.3022	12.0857	12.066	12.841	13.3711	13.2743	12.8068
Efna5	8.0483	7.84022	7.66557	7.24847	7.72698	6.41817	7.06722	7.34596
Egln3	12.8108	12.6312	13.1583	12.4811	12.0699	11.6224	12.4085	11.9588
Eid3	10.2758	9.82681	10.1135	10.0609	11.0963	11.2544	10.8876	11.1286
Eif1ad15	8.60685	8.90271	9.23823	8.04028	9.24426	9.09218	9.23075	9.29386
Eif2ak4	8.10175	8.28575	8.16077	8.35037	8.92405	9.15007	9.24655	8.99308
Eif2b2	8.23593	8.65644	8.27042	8.60976	8.95732	9.24044	9.78581	9.00339
Eif3g	9.57531	9.56212	9.89075	9.58674	10.5813	10.7598	10.5959	10.4367
Ell	9.96264	8.9486	9.56825	9.35582	10.0293	10.9811	10.9562	10.3912
Emb	8.49687	8.75838	8.4607	9.13086	11.3112	11.3414	11.0133	11.1708
Emsy	12.0011	11.4214	11.4428	11.1772	10.3527	10.2278	10.2234	10.2668
Epb41l4a	11.4763	11.7873	11.5704	12.056	10.7104	10.1586	10.6734	10.4588
Epg5	9.07871	9.95333	9.70325	9.77553	8.73457	8.54742	8.7706	8.82635
Epha7	10.2987	9.76691	9.91241	9.96863	8.28918	6.81578	7.8939	7.48305
Ephb4	10.5761	10.8823	10.9515	10.8762	9.63091	9.30024	9.28573	9.667
Ephx4	6.37137	6.60454	5.67648	6.11059	5.32123	5.39157	5.41259	5.57033
Epm2aip1	9.3843	9.8371	10.4111	10.0678	9.58625	8.88781	9.03181	9.34289
Eps8l3	13.9957	14.5804	14.5241	14.8425	15.3267	15.6502	15.647	15.6432
Ercc6l2	11.0284	10.9472	11.1015	10.7225	10.348	9.96511	10.2346	10.1089
Erich2	5.30003	5.54453	5.67219	4.49125	6.20539	6.44019	6.25652	5.67175
Ets2	11.8654	12.4942	11.9073	12.1482	14.2566	14.1311	13.9566	13.7769
EU599041	8.30271	7.94731	7.73501	7.59826	7.60116	7.28171	6.77709	6.82617
F8	6.48785	6.42117	6.42907	6.59104	6.25159	5.59919	4.98859	6.37363
F8a	8.00502	7.86287	7.62525	8.02229	8.47222	8.89353	8.81203	8.78375
Faap100	8.07191	8.2682	8.54695	8.3899	8.84782	8.99279	9.34088	8.78586
Fam114a2	9.6335	9.77554	10.0255	9.52764	9.36774	8.78201	8.87835	8.96528
Fam120b	9.34778	9.56403	9.59377	9.82932	8.27324	8.33728	8.49794	8.38718
Fam13a	8.22324	8.28456	8.61784	8.3278	8.20286	7.2128	8.33793	7.58104
Fam161b	4.48922	4.50787	4.90349	4.72785	4.3426	4.03995	3.62857	3.99893
Fam209	5.5099	5.55094	5.18956	6.04273	6.30233	6.35579	6.14235	5.57795
Fam83b	13.99	14.2207	14.1125	13.7086	12.95	12.9985	12.7538	12.8616
Fam83h	11.5492	11.6696	12.0048	12.0982	12.1291	13.5434	13.4537	12.8992
Fasl	4.51014	4.66579	4.46464	4.36194	5.1191	5.14921	4.99894	5.74897
Faxc	7.66782	7.50861	7.42463	7.93817	6.86526	6.05569	6.49489	6.43728
Fbxo34	8.61332	9.08971	9.14909	9.26194	11.0367	11.1918	10.9662	10.9762
Ffar2	7.5075	7.55389	7.38608	7.20763	6.70745	6.17516	6.86167	6.66873
Fgf15	11.3943	10.5346	12.2713	12.313	11.4104	6.48089	7.60395	8.95219
Flrt2	7.33352	7.29255	7.49422	7.87138	6.52971	6.12811	6.01798	6.93871
Flrt3	8.90777	9.32005	8.7672	8.22928	9.6287	9.95577	9.20437	9.62173
Fnip2	7.3763	7.37631	7.73806	7.98179	8.41826	8.71384	8.57468	8.4694
Fosb	6.04393	6.50102	6.28046	5.98815	11.8083	11.3888	11.9017	11.8472
Foxp4	9.0329	8.98624	8.90341	9.50227	9.53871	9.92632	9.88579	9.70666
Fpr-rs4	3.58607	3.87477	3.74307	3.55485	3.98284	4.06117	4.22174	5.15987
Frat2	6.21403	6.10784	6.07963	6.10144	6.76117	7.03164	7.24875	6.82746
Fryl	13.2733	13.435	13.3325	13.3018	12.404	12.3759	12.5433	12.728
Ftl1	14.3015	13.8136	13.896	13.9961	14.3585	14.8729	14.8926	14.3974
Fut10	5.3949	6.27464	6.29891	5.81958	5.87197	5.10684	5.37722	5.59357
Fzd3	6.78721	6.8717	6.97811	6.58747	6.61575	5.83497	6.42687	5.80666
Fzd7	9.33599	9.15732	9.68346	8.96472	8.36213	8.42997	8.47075	8.33608
G0s2	8.08681	8.12512	7.84366	7.64727	8.17653	7.12776	7.02961	8.02692
Gab2	9.4436	9.61725	9.41196	9.26639	10.3047	10.5851	10.6626	10.3593
Gal3st1	9.25509	9.17692	9.35238	9.11533	8.38985	8.4861	8.2965	8.25481
Galnt11	8.50308	9.45211	8.99761	9.4883	9.25023	8.17344	8.85791	8.66335
Galnt15	4.18545	3.90854	4.35451	4.55763	4.9227	4.68828	5.15176	4.84527
Galr2	4.90192	5.19701	5.56714	5.21765	4.76879	4.34025	4.76526	4.45222
Ganc	11.2892	11.3381	11.3543	11.0792	10.0445	10.2693	9.87849	10.2056
Gata4	7.78002	7.11032	9.30762	6.9214	9.55352	11.5092	8.91849	10.2052
Gbp10	12.2087	12.285	11.8713	11.6478	10.9773	11.1306	11.0275	11.3368
Gbp11	9.38538	9.82653	9.62668	9.26004	8.74255	8.70294	8.69645	8.74353
Gbp7	12.4885	12.1529	12.1333	12.0761	11.4792	11.3533	11.2929	11.5199
Gemin6	9.31125	8.92151	9.25948	8.91541	8.21649	7.7795	8.44315	8.33921
Gen1	8.56478	8.08249	8.62439	8.06998	7.6988	7.39926	8.06103	7.28233
Gfap	6.05506	5.80306	5.76979	6.3105	7.24605	6.84551	7.34898	7.26438
Gimap1	6.93272	6.95635	6.84251	6.83517	6.19412	5.55558	6.08536	6.09488
Glrb	5.37242	6.07924	5.61873	6.11593	6.28358	4.83936	5.36261	5.46017
Gm11437	13.9914	13.4718	13.6327	12.6687	12.0954	11.5144	11.6156	11.6952
Gm14288	14.9919	14.9124	14.9759	14.5617	14.1176	13.74	13.8886	13.9841
Gm14295	11.793	11.5925	11.7409	11.8186	10.7759	10.3409	10.716	10.535
Gm14305	12.1333	12.0161	12.0305	12.0816	11.0522	10.5089	10.7652	10.7212
Gm14308	12.3887	11.9549	12.2574	12.1659	11.8173	10.8034	10.9117	10.946
Gm14322	12.5556	12.4562	12.7253	12.1063	11.8545	10.874	11.2974	11.391
Gm14325	13.2385	13.0353	13.1416	13.0747	12.3762	11.9828	12.088	12.2045
Gm14326	14.9515	14.893	14.997	14.9546	14.1186	13.7091	13.8132	13.9093
Gm14391	14.3053	14.1671	14.3177	14.2189	13.3983	12.7073	13.0415	13.1146
Gm14403	10.8906	10.6784	10.6952	10.5611	9.99922	9.20177	9.8019	9.36899
Gm14434	14.4555	14.2581	14.3848	14.2987	13.6059	12.8338	12.9562	13.1088
Gm15446	10.8513	11.5647	11.6835	11.9094	11.3683	10.6145	10.659	10.6173
Gm2007	14.3473	14.1444	14.2445	14.2089	13.5828	12.7247	12.8624	12.9808
Gm20867	4.12281	4.59499	5.25922	4.06495	4.79245	4.02944	3.93009	4.64804
Gm20871	5.43227	4.81893	5.18678	5.50368	5.61928	5.55374	6.27425	5.40116
Gm20939	8.20896	8.3438	8.41909	8.04089	7.22933	6.43636	6.93423	6.75417
Gm3604	7.73692	8.17484	8.18442	8.04437	6.62113	6.27539	7.14526	6.68428
Gm4787	8.95245	8.75685	8.54501	8.81398	7.34871	6.05404	7.05383	6.87024
Gm5141	10.8399	10.8625	10.5677	10.5766	9.87629	9.31102	9.61716	9.81313
Gm5485	11.2868	11.0695	11.2494	11.9456	10.6816	10.0116	10.4779	10.0122
Gm6654	8.48906	7.68192	7.61714	7.96575	8.49155	8.46706	9.08115	8.29364
Gmeb1	8.48629	8.8718	8.74333	8.86697	9.87745	10.0907	9.84507	9.94715
Gmeb2	8.57117	8.02333	8.80381	8.5023	9.08385	9.53134	9.6739	9.16411
Gmip	10.0826	10.2678	9.73968	10.332	9.47585	9.24902	9.47981	9.29782
Gne	13.9234	14.1484	13.9356	14.1515	13.3947	13.1907	13.2453	13.0709
Gng11	6.44666	7.46222	7.13287	7.17917	7.22062	6.13453	6.21232	6.70035
Gns	9.81067	9.31489	9.4311	9.68601	9.32538	10.5328	10.616	9.98114
Golgb1	11.3444	11.3163	11.5518	11.1827	10.3272	9.97246	10.485	10.4325
Golim4	14.6214	14.5145	14.6127	14.6458	13.8241	13.6329	13.9572	13.9703
Gon4l	10.0108	10.1175	10.1172	10.025	9.25642	9.19239	9.27749	9.45837
Gpm6a	9.14765	9.06412	9.48621	8.92713	9.47145	7.39998	8.01051	8.21963
Gpnmb	7.15928	6.8282	6.03928	7.61282	6.91603	7.74059	7.85045	7.35931
Gpr141b	6.95645	7.30611	7.16406	7.72639	6.46581	6.14541	6.87225	6.2565
Gpr171	9.23726	9.61118	9.31058	10.0391	10.6937	11.005	10.8923	11.1027
Gpr31b	4.47945	5.21618	5.20043	5.2877	6.63136	6.6712	6.59888	6.49932
Gpr39	6.49529	6.66334	7.39549	6.61551	7.71198	8.14723	7.4074	7.66857
Gpr4	5.57665	5.71823	5.78132	6.02745	7.60424	8.36482	7.63631	7.78735
Gpr55	7.17817	6.67309	7.00923	6.28467	7.16892	7.48841	7.4226	6.31301
Gpr85	4.66406	4.12224	4.53324	4.17756	4.44341	3.84068	3.88367	2.75011
Grin2a	6.81123	7.33011	7.30757	7.49266	6.48358	6.28171	6.26025	6.34883
Gstk1	10.1795	9.68341	10.0467	9.52986	10.5369	10.8755	10.0389	9.95677
Gstp1	14.1294	13.4224	13.5357	13.7464	14.2356	14.6081	14.4589	13.9969
Gstp2	11.7709	11.667	11.8213	11.9528	12.5009	12.8459	12.7848	12.229
Gtf2a1	12.6484	13.3863	13.4393	13.4775	12.6571	12.1276	12.5233	12.4375
Gtf2e1	8.53022	8.64765	8.96648	8.81386	8.52625	7.92162	7.91337	7.96448
Guca2b	16.2792	14.958	15.4018	16.1685	16.1118	16.8607	16.5053	16.0895
Gucy1a1	9.25297	9.22649	9.13042	8.8631	8.06626	7.57962	7.65838	7.53953
Gucy1b1	10.5449	10.2073	10.1626	9.75457	9.76481	8.70798	9.14511	8.98956
Gulp1	9.11841	9.3613	8.88982	8.98101	8.68181	7.85047	8.62075	8.0406
Gvin-ps3	15.2335	15.3042	15.5821	15.3532	15.4037	14.4124	14.1223	14.5874
Gxylt1	9.67462	9.73855	9.8084	9.56167	10.725	10.6597	10.6345	10.6929
Gzmb	10.3448	10.3139	10.4274	9.93392	9.9465	12.101	11.3698	11.0634
H2-DMa	10.2152	10.5994	10.2368	10.9731	10.8876	11.6384	11.3347	10.7179
Hacd4	8.368	9.08896	9.00825	8.89783	8.22193	7.55712	7.90617	7.61916
Hacl1	7.48329	7.67183	7.76263	8.13716	6.86735	6.93007	6.78338	6.84578
Havcr1	5.49311	5.39082	4.86605	6.60647	4.30567	4.2451	4.48887	4.13791
Hcfc1r1	9.20109	8.78934	8.49758	8.25842	8.30312	9.49354	9.59255	8.52627
Hcn4	5.34444	5.25622	4.84078	4.79404	6.07733	6.18442	6.67965	5.68928
Hexd	7.75144	8.28494	8.30444	8.99289	7.5251	7.04989	7.41261	7.44437
Hid1	10.35	9.97599	10.396	10.3884	10.6532	11.2301	11.0811	10.9113
Hilpda	7.73885	7.82056	7.7512	7.38674	8.85571	8.72621	8.88653	8.61517
Hirip3	8.14738	7.58575	8.1361	7.60309	7.1111	7.01838	7.27591	7.23294
Hmox1	7.6643	7.75132	8.24983	8.45957	12.6157	13.4722	12.1659	12.2215
Hnmt	7.38344	7.50322	7.51302	7.78154	7.39176	5.89034	6.54763	7.01242
Hoxb4	7.95723	7.75844	7.44988	8.64688	7.05039	6.85304	7.26889	6.91593
Hoxb5	7.81919	8.57495	7.71892	8.01818	7.46942	6.44417	7.79494	6.90269
Hoxb7	8.43762	9.28025	8.70661	9.0159	8.08028	7.21013	8.2353	8.01614
Hoxb8	5.88544	6.34089	5.86703	6.25114	5.24975	4.93401	5.4669	4.80472
Hoxc6	8.25307	9.12935	9.3367	9.17277	7.95222	7.82706	7.47546	7.4011
Hsd17b2	11.7808	12.1679	11.5386	10.9876	10.4849	10.4574	10.1742	10.0338
Hykk	7.10622	7.83718	7.88605	7.91509	7.00229	6.08193	6.05474	6.30816
Ica1l	4.3262	4.9138	3.80891	4.80932	4.90055	4.56703	5.06	4.82138
Ice2	7.87282	8.12111	8.37961	8.14241	7.71583	7.00255	6.89796	7.38002
Id3	9.52418	9.86045	10.2292	9.97534	8.48365	7.91957	8.04359	8.47554
Ifi207	11.2466	10.2724	10.315	10.7331	12.8302	12.888	13.0821	12.8692
Ifi30	13.6507	13.3425	13.2956	13.4673	14.4856	14.366	14.5023	13.8148
Ifit3	9.79722	11.1128	10.1175	10.1628	9.58538	8.97695	9.09969	8.9489
Ifit3b	8.78876	10.3193	9.55555	9.91222	8.98864	8.35484	8.50296	8.29162
Ift80	7.97785	7.85627	7.6398	7.68445	7.06735	6.76319	6.92809	7.12481
Ift81	7.79772	7.93889	8.03128	7.49352	7.24568	6.90428	6.92351	7.08256
Igfbp6	6.44131	6.77789	7.04012	6.9572	7.26783	5.94451	6.64126	6.24498
Iigp1c	8.29579	8.38888	8.1312	8.22664	7.71266	7.35929	7.39883	7.43141
Il15	10.1725	10.2393	9.81682	11.0647	9.10749	8.96355	8.86507	9.02208
Il18rap	6.4899	6.80281	7.07826	6.94907	7.86722	7.91331	8.20863	8.0321
Il20rb	6.50732	6.7389	6.35149	6.59188	7.39591	7.84253	7.50495	7.48995
Il2rb	6.19254	6.97957	6.71131	7.18864	7.64262	9.00919	8.86946	8.33
Il34	7.04534	6.98556	6.66142	7.02458	7.60641	8.19842	8.30816	8.60814
Il4ra	11.9974	12.4508	12.3206	11.9635	14.2368	14.332	14.358	14.3414
Il6ra	7.12236	6.95888	7.08069	7.51458	7.75485	8.14414	8.52274	8.21301
Ildr1	8.68993	9.23631	8.86965	8.69286	10.6252	10.6816	11.2703	10.812
Inf2	6.55124	6.39765	6.72659	6.59028	7.52771	7.30429	7.57088	7.54978
Inhbb	7.31769	7.50681	7.39774	7.44819	8.53663	8.44648	8.65202	8.96733
Ints6	11.3598	11.0158	11.0206	10.6896	10.9458	9.70897	9.85058	10.1
Invs	7.65758	7.48888	7.71064	7.61125	6.81194	6.60543	6.6014	6.99503
Ip6k2	9.11466	9.44752	9.17477	9.31588	10.4023	10.6171	10.5594	10.1781
Iqcc	7.12646	7.59009	7.16252	7.20263	6.76557	6.17605	6.39352	6.82782
Isg20l2	6.94856	7.34065	7.50711	7.36172	8.26616	8.52499	8.34898	7.65193
Itga5	7.5201	7.55605	7.41865	6.70968	11.1371	10.7629	10.8163	10.7284
Itgb6	12.8233	13.0091	13.1083	12.9986	12.4894	12.0087	12.2531	12.1767
Izumo4	5.68825	6.64559	6.65531	7.07666	6.47404	5.7366	5.61046	5.84689
Jund	12.6913	12.7532	13.0097	12.9987	13.4663	14.1784	14.2674	13.8234
Kat7	10.0254	10.0982	10.2979	10.4579	10.5075	11.1139	11.1012	10.8536
Katnip	10.2034	10.1605	10.5169	9.92614	9.49476	9.3022	9.58541	9.70139
Kbtbd11	11.4354	11.88	11.6856	12.3609	10.9045	10.3016	10.5483	10.3523
Kbtbd7	7.5911	8.53385	8.46934	8.37696	7.83673	7.01676	7.19121	6.88014
Kcnh2	6.94693	7.51222	7.58479	8.21089	7.28578	6.91505	6.62229	6.76615
Kctd21	8.32052	7.77911	7.91417	7.77345	6.52731	6.27353	6.13676	6.5673
Kdm1b	9.86459	10.899	10.4828	9.91427	9.68286	8.82788	9.16907	9.2434
Kif27	6.06719	6.44351	6.471	6.58617	5.61387	5.27651	5.39415	5.72335
Klf11	7.6306	7.76113	7.60215	7.85529	8.52417	9.06905	8.59351	8.85431
Klhl23	8.22326	9.64496	9.50586	8.92625	8.45506	7.78534	8.17824	8.13976
Klhl24	12.2353	12.3454	12.1849	12.21	11.3658	11.3032	11.5191	11.3298
Klhl42	9.13903	9.21277	9.62371	9.74741	8.47185	7.51499	8.2347	7.70174
Klrh1	4.07068	4.50033	3.69515	4.48224	3.93275	4.86735	4.53522	5.49977
Kmt2d	10.109	10.0031	10.0138	9.93552	9.16005	9.08653	8.86689	9.34106
Kntc1	8.30677	8.51056	8.69914	8.66191	7.65457	7.59251	7.92828	8.09671
Krt19	15.139	15.2219	15.4766	15.4631	15.9292	16.0479	16.2585	15.9736
Lad1	13.478	13.3272	13.3397	13.4457	14.1434	14.3686	14.3686	14.2668
Lama3	12.9245	13.4758	13.3366	12.5841	10.6976	9.79081	9.51906	10.0392
Laptm5	11.3437	12.0484	10.6128	12.6501	11.5798	12.4508	12.5901	11.9474
Lbp	8.55702	8.01502	8.01103	7.86783	7.58663	8.68323	9.0672	8.18525
Lcn2	9.18748	6.79351	6.89179	5.71117	13.0988	12.9436	13.0236	12.4105
Ldb2	9.49908	9.10363	9.52929	9.68735	9.2223	8.13086	8.47061	8.86908
Lekr1	9.31784	9.05702	8.98825	8.44557	8.34648	7.47156	7.48541	7.81206
Lgi2	7.68567	7.4434	7.6028	7.21184	6.44457	6.25331	6.75181	6.56067
Lgr5	10.1784	9.4355	9.90125	9.71611	9.07109	9.2699	8.65829	9.00611
Lig4	8.81188	9.11519	9.51515	9.40283	7.24635	7.14005	7.82121	7.05495
Lingo4	5.51258	5.48981	4.99709	5.68463	5.16446	4.03092	4.91035	4.63375
Lipg	8.01423	8.00338	7.81303	7.71281	7.46959	6.80575	6.77755	6.71408
Litaf	11.0205	10.5554	10.4651	10.0641	11.2274	11.6441	11.4099	11.0512
Lmf2	10.093	10.061	10.0116	9.90826	10.5634	10.8392	11.2454	10.7418
Lmod1	8.96163	9.19594	9.42339	9.16573	8.52148	8.16719	8.34347	8.53342
Lratd1	10.8604	10.4952	10.6938	11.4412	11.4596	11.7364	11.4183	11.6203
Lrfn4	7.7666	7.84094	8.11034	7.66186	9.53351	10.4225	10.1572	9.91938
Lrp4	9.62355	10.1681	10.4777	10.5886	9.72072	9.56423	9.36128	9.65096
Lrp8	6.42652	5.0389	4.84173	5.00435	6.19231	6.71841	7.20991	6.96412
Lrrc25	5.01968	5.20188	5.14769	5.1908	6.04198	6.22204	5.91805	5.85792
Lrrc3	5.24794	5.958	6.07028	5.29911	5.61686	4.9521	5.10317	5.7623
Lrrc32	7.97451	6.93971	6.73524	6.7917	8.53441	8.96458	9.08207	8.33565
Lrrc55	6.42881	6.65829	6.61117	6.05391	5.5287	5.21082	5.96873	5.70328
Lrrc56	6.74657	6.63182	6.32317	6.26713	5.7532	5.50161	5.47661	5.38386
Lrrc8a	9.21831	9.45548	9.69492	9.62861	10.8808	10.6431	10.919	10.333
Lrrc8c	9.84598	9.60249	9.19396	9.80853	10.328	10.4509	10.5539	10.4349
Lrrk2	5.50953	6.88883	5.94367	7.39614	6.92687	4.80802	5.7216	5.50151
Lsm10	7.28628	7.78465	7.26518	7.60049	6.3849	6.312	6.29941	6.92824
Ltb4r1	5.69966	5.37171	5.52093	5.253	4.97214	4.85451	4.59063	4.4619
Ly6a	13.3956	13.6721	12.7497	12.8383	14.2684	14.8128	15.093	14.6303
Ly6c1	11.142	11.8073	10.9333	11.4896	12.8905	12.6335	13.0013	12.389
Ly6g	5.16616	5.43642	5.13856	4.61618	10.0747	9.73054	10.3025	9.54346
Lyrm7	7.48645	7.34497	7.37586	6.92519	7.06964	6.3229	6.38696	6.92425
Mab21l2	13.73	12.8606	12.5244	12.4401	10.9378	10.4528	10.644	10.8527
Macrod2	9.2797	8.85777	8.83412	8.63327	8.8135	8.15449	7.71447	8.92594
Maff	6.57837	7.36868	7.07211	6.73206	9.49005	9.70153	9.55844	9.34944
Mal	10.0501	10.4186	9.51294	9.88495	9.1348	8.15816	9.70913	9.05307
Man2a2	8.64742	8.40219	8.65292	9.03659	9.30341	9.20916	9.69233	9.40232
Manbal	7.98507	7.86776	8.15548	8.09728	9.20249	9.97124	9.93955	9.10907
Map2k7	8.94232	8.83523	9.01754	9.26346	8.81617	9.9528	9.99683	9.51232
Map3k13	8.58862	8.81297	8.7521	8.82546	7.84711	7.83338	7.66851	7.32942
Map3k6	7.87846	7.73936	8.21613	6.82722	9.2556	9.12506	9.24247	9.17758
Mapk4	6.43963	7.26555	7.08964	7.90918	6.22885	5.88607	5.84136	6.45737
Mapk6	12.5262	12.7228	13.0523	12.9152	13.6266	13.8793	13.7446	13.893
Marchf3	9.07942	8.84132	8.39774	8.30518	7.93522	7.32696	8.2233	7.7989
Mblac2	5.98725	6.21131	6.48886	6.51733	5.05529	4.71662	4.81613	5.07111
Med27	11.066	10.348	10.3737	10.6655	10.4849	11.4431	11.3129	10.893
Mef2b	4.83392	5.36862	4.78355	5.03738	4.59766	3.87634	4.73825	4.93868
Meis1	9.59895	10.6307	10.0947	10.4346	9.58411	8.37598	9.13121	8.90373
Meis2	10.3602	10.2642	9.96769	10.5207	9.56251	8.37116	9.35479	9.06342
Mep1a	15.2798	15.1677	15.198	15.3679	14.623	14.3139	14.4646	14.6056
Mettl3	8.78151	8.93496	9.1826	9.04865	8.34005	8.07767	8.71511	8.0902
Mex3b	5.51932	5.86311	6.15871	6.24988	5.24032	5.15677	5.07765	4.24565
Mfsd2a	8.43901	7.89886	8.3446	6.91164	8.74965	10.9689	10.3577	9.63521
Mga	12.0086	12.0099	11.8722	12.1771	11.2526	10.7357	11.1026	11.0209
Mgat4b	9.27592	9.18496	9.53778	9.3103	9.99917	10.2681	10.6276	10.0568
Mgp	10.7847	10.5766	10.3614	10.6109	11.3693	11.0592	11.7032	11.2491
Midn	14.1886	13.08	13.1894	13.1118	14.0349	14.8708	14.7046	14.1329
Mill2	4.14315	4.92642	4.72235	4.86195	4.05095	3.71677	3.89936	3.7628
Mir692-3	13.0429	12.7699	12.8602	13.0141	13.2801	14.2271	14.062	13.4372
Mitd1	10.3045	10.5592	10.6597	10.6537	10.024	8.8751	9.23943	9.13318
Mllt10	13.6409	13.1677	13.2367	13.3965	12.3055	11.9876	11.9726	12.1254
Mmp11	5.93705	5.84513	5.63337	5.0796	5.10158	4.86385	4.58991	4.35835
Mmp14	9.37589	9.49117	9.35816	9.43221	10.0613	10.3269	10.5414	10.2732
Mmp16	6.87413	7.10779	6.87603	6.6206	6.40921	5.72968	5.90341	5.64436
Mpv17	12.8696	12.7378	12.745	12.5309	12.2359	11.6617	12.0337	12.11
Mpv17l	6.49608	6.45558	6.22158	6.29327	5.57295	5.69745	5.41514	5.48174
Mpv17l2	8.7468	8.16852	8.48827	8.29103	8.29322	9.08716	9.17044	8.10063
Mpzl3	8.80831	9.4147	9.30015	9.29903	10.8802	10.8153	11.0197	10.8452
Ms4a10	9.78231	8.93732	10.0361	10.2908	10.9976	12.2051	10.7684	11.1838
Mt2	12.4009	11.3125	11.7407	13.9379	17.6691	17.2924	17.4799	17.2812
Mtap	10.8773	10.9202	11.0341	10.7112	10.6008	10.0664	10.1286	9.99679
Mterf3	12.2811	11.9962	12.1204	11.9577	11.21	11.1807	11.4386	11.089
Mtf2	11.3627	11.3005	11.2563	11.4086	10.7006	10.411	10.3692	10.3512
Mtnap1	8.35415	8.63357	8.66	8.58319	7.83395	7.70632	7.04875	7.49983
Muc4	9.88475	9.94952	10.3709	8.87679	10.4648	10.9001	10.8303	10.811
Mup6	5.69318	6.0655	5.49404	5.15958	4.88481	4.90657	4.85213	4.91073
Mxd1	15.7823	16.0758	16.0137	15.6462	14.9121	15.179	14.8598	14.946
Myc	11.6111	11.0758	11.324	11.0458	13.0419	14.1827	14.2459	13.5108
Myd88	10.9052	10.5339	10.1645	10.1432	10.6749	11.2891	11.201	10.498
Myh8	5.74516	5.45593	5.82609	5.37607	5.68985	4.65476	4.99362	4.58606
Myof	9.99906	10.2308	9.92498	10.0437	10.9174	10.7844	11.0833	10.7556
Myom1	9.09812	9.42945	9.31153	9.08715	9.19101	7.70498	8.27085	8.33422
Myot	7.9516	7.27576	7.43545	7.01832	6.92811	11.0075	10.0736	10.0475
Nadsyn1	9.04782	9.71152	10.1942	10.3875	9.169	8.72037	8.60901	8.62029
Naip2	12.7406	12.8162	12.9859	12.8471	11.9757	11.9212	11.6624	12.1212
Naip5	15.4041	15.1852	15.4562	15.4521	14.518	14.5917	14.4659	14.5041
Naip6	15.3841	15.3065	15.4912	15.6439	14.4339	14.3891	14.3609	14.5262
Nbeal1	12.7462	12.1399	12.2472	12.1949	11.5472	11.1473	11.3042	11.5242
Ncoa7	8.85901	8.89426	8.64798	8.85324	9.89232	9.94012	10.6648	9.98659
Nek1	10.4865	10.2587	10.4837	10.0163	9.79094	8.54954	9.08279	8.87911
Nemp1	9.88719	10.6379	11.0525	11.3175	9.59844	9.36559	9.14407	9.11465
Neurl4	9.4114	9.32121	9.7579	9.40972	8.82343	8.56141	8.68201	8.33312
Nfkbia	13.2281	13.2887	12.9229	13.0016	14.9878	14.8751	14.8263	14.692
Nfya	10.2776	10.178	10.3088	10.1344	9.44419	9.25627	9.44123	9.2845
Nlk	11.5746	11.5877	11.2786	11.3641	10.6976	10.4625	10.535	10.8728
Nop53	10.7998	11.28	11.1993	11.5246	12.132	12.2353	12.0854	12.0846
Npr3	7.44435	8.50817	7.73145	7.87039	7.54833	6.77014	7.2483	7.19013
Nr5a2	12.4629	12.8024	13.0232	12.9719	11.8334	11.5621	11.266	11.7298
Nrep	6.81411	7.60611	6.8822	6.7221	6.1476	5.89726	6.38576	5.74148
Nrip3	6.30927	6.21905	6.40845	5.91024	7.17952	6.94423	7.31287	6.94025
Nt5e	8.87492	8.23838	10.0138	10.4226	7.46739	7.71095	7.41254	7.56326
Ntf3	6.45039	6.42762	6.30655	6.26509	5.34722	5.26885	5.48224	5.27102
Nuak2	11.3119	11.2325	11.497	11.1584	8.65166	8.93802	8.38635	8.08997
Nudt7	7.32055	7.06594	7.4394	7.26552	6.39976	6.16538	6.24545	6.45179
Nufip1	10.355	10.5469	10.3955	10.3695	11.1413	11.54	11.3006	11.2085
Ogt	12.8371	13.4338	13.2926	13.5385	12.302	12.0931	12.2358	12.3316
Or10j7	3.36663	2.5464	2.75169	2.63708	2.76911	3.78793	2.88321	3.38215
Or13a25	4.11652	3.84742	4.42897	3.44616	4.04409	3.24285	3.43208	4.1547
Or2l13b	3.63479	3.21535	3.54382	3.23638	3.82171	4.47326	3.55346	3.24837
Or4c115	4.34319	4.88935	4.47434	4.40345	4.16324	4.22181	3.40225	4.61202
Or5b97	4.25213	4.94615	4.58339	4.42472	4.53772	4.99471	5.69184	5.30383
Or5d18	5.50208	4.98629	4.69554	4.79534	4.955	5.65043	5.83794	4.63684
Or8b53	6.25393	6.49429	6.0847	6.66978	7.74852	7.52905	8.25102	7.58627
Or8k35	4.02897	3.31815	3.93677	3.96205	3.30774	3.44137	4.89208	5.39416
Orai3	8.62414	8.55936	8.19388	8.60369	7.88246	7.45003	7.59898	7.01809
Osbpl1a	8.12286	8.83785	8.75619	9.38283	7.87348	7.11946	7.74067	7.32781
Ovol1	8.2251	8.32066	8.32904	7.8576	6.85919	6.94843	5.71349	6.09499
Ovol2	7.31825	7.3394	7.34829	7.05485	6.4313	6.22612	6.43565	6.32179
Oxnad1	13.3963	13.5048	13.7462	12.9977	12.7138	12.5059	12.6717	12.5978
P2ry10b	5.77477	6.22101	4.96983	6.83283	6.75149	6.94771	6.42343	6.8589
P2ry14	8.86528	8.64168	8.60806	8.62267	7.94451	7.88952	7.91204	7.61794
Pank1	9.2049	9.98491	9.93823	9.32499	8.64421	8.40304	8.68774	8.38515
Pappa	7.81661	8.0053	8.40444	8.87594	9.27965	9.95163	9.87518	9.80485
Parp11	8.54378	9.55623	9.39432	9.53342	8.65854	8.53818	8.25061	8.31356
Pcdhb19	5.45055	5.72494	5.27072	5.759	5.3057	4.45715	5.00014	5.0777
Pcgf3	13.779	13.5676	13.7331	13.5777	12.9151	12.6238	12.7034	12.8852
Pcif1	9.84837	10.0417	10.1835	10.4351	10.2543	11.3878	11.0594	10.8465
Pcmtd1	11.6275	11.4703	11.5794	11.7345	10.9772	10.5412	10.8819	10.7355
Pde6d	9.0129	9.42533	9.46016	9.33755	8.57571	8.59768	8.39047	8.43403
Pdk4	7.57528	6.75259	6.68859	7.31445	8.30973	8.40029	9.24711	8.43345
Pdp1	9.15011	9.99545	9.30924	9.28964	10.8686	10.8618	11.166	11.0842
Pds5b	11.0581	11.1275	10.863	11.0116	10.308	10.1452	10.1037	10.103
Per1	7.69491	7.13182	8.43615	9.39388	10.4284	11.3403	11.0652	10.6961
Pex11a	9.11148	9.3303	9.6758	10.1847	9.28753	11.2941	11.1489	10.5622
Pgap1	9.9429	10.4354	10.479	10.4625	12.5078	12.6912	12.5893	12.6021
Phactr2	11.1689	11.3301	11.1266	10.9059	9.79247	9.6634	9.51906	9.84452
Phf11	6.94363	7.43806	6.19998	6.71595	5.89988	5.88997	5.52977	5.9587
Phf11b	8.35194	8.77168	7.50544	8.28829	6.76066	6.80142	7.03333	6.7376
Phf11d	7.58474	7.7038	7.06834	7.44534	6.69139	6.47831	6.83254	7.00872
Phf19	6.03629	6.17339	5.79289	6.65616	5.8632	5.29598	5.50432	5.65724
Pigh	6.27728	7.24749	7.19613	7.1053	6.10344	6.00627	6.08353	5.71068
Pigw	8.25611	8.75397	8.92164	8.82059	8.0696	7.79293	8.05924	7.97429
Pik3r3	9.63032	9.9492	9.5657	9.21238	9.05158	8.68157	9.09548	8.64155
Pik3r5	7.66275	6.77854	6.6014	7.52882	7.38697	7.79748	7.79609	7.56602
Pira1	5.67543	5.79677	5.2079	6.30626	5.91637	5.5451	6.04658	6.4808
Pkd2l2	5.75693	5.78177	5.0811	5.86675	4.83967	4.87603	4.70897	4.80372
Pkp3	8.14756	8.38448	8.21209	8.3104	8.54021	9.5288	9.57297	8.86029
Pla2g4a	10.7234	11.218	10.8321	10.6802	10.0622	9.9619	10.2917	10.0581
Plek2	10.8438	10.728	11.0315	11.2071	11.5663	11.9003	11.8875	11.7266
Plekhf1	7.03606	6.50563	6.79072	7.07422	7.54073	7.88283	7.56613	7.69778
Pln	8.23482	8.68632	8.41109	8.20785	7.415	6.31652	6.56181	6.31487
Plpp3	11.5647	11.8053	11.4758	11.9806	12.2844	12.4943	12.5998	12.4619
Plvap	8.90374	9.32254	9.7434	9.8012	10.4984	11.0868	11.2778	10.5684
Pmaip1	11.2769	11.5071	10.7571	10.6306	11.9729	12.6355	12.0534	12.2959
Podnl1	4.24695	4.48087	4.29654	4.68764	3.62963	3.59742	3.6328	3.71711
Poglut2	8.75756	9.05997	9.07863	8.78151	8.1198	7.62982	8.40651	7.92425
Poglut3	9.24024	9.43634	9.43357	9.07086	8.68874	8.60402	8.43311	8.29972
Polr1has	7.45733	7.33647	7.08432	6.81634	7.12992	5.60159	5.58712	6.31353
Polr2e	9.57979	8.75309	8.71205	8.65142	8.87029	10.0282	10.4078	8.91893
Pop7	5.64995	5.05384	4.81945	5.58028	5.53437	6.2349	6.19143	5.87947
Por	11.7617	11.3342	11.8765	12.8239	13.449	13.4309	13.2414	13.1785
Pot1a	7.60862	8.67116	8.20483	8.53514	7.60627	7.05256	7.14637	7.36805
Pou2f1	9.68934	8.9995	8.5494	8.43959	9.4057	9.83684	9.83472	9.59882
Ppara	8.92832	9.55105	9.48043	9.96986	8.60119	8.50244	8.42067	8.36266
Ppat	7.08841	7.39964	7.21323	7.72698	6.33396	6.28222	6.33275	6.47289
Ppbp	3.58868	3.54791	3.63232	3.46632	4.36729	4.39531	4.44961	3.78647
Ppm1e	8.58779	9.56424	9.2348	8.95009	8.6497	8.27512	8.44867	8.56216
Ppm1k	8.59485	8.70875	8.90115	8.56463	7.18307	6.97105	6.87512	6.76463
Ppp1r14a	8.27421	9.02107	9.29591	9.0745	8.323	7.43537	7.31466	7.60474
Ppp1r15a	3.39259	3.20562	3.28454	2.96509	3.90938	4.42377	3.7475	3.96148
Ppp1r18	7.27065	7.27782	6.97957	7.79925	8.21474	8.12631	8.57809	7.84051
Ppp1r21	10.172	10.2735	10.447	10.7305	9.6193	9.54037	9.666	9.44567
Ppp1r3c	6.83128	7.81015	7.31582	7.10358	6.29863	5.85022	6.10602	6.08541
Ppp1r9a	10.0224	9.95754	9.97448	9.96753	9.96409	8.64854	8.97976	8.9956
Ppp2r2d	9.52914	9.71301	9.67566	10.0762	10.9273	10.9654	10.9691	10.8195
Ppp3cc	9.75729	10.2787	9.63908	10.1036	8.70833	8.46203	9.0822	8.72099
Prag1	5.75877	6.1047	6.56084	6.53029	7.55404	8.36108	8.25873	8.20865
Prdm9	8.27499	8.53407	8.46557	9.13046	8.18306	7.33067	7.23838	7.43171
Prkdc	7.90633	9.13287	8.87321	9.2769	7.95197	7.80379	7.83379	7.5624
Prmt2	6.79529	7.87731	7.64388	7.41121	6.01322	5.27817	5.92916	6.01897
Prrg1	8.01714	8.27679	7.61812	7.95707	7.4288	6.74001	6.46413	6.81801
Ptafr	7.07561	7.7618	7.43862	7.8349	8.48512	8.58097	8.55439	8.56949
Ptch1	10.1806	10.0204	10.2408	10.5554	8.84123	8.56693	8.43711	8.51995
Ptger3	7.00744	7.19205	7.20571	6.49371	6.9289	5.60466	7.08777	6.37997
Ptger4	11.5361	11.2172	11.2215	10.5671	10.7429	12.3068	11.8324	11.7907
Ptgr2	10.3133	11.024	10.8497	10.8923	10.0789	9.81676	9.76406	9.93801
Ptgs1	9.53823	9.20871	9.53466	9.78582	10.6171	10.914	10.8011	10.8018
Ptn	8.49625	8.50769	8.46885	7.79003	8.42409	7.43953	7.72068	7.6114
Ptp4a3	10.8033	10.7652	9.92733	11.5934	9.05734	9.7986	9.86098	9.50503
Ptrh1	8.28827	8.45219	8.28829	8.22773	8.85602	9.71728	9.5415	9.09753
Pttg1ip2	4.62301	4.56835	4.62605	4.31209	5.00297	5.01342	5.50079	5.65836
Pxylp1	5.31843	5.86452	5.53539	5.80711	5.07182	4.91036	4.84601	4.9113
Rab23	7.36046	8.28299	7.85352	7.45343	7.53033	6.62625	7.33981	6.61786
Rab7b	6.86983	7.47122	7.63044	7.69737	8.98775	8.61138	9.22463	8.36294
Rad50	11.0542	11.0029	11.0418	10.638	10.1563	9.95213	10.2082	10.2854
Rad54b	6.99581	7.29947	6.90271	6.45285	6.16614	6.12537	5.73242	5.99818
Rad54l2	9.22238	9.24848	9.26993	8.98954	10.5831	10.6157	10.3075	10.6413
Rad9b	5.83622	5.88843	5.61754	6.42502	5.16433	5.20629	5.3964	5.10006
Ranbp17	4.65263	5.66507	4.98179	5.14367	5.1766	4.27317	5.28882	4.798
Rap2b	7.80566	8.65322	8.12362	8.05669	10.0165	9.76979	9.71042	9.46876
Rapgef3	7.22166	7.22396	7.67965	7.15279	8.27076	8.25249	8.2052	8.30089
Rasd1	4.31794	4.40443	5.03726	4.03921	7.05132	9.21705	8.46534	8.54588
Rasl10b	4.51518	4.08312	4.25021	4.03999	4.6402	5.20541	4.61348	5.19165
Rassf9	6.65602	6.58305	5.93148	6.46285	5.92323	5.3124	5.83157	4.92485
Rbm10	9.55157	10.2093	10.0271	10.0352	9.13803	8.78993	8.77903	9.22696
Rbm12b1	11.9135	12.625	12.4771	12.738	12.7874	11.5237	12.136	11.8278
Rbm22	11.5124	11.8444	11.2774	11.6664	12.046	12.4645	12.5613	12.1797
Rccd1	6.99186	7.47756	6.92598	6.60543	6.7075	5.98124	6.89381	6.43195
Recql5	5.76748	5.95638	6.04511	6.33184	5.67237	5.67807	5.68408	4.87778
Rela	13.8087	12.4137	12.09	11.7294	13.3945	13.5038	13.7413	13.4458
Ren1	5.79209	5.78099	5.45154	5.18489	5.90432	5.29098	5.17865	4.68106
Retnlb	4.48322	5.21117	4.82924	4.96308	4.22243	4.87955	6.62892	5.6558
Rfx2	7.05481	6.25948	7.20427	6.4737	6.24169	6.02884	6.2821	6.00662
Rfx3	9.3511	9.27786	9.23734	8.82022	8.38023	8.00381	8.09916	8.05244
Rgs13	9.43315	9.36152	9.284	9.99669	9.45162	8.62005	9.12704	8.7293
Rhbdf2	8.0498	8.35615	7.80427	7.83964	9.08531	8.93782	8.8764	8.97899
Rhobtb2	7.18465	6.9305	7.4021	7.17319	6.16168	6.22356	6.37119	6.28239
Rhof	10.9662	11.2532	10.9262	11.0901	10.9627	12.123	11.6678	11.3854
Rims1	11.4977	11.9839	12.0308	11.8647	11.8324	10.3204	11.3322	11.0368
Riok1	9.49893	9.65395	9.70051	9.86527	10.4825	10.6665	10.8592	10.6459
Riok2	9.5977	9.96555	9.84126	9.99883	10.6933	10.7692	10.8032	10.5428
Rlig1	8.0881	7.86971	7.94276	7.94707	7.3342	6.95815	7.1841	7.34807
Rnase6	13.2264	12.9576	12.6607	13.1381	12.2672	12.0086	12.2525	11.8435
Rnf186	9.84285	9.93443	10.2312	9.87064	9.24077	8.9256	8.6738	8.95048
Rnf207	5.6355	5.44507	6.30736	5.21662	5.11537	4.8243	5.27867	5.11309
Rnf34	8.77423	9.58497	9.77219	9.76485	9.34509	8.38933	8.70284	8.48536
Ro60	7.01661	7.60975	7.7727	7.20819	6.95581	6.44498	7.30172	6.90314
Robo4	7.15015	6.92202	7.39489	6.71439	8.29424	8.26527	8.20716	8.18226
Rpl23a	12.6989	12.7121	12.7778	12.819	13.589	13.5343	13.7399	13.4432
Rpl38	12.9662	12.9764	12.9533	13.1867	13.7367	14.1161	13.9942	13.5532
Rpl6l	10.1816	10.5042	10.6721	10.5178	11.4296	11.6352	11.5803	11.3519
Rps13	11.7602	11.6096	11.7906	12.2056	12.3275	12.8011	12.7709	12.3817
Rps26	14.2823	13.4376	13.3207	13.6744	14.1461	14.5797	14.9584	13.8975
Rps27rt	12.8878	12.8844	12.7784	13.2839	13.6358	13.7805	13.7454	13.5829
Rps6ka5	9.65544	10.031	9.82475	9.89909	8.98029	8.88829	8.86163	9.08196
Rsad2	8.0313	9.25946	7.97776	8.26092	8.11202	7.53884	7.86419	7.95631
Rttn	8.86296	9.03015	9.18859	8.67138	8.70179	7.90256	8.695	9.17194
Rubcn	7.81644	8.48077	8.47831	9.00709	7.69004	6.9991	7.79688	7.45527
Runx1	8.05006	7.39354	7.15936	7.47022	8.91821	9.17674	9.36931	9.00209
S100pbp	8.66666	8.50044	8.63915	8.92728	8.43697	7.67321	8.10154	7.18741
S1pr3	6.13025	7.83738	6.77463	7.74107	8.59914	8.68954	8.68863	8.59493
Samd9l	13.4673	13.4573	12.8966	13.1622	12.2762	11.539	12.0785	11.9751
Sat2	8.45784	8.35793	7.87362	7.92743	7.33009	6.45113	6.98133	7.26131
Sbno2	9.76471	10.1614	10.3308	10.0879	11.9375	12.1943	12.4864	12.3232
Sbspon	5.66854	6.45004	6.29354	6.22079	6.54768	6.40424	5.56189	5.3323
Scand1	8.09188	7.77261	7.3958	7.67576	6.99442	8.47879	8.57824	8.06732
Scaper	10.2853	10.205	10.3995	10.6354	9.73422	9.37704	9.59454	9.52625
Scd2	15.1912	15.8763	15.6879	15.408	14.0539	13.7699	14.4293	14.0168
Scgb3a1	6.87092	6.81498	6.53832	7.30861	7.65517	7.33669	7.99653	6.89977
Scmh1	7.11157	7.24918	7.12782	7.16828	8.10776	8.09787	8.61521	8.17208
Scml4	7.84089	7.70738	8.26052	8.05746	6.9649	6.95877	6.72968	6.8544
Sdccag8	9.8354	10.1139	10.0268	10.3102	8.85787	8.8554	9.03161	8.56795
Senp8	9.08967	9.48383	9.53978	8.57235	8.64893	7.223	7.87732	7.38021
Serpina3f	8.01229	7.41854	8.31623	8.38717	9.31535	10.31	10.1903	9.94068
Serpina7	4.00482	3.53099	4.60985	4.40538	4.48565	3.34964	4.37793	3.84522
Sesn3	9.8131	10.3272	10.1148	10.3624	9.28435	9.1039	9.29942	9.32161
Setd1a	6.47889	6.52273	6.26998	6.42372	6.29802	7.23161	7.37045	6.75429
Sf3b4	10.291	9.29232	9.20748	9.18249	9.33282	10.3894	10.4261	9.91638
Sh3bp2	8.35071	7.9446	7.8969	7.86252	7.86739	8.58844	9.07822	8.17999
Sh3kbp1	9.389	9.19528	8.09724	9.55481	8.1817	7.9819	8.55664	8.17927
Sh3tc1	6.16526	6.29235	6.26666	6.2489	6.81051	6.64074	7.17737	7.16463
Sik1	7.08299	6.86585	7.2229	7.71654	10.2869	9.93662	10.0833	10.1028
Ska2	8.06341	9.2531	9.08343	8.53781	8.33092	7.44842	8.14579	7.79591
Skint11	4.66512	5.05003	4.96001	5.3514	5.08072	4.60048	4.73166	3.91902
Slc15a2	3.45693	4.1165	3.76474	4.21934	4.03195	5.33509	4.56767	3.63065
Slc16a7	7.0556	7.55306	7.77433	7.82388	8.00946	6.73737	7.24628	6.88807
Slc17a2	5.00392	5.23089	4.53388	5.04172	4.42212	4.31569	3.81084	4.42875
Slc17a5	12.9633	12.5115	13.2894	12.7206	11.9083	12.1586	11.9841	12.2264
Slc18a1	6.724	6.61576	6.03087	6.34677	5.75569	6.93768	6.98864	6.7887
Slc19a2	9.3867	9.11189	9.08294	9.06448	10.0012	10.0294	10.2363	9.83779
Slc25a27	7.51292	8.21025	8.15065	7.82004	8.20507	7.00607	7.74677	7.28504
Slc25a28	9.52604	9.07081	9.28569	9.33059	10.7691	11.6797	11.4853	11.1594
Slc25a33	5.28341	4.82561	5.52094	5.44321	6.27118	6.19632	6.46246	5.64837
Slc25a39	12.278	12.1986	12.2482	12.2126	12.8942	13.256	13.0154	12.4735
Slc25a40	11.1124	10.755	10.768	10.6447	10.0195	9.61666	9.74532	9.90091
Slc2a2	10.6762	7.38301	9.74812	11.5379	11.6634	12.4209	10.5701	11.3797
Slc30a9	10.7302	10.7708	10.7787	10.5883	10.234	9.84161	10.2351	9.68619
Slc35d2	9.34219	9.92872	10.0287	10.0042	9.71839	8.64045	9.39133	9.60156
Slc39a10	8.07444	7.8331	7.47693	7.49045	7.13986	6.75584	7.17813	7.4838
Slc47a1	6.56941	8.06766	8.6902	9.21286	6.82332	6.92979	6.63509	6.69137
Slc5a4a	6.49863	5.98574	7.42816	7.41998	7.30379	8.59212	7.19663	7.5021
Slc7a1	10.1208	10.3178	10.2968	9.95556	11.3833	11.1846	11.3236	11.3928
Slc7a6	7.66678	7.80539	7.14938	7.68464	8.20058	8.08303	8.55863	8.18621
Slc7a8	12.6476	11.5876	12.872	13.2996	13.4271	14.4624	13.3788	13.5434
Slc8a1	6.57118	7.72189	7.64767	7.14782	7.41081	6.83132	7.242	6.57203
Slc9a9	9.20551	9.26071	9.31477	9.51415	8.34741	7.98215	8.13374	8.48832
Slco3a1	10.7597	10.5029	10.6978	10.7922	11.004	11.361	11.9214	11.4372
Slfn10-ps	6.85928	7.0155	6.41136	6.90503	7.35773	7.80025	8.18086	7.96364
Slitrk3	4.44106	4.31121	3.85663	4.6089	3.61431	3.36646	3.4182	3.57457
Smad1	12.6607	12.1906	12.168	11.7643	12.5839	13.2069	13.157	13.1253
Smarcd1	9.26906	9.34342	9.58129	9.4614	10.0072	10.4254	9.96858	10.1971
Snap47	7.83091	8.48236	8.46647	8.65977	7.88647	7.37513	7.65531	7.99984
Snapc2	6.20664	6.6498	6.53643	5.74111	7.05277	7.26552	7.34681	6.65756
Sntg2	6.98382	8.29587	7.94052	7.81034	6.97676	6.84602	6.57116	6.5519
Snx10	10.1564	10.1823	10.3433	10.1544	11.2196	11.1237	11.2999	11.164
Snx13	12.2943	12.4443	12.412	12.3094	11.3142	11.3273	11.3847	11.3647
Snx27	11.1985	11.9593	12.1398	11.8691	11.4287	11.1977	10.9495	11.4176
Socs1	7.24453	5.90844	6.88696	6.92476	6.83677	9.34577	9.41618	7.91431
Socs3	5.76967	5.6764	6.28282	5.47831	8.79101	10.1012	10.0646	9.11874
Sod3	9.7126	9.38244	8.63058	9.29364	9.01338	9.86476	10.2746	9.38094
Sox12	5.54365	4.47824	5.26774	5.01533	4.59348	4.09556	4.12235	4.20695
Sox7	7.24366	6.7976	6.31663	7.27616	7.30148	8.12637	7.96328	7.56645
Sp2	7.98739	6.67639	6.65722	7.19842	7.02371	8.19731	8.38884	7.66555
Spice1	6.59802	7.08437	7.23245	7.18658	6.26352	6.23976	5.98196	5.99979
Spindoc	8.51162	7.93192	8.0045	7.68025	8.82772	8.89978	9.28413	8.75987
Spink12	5.49432	5.10713	5.11491	4.77196	5.4257	5.71432	6.13889	5.47629
Spry1	7.80463	7.34089	6.79364	7.80827	8.41446	8.90497	8.64512	8.77869
Spry3	7.98264	6.54779	7.86114	6.99655	5.41815	4.94195	5.02619	5.25155
Srf	11.1116	10.2013	10.4537	10.4273	11.3342	11.6027	11.5951	11.4263
Stfa1	4.6441	4.13128	4.6025	4.14123	4.37408	3.44322	3.71944	3.89323
Stil	8.47366	7.93412	8.00161	7.51644	8.16703	8.83935	9.00666	8.8345
Stoml1	5.69263	6.63897	6.67711	6.05547	6.25663	5.5119	6.18474	5.58799
Ston2	7.11667	6.86186	7.2398	6.62302	7.48886	8.08565	7.89649	7.62621
Stradb	11.6572	11.5546	11.7178	11.5431	11.1295	10.6035	11.0253	10.5656
Stx11	5.43963	5.72994	5.34225	5.776	7.65101	7.0107	7.55365	6.95834
Sumf2	6.38758	6.78956	7.09895	6.28007	6.484	5.92545	5.82752	6.04455
Surf6	7.0597	7.3877	7.33125	7.60794	8.14042	8.28444	8.21452	8.07739
Syde2	9.73003	9.47162	9.82735	9.74287	9.12434	8.39105	8.72965	8.78248
Syne3	7.77484	7.69123	8.03205	7.99086	8.72267	8.7404	8.35348	8.84968
Synpo	10.7837	10.6762	10.8451	11.0709	10.1281	10.0685	9.86286	10.0582
Syt5	8.41076	8.33789	8.20457	7.7159	8.32386	7.3384	7.5282	7.66309
Tacr1	6.56017	6.27254	6.20186	6.82681	7.93283	7.50223	8.14841	7.4611
Tas2r121	5.00556	4.73497	4.83097	4.26782	4.85994	4.14544	3.81777	4.83733
Tas2r123	3.94364	3.90055	3.63315	3.49441	3.98226	4.18814	4.90219	3.69763
Tasor	11.1034	11.3078	11.1388	11.0655	10.5034	9.31471	9.81211	9.49088
Tbc1d31	9.55482	9.53236	9.62425	9.38813	8.65398	8.58127	8.7041	9.3558
Tbc1d5	11.5976	11.6736	11.6204	11.676	10.9489	10.6247	10.5735	11.0306
Tbccd1	6.23728	6.88699	6.79369	6.93895	5.76685	5.5776	5.81838	5.90013
Tcaim	5.49017	6.38009	6.25784	6.19503	5.3982	4.9841	5.08524	5.55851
Tceanc	7.54347	7.70014	7.98153	7.60453	8.17816	6.79371	7.13095	7.01664
Tdrd3	10.6218	10.8828	10.7981	10.8104	10.1872	9.94115	10.0241	9.8882
Tex9	7.69219	7.96918	7.52294	7.9247	7.01327	6.89945	7.13441	6.74763
Tfcp2	8.47175	8.42613	8.18648	8.22983	7.37945	6.62055	6.84541	6.93022
Tfe3	9.02874	8.66896	9.11169	8.89724	9.72882	9.92756	9.98201	9.92944
Tgfbr2	10.1659	11.0335	10.56	11.1252	11.7609	11.7622	12.1759	11.7523
Tgfbr3	8.91681	8.94178	9.38726	9.75048	10.6511	10.4701	10.6381	10.5285
Tgm5	5.39134	4.85182	4.88211	4.92702	4.42339	4.41057	4.01138	4.8719
Thap2	7.87802	7.64162	7.78605	7.71492	6.81933	6.39893	6.65124	6.47648
Tia1	10.7144	11.1493	11.0338	11.1724	10.1687	9.90478	9.97891	9.92284
Timp3	6.58952	7.0262	7.21375	7.96098	9.25931	9.23124	10.0084	9.2573
Tkfc	11.4468	11.4816	12.1113	12.0068	12.7116	12.9908	12.4472	12.8345
Tle3	14.8327	14.5272	14.7334	14.7981	13.9306	13.958	14.0345	13.8545
Tlr13	6.5431	6.79808	7.00524	7.1394	8.2214	8.1619	8.5506	8.01348
Tlr3	12.9734	12.6989	12.4844	12.1163	11.1922	11.0562	11.2968	11.2442
Tlr6	4.5592	5.16427	4.89079	5.538	5.06242	4.8194	4.03455	5.27066
Tlr7	9.41423	9.66594	8.68944	9.54357	10.0236	9.7518	10.0874	9.94216
Tm4sf5	11.562	10.9244	11.9787	11.5271	12.0749	13.5842	12.1001	12.2415
Tmco4	7.81241	8.02111	8.59034	8.2385	8.8904	9.23574	9.78347	9.42302
Tmem117	13.7851	14.3474	14.5556	14.1032	13.4731	13.3104	13.1397	13.4289
Tmem171	10.1057	10.0171	10.0009	9.88387	9.82212	8.91521	9.23125	9.23632
Tmem184c	9.98767	10.099	9.74165	10.1448	9.27048	8.78424	9.19978	9.02454
Tmem198b	8.6668	8.16643	8.41572	8.32903	9.10078	9.19135	9.25619	9.04783
Tmem218	8.49843	8.46155	8.19645	8.79773	7.97854	7.74667	8.08328	7.50954
Tmem35b	7.75045	8.56232	8.75106	8.78322	7.38741	6.92414	7.20073	6.77044
Tmem37	5.43681	5.04826	5.40264	4.8355	5.65299	6.41328	6.18555	5.69551
Tmem41a	11.2859	10.997	11.0476	11.1336	10.9897	12.1446	11.9089	11.5563
Tmem80	7.47675	7.88027	8.07679	8.00969	7.37235	6.59261	7.40346	7.59302
Tmem89	8.55892	7.48013	8.60024	7.93996	7.29002	6.98824	7.2116	7.35791
Tmtc4	11.7821	11.2045	11.6062	11.2782	10.9828	10.5274	10.6779	10.9211
Tnf	5.14229	4.8067	4.22693	5.2432	4.92894	5.76677	6.1435	5.16167
Tnfaip8l1	5.8069	6.44453	5.64701	5.51127	6.28329	6.88568	6.59262	6.33068
Tnfrsf18	6.82416	6.77217	6.2707	6.90228	7.41975	7.79829	7.76773	7.70262
Tnfrsf19	7.17299	7.18301	7.18642	6.91289	6.49837	6.30361	6.0132	6.6316
Tnfrsf22	6.68894	7.21392	6.76349	6.67418	6.26664	6.1227	6.23489	7.22894
Tnfsf10	13.8053	13.7108	13.6661	13.5262	12.158	12.3466	12.1855	11.9886
Tnip2	7.69893	7.9125	8.19173	8.25312	9.12393	8.92919	9.38875	8.6766
Tph2	8.4932	7.90812	7.39119	8.22501	7.70645	8.32362	8.84624	8.36053
Tppp	8.50431	9.34446	9.73773	9.31534	7.83985	7.36552	8.09999	7.80217
Tpst2	8.68515	8.60265	9.20028	9.07098	9.94238	9.94976	10.0998	9.68596
Tra2a	14.6382	14.5212	14.795	14.6621	14.0177	13.6406	13.4095	13.9054
Traf1	7.04974	6.53496	6.4855	7.61071	7.21333	7.64871	7.81296	7.3226
Trappc13	12.5305	12.9017	12.742	12.4186	11.8124	11.6162	11.8109	11.8852
Trappc2b	9.09748	9.09535	9.04445	8.882	7.97242	8.04575	7.88265	7.93035
Trib1	8.38047	8.02712	7.92693	7.89957	10.5166	10.4418	10.6323	9.84071
Tril	7.51308	7.85704	6.59078	7.36006	5.96716	5.73775	6.10293	5.54928
Trim12a	12.171	13.2023	12.8159	12.912	11.8825	11.8462	11.7591	11.7239
Trim12c	9.79179	10.5681	10.3747	10.2606	9.25671	8.96081	9.03702	8.86514
Trim30d	11.4733	11.7344	11.6701	12.1423	10.1719	10.1176	10.1907	10.2978
Trim34b	9.03923	9.98662	9.48808	9.94956	8.85157	7.94369	8.60099	8.31727
Trim8	9.63551	10.0665	9.84325	10.3339	11.1534	11.4618	11.4816	11.5459
Triml1	4.69367	4.08588	4.52594	4.29769	4.61332	4.77529	5.08408	5.43821
Trmt1l	12.5429	12.1855	12.3776	12.1844	10.6829	10.3754	10.6411	10.6046
Troap	7.81817	7.55112	7.7526	7.46832	7.89695	8.55884	8.61895	7.91026
Trpc3	7.62019	8.17085	8.08008	8.10731	8.39066	7.05004	7.46331	7.39418
Tspan2	8.77264	10.3131	9.80551	9.13018	9.25987	7.97672	8.74745	8.71715
Tspo	8.81461	8.8247	8.55756	8.80911	9.24869	9.85695	10.3745	9.76444
Ttc21b	6.90429	7.59045	7.17369	7.27042	6.86243	6.04503	6.77509	6.90071
Ttc41	6.47466	6.24155	6.67321	6.25366	5.14006	5.02095	5.20234	5.0716
Ttc9	5.06265	4.49354	4.63401	4.28674	6.25202	6.52489	6.14063	6.06869
Tti1	9.69289	10.1856	9.69586	10.2296	8.97512	9.02133	9.02286	8.79679
Ttk	8.87028	8.6906	8.81279	8.01213	7.88419	7.62993	7.38679	7.64586
Ttll1	8.67794	8.40603	8.51045	8.22627	7.84825	7.61223	7.734	7.71795
Ttyh2	12.1408	11.9624	11.9675	11.847	11.3215	12.7445	12.5229	11.9987
Tubd1	7.77713	7.7849	8.08958	7.82948	7.2216	6.88075	6.81712	7.20585
Twnk	5.23754	6.074	6.13581	5.9248	5.34169	5.05093	4.9709	4.96143
Txlng	9.97603	9.56374	9.62728	9.74893	9.11379	8.50917	8.87149	8.49904
Uaca	12.879	12.6483	12.7124	12.8598	12.1864	11.54	11.916	12.3201
Ublcp1	11.0747	11.3329	11.5092	11.2751	10.5459	10.3263	10.2669	10.3437
Ubtd2	7.28258	6.82619	7.08346	7.15125	8.13771	8.44081	8.57977	8.05267
Ubxn10	6.19058	6.39901	6.55987	5.92091	5.63075	5.36338	5.88714	5.34811
Uggt2	5.61542	5.9988	5.86587	5.79713	6.54142	4.99504	4.85994	5.25887
Upk3b	7.33385	7.76009	8.21925	7.39722	7.70757	4.84793	5.87336	6.20498
Urm1	9.98373	9.08921	9.37427	9.32504	9.51262	10.4887	10.468	9.71555
Ust	5.67343	6.33774	5.37345	5.91654	6.36721	6.42478	6.62791	6.25671
Vcf1	8.47257	8.08436	8.15217	8.27496	8.85078	9.19814	9.13845	8.70106
Vmn1r143	5.0124	5.31484	5.14934	4.72009	5.04134	4.46243	5.45107	4.27107
Vmn1r199	5.74023	4.92455	5.10375	4.94658	4.87702	5.71672	6.17737	5.40335
Vmn1r84	3.73135	3.63027	3.39232	3.67231	3.42523	4.49296	3.89123	4.38632
Vmn1r91	7.19763	7.98771	7.42035	6.99825	5.83839	5.60374	5.69278	5.27211
Vmn2r29	8.00305	8.16301	8.3582	7.85276	7.7023	6.70703	6.87604	7.15082
Vmn2r99	3.85267	3.86368	3.79397	4.05582	3.70184	4.38964	4.95373	3.57193
Vps13c	11.2173	10.8446	10.989	10.9016	10.2524	9.73537	9.85245	9.87856
Vwa1	4.19871	4.6358	4.12296	4.63884	4.78406	5.53376	4.99275	4.58056
Wdcp	7.21391	7.1901	6.87181	7.05565	5.88528	6.07437	5.83906	6.07705
Wdr47	7.75886	8.39361	8.08207	8.01622	7.60342	6.88634	7.87963	7.77959
Wfdc17	6.86882	6.91294	7.29127	7.88791	8.37802	8.5672	8.14072	7.60834
Wfdc9	4.634	5.31968	4.62643	5.21197	4.95224	4.7752	4.09041	5.24513
Xpo1	13.0458	13.0666	13.0464	12.8466	13.3366	12.2196	12.2609	12.3745
Ylpm1	11.2335	11.2283	11.6077	11.7279	10.7536	10.7075	10.7248	10.6144
Yrdc	7.75445	8.3056	7.91475	8.01777	9.17448	9.35767	9.20891	8.99557
Zan	7.90816	7.87753	7.64376	7.73447	5.56175	5.62444	5.90622	5.31858
Zbtb18	11.0603	11.2046	11.6484	11.7741	10.7584	10.4139	10.7257	10.3394
Zbtb21	7.00552	6.59756	6.74094	6.97146	7.7732	8.05006	7.6505	7.27005
Zcchc17	11.5301	11.3643	11.6425	11.2528	10.7069	10.1939	10.4174	10.6719
Zfp1003	14.5475	14.3865	14.4559	13.9939	13.7614	13.2066	13.3736	13.4291
Zfp1008	8.53528	8.73642	8.61384	8.60379	7.56274	7.23687	7.37382	7.03242
Zfp1009	14.9919	14.9193	14.9822	14.5744	14.1283	13.7428	13.9092	13.9894
Zfp1010	9.51429	9.64812	9.33094	9.25604	8.70957	8.42731	8.6848	8.87299
Zfp109	8.14915	8.62133	8.78488	8.52952	7.66387	7.34128	7.43726	7.77277
Zfp111	9.22966	9.4884	9.67156	9.47882	8.95377	8.64491	8.68536	8.51587
Zfp14	7.23236	7.9119	7.3894	7.58884	7.22042	6.69894	6.68675	6.76661
Zfp182	8.88278	9.11956	9.0302	9.00389	7.78261	7.59872	7.88901	7.74284
Zfp229	7.46425	8.09669	7.96284	7.72429	7.50699	6.87489	7.32861	6.96204
Zfp235	6.33568	6.46382	6.56808	6.10575	5.81827	5.32309	5.51621	5.41764
Zfp248	4.98193	5.72135	5.5908	4.89853	4.70724	4.37831	4.68594	4.7834
Zfp260	11.4285	11.1944	11.2925	11.0638	10.1228	9.65175	9.73572	9.82708
Zfp273	9.46287	9.73709	9.79035	9.65488	8.86035	8.59208	8.73428	8.79099
Zfp318	9.06595	9.15073	8.82282	9.48398	7.70975	7.55347	7.24327	7.5606
Zfp322a	9.59922	10.2255	10.0992	9.65567	9.18665	9.02818	8.5428	8.74456
Zfp369	8.76093	9.42894	9.09035	9.43956	8.75937	8.671	8.34217	7.92725
Zfp397	9.60353	10.0919	10.2576	9.99873	9.21895	8.92666	8.98852	9.0397
Zfp426	11.5301	11.2173	11.0787	11.3133	10.7135	9.81591	10.3078	10.0013
Zfp433	9.51767	10.1913	9.91962	9.59845	9.29987	8.92573	9.25238	8.83182
Zfp446	5.37093	4.8999	5.23783	4.62724	4.44042	3.99318	4.37014	4.42003
Zfp456	7.38011	7.84976	7.61804	7.49118	6.99675	6.36006	6.99274	7.29038
Zfp458	8.16324	7.94665	8.05197	8.11746	7.69937	7.01355	7.30829	6.93169
Zfp493	6.73235	6.82713	6.69732	6.43486	4.51959	4.57637	5.01771	4.71043
Zfp54	8.34048	7.70733	8.01078	7.90374	7.98083	7.33289	7.45134	7.07775
Zfp60	11.2573	11.6267	11.3962	11.3277	10.8581	10.3972	10.753	10.4216
Zfp605	8.44923	8.33208	8.52205	7.86622	7.61519	6.94017	6.99732	7.0342
Zfp638	12.325	12.6708	12.6296	12.5257	11.5946	10.787	11.0795	11.2315
Zfp65	9.19467	9.72889	9.86092	9.7711	9.5037	8.49301	9.05362	8.93846
Zfp654	9.61383	9.39245	9.58158	9.55778	8.6989	8.56485	9.06909	8.48675
Zfp661	6.52623	6.15579	6.62603	6.469	5.22774	4.86605	5.18725	4.7899
Zfp703	9.35052	8.00707	8.42063	8.87275	9.3166	9.71681	9.73883	9.23129
Zfp708	9.95478	10.5067	10.5854	10.6416	9.74169	9.23662	9.63113	9.67032
Zfp709	7.52609	7.89251	8.09375	7.94015	7.11437	6.9467	7.1787	6.95277
Zfp712	7.12648	7.53569	7.60424	8.11284	7.27021	6.3791	7.02333	6.47875
Zfp72	7.68044	7.63524	7.60874	7.57565	7.39332	6.52832	6.91101	7.55274
Zfp74	7.99048	7.98903	8.20289	7.46241	7.60051	7.08607	6.65228	7.23609
Zfp759	8.22056	7.53752	7.60869	7.78711	7.33834	6.3462	7.03347	6.61413
Zfp78	5.5361	5.0912	5.62462	5.32266	4.41544	3.86566	4.57159	5.0292
Zfp781a	8.70733	8.86637	8.49467	8.89507	7.81317	7.806	7.50383	7.85176
Zfp788	9.16944	9.50706	9.74041	9.59605	8.97496	8.3118	8.87214	8.57282
Zfp808	7.34154	7.03509	6.75114	7.26417	7.47693	6.64321	5.77696	5.51651
Zfp831	6.44552	6.47358	6.41801	7.03015	6.02403	5.84148	6.23829	5.67379
Zfp84	11.0753	11.438	11.576	11.3983	10.5678	10.3803	10.7077	10.8062
Zfp85	7.99681	8.03198	8.09467	8.05786	6.90091	7.06034	6.82516	7.19666
Zfp870	10.86	11.4062	11.4228	11.0928	11.1905	10.3854	10.3569	10.7518
Zfp93	8.81926	9.02295	9.17964	8.70725	8.42537	7.76808	8.2312	7.97763
Zfp931	13.1628	13.0561	13.061	12.8068	12.2669	11.5368	11.9198	11.9077
Zfp934	10.5175	10.8457	10.9227	10.5829	10.3071	9.50155	9.52764	9.36925
Zfp936	8.16493	8.57437	8.87166	8.00089	8.20816	7.41324	7.51983	7.72914
Zfp961	10.5809	10.2004	10.5299	9.97984	9.9611	9.48861	9.31782	9.44035
Zfp964	5.8629	5.78764	5.48031	6.14869	5.0011	4.92682	4.68684	4.66927
Zfp966	14.7775	14.5091	14.6789	14.4178	14.3385	13.535	13.7043	13.7886
Zfp967	14.8371	14.663	14.87	14.4457	14.3872	13.4326	13.744	13.8454
Zfp970	14.0965	13.7995	13.9341	13.463	13.1134	12.9017	12.8823	12.9778
Zfp971	15.198	14.9946	15.2364	14.7796	14.1698	13.815	14.1424	14.3145
Zfp973	14.8814	14.862	14.8361	14.4824	14.0379	13.4294	13.792	13.92
Zfp974	11.1135	10.7765	10.7235	10.5206	9.81175	9.58633	9.93578	9.974
Zfp976	8.34658	8.67575	8.5508	8.02892	8.00785	7.28826	7.12197	6.9285
Zfp977	5.06147	5.19866	5.71749	5.27386	4.37501	4.06386	4.53695	4.23873
Zfp983	8.35754	8.7725	8.77394	8.62594	8.22743	7.63008	7.82844	7.9938
Zkscan3	9.17258	9.72615	10.0295	9.5643	8.8916	8.39181	8.37172	8.71477
Zkscan7	6.21203	6.33247	5.84573	5.97507	5.08925	4.81206	4.96389	4.98396
Zmat1	8.09451	7.10114	7.82769	7.48294	6.85442	6.53886	5.9213	6.40596
Zranb3	8.12071	8.12665	7.85864	8.07908	7.22547	7.3183	7.22504	7.38946
Zscan26	9.87944	9.81619	10.0406	9.48596	9.26312	8.84367	9.15286	9.07766
Zswim4	10.8907	11.1941	10.7248	10.6113	12.67	12.4893	12.5958	12.4105
Zyg11a	5.76135	6.1113	5.99905	5.78912	5.01923	4.51472	5.04108	4.98703
Zyx	9.64521	9.16537	9.82629	9.86669	11.3095	11.1742	11.0252	11.0255

## Sheet: brown
	GSM2539097	GSM2539098	GSM2539099	GSM2539100	GSM2539105	GSM2539106	GSM2539107	GSM2539108
1810024B03Rik	7.5013	6.18352	6.04607	6.01638	6.00591	6.56889	6.09899	6.20214
2810408A11Rik	7.06276	7.57329	7.74782	7.54629	8.56784	7.42011	7.19504	7.96063
4833439L19Rik	16.1196	14.8819	14.8313	14.7392	14.1949	14.8039	14.8233	14.6224
5430402E10Rik	7.22159	5.7556	5.40008	5.97603	6.57958	6.44329	5.43718	5.90341
9630028B13Rik	5.43623	4.53599	4.07766	4.23659	4.6492	4.43438	4.55716	4.13633
Abcc8	6.88138	5.79574	5.75181	5.59275	6.05233	5.66525	6.27465	6.05659
Acad9	8.5936	9.71575	9.92858	9.22807	9.4319	9.14452	9.60826	9.54745
Acsm3	7.86532	8.4795	9.17161	9.52415	10.4121	8.9898	9.18811	9.55156
Actr3b	3.40606	4.65469	4.54467	4.84624	4.74116	4.2444	4.28103	4.71136
Adam15	8.86463	7.94406	7.4997	7.73295	7.40677	7.54057	8.13053	7.68239
Adamdec1	14.0338	15.0492	14.8796	15.3827	15.7373	14.8803	15.0389	15.2925
Adgrb3	4.28318	5.07104	5.50506	5.09086	5.51389	4.4939	4.59127	5.17284
Agpat3	11.8799	13.1612	13.2569	13.2982	13.5795	13.3166	13.2885	13.4049
Akirin1	10.5923	11.2359	11.406	11.4094	12.0214	11.8819	11.638	11.8324
Akr1c13	11.1846	11.7977	12.0665	12.7094	12.4215	11.9031	12.3342	12.2745
Alg12	9.83689	9.15039	8.63153	9.09231	8.48695	9.54954	9.46579	8.66984
Ambra1	14.5847	13.4218	13.4448	13.5422	13.123	13.9875	13.8856	13.3778
Anapc5	13.002	14.0829	14.2298	14.2119	14.4007	13.8091	14.0355	14.3733
Ankrd10	9.28828	10.4586	10.4896	10.6307	10.4385	10.2977	10.1433	10.2723
Ap2a2	10.5822	12.1922	12.2537	12.1261	12.1823	12.1277	12.1546	12.3102
Apoc2	14.6038	12.2503	13.0744	10.3394	9.89793	13.8502	12.2723	12.2601
As3mt	11.218	12.2556	12.6922	12.6588	12.58	12.3551	12.2884	12.4112
Atp10b	13.9993	13.292	13.5084	12.6216	12.4329	13.0566	13.0565	12.9142
Atp2c1	10.9517	12.0339	12.2448	11.757	12.1316	11.6893	11.8372	12.1325
ATP8	16.2129	17.3862	17.338	17.5868	17.6918	17.6964	16.4776	17.4754
Atp9b	9.66132	10.8165	10.7983	10.9308	11.3424	10.8175	11.0603	10.9898
Atxn10	9.5939	10.4887	10.369	10.8737	10.9758	10.3639	10.6272	10.5295
Atxn2	14.2022	12.9671	12.9813	12.9191	13.2514	13.168	13.0446	13.0008
Avil	5.13942	5.85561	5.56016	5.71148	6.31429	6.41065	5.0272	5.8064
B3gat3	6.83825	6.13622	6.23618	6.08422	5.88162	5.89007	6.22353	5.33462
B3glct	10.3895	9.86258	10.0442	9.35305	8.88288	10.1663	9.99614	9.54292
B3gnt7	13.2869	11.9399	12.086	9.67649	9.8467	12.3788	12.3312	11.7855
Bbln	9.18639	8.61557	8.33057	8.49854	8.12326	9.20323	8.89906	8.1189
Bcar1	12.8641	11.8621	11.7041	11.8436	11.3715	12.6932	12.4805	12.0551
Bgn	14.0615	13.0625	12.6232	12.8859	12.8946	13.4308	13.5912	13.0272
Bhlhe41	6.16297	7.36531	7.79985	8.37153	7.59678	6.94163	7.42244	7.54609
Bin1	7.96012	9.06449	8.22365	9.40634	9.62549	8.65756	9.13839	8.8626
Brd10	13.1541	12.5613	12.4288	12.1215	11.6472	12.4236	12.4143	12.0521
Brd8	12.5449	11.789	11.5097	11.4266	10.9667	11.6408	11.6701	11.3013
Bst2	12.953	10.9725	9.90828	10.1923	9.69277	11.219	11.2706	10.5303
C1galt1c1	11.9555	10.9958	10.8753	10.735	10.0968	10.6672	10.6768	10.5515
C4a	4.28318	6.12189	5.76393	6.08873	5.57671	5.51317	5.65225	5.48724
Cadm3	5.31988	6.67304	6.29193	6.5521	7.20925	6.14729	6.31674	6.51156
Camkk2	5.48246	6.61896	6.59712	6.5632	6.8215	6.35708	6.54692	6.72789
Caml	8.28129	9.57161	9.51991	9.31186	9.58444	9.16293	9.1086	9.0842
Car6	6.76711	5.38593	5.23414	5.95148	5.82973	5.67569	5.2528	5.74336
Card6	5.74026	6.97903	6.94886	7.4885	6.61819	7.19515	6.35454	6.88813
Casp12	7.56402	8.17063	8.44784	8.86734	8.71813	8.00581	8.59294	8.15173
Cbll1	14.3553	12.31	12.5467	11.9872	12.1579	12.6587	12.6747	12.0732
Cbx7	6.13246	6.86221	7.55339	7.47526	7.08644	7.30029	7.03906	6.9753
Cby3	11.0411	9.41665	9.32127	9.46491	9.4941	9.39515	9.34034	9.33781
Ccdc107	5.4064	6.63606	6.68716	6.42898	6.70542	6.42583	6.55747	6.58837
Ccdc134	7.74749	8.84176	9.36728	9.37353	9.09849	8.25983	8.86005	9.16025
Ccdc3	8.92527	8.14975	8.08788	7.86674	7.66682	7.59817	7.86195	7.31269
Ccdc59	12.5558	11.3308	11.3471	11.1642	11.1289	11.6034	11.417	11.2455
Ccdc6	13.5884	12.2457	12.2948	11.7562	12.3195	12.6485	12.7515	11.9994
Ccdc68	11.7483	11.0869	11.0676	10.9751	10.2359	10.4992	10.6069	10.3914
Ccdc92	7.87274	6.69706	7.3203	7.15867	6.66223	7.41769	7.16067	6.75176
Ccnb2	13.6617	12.4507	12.2702	11.784	12.388	12.7291	12.7574	12.0851
Cd109	5.45852	6.21798	5.4456	6.43245	6.51396	5.72231	5.97552	6.44069
Cd2ap	15.1177	14.1211	13.8159	13.4483	13.2133	13.6907	13.8175	13.5687
Cd3e	11.5171	9.46658	9.01178	9.82078	8.23149	10.7296	10.4725	9.52759
Cdc42bpb	13.514	12.0523	12.2226	11.7691	12.11	12.563	12.5552	12.2019
Cdk2	10.009	11.3004	11.2044	10.8857	11.2416	11.0558	10.8287	10.911
Cds2	11.9542	13.0508	13.0993	13.1182	13.1529	12.5211	12.638	12.8031
Ceacam2	13.4101	11.7158	11.8334	11.813	11.5562	11.8889	11.7335	11.6664
Cenpx	14.4644	12.1532	11.9892	11.799	11.8035	12.5167	12.5526	11.8252
Ces1e	6.75605	7.64825	7.90729	8.18178	8.70972	7.50529	8.10329	7.82668
Cfhr2	7.44172	7.66988	5.41898	6.26054	5.69146	5.83184	5.97248	6.37062
Cfi	8.64667	6.86701	7.22082	5.8443	4.90934	7.53041	7.13579	7.06066
Chmp4c	12.4329	13.5094	13.7694	13.711	13.3778	13.168	13.1187	13.532
Chrnb4	10.6196	8.50811	8.0743	8.05729	8.17768	8.87849	9.19798	8.68249
Chst11	6.50782	7.50293	7.48327	7.91119	8.40895	8.05032	8.19947	8.33416
Cic	11.766	10.3387	10.2771	10.681	9.55011	10.461	10.6547	9.95233
Cideb	15.3859	13.8163	13.6047	13.3657	13.3041	14.7027	14.3899	13.6063
Cip2a	10.1408	9.24678	9.38839	8.59823	9.24873	9.42852	9.55095	9.1717
Cntn4	4.88521	3.60719	3.38795	3.603	3.38294	3.52844	3.67308	3.4008
Col5a1	5.97645	5.67522	4.78316	4.47943	4.86007	5.33492	4.98761	4.73675
Cox15	11.5189	10.3967	11.0867	10.5662	10.2425	11.1572	11.3528	10.7616
Cox6b2	8.09265	6.97032	6.29801	6.19339	4.96335	6.12644	5.41657	5.17535
Cpa3	6.88954	6.146	6.37021	5.66126	5.52672	6.23299	6.58115	6.20844
Cpeb3	8.31495	6.99514	7.12575	7.31979	7.05571	7.21326	7.37554	7.22379
Cpsf1	9.24959	10.5462	10.7897	10.4866	10.2937	10.369	10.3437	10.2949
Creb3l1	13.1128	10.9813	11.0014	10.2517	10.6016	10.9441	11.4775	11.0475
Crtc3	9.46671	7.4849	7.14271	7.41653	7.62615	8.84244	8.52399	7.74079
Csf2ra	12.3213	9.2719	9.05095	9.63361	9.01853	10.2781	10.1352	9.47687
Csn1s1	6.62352	6.17809	5.1293	6.29871	6.1862	6.23937	5.71218	5.85131
Cst6	9.51585	8.43993	8.55899	8.64151	8.11168	9.49451	8.87855	8.554
Cth	11.3377	11.9662	12.1639	12.6151	13.046	12.2391	12.227	12.4482
Ctps2	10.0529	11.1267	11.2789	11.1989	11.8713	10.8516	11.0494	10.9921
Ctsh	9.63869	11.15	10.9377	11.9468	12.417	11.4525	11.7739	11.8584
Cxcl9	11.2714	10.5034	10.9024	10.3784	9.81245	11.1888	10.762	10.3618
Cyp2j8	6.40575	5.65099	5.43055	4.55122	5.30603	5.63856	5.47855	5.24209
Cyp4a29	6.2904	4.93202	5.26089	4.80324	5.09396	5.74691	5.34025	5.16532
Cysltr2	5.80763	6.84534	7.31646	6.91636	7.04282	7.21132	6.62976	6.96146
Dbndd2	11.0334	9.54006	9.46464	9.63868	9.59778	9.53516	9.88988	9.56451
Dbt	10.2711	9.83925	9.5604	9.3234	8.99939	9.14216	9.24281	9.05021
Dcaf1	14.6134	12.3654	12.2103	12.0067	12.0015	12.2528	12.1884	11.9517
Dcakd	9.12787	8.20551	8.09719	7.72125	8.01548	8.48053	8.24156	7.84413
Dctd	12.6754	11.0689	10.9621	10.7795	9.71809	9.85349	10.4049	9.93913
Dctn2	10.8242	12.2395	12.2385	12.3166	12.1156	12.1434	12.2559	12.1229
Dcun1d3	7.40138	8.42161	8.71665	8.79665	9.54262	8.49304	8.78512	8.72875
Ddx6	13.3536	14.5111	14.8077	14.4663	14.5576	14.2679	14.4768	14.6243
Dennd1a	8.31132	9.43358	9.69035	9.70935	10.0527	9.56558	9.82387	9.64707
Dnaaf5	8.61318	6.10682	6.07552	6.20563	5.81958	6.28746	6.67758	6.46105
Dnai4	5.52588	4.55391	4.57026	4.39118	3.96632	4.02267	4.05502	3.76437
Dnajb1	9.1836	9.73919	10.5691	10.2334	11.3744	10.7977	10.6756	10.8072
Dnajc22	9.6832	11.2831	11.1811	11.0322	10.6484	10.9142	10.7611	11.0627
Dnlz	10.4408	9.48478	9.26499	9.05678	9.05115	9.66999	9.86174	9.25831
Dpt	12.9668	14.0553	13.989	13.9472	14.677	13.1198	13.6482	14.0587
Dthd1	5.03361	3.95408	3.65463	3.9619	4.08674	4.05249	4.00343	4.3994
Dtnbp1	5.8	6.51176	6.60949	6.83336	7.1571	6.97671	6.90375	7.01609
Dtwd2	7.85976	6.92591	6.77071	6.85229	5.98882	6.80276	6.91613	6.3972
Dusp12	8.58256	9.17531	9.34938	10.5028	10.0803	9.02824	9.27979	9.49485
E2f2	13.0148	10.6321	10.3446	9.019	8.56414	9.94298	10.0465	9.18671
Ear4	3.88959	4.59432	4.28956	4.73182	4.66364	4.54204	4.73423	5.4243
Edc3	8.48863	10.101	10.2563	9.99982	9.95818	9.88648	9.90122	9.83014
Efna3	7.29276	7.90714	8.22899	8.06871	8.84205	8.0562	8.10234	8.33195
Ehhadh	10.1757	11.2303	11.2265	11.5106	11.1454	11.378	10.8954	11.4144
Ei24	11.4134	12.4365	12.6882	12.4742	12.8772	12.3361	12.3685	12.5867
Eif1ad6	6.15404	4.61291	4.12404	4.79688	4.84506	4.55348	4.25535	4.61828
Eif4g3	10.4009	9.17154	9.01616	8.94756	7.93699	9.1985	9.33617	8.53818
Eif4h	13.153	14.4241	14.3289	14.3035	14.1389	14.3506	14.3147	14.4707
Elovl6	15.8167	14.7985	15.0214	14.3692	14.418	14.8782	14.8616	14.8323
Emp1	14.8689	15.998	15.9148	16.0459	16.7304	16.311	16.4941	16.7278
Enox2	12.4195	11.1658	10.9822	11.0528	10.0107	10.7609	10.8874	10.045
Enpp5	9.01212	10.1331	10.3475	10.2238	10.7816	9.96611	10.3024	10.3008
Entpd7	12.4623	14.17	15.0329	15.117	14.2496	14.283	13.7674	14.6628
Eps8l1	4.40846	5.97922	5.62464	5.53711	5.93398	5.51779	5.59794	5.49889
Erc1	9.37002	10.5105	10.8728	10.4951	11.0404	10.453	10.5674	10.7274
Esp16	5.24953	4.3461	4.01723	3.83298	4.06476	4.25946	4.47616	3.83416
Esp23	5.68801	4.8356	4.92278	3.88683	4.55589	5.59351	4.18166	4.79713
Esp6	6.51979	4.38999	4.31357	3.8645	4.31882	4.84302	4.98469	4.79019
Exoc6b	12.1679	13.2861	13.4431	13.2759	13.0003	12.9932	13.468	13.2969
Eya1	10.0455	8.83553	8.56408	8.59296	8.86089	8.59461	8.97281	8.82127
Fam187b	8.39555	7.44988	7.70408	7.39371	7.02932	7.162	6.96559	6.89788
Fblim1	13.826	11.4823	11.5079	11.4793	10.806	12.1622	12.2662	11.5071
Fbrs	12.7309	10.5492	10.5134	10.516	9.62837	10.9686	10.5888	10.2159
Fbrsl1	11.6369	9.66696	9.38254	9.59163	9.67424	9.81451	9.89882	9.55458
Fbxo36	9.3215	8.66698	8.15306	8.05339	8.39301	9.11755	8.53041	8.04444
Fbxw11	11.9138	12.7343	12.7577	12.8456	13.4085	13.0372	13.1539	13.2597
Fdx2	9.93718	9.42478	9.21367	9.05535	8.17979	9.68128	9.52196	8.91111
Fmo1	8.44372	9.4446	9.62072	10.4289	9.75897	8.93133	10.0571	9.71746
Folh1	5.54304	4.02388	3.79318	4.37823	4.6697	4.61515	4.01297	4.61546
Foxj2	11.1183	10.1083	10.192	10.1234	9.59766	10.1808	10.3114	9.92782
Frrs1	14.0617	12.3197	12.304	11.8003	11.5268	12.6378	12.4386	12.23
Fxr2	9.71046	11.0307	11.3123	10.9453	11.3854	10.9014	11.1313	10.9508
Gas6	10.8671	11.6062	11.5282	12.0941	12.1778	11.4567	11.5067	11.4123
Gatc	15.5322	13.2111	13.222	12.9486	12.9625	13.3637	13.2097	13.0941
Gatd3a	8.71469	10.2387	10.3397	10.0447	9.9926	9.78693	9.80095	9.87021
Gbf1	14.6397	13.9666	13.962	13.9169	13.2035	13.6214	13.7077	13.5251
Get3	11.2039	10.3666	10.499	10.5416	9.74352	10.7856	10.8037	10.268
Gga1	9.56096	8.68642	8.74045	8.63461	8.13956	8.92108	9.29608	8.50766
Ggta1	9.09309	9.82982	10.009	10.7256	11.1576	10.7253	10.8667	10.4334
Ghr	10.5702	11.6563	11.2753	11.6003	12.0315	10.5255	11.4515	11.324
Glp1r	8.70536	7.01166	7.70134	7.40632	7.09032	8.18862	8.27887	7.63197
Glud1	13.1294	14.0263	14.3872	14.7352	15.2147	14.9887	14.6869	14.9117
Gm1110	5.38797	3.98599	4.33998	3.73472	3.90589	4.37503	4.35707	3.82593
Gm11110	6.00524	5.05298	4.40118	5.09163	4.7252	5.29983	5.32952	5.39661
Gm11992	5.90627	5.23624	4.88431	5.07938	4.58459	4.64425	4.98626	4.72856
Gm136	4.5055	3.24024	3.38244	3.25224	3.34489	3.06279	3.48834	2.97234
Gm15850	7.71448	5.31105	5.29108	5.07652	5.5255	5.27298	5.2395	5.31159
Gm16506	4.92797	3.27896	3.49536	3.71922	3.91606	3.5985	3.6271	3.96858
Gm20918	8.25814	7.72528	6.69945	7.51394	7.65772	7.39124	7.9158	7.77743
Gm3336	14.8185	14.1168	13.3398	12.157	12.439	13.6003	14.1372	13.2106
Gm3404	5.37651	4.03054	4.69496	4.39696	4.24611	4.47261	4.83827	4.13657
Gm3542	7.56845	6.82797	6.54409	6.01096	6.55828	6.87935	6.85927	6.65079
Gm4791	8.7405	7.23132	7.25154	7.47014	7.34679	7.3757	7.84534	7.46854
Gm5617	11.0942	8.99172	8.37729	8.46663	8.58808	9.04433	9.25421	8.34688
Gm5797	7.82484	7.35024	6.73953	6.30378	7.01192	7.22551	7.26998	6.75511
Gm6370	5.08927	3.81032	3.96549	4.10966	4.19435	3.82857	4.3665	4.0872
Gm7073	4.81959	3.00562	3.33551	3.2341	3.41432	3.76349	3.25649	2.9957
Gm9376	4.56262	3.57166	3.07217	3.19485	3.40697	3.073	3.52021	3.3009
Gm9603	8.02542	7.30255	7.19279	6.47221	7.16346	7.37279	7.43511	7.05111
Gng4	9.05987	7.84893	7.56403	8.117	8.24511	8.12439	7.95299	8.06172
Golm2	13.7762	12.5199	12.487	12.4414	12.5086	12.4931	12.7361	12.3261
Gpatch4	10.0208	8.86797	8.81406	8.72949	9.1479	8.93795	8.98045	8.92154
Gper1	8.09709	7.39869	7.20556	7.39221	7.01769	6.80765	7.37785	6.86076
Gpn1	6.79588	8.38964	8.26899	7.66389	7.88099	7.60942	7.68475	7.75322
Gpr15lg	14.7643	13.196	12.5228	12.6686	13.3682	12.6279	13.3933	12.735
Gpr84	4.29395	2.96065	3.18093	3.57063	3.35752	3.52318	3.03819	3.81106
Gpr89	7.89779	9.12686	9.30172	9.16418	8.92937	9.00444	8.89094	8.84181
Gpsm3	8.24205	6.98015	6.73847	6.78323	7.34606	7.33244	7.11512	6.70949
Grcc10	10.9945	12.2691	11.851	12.3927	12.4685	11.8121	11.9366	12.0712
Grk6	7.96202	9.74019	9.29833	9.61597	9.08503	9.2197	9.21038	9.76292
Gstt1	5.34558	6.47188	6.43598	6.50983	6.78571	6.31249	6.49477	6.39773
Gucd1	10.4553	11.401	11.8697	11.8412	11.6119	11.1749	11.2305	11.108
H2ac15	16.0885	15.0125	14.7778	14.55	15.1212	15.5739	15.6633	14.667
H2ac8	15.6692	14.3234	14.2794	14.1494	14.1861	14.4363	14.816	14.0841
H2bc7	14.4902	13.5003	13.4636	13.0488	13.6493	13.8956	13.8488	13.6142
H3c13	15.4173	14.2318	13.966	14.134	14.3072	14.8102	14.7306	14.0842
H3c14	15.7459	14.5786	14.1396	14.3504	14.2856	15.0853	15.0369	14.2254
H3c15	15.7459	14.5786	14.1396	14.3504	14.2856	15.0853	15.0369	14.2254
H4c14	13.537	12.6778	12.351	12.336	11.432	12.4941	12.4683	11.8457
Hamp	11.2119	10.0759	9.55058	9.95087	9.76867	10.2443	10.4802	9.9833
Hdac1	12.4195	13.8592	13.8011	13.9687	13.8155	13.5529	13.714	13.8265
Helz	9.42868	7.36815	7.29527	7.29526	7.32822	7.50255	7.86142	7.37011
Hk1	10.0354	10.6752	10.8623	11.0785	11.8973	10.9544	11.385	11.4172
Hmgn5	13.7969	11.7736	11.8819	11.355	12.1502	12.0127	12.2239	12.0136
Hnf1a	10.3326	9.77158	9.69443	9.26753	9.10244	9.92657	9.73475	9.17136
Hnf1b	10.698	9.38227	9.02391	9.32255	9.19386	9.56971	9.42614	9.23473
Hnf4aos	4.13597	4.53255	5.00736	5.20218	5.54473	4.85774	4.39972	4.86165
Hoxa2	8.62086	7.5645	7.47342	7.13369	7.32129	7.69572	7.65674	7.33368
Hpgds	7.52833	8.72554	8.8162	9.55158	9.05181	8.41359	9.07186	8.80112
Hsd17b4	11.1373	12.5053	12.5675	12.7882	13.0148	12.3942	12.2456	12.4707
Hsd3b3	10.1218	12.3355	12.0459	14.2334	13.0795	10.9223	12.2082	12.1593
Hsd3b4	6.72018	5.51847	5.45597	5.66083	5.38972	5.60327	5.71125	6.28588
Hsdl1	6.54217	7.24244	7.84455	7.61181	8.05085	6.91501	7.50205	7.48903
Hsf3	5.88765	6.18006	4.8578	5.29868	4.61491	5.39393	5.8021	4.26595
Hycc1	10.4685	11.1127	11.3663	11.5192	11.9289	10.9344	11.4305	11.5129
Ifi44	10.3512	8.96444	8.18748	7.65726	6.4116	8.52333	8.29003	8.07985
Ifna4	3.44487	3.51818	4.64132	3.56331	3.89945	4.12786	3.66348	3.48324
Ift22	9.62483	8.33674	8.75423	7.96344	6.26287	8.64314	8.32131	7.69827
Igf1r	7.98941	8.83219	8.85566	8.91983	9.39849	9.05135	9.03068	9.39207
Igf2	10.1951	8.61965	9.2365	8.34637	8.78943	8.70595	9.01913	8.55315
Igf2r	11.842	13.0767	13.052	13.2725	12.9577	12.8267	12.9246	13.0861
Igsf3	8.64321	9.28165	9.5591	9.93407	10.1301	10.0623	9.81457	10.1072
Iho1	5.99651	4.80376	4.85036	4.53075	4.79472	4.69498	5.16445	4.8968
Ikbkg	5.66361	7.08811	7.16915	7.2087	7.0068	6.88004	6.84844	6.79108
Il12rb1	6.0124	4.7656	4.73018	4.57001	4.9458	4.82855	5.02384	4.64565
Il18	13.3235	11.8839	12.7205	12.0919	10.8096	12.6998	12.4335	12.1673
Il22ra1	13.4751	12.9786	12.8722	12.455	11.6958	12.8828	12.6299	12.3076
Il22ra2	3.95806	5.55158	5.13213	5.21644	5.24487	5.27651	4.87214	5.70006
Irag1	7.83169	8.80103	9.40743	9.33201	9.06207	8.50455	8.87729	8.62116
Jam2	10.2652	10.8788	10.9263	11.462	11.6208	10.555	11.1052	11.264
Kcnip3	8.37368	6.42377	6.42733	6.95932	6.89235	6.6364	7.23912	6.97411
Kcnk5	10.4891	11.0797	12.1177	12.3124	12.0363	11.5027	11.1615	11.4641
Kcnk6	11.5572	10.4097	9.81306	9.63823	8.96633	10.4425	10.3085	9.35642
Kcnma1	10.7422	11.7677	11.5892	11.8094	11.913	10.749	11.5707	11.5163
Kcnq4	5.13206	6.0291	6.03906	5.82504	6.6151	5.64562	6.04339	5.86693
Kdf1	11.3809	10.5679	10.2589	10.4712	9.81568	10.2887	10.7435	9.73754
Khk	10.5534	10.7975	11.5246	11.7457	11.5606	11.5057	10.5847	11.3121
Kif20b	11.7202	10.7301	10.769	10.1682	9.60048	10.0881	9.8063	9.65429
Klra10	4.74688	3.59251	3.18672	3.58959	3.54631	3.6024	3.46575	3.86374
Klra4	5.14726	4.16194	3.79175	4.14475	3.84676	4.53176	4.59264	4.39253
Klra5	5.13656	4.75732	4.24738	3.8633	3.87528	4.68601	3.99745	4.06909
Klra7	6.79607	5.70449	5.88257	5.98929	5.40002	6.2038	6.25271	6.15349
Krt222	7.17527	6.06131	5.81757	6.33351	5.9479	5.96161	6.58855	5.69253
Krtap12-22	6.40676	4.53278	4.7529	4.58872	4.70299	4.79278	4.83863	4.7849
Krtap19-3	6.63775	5.50034	5.58828	4.68222	5.11266	5.33274	5.34603	5.61128
Krtap9-5	6.58563	5.58078	5.37014	5.67866	5.22818	5.79231	5.38317	5.7133
Krtcap2	15.9878	13.5952	13.4899	13.1265	14.2431	14.7472	14.8635	13.5996
Ksr1	14.047	12.5154	12.5648	12.3671	12.1048	12.6625	12.7843	12.2891
Lama2	7.55723	8.5891	8.3636	8.51384	8.98126	8.07996	8.10208	8.48299
Lamb2	6.8469	8.07203	8.1087	8.11493	8.34529	8.18939	8.14479	8.26735
Lbh	8.18713	9.54177	9.27602	9.73956	9.48401	9.12541	9.16513	9.37632
Lct	5.24628	4.54446	6.95116	5.29747	6.2797	5.81133	4.70203	5.94893
Lgals9	15.8702	15.2826	14.7642	14.4216	14.7551	15.6355	15.3596	15.1509
Lin37	10.2608	9.21869	8.81713	9.1745	8.86549	9.20198	9.36694	9.00736
Lmod3	5.5705	4.69358	3.84315	4.43866	4.56398	4.57309	4.37459	4.49969
Lnx2	15.3778	13.3122	13.7034	13.3822	13.3366	13.304	13.6506	13.4828
Lpcat4	12.435	10.9703	10.8412	11.1546	10.5616	11.1385	11.5746	10.9186
Lrpap1	9.17173	10.6402	10.6445	10.6472	11.394	10.6709	10.959	11.0666
Lrpprc	9.52091	10.9831	11.0489	10.4948	10.3791	10.4064	10.8255	10.4603
Lrrc18	8.02191	6.93055	6.43151	7.26447	7.24797	7.51517	6.79762	7.02094
Lrrc3b	6.17526	4.77648	4.50476	4.48066	4.63919	4.45593	4.68307	4.70224
Lsm2	9.37746	8.1966	7.51362	7.61661	8.14283	8.54237	8.31213	7.58356
Ly6d	9.39192	9.24384	7.31234	9.16482	7.64813	8.63129	9.69744	8.77578
Ly6k	5.70365	4.75044	4.65222	5.28753	4.74781	5.41517	5.87503	4.91024
Ly96	16.0667	12.9856	12.898	12.1653	13.3243	13.2921	13.9029	13.2195
Lypd8l	14.9592	14.0049	13.9425	11.623	12.5776	14.3967	13.8515	13.6031
Mafb	13.6228	12.141	12.509	11.9057	10.6973	12.4416	12.4812	11.6864
Mansc1	11.6351	10.3738	10.4706	10.2664	10.1001	10.3214	10.5843	10.1559
Maoa	13.5723	14.1351	14.4341	15.1859	14.828	14.4815	14.301	14.5431
Maob	8.0594	8.98963	9.44751	10.7523	11.1088	8.89134	9.2076	9.76457
Map3k1	9.91749	11.3754	11.4043	11.7706	11.4103	10.8485	11.0701	11.0887
Map3k20	8.40556	9.27543	9.1989	9.24026	9.91828	8.79846	9.32193	9.30347
Mark4	7.2592	5.93142	6.13147	6.01292	5.71464	6.63264	6.76476	6.20915
Mcm2	8.90731	10.3296	10.0036	9.87621	9.62948	9.96609	9.74697	9.81788
Mdfic2	6.19553	4.20646	4.8663	4.75348	4.84902	4.58753	4.35683	5.21496
Me3	6.33941	7.07087	6.9903	7.93557	7.88295	6.33051	6.95853	6.78185
Mfap2	7.76042	5.84872	5.3947	5.02051	5.02993	5.54545	5.57791	4.62268
Mgl2	5.39101	6.08867	5.40899	6.08863	6.71821	5.568	5.79945	6.27022
Mid1	12.6385	11.8005	11.6614	10.6793	11.5411	11.3904	11.8926	11.4994
Mideas	9.0927	9.7759	10.1033	10.0347	10.5061	10.422	10.4191	10.5963
Mocs1	14.6899	13.6592	13.4716	13.1796	13.0845	13.6682	13.7607	13.7014
Mospd3	7.50293	6.10699	6.02436	6.16829	5.52235	7.17455	7.00512	5.97668
Mphosph8	10.4504	9.58437	9.97949	9.65838	9.4465	9.07103	9.80111	8.95118
Mpnd	7.37896	8.73718	8.62539	8.56686	8.82897	8.7087	8.35801	8.65047
Mptx1	14.9757	14.0965	14.3314	13.3979	13.7002	14.4426	14.0963	14.1359
Mrps11	12.3671	10.5971	10.4935	10.7367	10.3146	11.4367	11.5346	10.7099
Mrps15	9.39322	8.49489	8.48323	7.98076	8.15276	8.48875	8.62086	7.94152
Mrps26	6.51956	8.43195	8.35283	8.25598	8.48779	8.08007	8.26673	8.50978
Ms4a7	10.9479	9.58405	9.44001	9.47312	9.13355	9.53542	9.94474	9.43984
Msi2	10.5639	11.642	11.5312	12.0957	12.1112	11.393	11.6315	11.8318
Mtmr1	9.51434	10.7421	10.9537	10.8465	11.0908	11.0185	10.999	11.097
Naa16	10.4164	9.71722	9.80985	9.59355	9.1933	9.59085	9.33483	8.96363
Naa25	8.3057	9.80584	9.78759	9.82549	9.59933	9.6414	9.75627	9.86461
Nab2	6.98567	7.744	7.55723	8.12297	8.39249	7.92112	7.67434	8.03516
Nabp2	15.3131	13.9708	14.1436	13.8735	13.2465	13.9167	14.1152	13.688
Nagpa	8.87427	8.1495	8.00037	8.20908	7.6145	8.15167	8.78188	7.94537
Ncbp1	9.59032	9.13712	8.96974	8.98221	8.22157	9.51988	9.55095	8.80025
Nceh1	7.98806	9.74304	9.78166	10.6743	9.82502	8.99653	9.51429	9.48643
Ncln	13.155	12.2109	12.1953	12.2915	11.7544	12.8031	12.6037	12.3728
Ncoa3	11.6569	10.6605	10.0082	10.2425	10.008	10.4369	10.259	10.2066
ND2	16.3189	14.5992	14.5881	14.8036	14.8588	14.762	15.5166	14.9248
Ndc1	13.522	11.8037	11.786	11.3904	11.5415	11.9456	12.0324	11.335
Nek9	8.87445	10.0397	10.2081	10.1946	9.98218	9.99183	10.2867	10.0292
Niban1	9.31083	10.2977	10.3455	9.74559	10.457	9.37724	10.212	10.0493
Nlrp4b	4.15083	3.40844	3.14521	3.24726	2.86992	3.45571	3.34313	3.99274
Nomo1	11.0326	11.9536	12.3531	12.2254	11.9063	11.4647	11.6447	12.1194
Npm3	10.8596	11.7726	12.1019	11.7461	12.0902	11.2387	11.4574	12.3328
Nsun3	13.0127	11.4996	11.5463	11.26	10.2456	11.0257	10.7706	10.5932
Ntsr1	5.30795	4.4663	4.23984	3.97072	4.14787	4.3829	4.54999	4.09523
Nudt16l1	5.48915	6.84324	6.94304	6.89255	6.88525	6.52048	6.64167	6.68141
Nudt3	10.7667	12.5024	12.353	12.2971	12.196	12.0398	12.1402	12.3522
Nup133	8.48855	9.82533	9.91064	9.53262	9.54789	9.20907	9.45185	9.4739
Nxf7	10.7432	10.4048	10.3992	9.30843	9.66014	10.3346	9.96823	10.1512
Oat	14.503	15.0602	15.2373	15.3505	15.866	14.8937	14.8192	15.3594
Oaz1	13.8285	14.8874	15.2277	15.0048	15.1631	15.0564	15.0338	15.1935
Opn5	6.28914	4.73231	4.67902	5.06135	4.66055	5.15963	5.25758	5.04135
Or10j3b	5.57387	5.13218	4.5957	5.36888	5.08429	5.23018	4.84	5.94087
Or11h4b	4.28065	3.84852	2.9821	3.32534	3.56211	3.72053	4.0831	3.24419
Or12d12	6.39606	5.1885	5.12739	5.26953	5.37918	5.46928	5.10604	5.37128
Or2ag17	4.70761	3.74624	3.16408	3.47125	3.22373	3.42024	3.49466	3.3544
Or2aj5	5.3274	5.05368	3.93316	4.09046	4.34111	4.50059	4.81353	4.10647
Or2y1g	7.76993	6.67274	6.3647	6.83943	6.68489	6.78001	6.68956	6.73015
Or52ad1	5.37818	3.69481	4.12401	3.74085	4.2434	4.25638	3.98579	4.15148
Or5b94	4.93617	3.33946	3.63449	3.59304	3.5912	3.88491	3.87382	3.89708
Or7g28	6.60156	5.49171	5.24526	5.08278	5.44739	5.57633	5.34962	5.31461
Or8a1b	4.76961	3.51331	3.52058	3.72529	3.63964	4.09658	3.76223	4.02663
Or8b41	4.59554	3.40548	3.96116	3.62122	3.27837	4.21819	4.09088	3.67722
Or8c13	5.00559	4.45466	3.65754	3.97654	3.71592	3.85375	3.68486	3.54106
Or8g51	5.76646	4.77693	4.44043	4.94249	4.80895	4.46776	5.39931	4.61675
Or8g53	5.91761	4.5883	4.54014	4.74073	4.89004	5.04811	4.86319	5.35627
Or8k21	6.25953	5.05032	4.96261	4.75691	4.79024	5.63191	4.97191	5.32626
Osgin1	8.96516	8.24328	8.07764	7.81163	7.39578	8.66648	7.87138	7.71248
Pabir1	11.7397	9.58679	9.33074	8.99667	9.66799	10.0529	10.1462	9.37094
Pam	10.9639	11.6776	11.9732	11.8703	12.2831	10.8773	11.6157	11.6105
Parp3	9.70325	10.374	10.4665	10.5855	11.3803	10.9961	11.0186	11.1116
Pcdhb14	5.84285	4.57689	4.41697	4.77152	4.9289	4.75248	5.09276	4.52804
Pcgf2	8.124	6.68501	6.60933	6.66222	6.55375	6.71977	7.40174	6.24804
Pdha1	11.0741	12.5059	12.4345	11.9949	12.3803	12.0661	12.1088	12.1596
Pex12	10.0227	9.27911	8.74828	9.29995	8.52709	9.26499	9.40854	8.89603
Pex5	6.1769	7.28043	7.40345	7.59238	8.0528	8.09368	7.66713	7.84287
Pfn2	5.51262	6.8539	6.58007	6.65386	7.30602	5.85334	6.4627	6.53043
Pglyrp1	13.54	12.5731	12.1774	12.0716	11.5921	12.407	12.621	12.077
Pgm5	12.2922	13.5624	13.7684	13.414	13.9361	12.6838	13.3929	13.4756
Phactr4	12.8264	10.5386	10.6187	10.5292	9.45994	10.7551	10.4591	9.93407
Phc2	12.2932	11.0951	11.0529	11.3385	11.0225	11.6284	11.7267	11.0116
Phc3	10.4034	9.7277	9.3965	9.27608	8.78223	9.09295	9.18468	8.98323
Phf20	8.41679	9.82259	9.95537	10.0104	10.4898	9.58054	9.78927	10.2322
Phf20l1	13.4508	12.164	12.0731	12.1147	12.0824	12.0603	12.0654	11.972
Phka1	7.01731	8.06906	8.23173	7.97821	8.38143	7.83696	7.79077	8.09656
Pierce1	6.88239	5.65849	5.46747	5.67413	5.68178	5.85534	5.8215	5.58247
Pitpnc1	9.05831	9.93839	9.72428	10.4775	10.7086	10.2257	10.5613	10.7587
Pitx2	11.9436	9.55504	10.0102	10.1116	9.3407	10.2552	10.2759	9.43618
Plekhn1	9.00286	7.41776	7.30662	7.44154	6.32126	7.20015	7.1138	6.27095
Plk1	12.3533	11.3928	11.1543	10.3871	10.6824	11.2956	10.8859	10.7892
Pnrc1	14.8459	14.1347	13.6853	13.0529	13.4614	14.0595	13.6657	13.5164
Polrmt	7.91083	6.83232	6.98189	6.23795	5.91766	6.60818	6.20113	5.97638
Pom121	12.0209	10.4146	10.6166	10.0718	10.3045	11.2565	10.8825	10.3642
Pou4f1	5.79456	4.76677	5.20075	4.86778	4.17154	4.16439	4.88063	4.38065
Pparg	8.08985	8.67672	9.2445	10.1326	9.09382	8.59085	10.1753	9.33221
Ppif	12.3043	11.6657	11.2683	11.2074	10.5333	11.9511	12.1059	11.1631
Ppp1r11	12.3528	11.235	11.0519	10.7058	11.4153	11.1521	11.1642	10.6118
Ppp6r1	10.9773	12.6872	12.9294	12.8911	12.3382	12.5259	12.5256	12.6032
Prb1c	5.53885	4.82006	5.97013	5.54325	6.16552	5.45547	4.8155	5.88754
Prdm2	7.23849	8.59699	8.59983	8.87424	8.42566	8.24214	7.93999	8.04852
Prelp	10.2731	9.50912	9.11166	9.24698	9.10442	9.07265	9.79545	8.89275
Prkag2	10.0748	10.6001	10.76	11.2172	11.5126	10.305	10.6462	10.99
Prl7a2	4.77738	4.57038	4.31979	3.52727	3.87042	4.74761	4.1443	3.90606
Proser3	6.5323	5.2917	5.40397	5.11394	4.87997	5.12292	4.82399	4.49151
Prpf19	9.67857	10.985	11.1229	10.8439	11.2235	10.8619	10.7595	11.0539
Prps1l3	6.8537	5.87631	5.41596	6.05295	5.88099	5.60925	6.52532	5.44894
Prr13	16.4422	15.7586	15.6212	15.0168	14.4688	15.6495	15.6754	15.2337
Prr14	15.1624	14.233	13.9214	14.0963	13.372	14.3023	14.132	14.0086
Prrt1	7.97954	6.65021	6.78532	6.3921	6.31746	6.93173	6.68889	6.45876
Prss23	12.7974	13.5395	13.3435	13.966	13.9598	12.4227	13.329	13.1863
Prss52	4.87608	3.4418	3.36237	3.11307	3.51275	3.46067	3.4853	3.52691
Psd	6.62236	7.98041	7.99358	8.63193	8.33325	7.23943	7.7228	7.89764
Psd4	9.47419	11.0248	10.8029	10.9481	10.7644	10.8275	10.7522	10.9438
Ptpa	9.26394	10.9323	10.8839	10.9492	10.9839	10.63	10.306	11.0426
Pyy	12.0052	11.3024	10.9907	11.4236	10.8052	11.1598	11.3522	10.6587
R3hdm1	13.628	12.0791	12.0058	12.0775	11.8682	11.8868	12.1008	11.7366
Rabl2	9.2534	8.63442	8.24952	7.97762	7.62142	7.82435	7.93001	7.87784
Ramacl	8.88562	7.63321	8.2348	7.7624	7.46813	7.45662	7.35084	7.26556
Ramp1	8.64958	10.4677	10.001	10.3208	11.3505	10.2289	10.2188	10.5769
Rcbtb1	9.87806	11.2844	11.6801	11.3447	11.0141	11.0861	10.968	11.265
Rcbtb2	7.82539	9.24239	9.09915	8.70946	8.82942	8.49688	8.69036	8.46209
Rcor3	10.9783	9.86812	9.80026	9.76491	9.08144	8.95052	9.3418	8.65979
Reep4	11.7462	11.2118	10.8538	10.5714	10.2246	10.866	10.7013	10.447
Reep6	16.4102	14.7766	14.9567	14.9102	14.811	15.073	14.7796	14.8323
Reg3d	6.57035	5.2682	6.10219	4.93568	4.57404	5.24331	5.27281	4.39562
Reg4	10.2027	11.2193	11.0011	12.1756	13.5879	10.0854	11.2495	11.7736
Retreg1	10.0215	10.6283	10.8051	11.1368	11.4485	10.5017	11.0189	11.2081
Retreg3	9.93737	11.4216	11.024	11.5677	11.0096	11.0154	11.1114	11.301
Rexo1	12.6141	10.5096	10.5419	10.3247	10.11	10.9353	10.9561	10.7398
Ric8a	7.96321	9.45678	9.54721	9.66799	9.65705	9.28007	9.47811	9.82923
Rin3	9.72385	7.31731	6.92419	7.69143	7.64563	8.48518	8.01376	7.65062
Rnf130	10.0197	10.8629	11.0904	11.1828	11.674	10.9193	11.2798	11.1905
Rnf169	11.1692	11.9776	11.8963	12.0421	12.6004	12.3758	12.2196	12.5239
Rnf220	11.1753	12.3938	12.3947	12.3361	12.5689	12.0385	12.2087	12.6164
Rnf26	10.131	9.10626	9.24086	8.88649	8.27175	9.64244	9.19857	9.02014
Rnf44	9.13198	7.28025	7.2083	6.92011	6.47126	7.8502	7.75287	6.7393
Rnpc3	13.6652	12.3061	12.2259	12.2823	12.4949	12.6557	12.6232	12.5962
Rogdi	7.72876	6.88746	6.54423	7.29095	6.61034	7.38314	7.31426	6.81497
Rpa3	10.0064	9.4294	9.03506	8.94394	8.65653	9.11264	9.64069	8.55918
Rpgrip1l	8.82137	7.95758	7.91873	7.4954	6.97585	7.52402	7.45626	6.96665
Rpl5	14.6197	15.3009	15.4386	15.6024	16.1077	15.7924	15.7458	15.7579
Rpp25	7.65298	6.25033	6.02925	6.12637	5.43307	5.75733	5.92849	5.2545
Rps14	12.7741	13.4997	13.5329	13.5694	14.265	14.0646	13.9851	14.0039
Rtl8b	9.00369	8.08005	7.45152	8.22083	7.81382	7.92321	8.38584	8.2351
Rtn4r	6.85393	5.56582	5.82095	5.65243	6.08058	5.96782	5.99084	5.61964
Runx2	9.58356	7.72855	7.85392	8.0705	7.37861	8.74648	7.98088	7.60894
Rusf1	10.6825	10.0079	9.91228	9.62909	9.05762	9.69382	9.66881	9.51694
Scaf4	14.7673	13.4841	13.3515	13.3283	13.3467	13.6122	13.4809	13.3505
Scamp3	9.96873	8.47393	8.42848	8.33724	7.56402	9.09988	8.78134	8.13047
Sdf4	12.0097	13.3175	13.5097	13.5931	13.2811	13.3352	13.3209	13.3726
Sdhc	13.1644	11.9494	11.8013	11.6773	11.7996	12.3474	12.126	12.213
Sec24a	11.5869	10.4644	10.5767	10.7995	10.2223	11.2429	10.7844	10.613
Sec24b	10.548	9.19977	9.28371	8.91153	8.73258	9.72307	9.68194	8.75464
Sel1l2	6.57465	6.33142	5.61637	5.20477	5.32472	6.23121	6.04334	5.32821
Serinc5	8.5468	9.95141	9.83307	10.1152	9.87954	9.84209	9.70013	9.89563
Serpina1a	7.31473	8.4704	7.89125	9.43887	9.03291	7.82883	8.15589	8.48832
Serpina1b	7.49361	8.2465	7.86383	9.6481	9.32636	7.63779	8.23538	8.0456
Serpini1	6.82665	7.82299	7.79218	8.19131	8.17261	7.41104	7.29027	7.84515
Setd7	8.6123	10.1623	10.3052	10.5945	9.95075	9.94533	9.9037	9.98282
Sf3a2	10.6747	9.26458	8.98795	9.23488	9.03388	9.86234	9.92217	9.15776
Sf3a3	10.1742	11.6053	11.5936	11.3371	11.8193	11.3775	11.5232	11.4575
Sfrp1	11.92	9.76644	9.98184	9.46984	10.4103	10.0869	9.83223	10.0036
Sh3bgrl3	11.7755	9.14257	8.70419	9.1678	9.25266	10.8011	10.5422	9.07261
Simc1	7.60717	6.41274	6.68133	6.25164	6.56603	6.89804	6.83459	6.55365
Sin3a	13.8515	12.9352	12.58	12.6698	12.027	12.0181	12.2804	11.6755
Slain2	15.0077	13.8057	13.8656	13.8194	13.5637	13.8409	13.8669	13.467
Slc14a1	5.82213	6.82732	6.93079	7.43954	9.28562	5.78514	6.39164	7.39415
Slc20a1	8.84747	10.2223	11.2712	12.1803	12.7581	12.0898	11.9603	12.3215
Slc22a4	9.3311	10.0047	10.6945	10.9489	10.3535	10.6886	9.631	10.2297
Slc25a11	12.9263	14.293	14.4439	14.3049	14.2565	14.0392	13.9789	13.9396
Slc25a4	13.2599	13.8734	13.9784	14.4233	14.6301	13.4462	13.9213	13.7985
Slc25a45	6.37415	6.71181	7.63594	7.83392	8.4524	7.40443	6.42903	7.57021
Slc50a1	12.6693	11.0326	10.8058	11.0239	11.1332	11.5931	11.8358	10.9224
Slc5a9	10.1155	8.40831	8.7103	7.71517	6.76263	8.24886	8.28103	7.8526
Slc7a2	5.47521	5.68373	6.23871	6.74444	6.2123	6.2087	5.64846	6.26443
Slc9a1	14.0844	12.8387	12.7651	12.4508	12.6485	12.8055	12.7717	12.5886
Slpi	6.78036	7.02785	8.10522	7.62998	8.38575	7.56939	7.11884	7.43864
Smc3	12.0179	11.2312	11.3503	11.0963	10.7225	10.7362	10.9656	10.703
Sntg1	5.0003	5.62838	5.52854	5.76767	6.22642	5.34699	5.76844	6.19456
Snx11	7.05487	7.92938	8.56667	7.92879	8.16668	7.89001	8.05299	8.25219
Sos2	13.6931	11.8294	11.4506	11.6688	12.2184	12.3555	12.0998	11.7661
Sptssb	5.88459	5.02656	5.47059	4.97286	4.80227	4.89645	5.02228	4.44137
Ssbp2	8.45684	9.24801	9.31864	10.0396	10.1232	9.1218	9.32303	9.72765
Stard3	11.082	10.5212	10.7965	10.3479	9.3732	10.9401	10.7846	10.1458
Stard7	8.52013	9.75629	9.88237	9.86267	9.83016	9.92079	9.65187	9.74183
Stpg1	5.15847	3.87694	3.84547	4.28916	4.29965	4.4091	3.96109	3.92451
Stum	5.78331	6.85083	7.24923	6.71889	7.20343	6.25182	6.63138	6.51148
Stx1a	6.07355	4.91742	4.87985	4.66907	5.0808	5.17907	4.95169	5.01466
Sult1a1	6.28559	7.44395	7.43883	7.89328	8.3936	7.74527	8.4176	8.26384
Sval1	8.51034	8.19415	7.53887	7.4287	6.58906	8.33908	8.66854	8.02129
Synj1	11.1661	9.97776	9.99972	10.2089	9.7643	10.4252	10.1844	10.1406
Tas2r107	4.89564	4.73641	4.48465	3.88729	4.32653	4.50067	3.70713	4.76924
Tatdn2	8.0615	9.09832	9.6618	9.66399	10.0386	10.2996	9.82467	10.2725
Tbc1d22b	9.77192	8.67884	8.95554	8.76973	7.97285	9.02986	8.69418	8.57846
Tbc1d7	6.59905	6.30614	5.64642	5.61069	5.46424	6.91036	6.69032	5.63579
Tc2n	14.6301	12.8437	13.0487	12.0247	11.8958	13.1283	13.1866	12.9868
Tcf7l2	16.5411	15.2261	15.3616	15.0582	14.8814	15.3651	15.4547	15.2633
Tecr	14.5533	13.8535	13.4331	13.5393	13.7168	14.5577	14.5454	13.5538
Tekt4	6.76896	5.36138	5.50423	5.60776	5.7355	5.85084	5.58009	5.76961
Tes	10.8129	11.385	11.5441	11.5582	12.2903	11.9739	12.0178	11.86
Tet1	6.62467	5.81614	6.05552	5.49423	5.05582	5.47953	5.42043	4.88001
Tex56	5.43586	3.90807	3.70914	4.32873	4.1479	4.72493	3.72482	3.77953
Thap7	9.29448	8.2621	7.8572	7.55913	7.78643	8.58656	7.74905	7.67507
Thpo	9.49488	7.81247	7.36028	6.34491	6.05179	7.66805	7.71029	7.14776
Tldc2	15.2036	12.8254	13.3062	13.3501	12.8157	13.6694	14.0161	13.2909
Tlnrd1	11.0056	10.1239	9.95369	10.1692	9.22849	9.89231	9.91219	9.34578
Tm2d2	8.99815	10.2506	10.3816	10.2997	10.1123	10.1704	10.398	10.2426
Tm4sf4	10.4317	10.8655	11.028	11.6401	11.8192	10.7507	10.984	11.3666
Tmc8	9.72078	8.26239	8.17667	8.38592	7.90752	8.2368	8.44168	7.79747
Tmed9	9.07514	10.5802	10.796	10.4411	10.394	10.5701	10.4947	10.602
Tmem181b-ps	13.4508	14.5659	14.7115	14.6736	15.7965	15.2473	15.342	15.4234
Tmem185a	10.0314	11.5869	11.3918	11.1532	11.1946	11.4297	11.4409	10.8035
Tmem250	5.75944	8.00971	8.25652	8.32669	7.80573	7.63781	7.88092	7.86038
Tmem253	12.8172	11.1051	11.0761	10.0875	10.1489	11.4835	11.3424	10.914
Tmem39b	7.81541	7.21636	6.96951	7.02515	6.55365	7.24582	7.41035	6.6207
Tmem98	13.4291	12.9206	12.3934	12.6437	11.7116	13.146	12.8198	12.1807
Tomm6	13.9807	10.9353	10.6085	10.4961	10.9715	11.9095	11.8235	10.8356
Tox	12.9784	11.8778	11.6445	11.8524	11.9353	11.8996	11.8929	11.7286
Traf2	7.3435	9.59123	9.40065	9.22405	8.95305	8.93321	9.13615	8.85187
Trak2	9.89287	10.8812	10.9375	10.991	11.3996	10.8268	10.9215	11.213
Trappc4	9.41873	10.8273	10.9749	10.6145	10.6562	10.6015	10.66	10.6314
Triobp	14.1082	12.954	13.2795	12.8615	12.7131	13.3146	13.3744	13.2844
Trmt112	13.1495	11.4561	10.5179	10.6914	11.1002	12.127	12.1651	10.8699
Trp53	13.1136	11.905	11.6516	11.6206	11.5685	11.894	12.2274	11.2538
Trp53i11	16.3482	14.5816	14.6663	13.7216	13.9557	14.7326	14.9429	14.6929
Trp53inp2	12.1309	10.7764	10.2794	10.2507	10.0514	11.2107	11.815	10.5088
Trpm1	7.95502	6.43362	6.41887	6.3966	6.44583	6.28596	6.30763	6.36836
Tsc22d1	14.5097	15.4451	15.3976	15.7956	16.2517	15.3854	15.7174	15.7401
Tspyl2	9.1178	10.569	10.3459	10.4698	10.7624	10.4697	10.5996	10.6836
Tstd1	9.77437	10.006	10.5696	11.7791	11.8437	10.507	10.9417	10.9644
Txk	6.11537	6.86052	7.02131	7.21452	7.65128	7.43587	7.63233	7.70426
Txnrd2	9.80237	8.85129	8.78051	8.36374	8.75126	9.02469	8.88518	8.68143
Ube2g1	11.6397	10.2773	10.4769	10.2318	9.7745	10.5518	10.407	10.1058
Ubl7	12.5905	11.9739	11.7484	12.0001	11.1446	12.3418	12.1847	11.7836
Ubr2	8.83814	9.7942	10.0627	10.1349	10.2533	9.1789	9.48979	10.1939
Unc79	4.06197	5.09619	5.78261	5.17093	5.32256	5.15374	5.63799	5.09025
Usp24	9.45696	10.4688	10.7329	10.5087	10.8385	10.3952	10.6399	10.3162
Vat1	10.3531	11.0004	11.2146	11.7233	11.5969	11.1417	11.1257	11.4136
Vav1	8.48434	9.22043	9.32752	10.0146	9.29059	9.23512	9.20499	9.31305
Vcam1	6.90382	8.72475	7.74883	9.38713	10.2586	9.08561	9.44886	9.53944
Vcpip1	13.0021	12.3041	12.157	11.983	11.428	11.6397	11.6174	11.3384
Vdr	14.5333	13.3194	13.5211	13.4007	12.6922	13.3122	13.2793	13.2308
Vegfd	7.89162	8.30245	8.69937	9.12096	8.83735	8.30607	9.03007	8.72609
Vmn1r10	4.77325	4.58803	3.97595	4.29027	3.87394	4.35391	5.38656	4.01776
Vmn1r132	5.46446	4.83202	4.49328	4.58578	4.03395	4.26914	3.91694	3.91995
Vmn1r139	5.46446	4.83202	4.49328	4.58578	4.03395	4.26914	3.91694	3.91995
Vmn1r222	5.16305	3.77545	3.85673	4.04012	3.62861	4.20813	4.71315	3.75401
Vmn1r7	5.5888	4.62649	4.32168	4.3033	4.24495	4.65436	4.44426	4.60814
Vmn1r9	5.71007	5.08714	4.57864	4.42264	4.93891	4.52848	5.24766	4.68797
Vmn2r20	4.52969	4.53438	3.22703	3.64517	3.86302	3.96331	3.93797	3.84357
Vmn2r52	4.97008	3.20294	3.56026	3.30278	3.82035	3.25856	4.00227	3.41662
Vmn2r76	4.51907	3.60852	3.91704	3.73765	3.46363	4.36679	3.7131	3.18864
Vps37a	13.9144	11.8287	12.1295	11.8148	11.7498	12.1259	11.9855	11.9466
Vps37c	7.93147	6.96326	7.019	6.756	6.61534	7.71096	7.9375	7.01563
Vstm5	9.57485	10.1507	10.1879	10.7609	10.878	10.2095	10.5685	10.6824
Wbp2	12.5112	11.4242	11.4254	11.5684	10.8819	11.7578	11.836	11.2781
Wdr83os	14.2508	10.5922	9.74484	9.76848	10.4143	11.6483	11.7189	10.1251
Wipf2	13.7674	10.9172	11.208	11.5078	10.5558	11.3401	11.2825	10.9418
Wnt2b	8.41309	9.08465	9.34969	9.31736	9.96922	9.71575	9.89321	9.82404
Xlr3c	7.96131	7.1225	6.86916	6.7059	7.27866	7.43065	7.29903	6.71075
Xrcc3	11.3782	10.0036	10.0122	10.1192	9.42899	10.2492	9.98939	9.72379
Zbtb20	9.5797	10.1135	10.5924	10.9865	11.5782	10.9212	11.1492	10.9787
Zc3h12d	9.22185	9.73834	9.85534	10.6695	10.0619	9.5945	9.87959	9.90425
Zcchc8	12.0684	11.258	11.0411	10.9001	10.6926	10.9562	10.7285	10.282
Zfp119b	6.07861	6.9392	6.49012	6.95093	7.2706	7.14013	6.07491	7.01449
Zfp362	9.4838	8.20879	7.88736	7.80057	7.21399	8.03464	8.00561	7.83132
Zfp36l1	14.3199	13.4736	12.7418	13.3272	13.4558	13.7549	13.8461	13.2603
Zfp36l2	13.7454	12.4542	12.6189	12.1407	12.3719	12.7039	12.5266	12.3602
Zfp414	10.3786	8.51298	8.57705	8.62808	8.10762	8.65186	9.36442	8.09205
Zfp574	6.48146	7.8073	7.81126	7.44412	7.61308	7.66654	7.59558	7.6232
Zfp664	7.7516	8.69014	9.17178	8.56728	9.05407	8.13703	8.58668	8.79671
Zfp672	8.58701	9.63756	9.52726	9.78152	10.0244	9.28404	9.62827	9.65054
Zfp691	9.28711	7.47469	7.34775	7.55592	8.00509	7.6566	7.75477	7.75655
Zfp827	11.0308	10.2716	10.3666	10.1445	9.66821	9.90156	9.89087	9.63383
Zmym4	7.11635	5.50763	6.05364	6.07815	5.72867	6.17541	6.04976	5.60154
Zmynd8	11.7322	11.251	10.8228	10.8885	10.3474	10.5249	10.7812	10.4694
Znhit1	11.7843	11.0581	10.7481	10.5245	10.1421	10.7793	10.5774	10.1534

## Sheet: cyan
	GSM2539097	GSM2539098	GSM2539099	GSM2539100	GSM2539105	GSM2539106	GSM2539107	GSM2539108
Abcg3	7.30993	7.45743	8.05918	8.35735	7.15537	6.75488	7.33113	7.3557
Agmo	13.5958	13.9345	14.2805	14.2311	13.2368	13.795	13.1226	13.3434
AI504432	6.01964	6.11124	6.61766	7.03004	5.88769	6.19974	6.11969	5.35242
Arl4a	13.0945	13.3846	12.8161	12.1943	13.6387	13.7904	13.4082	13.6332
Aspa	15.3246	15.7322	16.071	16.3255	15.089	15.1811	14.7816	14.9773
BC016579	11.1456	11.051	10.2034	9.74944	11.3742	11.3452	11.3574	11.2345
Cpt1b	6.02287	6.05469	6.65732	7.00712	5.43071	5.56958	5.99201	5.44185
Daam1	11.8459	12.0092	12.3501	12.7766	11.4618	11.5909	11.5959	11.8428
Dusp10	12.4433	13.2279	11.7294	11.3751	13.3556	13.0618	12.7559	12.7624
Dusp3	10.1159	10.0307	9.83901	9.36794	10.5086	10.0612	10.8407	10.319
Fam53b	6.29077	6.49273	6.96042	7.26285	6.68501	6.3435	6.13243	5.63635
Fbn1	8.45802	8.70927	7.94905	7.45967	8.46369	8.50767	8.73357	8.42226
Fgf7	8.69755	8.29187	7.90082	7.39336	8.62812	8.76788	8.60368	8.64989
Flvcr1	10.8645	10.7195	11.3704	11.9695	10.3196	10.7972	10.5728	10.476
Gnpda1	10.9576	11.0001	11.2767	11.7513	10.9155	11.0707	10.3348	10.4278
Hes2	6.17933	6.32413	6.60351	7.16429	6.11376	6.01611	5.82886	6.56306
Hsp90aa1	15.3643	15.1265	15.0948	14.3291	15.8174	15.3001	15.7554	15.7155
Klf6	14.1254	14.3636	13.5944	13.3286	14.665	14.5375	14.4604	14.3841
Klra17	5.17146	4.93235	4.464	4.36493	5.71668	5.24177	5.72634	4.94387
Lox	7.5338	7.44819	6.45563	6.33355	8.11311	7.5426	8.53262	8.41263
Mfsd4b2	9.66408	9.53396	10.1256	10.4712	9.3881	9.10171	8.87838	9.47397
Morc4	7.67836	7.81719	7.19305	7.03551	7.82113	7.73416	8.28465	8.08058
Morf4l1-ps1	9.05781	8.49279	8.40218	8.08972	9.50905	8.70399	9.52583	9.19757
Nfil3	7.99627	8.02991	7.4244	6.2044	8.56336	8.33178	8.27522	8.45141
Nlrp1c-ps	5.75182	5.83402	6.46625	6.50725	5.39932	6.02669	5.15318	5.71261
Noxred1	4.71349	4.69631	5.52327	6.03139	4.61578	4.28726	4.06004	4.29947
Or13n4	4.40931	5.3425	4.00875	4.24559	4.34964	4.62073	4.91362	4.66432
Polr2l	6.70863	6.87561	6.39277	5.86382	6.92913	6.73301	7.25147	6.59862
Rab19	8.5424	9.10381	9.46421	10.4313	7.54276	8.32666	8.12111	7.73895
Rasl11a	6.59786	7.06319	5.89225	6.1142	7.23369	6.88549	7.23796	6.53826
Slc22a15	7.84031	7.40442	7.27339	6.92227	8.09536	7.5678	8.60882	8.01359
Smad6	9.08084	9.31804	10.0352	10.2091	8.82039	8.91745	8.42706	8.51373
Smim18	5.25565	5.254	4.46107	4.42017	5.72852	5.49398	5.28057	4.98328
Spred2	12.518	12.405	12.3416	11.6719	13.1442	12.9009	12.9557	12.8458
Sprr1a	7.55177	7.19773	5.19716	5.33787	7.79086	7.13337	7.09722	7.234
Ssxb13	3.7184	3.94402	3.05893	3.38617	3.58632	3.76345	4.53002	3.48375
Tnfrsf17	5.83091	6.24445	7.11786	7.29936	5.8569	6.39145	6.29625	5.85312
Vmn1r205	4.35552	3.94018	3.78439	3.78151	3.94816	3.67376	4.90386	4.77217
Vmn1r34	3.55929	3.61842	3.38797	2.98185	3.65509	3.2199	4.32432	4.07454
Zfp768	8.49306	8.46927	9.16915	9.2571	8.55143	8.60107	8.2755	8.05494
Zfyve21	9.26437	9.58921	9.92505	10.1907	9.21824	9.13558	9.20683	9.0148

## Sheet: green
	GSM2539097	GSM2539098	GSM2539099	GSM2539100	GSM2539105	GSM2539106	GSM2539107	GSM2539108
9330182O14Rik	3.98517	3.15819	3.60381	2.97617	3.82019	2.88617	3.67201	3.96644
A2ml1	7.18272	6.20707	5.74465	6.04776	6.81804	6.40844	6.39432	6.06603
Abca17	5.96697	4.78745	4.77437	5.03316	5.35027	4.76341	5.43103	5.45221
Abcb10	8.24915	9.51886	9.71316	9.99664	8.1543	9.06375	9.1652	9.17563
Abhd12	5.68769	6.61438	7.16592	7.83821	6.17707	6.83135	6.61135	6.77048
Ablim1	10.7301	11.7648	11.4367	12.2611	10.4642	10.9308	10.9437	10.8306
Acbd4	7.57723	8.60337	8.82563	8.40419	8.04561	8.56511	8.42052	7.66083
Acot4	6.4061	7.14827	7.56959	8.12979	6.45519	7.0574	7.46466	7.07726
Adar	10.9797	11.9754	11.7043	12.0166	10.8914	11.2375	11.2248	11.0619
Ahcyl2	11.4612	12.5302	12.689	12.0906	11.7801	12.5912	12.3345	12.3227
Akap8	9.68597	10.6457	10.8207	10.9687	10.1441	10.3751	10.4962	10.1512
Akap8l	8.63213	9.66117	9.70469	10.0411	9.6871	9.3569	9.69025	9.31072
Akna	7.5129	8.26117	7.81991	9.30689	7.19989	8.38721	8.18004	8.04307
Akr1d1	4.21341	4.23119	3.30007	3.48655	4.63287	3.87513	4.04312	2.9976
Alg2	9.50944	10.0653	10.7365	10.4339	9.53656	10.1169	10.3534	9.97106
Alkbh5	10.2692	11.4136	11.7623	11.4797	10.6971	11.6583	11.4325	11.2318
Ap1b1	10.8107	12.0613	12.3757	12.0847	11.7993	12.1801	12.1973	12.2032
Apobec3	9.17641	10.1242	9.7402	10.7616	9.82175	10.4414	9.95061	9.5817
Arhgap15	8.96343	10.6713	10.065	11.428	9.41997	9.56462	9.83624	9.79423
Arhgap23	6.70218	5.95089	6.42747	5.85553	6.96361	5.96842	6.61835	6.67843
Arhgap30	7.39066	8.92416	8.34039	9.23436	7.80847	8.1633	8.21976	8.14236
Arhgef18	7.62256	8.63537	8.33318	9.06636	8.08829	8.0236	8.11529	8.18477
Arhgef6	8.49512	9.92462	9.62159	10.6751	8.75962	8.98724	9.15361	8.80222
Atl3	10.0319	11.4391	11.4019	11.5784	10.8483	10.6904	10.9198	10.8207
Atp9a	10.0945	11.5222	11.6098	11.3839	10.8852	11.4401	11.4515	11.3461
Aurkaip1	10.2658	11.8159	11.8601	11.9051	11.4628	11.8477	12.0361	11.7634
Bbof1	7.12628	5.92494	6.18486	5.86856	6.24881	6.27587	5.69059	6.3191
Bco1	6.99527	8.12931	8.19159	9.8071	7.91901	7.21567	8.55889	8.06232
Bmpr2	14.7007	12.9663	13.2159	12.9726	13.7237	13.1177	13.3591	13.4201
Bmx	3.29252	4.22947	4.1731	4.77766	4.22866	3.93979	4.41876	4.07872
Btnl5-ps	13.1628	14.3169	14.6126	14.4914	13.4085	14.4189	14.2307	14.1924
Btnl6	14.3075	15.2984	15.4726	15.4465	14.2391	15.0485	14.882	14.8581
C6	7.25324	8.75325	8.66115	8.96802	8.16253	8.40874	8.577	8.26411
Cabcoco1	9.75958	8.14387	8.36053	8.7179	9.24797	8.45873	8.5043	8.52286
Cadm4	8.55407	8.34204	7.70789	7.58128	8.77134	8.27582	8.39601	8.00233
Ccr9	7.89846	8.38957	9.24163	9.30386	7.90809	9.24299	9.34796	8.97736
Cdc42se2	13.0712	13.8316	14.2065	14.1194	12.8818	13.7512	13.7674	13.7676
Cds1	11.9757	13.1316	13.2653	13.0587	12.4967	13.0771	12.9312	13.1128
Cenpk	9.3761	8.33321	8.20972	8.00579	8.62624	8.31339	8.26925	8.53989
Cfhr4	4.99272	4.63797	4.82126	3.89105	5.12349	4.29519	4.62477	5.20511
Chdh	10.8345	11.5188	11.962	11.9046	10.8722	11.8399	11.7639	11.6319
Ciita	8.61454	9.60925	9.42933	10.2017	8.43685	8.70852	8.76409	8.74578
Clcn3	12.3079	13.4872	13.6393	13.469	13.0321	13.6186	13.5916	13.3535
Clcn4	8.89092	10.3714	10.6586	10.0713	9.5372	10.1737	10.3054	10.2213
Cln8	9.51703	11.0182	10.7476	11.6242	10.3277	10.8118	11.2088	10.7127
Cmtm4	10.7263	11.9538	11.8728	12.0276	11.254	11.4424	11.3952	11.5495
Cndp2	13.4007	14.1129	14.5906	14.6809	13.5669	14.3727	14.0843	14.0685
Cntnap4	7.00881	6.20513	5.96414	6.13148	6.42554	6.23866	5.69785	6.81984
Col2a1	5.82849	5.18808	5.34263	4.49205	5.7791	5.40534	5.29371	5.46104
Coro1a	7.04989	8.09567	7.903	8.74762	7.41491	7.82341	7.71258	7.18438
Coro1b	11.3966	12.7561	12.8943	12.1212	11.2963	12.3747	12.4449	12.3503
Cpne7	6.57042	6.14684	6.5173	5.6821	6.87772	5.9143	6.68708	6.82578
Cptp	9.63408	10.3972	10.8227	10.3911	9.60152	10.5351	10.5926	10.3034
Crat	10.1808	10.7798	11.2488	11.4491	10.0998	11.0579	10.8884	10.654
Ctdsp2	12.2495	13.8326	13.911	13.8786	13.1428	13.4348	13.5396	13.4863
Cts6	5.53846	4.50034	4.03916	4.02613	5.13759	5.06107	4.09032	4.60078
Ctsm	6.09511	5.26065	4.80877	4.72562	5.35706	5.63934	5.18923	5.39065
Ctso	9.15708	10.2249	10.0942	10.5738	9.74787	9.7606	9.95978	9.72172
Cyb561d2	6.93489	8.27549	8.21168	8.05584	7.53185	8.40175	8.28356	7.85288
Cyp2c65	11.5082	12.1453	12.231	12.8153	11.8502	12.4387	11.4301	11.7879
Daxx	6.55677	7.81944	8.09674	7.66445	7.31099	8.02271	8.09004	7.75826
Defb40	3.6125	4.76617	4.51437	4.96075	4.11487	4.49231	3.99253	3.86947
Defb8	6.48978	5.75965	5.71987	5.48184	6.81494	5.74214	5.88545	5.77027
Dgkq	8.49068	9.34645	9.84342	9.67552	8.5259	9.33201	9.67726	9.3627
Dis3l	5.7598	7.76623	7.65022	7.51136	6.46748	7.46823	7.32676	7.08814
Dlx2	4.7944	3.86509	3.50855	3.77393	3.98203	3.49766	3.89872	3.6941
Dnaaf9	10.1313	11.1464	11.2884	10.8971	10.0221	10.8476	10.9712	10.7194
Dock2	7.81571	10.3395	9.43274	11.1756	8.72542	9.31896	9.3142	9.29741
E030018B13Rik	6.86809	5.86288	6.07937	5.72605	6.18261	6.09678	5.38323	6.30998
E130114P18Rik	5.65116	5.13502	4.72082	3.59797	5.13186	4.279	4.68048	5.47656
Elp2	10.372	11.7669	11.275	11.406	10.9715	11.2616	11.4317	11.3765
Entpd5	11.4088	12.3795	12.3913	12.8566	11.8108	12.1921	12.4874	12.1392
Epc1	10.095	11.306	11.3389	11.3002	10.2109	10.67	11.4505	10.9822
Epn1	11.8034	13.1512	13.394	13.1549	12.5693	13.2776	13.2321	12.9344
Erich6	5.76187	4.96873	4.38433	4.90744	5.88389	4.58969	4.93584	4.94886
Ero1b	8.16877	9.43959	9.23491	9.84453	8.56418	8.74931	8.9493	8.46537
Etnk1	10.4785	11.5094	11.6029	12.0227	10.6968	11.0745	10.9696	10.903
Exoc1	9.57842	10.3409	10.6738	10.5453	9.61861	10.5765	10.5875	10.3395
Fa2h	6.4826	7.47216	8.3962	9.15622	6.4501	6.44876	9.29159	7.85873
Fam118a	10.1773	11.5214	11.5241	12.1588	10.2614	10.6944	10.8649	10.8874
Fam8a1	13.6146	14.4882	14.8334	14.9134	13.4657	14.4281	14.4694	14.4139
Fancc	4.8335	6.41979	5.61273	6.02692	5.30931	5.543	5.81646	5.28087
Fbln5	9.70718	9.08332	8.56006	8.3414	9.40497	9.28467	9.1322	9.05349
Fbxo38	11.1924	12.6483	12.5445	12.339	12.0848	12.5356	12.3582	12.5597
Fermt3	5.71509	6.75332	6.54012	7.68996	6.31516	6.72053	6.57271	6.32669
Fgf12	8.56842	7.41729	7.61536	7.16383	7.73394	7.74648	7.28724	7.81755
Foxl3	7.36019	6.41535	5.83036	5.89605	6.90562	6.19884	5.9553	6.41077
Fst	7.83804	7.16555	6.73945	6.15357	7.53861	7.15289	7.26834	7.38137
Fxyd1	8.01412	7.0864	7.1524	7.1556	7.93917	7.25262	8.00655	7.19739
Gabrb3	8.21433	6.50023	5.93671	5.74613	6.81269	6.2945	6.15122	6.50797
Ganab	10.6917	12.3953	12.4314	12.0436	11.7362	12.3649	12.3634	12.2684
Gcg	12.8613	11.895	11.6525	11.6686	12.4901	11.8495	12.3978	12.1006
Gdap10	7.04369	7.77325	8.10081	8.41284	7.45654	7.5338	7.65617	7.71365
Ggt7	9.50038	8.26716	7.55403	7.4793	9.16535	8.9415	8.4412	8.74255
Gins1	6.34888	7.47482	7.58916	7.58125	7.02434	7.49827	7.42042	7.21564
Gm4884	6.6982	6.32564	5.73957	5.64584	6.53886	5.62388	6.30802	5.65497
Gm5935	6.08859	4.4992	4.73963	4.09417	5.06059	4.74756	4.89609	5.47011
Gm7104	8.676	7.35788	7.18269	7.11505	7.66477	7.5519	7.47073	7.69683
Gm7337	5.63837	4.60118	4.723	4.45902	5.27156	4.22746	4.91687	5.21657
Gpam	8.70962	10.0166	9.80851	9.78566	9.19548	9.21481	9.72812	9.46071
Gpr107	9.26175	10.7328	10.9994	10.6403	10.0398	10.7854	10.3597	10.6075
Gpr174	4.70368	7.17808	6.15785	8.02727	5.35052	5.58619	5.25273	5.99104
Gpt2	5.30996	5.83784	6.75898	6.15326	5.83066	5.91616	6.22509	5.70457
H2-L	12.8565	14.2437	14.3773	14.3856	14.0072	14.5682	14.1146	14.2687
H2-Q2	11.4244	12.4763	12.8427	12.438	11.7801	12.7319	12.0485	12.1401
H2-T23	13.0733	14.1341	14.3915	14.5985	13.6675	14.4197	14.0352	14.3523
H2-T25	6.95402	7.55061	8.14231	8.2098	7.46814	8.00055	7.30006	7.57228
H2-T27	7.84666	8.47073	8.80055	9.09283	8.17179	8.97739	8.17497	8.27477
Hagh	10.0688	10.8566	11.357	11.7706	10.2492	11.0604	10.6607	10.4301
Hc	5.21132	4.05089	3.75803	4.23334	4.30455	3.84497	4.25625	4.10065
Hes6	5.73948	6.02912	6.45778	7.02518	5.88161	6.32744	6.32082	5.73046
Hfm1	5.12284	4.54296	4.6498	4.21879	4.59087	4.46597	4.83985	5.60114
Hmgb2	13.2968	12.2348	12.1088	11.7957	12.6542	12.1098	12.1774	12.4234
Hspb6	13.3162	12.1029	12.2235	11.2943	12.7868	12.1413	13.1487	12.2422
Hvcn1	5.103	6.38988	6.22975	7.70882	5.39509	6.09299	6.36512	5.95985
Ifi202b	5.46281	4.00343	3.96125	3.96148	4.79385	4.17825	3.69711	3.94772
Ifi35	9.35934	10.2142	10.5389	10.8585	9.78566	10.6959	10.2555	10.0466
Igsf23	10.3021	10.2749	11.3001	11.27	10.299	11.3888	10.4616	10.4309
Igsf9	10.6624	12.6111	12.5312	12.6033	11.163	11.8303	11.8284	11.5843
Il13ra2	6.46061	5.97308	5.31452	5.4773	6.3828	5.95001	6.08634	5.4106
Itga4	10.4383	11.9254	11.2376	12.28	10.9989	11.5112	11.7281	11.3237
Itsn1	10.8312	11.805	12.1293	12.1562	11.3525	11.4961	11.6217	11.4636
Kcna3	6.04778	7.04184	6.85239	7.79016	6.00542	6.35154	6.21926	6.18395
Kcnip1	6.78348	5.64561	5.69981	5.38202	6.24135	5.29791	5.98633	5.75202
Klc4	10.9328	11.7437	12.0385	12.0769	11.149	12.0297	11.7952	11.7088
Krtap4-16	7.00589	5.8845	5.89341	5.43145	6.05059	6.03098	5.73705	6.14941
Lamb3	9.71658	11.0833	11.672	12.9241	10.5726	9.87212	11.4981	10.7713
Lgals3	12.2313	13.4719	13.5969	13.8058	12.4769	13.1806	13.9715	12.868
Lman2	8.89706	10.2496	10.7478	10.4084	9.37537	10.5206	10.4293	10.2547
Lmbr1l	8.04247	9.08925	9.54955	9.57009	8.46147	9.20501	8.24369	9.38638
Lmnb2	5.52292	6.54518	6.88073	6.87663	5.65817	6.76045	6.26506	6.35629
LOC100045026	6.54007	7.31516	7.64041	7.17088	6.59357	7.59118	7.28651	7.4876
Lpcat1	8.01606	9.19588	8.64219	9.16451	8.0251	8.25126	8.55351	8.28034
Lrrd1	4.20857	4.89954	4.51987	4.90065	4.14825	5.47893	4.44031	4.02562
LTO1	8.91837	10.4295	10.5026	10.5444	9.80631	10.4209	10.2247	10.1518
Mapk10	8.1463	6.96572	6.72992	6.95968	7.79844	6.60102	6.86879	7.03688
Marchf2	7.82604	9.19145	9.20577	9.50684	8.49185	8.76381	8.60311	8.73491
Marchf8	11.9246	12.8839	13.1612	13.1258	12.0765	12.8242	12.7956	12.8336
Mbtps1	11.0383	12.178	12.3607	11.9892	11.7648	12.1422	12.0664	12.1868
Mccc1	7.03058	8.08658	8.26003	8.53081	7.80717	7.88733	7.81562	7.54758
Mgat1	8.64473	9.63639	10.0119	9.81412	9.33047	9.51082	9.42942	9.1865
Mier2	7.40481	8.44157	8.31948	8.47785	7.34472	8.69502	8.4703	8.48081
Morn3	7.15163	6.18848	6.67757	5.80134	6.64965	6.27665	7.10559	6.57051
Mpi	12.5103	13.6258	13.6462	13.5166	12.4731	13.3055	13.3283	12.9791
Mrap	8.89104	8.15634	7.55167	7.15473	8.5915	8.22649	8.95369	8.41671
Mrgprb3	7.73952	6.50087	6.49604	6.02274	6.67226	6.49044	6.41756	6.7096
Ms4a6b	6.92634	8.97909	8.71186	9.60974	7.98532	8.56759	8.55363	8.13917
Mtmr11	8.95606	10.7972	10.5602	10.5906	9.68155	10.0724	9.86765	9.82536
Mtmr4	11.5852	12.4855	12.7051	12.7635	11.4853	12.436	12.2652	12.2987
Mtrnr2l7	5.98416	6.18565	5.22561	5.54692	6.81567	6.10763	5.93863	4.72907
Mustn1	10.701	9.7495	9.04153	9.49006	10.76	10.1286	10.3686	9.74507
Mvd	8.84672	9.71318	10.3231	9.86543	8.59211	9.49044	9.96351	9.24871
Myh6	6.12306	5.62126	5.77674	4.66665	5.98894	5.17081	5.47979	5.72256
Mylk4	7.06772	6.60613	6.18153	6.01221	7.14797	6.91933	6.36394	6.53447
Nav1	10.6673	9.47962	9.32608	9.54718	9.80359	9.52923	9.58206	9.48263
Ncf4	8.28272	9.19989	8.69045	9.6354	8.42784	9.33689	9.05565	8.45134
Ncoa2	9.34161	10.5021	10.5242	10.6717	9.88114	10.1161	10.2188	10.3044
ND6	12.8624	11.5382	11.4756	11.1232	11.5529	12.059	10.8429	12.0019
Nemp2	5.49424	6.83878	6.81954	7.06995	6.23904	6.04367	6.70406	6.40593
Nlgn2	9.18062	7.54104	7.184	6.9084	7.87165	7.27845	7.45897	7.36778
Nmrk1	9.11759	9.85407	10.161	10.6348	9.60674	9.73622	9.73069	9.55044
Nppc	6.18835	5.07937	5.05738	5.21304	5.97644	5.39187	5.62998	5.28519
Nprl2	7.93574	8.95431	8.87623	8.75787	7.78706	8.72005	8.10898	8.91741
Npy	7.93934	6.59431	6.56111	6.07772	7.38802	7.29522	7.05455	6.79777
Nr3c2	12.2761	12.995	13.3672	13.4532	12.3178	12.9856	12.9674	13.0822
Olig2	6.6076	5.35124	5.65535	4.9792	6.15284	5.56479	5.3674	6.10732
Omg	5.8686	5.74327	5.0494	5.17772	6.27439	5.95556	5.27785	5.2043
Or10ag59	4.27556	3.97715	3.1286	3.36261	4.30241	3.82243	4.10194	3.48962
Or1j12	4.53367	4.34884	4.30726	4.15182	4.68194	4.86711	3.51532	4.99999
Or2y13	5.88272	5.03241	4.66072	4.87864	5.61514	5.34359	4.69278	5.12712
Or4a47	6.01764	4.5251	5.12636	4.47826	5.08106	5.54582	4.83916	5.38757
Or4c113	5.76663	4.88606	4.6262	3.85685	5.00644	4.72819	4.83965	4.5851
Or4c12b	4.56202	3.49075	3.54367	3.4459	4.08827	3.18585	3.86246	3.53676
Or4k51	6.13511	5.77101	5.05315	5.24061	5.53444	5.27575	5.61052	6.17073
Or5h23	6.08248	5.29812	5.30633	5.04495	5.73004	4.77327	5.49433	5.69211
Or5m3	5.32709	4.26291	4.29949	4.09557	4.39867	4.65172	4.13846	4.78687
Or6f1	5.11518	3.93323	3.52649	3.84983	4.39956	3.47792	4.04649	4.31074
Or8k24	4.08102	3.40864	2.78537	3.03273	3.55479	3.55701	2.89663	3.37783
Palmd	9.75968	8.86484	8.21945	8.57473	8.95635	8.20409	9.2676	8.64269
Panx1	11.56	12.6314	12.5991	12.8634	11.7734	12.2726	12.2492	11.9087
Pbxip1	4.57152	6.21795	6.67949	6.49813	6.04629	6.5432	6.9331	6.30566
Pdcl2	6.03528	4.85729	4.74046	4.82907	5.0473	4.66344	4.98234	4.63433
Pdpr	7.43601	8.56338	8.94237	8.94211	8.1472	8.33019	8.39917	8.28985
Pef1	8.65016	10.064	9.79499	9.678	8.97392	9.67961	9.56409	9.44644
Pex26	5.35243	6.3531	6.57496	6.33638	5.11448	6.274	6.30396	6.13524
Pheta1	7.86721	8.90381	8.99925	9.29752	8.10811	8.16958	8.34644	8.49815
Phgr1	9.95822	11.547	11.6381	12.1366	11.5039	11.6065	11.605	11.4984
Piezo2	5.25808	6.66897	6.91495	7.06959	6.52749	6.19401	6.66743	6.37846
Pik3r2	7.30145	8.59501	8.72016	9.14527	8.13629	8.48344	8.62067	8.42825
Pinlyp	5.9694	4.82624	4.25771	4.75232	5.05053	4.33422	4.32415	4.56306
Pisd-ps3	9.13243	11.2895	11.5392	11.9773	9.86452	10.5429	10.2247	10.4871
Pla2g4c	8.58446	9.70497	10.2855	9.86434	8.49488	8.31451	10.7692	9.36687
Plcd1	9.47864	10.4241	10.5241	11.1232	10.1745	10.563	10.6754	10.3581
Plcg2	9.38692	10.1982	10.1197	10.9122	9.40609	10.1271	9.96215	9.78174
Pld4	8.06753	9.02168	8.66862	9.65279	8.42296	8.60344	8.97055	8.17332
Plekhf2	11.5221	12.1821	12.7113	12.9637	11.9617	12.3043	12.2931	12.2159
Plpp2	13.2055	14.2234	14.4654	14.3051	14.1607	14.4039	14.399	14.4798
Poln	6.63192	5.49429	5.49555	5.71514	6.34955	5.81602	5.72495	5.68166
Ppp2r5b	6.87842	7.82847	7.93424	8.33469	7.21785	7.78498	7.76442	7.63046
Ppt1	10.247	11.0336	11.6037	10.7599	10.8528	11.411	10.934	11.1058
Pramel22	5.01856	4.05502	4.10082	4.1216	4.88693	4.86623	4.38424	3.79145
Pramel7	7.01802	5.40189	5.11388	5.45716	5.71633	5.40105	5.15338	6.00365
Prkacb	10.0689	11.3474	11.2489	11.7906	11.0982	11.01	10.9889	10.5401
Prune1	10.4393	11.4219	11.3024	11.7526	10.7857	10.9375	10.8683	10.8396
Prxl2a	11.921	10.5079	10.8458	10.47	12.1526	10.6576	11.0814	11.1242
Rab11fip2	8.1239	9.3615	9.28205	9.70813	8.96314	8.8597	9.25091	9.12278
Rasa3	8.43161	9.68133	9.24449	10.2603	8.59051	9.0535	9.31546	9.04578
Rfc2	7.80742	8.94166	8.70301	9.14839	8.11176	8.27662	8.38665	8.39927
Rftn1	6.46565	7.37165	7.23507	8.04752	6.97904	7.39437	7.17336	6.95781
Rhox2b	7.56545	6.07916	6.28287	5.81771	6.7737	6.74134	6.57328	7.05084
Rnase1	7.1078	5.71135	5.55738	6.34826	7.46639	6.29	5.69587	6.59104
Rnf149	12.4708	11.2114	10.8632	10.8666	11.6005	11.2984	11.3431	11.1333
Rnf167	9.84024	11.1568	10.9438	11.3413	10.1378	10.8247	10.5854	10.3451
Rras	13.565	12.5445	12.4272	12.6565	13.3205	12.3228	12.8509	12.6065
Rtl4	4.68701	4.0934	3.40569	4.07226	4.6813	3.82043	3.83005	4.12277
Rwdd2b	4.97443	5.6485	6.06347	6.36958	5.2022	5.46406	5.70893	5.51093
S100a11	16.7336	14.7462	14.5216	14.3172	15.6649	15.5176	15.7734	15.3014
Sash1	10.8635	11.8992	11.9693	12.1346	11.1815	11.6479	11.9544	11.4684
Scin	13.4821	14.4622	14.9012	15.7258	14.4029	14.0876	14.7074	14.3534
Sdha	11.3005	12.4962	12.5199	12.2932	12.086	12.5412	12.2651	12.4737
Septin1	5.88012	7.34963	6.75226	7.92219	5.7567	7.26736	6.58718	6.27971
Sfr1	11.8208	10.9907	10.9139	10.3962	11.268	11.1577	11.4066	11.1144
Sgpl1	10.4836	11.66	12.04	11.9237	10.7919	12.0367	11.3804	11.595
Shkbp1	8.79425	10.2258	10.2727	10.2268	9.14292	10.1822	10.0677	10.037
Siae	10.8774	11.5709	11.9495	12.0645	10.9362	11.6339	11.6776	11.3374
Siglecg	4.22834	4.90662	4.84363	5.53391	4.2797	4.50143	4.67122	4.4342
Skic2	9.92011	10.8234	11.3332	11.3409	9.79917	11.0083	10.5867	10.6994
Slamf7	9.07422	9.95838	9.76018	10.5307	9.4988	10.0195	9.97004	9.78313
Slc12a7	10.8679	11.5255	12.1309	11.8793	10.6415	11.7118	11.281	11.5598
Slc16a10	9.51466	10.8125	11.2738	11.6191	9.82163	11.5862	10.8317	10.6894
Slc1a1	11.2553	12.6626	12.8026	12.8568	11.9476	12.1871	12.4448	11.9978
Slc25a15	12.1278	12.7786	13.0729	13.1984	12.0701	13.1819	12.7372	12.6949
Slc26a2	14.1292	14.5718	14.8551	15.1325	13.8113	14.6677	14.6412	14.7322
Slc38a10	12.4439	13.3904	13.5637	13.5974	13.09	13.5133	13.6878	13.542
Slc41a2	9.9845	11.4543	12.0563	11.8256	10.5701	11.5175	11.4866	11.4093
Slc46a2	7.60129	6.39045	6.12714	5.97894	6.56237	6.55092	6.37875	6.61971
Slc49a3	7.27737	7.80211	7.78505	8.76967	7.56211	7.44571	8.23022	7.57682
Slc7a12	4.37123	3.46896	3.45769	3.68168	4.63117	3.73324	3.66936	3.78974
Slco1a5	4.40747	3.43377	3.79671	3.68151	4.40461	3.4578	3.80139	3.36652
Slfn5	7.28005	8.76928	7.99502	8.83154	7.4132	7.57233	8.02323	7.75485
Sly	7.2223	6.26062	6.23569	6.13929	7.12761	6.35317	6.40525	6.38557
Smad7	8.12963	9.14681	10.1525	9.87686	8.39055	9.1684	8.37346	8.86216
Snap25	11.9153	9.17736	9.10964	8.87554	10.6692	9.08568	9.77694	9.73576
Snrnp200	9.55835	10.8232	10.8271	10.6845	10.5223	10.9733	10.8965	10.5937
Soat2	11.7404	12.0894	13.144	12.7493	11.5843	13.4195	12.4116	12.5386
Sp140	6.52482	7.25309	6.93561	8.02292	6.92104	7.3775	6.91206	6.59522
Speer4a3	6.48354	5.31637	5.21612	5.07009	5.90355	5.74012	5.16479	5.66325
Spg7	5.88226	7.00983	7.11026	7.14486	6.75297	7.18389	7.26482	6.70563
Spin2c	8.61316	7.35938	7.56916	7.1228	8.02044	7.58951	7.52484	7.6869
Spopfm3	7.27959	6.17136	6.1705	6.05427	6.87171	6.09495	6.07964	5.96615
Sqor	10.2198	11.758	11.5599	12.2156	11.5106	11.0635	11.5876	11.4142
Ssb	15.6818	14.4904	14.4904	14.534	15.0029	14.5222	14.4774	14.5174
Stau2	12.1079	11.0995	10.976	10.7593	11.7356	11.0456	11.2271	11.1425
Strip1	9.36533	10.3759	10.6369	10.4835	10.4893	10.6314	10.615	10.6076
Sult2a8	5.2815	3.85963	3.48829	3.95967	4.43824	3.41968	3.86993	3.93581
Taf9	14.6204	13.6838	13.7688	13.369	14.5058	14.1853	14.1148	13.9198
Taok2	8.42046	10.3347	10.3373	10.8471	9.65829	9.78363	9.70456	9.62959
Tapbp	12.2039	13.2027	13.4254	13.4287	12.6119	13.3055	13.1116	12.8947
Tarbp2	5.24311	6.02236	6.49059	6.07586	5.59296	6.05902	6.71267	6.00716
Tas2r105	4.73857	4.094	3.78961	3.895	4.46457	4.94838	3.85579	4.08094
Tax1bp3	12.5063	13.7457	13.8107	13.6543	13.2067	13.8155	13.7115	13.4468
Tceal8	11.1475	9.96528	9.64752	9.57943	11.0485	10.0379	10.427	9.82211
Tcof1	6.16058	7.54671	7.57299	7.63642	6.58066	7.89695	7.43532	7.49177
Tgfbrap1	9.78771	11.0938	11.1601	11.0447	10.3361	11.0446	11.0218	10.9412
Tgif2lx2	5.33144	4.25325	4.24175	3.96362	4.15677	4.1821	4.14311	4.79919
Themis	7.0769	8.18774	7.84113	8.80525	7.20614	8.31316	7.46929	7.46375
Tigar	6.37125	7.55011	8.0546	7.83484	7.08032	7.05421	7.30185	7.0382
Tmem131l	8.64479	9.56437	9.45431	10.2092	8.91707	8.93918	9.0404	8.98516
Tmem144	9.87134	10.5567	11.4431	11.7875	10.5545	11.0105	10.3172	10.7561
Tmem145	5.28982	4.61285	4.30263	3.92322	4.97516	4.6317	4.38914	4.65148
Tmem150a	4.61333	5.69673	5.6675	6.45116	5.71221	5.72254	5.24451	5.25085
Tmem255a	5.88795	4.64873	4.79166	5.02	5.17055	4.55106	4.86015	5.00591
Tmem94	7.97316	9.99555	10.376	10.0176	9.39995	10.3547	10.1872	10.2226
Tnfsf15	9.08908	7.77817	7.71662	7.85602	8.86376	8.01181	8.17822	8.07262
Tnfsf8	4.30004	4.52067	4.38116	5.43068	4.25725	5.09786	4.52697	4.30523
Tnni3k	5.48819	4.8049	4.3198	4.58349	4.93416	4.15995	4.94621	4.49925
Tnpo3	8.93687	10.204	10.3299	9.97585	9.70432	10.255	10.0948	10.1279
Trappc3	10.5629	11.8035	12.1447	11.9926	11.7498	12.0114	12.0159	12.0461
Trib2	6.68533	7.44504	7.22037	7.98748	6.97582	7.4826	7.76872	7.03977
Trim21	5.57758	7.09106	6.99991	7.36876	6.34733	6.31375	6.46349	6.03753
Tubb4a	9.27949	8.08086	8.10896	7.37043	8.79597	7.89752	8.54982	8.25353
Tulp4	9.51325	10.4127	10.4068	10.8943	9.44467	9.99785	10.0389	9.70863
Ubac2	8.74077	9.84669	9.88813	10.3368	9.56585	9.88208	9.86175	9.83074
Ubald1	12.1486	10.6895	10.2897	10.265	11.1507	11.2528	11.0613	10.8529
Uck1	8.71598	9.73276	10.0554	9.64097	9.10753	9.90448	9.9497	9.58845
Ucn3	6.95143	6.30377	5.80551	5.81451	6.68026	5.76102	5.72447	6.56738
Unc93b1	8.28425	9.64784	8.96504	9.59974	9.15412	9.19189	9.25484	8.85694
Usp12	12.0418	12.9775	13.108	13.6017	12.6521	12.9227	12.997	12.8984
Usp54	6.10745	7.09274	7.03343	7.57635	6.90466	6.82409	7.17033	6.77955
Vmn1r111	5.12709	4.34549	4.16836	3.85656	4.39271	4.82109	3.88004	4.72439
Vmn1r131	5.37118	4.37236	4.22401	3.84667	4.32636	4.78736	4.06784	4.58064
Vmn1r138	5.37118	4.37236	4.22401	3.84667	4.32636	4.78736	4.06784	4.58064
Vmn1r166	5.37118	4.37236	4.22401	3.84667	4.32636	4.78736	4.06784	4.58064
Vmn1r219	5.57157	4.30851	4.16841	3.7179	4.63746	4.19497	4.17999	4.60304
Vmn1r234	4.80325	4.1118	4.16439	3.55504	4.379	3.44479	4.18186	4.17786
Vmn1r251	5.80558	5.13905	5.32622	4.50452	5.40181	4.8716	5.63215	5.71954
Vmn1r257	5.03702	4.31047	4.05541	3.81963	4.3152	4.90043	3.60324	4.53317
Vmn1r67	5.68503	5.61639	4.83822	4.88128	5.62271	5.87837	4.83416	4.76529
Vsig4	5.14726	3.74472	3.66952	4.01321	4.04504	3.67755	3.99527	4.12052
Vsnl1	6.77653	4.67026	4.77362	4.99854	5.36027	4.80442	5.1132	4.53732
Xpnpep1	14.0042	15.1554	15.5192	15.114	14.1707	15.496	15.2387	15.1898
Xpnpep2	12.7265	13.4508	14.1003	14.3872	13.1044	13.7366	13.4259	13.2901
Xpr1	11.5152	12.2528	12.7662	12.6635	11.727	12.2703	12.3516	12.2739
Zfand2a	14.291	13.0188	12.9305	12.2731	13.9115	13.5697	13.5771	13.7166
Zfand2b	8.45414	9.69659	9.65146	9.90829	8.72831	9.87972	9.99087	9.63512
Zfp326	11.433	10.4398	10.3145	10.1671	11.1609	10.6602	10.7202	10.4491
Zfp64	10.9912	9.65647	9.00983	9.20998	10.1986	10.0376	10.3345	10.1313
Zfp850	5.94298	7.46864	7.9241	7.77386	7.52811	7.79118	7.76745	7.67409
Zfp963	9.23635	10.8991	11.116	11.3616	10.0642	10.407	10.4711	10.3995
Zyg11b	11.6286	12.6631	12.709	12.9459	12.0833	12.4488	12.4847	12.5687

## Sheet: greenyellow
	GSM2539097	GSM2539098	GSM2539099	GSM2539100	GSM2539105	GSM2539106	GSM2539107	GSM2539108
1700034H15Rik	7.04601	6.43996	5.90474	5.74	6.3524	5.69655	6.01647	6.3679
Als2	8.34627	8.21978	9.89716	10.4256	9.95745	10.353	10.1877	10.0185
Arhgap5	14.1726	13.7345	13.5927	13.0771	13.0276	12.8732	13.0296	12.9165
Arhgef38	11.7117	10.4976	10.3262	9.35185	10.4631	10.0039	10.0031	10.121
B4galt4	9.87456	10.2109	10.0747	9.11589	9.44374	8.63184	8.94912	8.84524
Bmal1	12.5204	12.9823	12.0412	8.76053	10.1546	9.50727	9.37834	9.84905
Cap2	10.7524	10.3706	10.0416	9.45055	10.5069	9.29057	9.63623	9.55536
Car1	4.93193	6.13894	4.90684	4.30691	4.61042	4.14292	5.0337	5.19182
Casq2	8.24843	8.11832	7.92093	6.62983	7.8876	6.66535	7.03115	6.6755
Ccl20	7.28465	8.39617	6.54986	6.10601	6.96074	6.5834	6.20108	6.87589
Ccl22	7.22361	7.20852	7.9982	8.30907	8.16695	8.48443	7.82582	7.81956
Cdr2	8.92845	9.49546	10.4039	10.8438	10.7812	11.2315	10.4931	10.8253
Cenpb	7.59889	7.70634	8.41365	8.60341	8.24507	8.41122	8.87775	8.31471
Ciart	4.40261	4.16513	6.69735	8.57256	7.41128	9.06489	8.79834	8.44441
Clcn5	10.8313	12.0237	12.7579	13.3729	12.2293	12.8311	12.6798	12.8139
Clec3b	6.52245	6.80211	6.11154	5.71508	5.90151	5.4664	6.12356	6.16096
Creb3l3	10.1601	11.3763	12.2665	13.1922	11.9497	13.3745	12.0559	12.4487
Cry2	9.15964	9.23848	9.84625	11.2844	11.0609	12.2548	11.8068	11.8167
Cyp27a1	7.40684	7.82701	8.19105	10.358	9.69506	10.6449	9.93047	10.0515
Cyp4b1	9.17391	8.16394	10.0723	9.87777	9.83563	9.97538	9.16562	9.70009
D630023F18Rik	7.06923	6.48595	6.24005	5.70707	6.4125	5.87646	5.97622	5.84055
Dab1	13.1927	13.4624	12.9494	10.1763	12.1676	12.0448	11.5069	11.4589
Dbp	8.80813	8.47235	13.9413	15.2501	12.3326	13.1702	13.7898	12.8851
Dennd2b	9.0909	9.38701	8.79357	8.37799	8.60141	8.66473	8.18408	8.09961
Dgkd	10.1675	10.7168	10.8039	11.4752	10.6698	11.4716	11.0507	11.0609
Dpf3	7.56141	7.40401	7.35716	6.64456	6.97263	6.45512	6.55025	6.40097
Enkur	7.64445	6.76101	6.77812	5.82506	6.6693	5.88339	6.56598	6.35752
Epha3	5.54721	5.34261	5.17063	4.60008	5.17062	4.28173	5.10592	4.86399
Ephx2	10.2202	11.0887	11.526	12.375	10.5903	11.7023	11.4536	11.2922
Esp34	4.11016	3.95831	4.22027	5.32462	3.92385	4.9219	4.56168	4.83668
Fabp1	4.14043	4.16722	5.10573	5.73381	5.30551	5.99091	5.5218	5.11292
Fabp7	7.45301	6.85883	6.19676	5.64257	6.70268	5.71901	5.86965	5.77802
Fermt1	13.8537	13.5153	13.3391	12.6534	12.7847	12.436	12.5466	12.526
Fkbp14	7.17499	7.59972	6.92339	6.28398	6.6631	6.07434	6.18345	6.57853
G6pc1	9.04644	9.08776	7.90022	5.9758	7.38366	7.12326	6.28822	6.83414
Glipr2	11.6366	12.1638	11.4021	10.3406	11.5244	10.5376	10.6633	10.9241
Gm5592	5.29944	5.68035	4.81801	4.67111	5.13969	4.53995	4.55494	4.56851
Gpt	9.83476	10.3368	11.3891	11.5501	10.419	11.6667	10.9187	10.9715
H2-Aa	14.8737	15.4629	15.9164	16.2084	15.858	16.4361	16.0576	15.9439
H2-Eb1	12.5047	12.9788	13.6354	14.0061	13.838	14.301	13.954	13.8192
Herpud1	12.9786	13.3479	14.1696	14.8314	14.6454	15.6596	15.1985	15.3819
Hmgcs2	7.77752	8.06265	8.9616	10.8608	9.91825	11.0334	11.4621	10.8362
Htr2b	6.10813	5.64049	5.73276	5.07734	5.17934	4.43648	4.88585	4.62744
Il18r1	7.13983	6.68098	7.9075	8.10424	7.67291	7.9137	7.89585	7.60606
Kif2c	11.2059	10.5129	10.4018	9.89965	10.3228	9.84613	9.99235	9.88424
Klhl1	5.15897	5.44711	4.53674	4.47261	4.44663	4.28848	4.1949	4.94121
Klrb1c	4.57396	5.36297	5.16759	6.33773	5.0465	6.01023	5.26123	5.66088
Krba1	8.37815	8.25182	7.47487	7.32869	7.7715	7.54928	7.04373	7.59737
Lonrf1	6.21084	6.48151	6.71001	7.49589	7.31652	7.4189	7.7528	7.45416
Lsmem1	5.92471	6.93209	5.33878	5.67391	6.11287	5.54224	6.06861	6.12876
Map7d3	6.93556	6.59117	6.61405	5.86941	6.63389	5.88037	6.24789	5.75858
Ninl	8.32945	7.72293	7.48668	6.91603	7.70786	7.15884	7.59471	7.46015
Npas2	12.1454	11.9661	11.4653	8.91268	10.2534	9.72903	9.76903	9.91047
Nr1d2	9.17703	8.71394	12.1272	13.5531	12.4878	13.1359	12.8532	12.7334
Nudt22	8.73724	9.45806	8.91282	8.29366	8.5964	8.839	8.60117	8.055
Or10u4	5.73016	4.97406	4.79844	4.13248	4.71752	4.31151	4.73268	4.91147
Or4c3d	7.4286	6.8877	6.22055	6.06128	6.67519	6.50403	6.3313	6.77126
Or51f2	4.52976	4.08192	3.73497	3.16484	4.12974	3.43559	3.69377	3.96877
Or7g22	5.35179	6.06989	4.44228	4.64179	4.87904	5.18769	4.50686	4.81144
Or8c9	4.29661	3.83613	3.38309	3.13777	3.60338	2.93557	3.2745	3.48718
Ormdl3	5.78755	6.14259	6.97745	7.17614	6.53154	7.40903	6.45715	7.17025
P2ry2	12.1424	11.9421	12.4791	13.1732	12.4177	13.2577	13.3368	12.8972
Per2	9.05068	9.14803	10.3562	11.9967	10.2057	11.0105	11.2276	11.0164
Pisd	8.64849	9.48076	9.85418	10.7524	9.6848	10.4249	10.3208	9.89812
Pltp	8.3285	8.43424	8.63443	9.46909	9.17274	9.61281	10.1659	9.0768
Pyroxd2	6.30869	6.22066	7.0265	7.07929	7.10034	7.35679	6.99633	7.19762
Rbm12	5.99033	6.97178	7.02035	7.54235	6.54274	7.36974	7.17182	7.04091
Rhbdl2	8.68297	9.30372	9.65232	9.80335	9.17624	10.0867	9.88048	9.91845
Rnaseh2b	8.75057	8.71921	8.97157	9.70023	9.30976	9.74994	9.6627	9.30479
Scap	10.0438	10.2229	10.4957	10.8531	10.674	11.3704	11.2747	10.887
Slc26a11	8.16171	8.39102	8.60413	9.41799	8.58187	9.13703	9.13257	9.00145
Slc2a5	8.82377	7.49069	10.1271	11.9775	10.771	12.6386	11.7719	11.4874
Slc2a9	8.67961	9.60665	10.2118	10.4382	9.55901	10.1891	10.1152	9.84725
Slc30a2	8.20639	8.42263	8.97051	9.34921	9.6913	10.4354	10.1774	10.244
Slc5a12	9.13141	10.0694	12.0012	13.855	10.8636	13.7204	12.6258	12.8573
Slc6a4	12.0982	12.3253	12.9439	13.572	13.1606	13.4464	12.998	13.3071
Slco2b1	8.43577	8.94958	9.48314	9.88575	9.15976	9.73503	9.4539	9.26381
Speer6-ps1	3.25891	3.44453	3.92691	4.36961	3.36079	3.94894	3.9921	4.25332
Spon2	9.93246	10.1267	8.79378	6.99898	8.00917	7.1481	7.40696	7.56635
Stk17b	13.209	13.7679	14.0092	14.4999	13.3376	14.1904	14.0253	13.9089
Suv39h2	7.82276	7.72483	7.62484	7.08387	6.98635	6.67026	6.99528	6.99264
Sval3	4.69327	5.78278	4.54055	3.87859	4.18041	4.72463	4.17945	4.12947
Uqcc6	7.34521	7.17149	7.30011	6.44437	6.68072	6.37755	6.52889	6.22277
Vipr1	11.5512	11.1813	12.1435	12.2946	11.7288	12.6887	12.2164	12.4131
Zfp799	9.1413	8.81592	8.89966	8.41382	8.6024	7.91439	8.56003	8.07653

## Sheet: grey
	GSM2539097	GSM2539098	GSM2539099	GSM2539100	GSM2539105	GSM2539106	GSM2539107	GSM2539108
1810064F22Rik	3.89942	4.57285	3.69986	3.91324	4.76703	4.26104	4.15346	3.41709
Adam29	4.88843	3.61948	3.86461	4.31448	3.45092	3.53849	4.13863	3.63414
Ddc	8.76072	9.49284	9.74186	8.73771	9.76366	9.72666	8.80409	9.4137
Gm5886	4.12421	4.84096	3.83082	3.78074	4.01782	3.86214	4.71572	3.67658
Gm8050	4.541	3.98876	4.68876	4.41157	4.05427	4.28496	3.51319	4.73984
Ifna11	5.18828	3.89042	4.47489	4.7737	4.09481	4.11376	4.20511	3.95918
Iigp1b	4.32087	3.90189	3.59647	4.34937	3.87317	3.93124	3.74438	4.95796
Or5t16	4.64781	4.32247	4.57833	4.33675	4.27389	4.19315	4.18114	6.1681
Or8g21	4.97469	4.99071	4.26355	5.28306	5.32771	5.65083	3.95765	5.10554
Podn	9.74698	8.44552	8.88636	9.87491	8.9182	8.70747	9.36052	8.96392
Samt4	5.31371	6.18738	4.98463	5.36853	5.045	5.81208	5.44466	4.62298
Serpinb13	3.93705	3.15813	2.75647	3.81576	2.95446	2.6113	3.56115	3.05544
Skint10	6.18379	5.84896	5.89467	6.09748	5.99178	6.02489	5.20554	6.70227
Slco1a4	4.69438	5.82908	4.88983	5.20712	5.19581	5.69507	4.93766	4.49339
Sorbs2	8.00457	8.86577	7.95855	8.45849	8.87977	7.98188	8.27371	7.12495
Vmn1r183	4.75293	5.5839	5.45454	4.84889	5.87751	5.61764	5.10669	5.70055
Vmn1r209	3.89243	4.25834	4.76255	3.77683	4.30214	4.71449	3.46464	4.03613
Vmn1r71	3.73903	3.67136	4.00934	3.25689	3.64946	3.459	3.39779	4.58045

## Sheet: magenta
	GSM2539097	GSM2539098	GSM2539099	GSM2539100	GSM2539105	GSM2539106	GSM2539107	GSM2539108
3830403N18Rik	6.13095	5.1683	6.10813	5.9981	7.55706	5.35661	6.04588	5.13384
5330439B14Rik	5.21897	4.7919	4.54679	4.68058	5.87458	4.68193	4.52545	5.1031
Abcc3	12.4909	13.0925	13.0884	12.526	12.0855	13.2604	13.4758	13.0054
Abhd6	12.5695	12.41	12.387	13.1782	12.0757	13.5262	13.4308	12.8387
Acot7	10.3535	10.182	10.4649	9.83538	9.69669	10.9784	11.3131	10.2782
Adamtsl3	8.7397	9.05671	8.8106	8.18346	9.28501	7.66349	7.79761	8.57239
Adat3	10.2451	10.3707	10.3449	9.75416	9.79353	11.2575	11.5747	10.115
Adgrg5	6.63303	6.52026	6.89126	6.39353	6.01171	7.39258	6.98695	6.46585
Adh6a	9.95673	9.47833	11.085	8.46618	9.40675	12.5976	11.1697	11.6569
AI506816	12.1587	11.8563	12.0861	11.4466	12.1155	12.7471	13.0057	12.2826
Akr1c21	4.62419	4.72327	4.70523	5.38429	5.35092	3.9965	4.54155	4.72944
Anks1b	4.85399	4.87819	4.32747	4.425	5.5628	4.47966	4.17889	4.86109
Apoc3	9.74265	8.70249	10.0266	9.48579	8.58543	10.7824	9.07675	9.09869
Aqp4	10.3939	10.6252	10.0496	9.27123	9.26596	10.2215	10.7037	10.2535
Armc12	4.15457	4.41388	4.72685	3.95841	4.56874	5.51072	4.44692	4.51796
B3galt5	8.38529	8.24734	8.54228	6.74207	6.78919	8.61333	8.75384	8.63897
Bcl2l15	13.8782	14.301	14.3985	14.1006	12.6423	14.3629	14.3234	14.0199
Bex1	9.75051	9.62124	9.47276	10.0275	10.3226	8.88851	9.6496	9.79111
Brsk2	7.12093	6.65025	6.67203	6.2444	7.24207	6.3663	6.04165	6.48558
Cacna1d	6.09808	5.75178	5.22203	6.47445	6.17091	5.10229	5.27296	5.30176
Capn5	8.15552	8.5117	8.60033	8.45077	7.91024	9.24028	9.00597	8.539
Ccl5	10.2653	10.6447	11.3033	11.3173	9.91061	13.3924	12.4668	11.6315
Cd177	8.48993	9.15173	9.90274	8.31136	7.74594	10.2692	10.9516	9.9295
Cd7	6.65905	7.51816	7.10899	7.25181	5.90437	8.15899	7.44669	7.0539
Cetn4	6.36546	6.04988	5.88056	5.78315	7.01156	5.58285	5.80476	5.85033
Cfap107	5.51401	4.94929	5.39639	4.86917	5.94555	5.09541	4.55168	4.963
Cggbp1	9.58066	9.78377	10.0832	10.1048	8.84905	9.76228	10.2178	9.73003
Ckap4	8.16507	7.93224	8.11639	7.35984	7.65477	8.38159	8.68063	7.96933
Cmtr1	8.97639	9.98289	10.1608	9.37156	9.34969	10.1025	9.91998	9.75845
Dhcr24	14.4365	14.7806	15.0716	15.1873	13.9292	14.7769	15.2219	14.9849
Dnase1	5.27987	4.60403	7.62204	3.95605	4.83716	8.21173	4.61798	6.11187
Enpp7	13.3279	10.7093	14.3714	12.0482	12.976	15.3206	12.368	13.9591
Erdr1x	14.0952	13.0876	11.5297	12.9999	14.0592	7.82907	14.0344	13.1286
Ero1a	12.5304	12.9754	13.5088	12.1672	12.3023	13.2827	12.9992	13.0667
Fam177a2	13.2524	13.0785	12.663	13.2003	13.1855	12.0085	12.4179	12.6595
Fen1	8.47032	8.97448	8.85789	8.82363	8.24285	9.52317	9.3188	8.80996
Ffar4	8.56319	8.97764	8.72352	8.16464	8.43183	9.18047	9.61669	9.33304
Foxp2	9.52931	8.94282	8.37693	9.56122	9.46459	8.28186	8.68729	8.44523
Fut4	7.12683	7.76586	8.03185	7.43689	7.46448	8.44249	8.22123	7.81867
Gdf10	5.6187	5.94401	5.30781	6.06644	6.19562	4.05223	6.15038	5.57857
Gjb4	7.0656	6.03094	5.8597	6.51868	7.3528	5.24849	6.23851	6.41729
Gm3411	7.49221	7.64855	7.39565	7.61246	7.84593	6.54171	7.82179	7.43427
Gm3739	7.55313	7.79152	7.39995	7.65834	7.91723	6.55135	7.89414	7.64104
Gm6309	4.49894	3.94114	4.20048	4.20922	5.36345	4.43324	4.02722	4.04498
Gm9839	4.43119	3.37293	4.51253	3.85214	3.49094	4.37763	3.97229	4.34646
Gml	9.33298	8.82502	9.02541	6.7681	7.2368	9.99241	10.0616	9.4808
Got1	12.354	11.9781	12.3096	12.6467	11.991	13.2204	12.7724	12.3652
Gzma	13.4642	13.6082	13.9076	13.8455	12.6329	14.9509	14.6336	14.3497
Hao2	6.37937	6.8853	6.49327	7.52518	7.57908	5.7324	6.38844	6.68585
Hectd3	9.40437	9.34769	9.66089	9.83839	8.71364	10.184	10.2426	9.80402
Hsd17b6	7.93236	6.86594	8.90151	6.4791	7.51599	9.62839	7.67313	8.21767
Hyou1	13.8554	14.6145	14.8261	14.243	13.6661	14.798	14.7024	14.5478
Il18bp	10.1303	10.3838	10.5824	10.1481	9.26617	10.9718	10.5867	10.3568
Itgam	10.5333	11.1669	10.8536	9.63623	10.0776	11.2006	11.2235	10.9181
Kcnj13	8.75228	6.00972	9.33677	6.84713	7.10773	9.73453	7.42519	8.13614
Kif21a	7.86946	8.14224	7.98513	7.16421	8.22506	6.73255	7.21834	7.50183
Klhdc9	4.22882	3.59068	4.4361	3.75616	4.38404	3.542	3.30299	3.75623
Klhl17	8.77438	8.72072	9.08837	8.18306	9.10234	8.12148	7.82377	8.5159
Lgals3bp	11.6815	12.3527	11.5902	12.0844	10.7507	12.5187	12.6139	11.831
Lhfpl2	9.60723	11.2684	10.8472	10.1475	8.72047	10.8217	10.457	10.1056
Llgl2	12.6915	12.7025	12.6857	12.196	12.0168	13.1741	13.1942	12.6373
Lmf1	7.4021	8.31658	8.28734	7.74676	7.31256	8.3224	8.63955	8.33556
Mark2	9.06676	8.62276	9.30156	9.48536	9.00187	9.9728	9.70659	9.31686
Mboat7	7.57088	7.73004	7.69508	6.99071	7.10609	8.63289	8.4374	7.87295
Mcpt1	7.39638	6.71375	8.47437	6.53843	5.9931	9.70724	9.0279	8.44198
Med12l	5.78525	6.08134	5.49984	5.34913	6.24597	4.98773	5.14244	5.88203
Mfn2	10.2712	11.4047	11.297	10.7954	10.3391	11.2579	11.2534	11.2471
Mlxipl	11.2461	11.0082	11.1455	10.8724	12.2935	11.144	10.8129	11.34
Mob3c	7.64198	7.82223	8.00348	7.79658	6.84868	8.88978	8.59676	8.32992
Mogat2	8.43836	8.99846	9.31413	8.99607	8.31372	9.88415	9.46061	9.06528
Myl7	8.10254	7.91779	8.42116	7.34509	7.97062	8.99774	8.79599	8.20097
Nfkbiz	11.5516	11.3102	11.0982	10.0951	11.0515	12.1928	12.2903	11.837
Nmu	4.6415	4.56058	4.81979	5.24173	5.64709	4.22889	4.72487	4.98011
Nox1	7.95937	8.60269	8.56794	6.80339	6.09377	8.13468	9.18459	8.61131
Nudt5	9.94789	9.74917	10.7149	9.00275	8.43524	11.0764	9.78239	9.95495
Or1o3	3.97721	3.49879	3.5858	3.08671	4.23955	3.26128	3.02208	3.76473
Or4k49	3.91945	4.44423	4.34633	3.935	3.88153	5.11303	4.39215	4.47764
Or5al5	4.62276	5.117	4.30952	4.15226	5.02992	3.70082	4.40067	4.92573
Or6c219	4.91331	4.01422	4.62726	3.95182	4.79002	3.91134	3.78385	4.49266
Or6c8	5.62474	5.4005	4.84908	5.22692	5.38101	4.71596	4.77299	5.83949
Or7a38	4.1899	3.56436	4.46072	4.3303	3.91156	4.82423	4.47985	3.8274
Or7g18	5.24409	4.50257	4.15941	5.06618	5.04106	4.53842	4.062	4.65637
Panx3	6.47507	5.89634	5.55648	6.96633	6.31974	5.71509	5.7011	6.13629
Phox2b	6.47089	6.4975	6.03744	5.66336	7.17403	5.84326	5.69952	5.82639
Postn	11.148	11.0482	10.8823	10.9756	11.6543	10.1015	10.7735	10.6288
Ppp1r14d	11.6807	12.8303	12.8002	11.8751	12.061	12.6647	12.3612	11.9343
Prap1	12.9482	13.8242	14.1319	13.7879	12.6282	14.357	13.8445	13.7472
Prss30	10.6154	12.1174	11.8151	11.5808	9.22159	12.0408	11.8986	11.2344
Ptprh	11.5145	12.2371	12.3853	12.2773	11.2284	12.4184	12.2224	12.334
Pus1	7.80551	8.29053	8.55954	7.99433	7.95314	9.20377	8.47227	8.70637
Rassf4	10.8526	10.5376	10.8943	10.4026	10.1509	11.2597	11.4894	11.1643
Rergl	4.76591	4.50909	4.77349	4.1931	4.98353	3.92697	3.87154	4.25279
Rmdn3	9.42896	10.4275	10.8891	10.2996	9.28972	11.0879	10.8545	10.4444
Rnpep	12.3006	12.8972	12.7689	12.1129	11.8349	13.0473	12.9334	12.5
Rph3al	5.15817	5.6723	6.3361	5.50392	4.64276	6.11902	5.54253	5.29159
Rtn1	8.75419	8.32728	8.24756	8.43683	9.83224	8.20431	8.74539	8.86639
Sec16b	7.98278	8.35023	8.50132	8.42658	7.30513	9.25271	8.48364	8.68181
Selenos	9.86169	10.1311	10.234	10.4117	9.63137	10.9046	10.8562	10.4076
Serpina1e	7.07495	7.05549	6.73966	7.57615	7.83456	6.25551	6.55817	6.89359
Serpinb9b	5.68866	5.88033	5.01641	5.25169	5.51651	4.78086	4.72984	5.61509
Sfi1	7.53183	7.89633	7.33636	8.11939	7.76501	6.62544	7.15432	7.05213
Sh2d2a	6.8117	6.40348	6.74977	7.11322	6.70956	8.15182	7.08307	7.07177
Slc17a4	11.0619	11.2621	10.6837	9.89095	11.2606	10.0881	9.9989	10.6033
Slc22a3	5.32311	5.64969	5.01174	6.17041	5.80078	4.84659	5.18489	5.90749
Slc35a2	9.90354	10.2595	10.1377	9.6573	9.70386	10.5562	10.8741	10.1019
Slc35c2	8.94513	8.64811	8.96074	8.90302	8.63473	10.1686	9.41915	8.89676
Slc35f2	11.6041	11.8219	11.8121	11.1111	10.6597	12.11	11.7005	11.3266
Slc36a1	9.14405	8.88714	9.86962	9.48907	8.4293	10.5522	9.44538	9.56347
Slc39a11	8.40392	8.88613	9.34513	8.56745	8.18582	9.36069	9.18114	8.86529
Slc52a3	13.0836	13.4152	13.8809	13.6571	12.3349	14.0297	13.7909	13.3934
Smpdl3b	10.8002	11.3079	12.1301	11.3676	9.51767	12.1245	11.1497	11.1549
Snd1	7.30841	7.58953	7.81214	7.67316	7.04751	8.38228	8.06359	7.66812
Sntn	4.69048	4.54956	4.52387	3.90852	5.04176	3.87015	3.79256	4.36758
Spata2	7.44968	7.34247	7.48013	7.60722	6.97455	8.44435	7.92428	7.46657
Spx	4.9897	4.44718	4.45151	4.10878	3.99992	4.78378	5.20659	4.95627
Stfa3	6.43622	6.38584	6.07187	6.35659	6.54502	5.29613	5.90939	5.89388
Stom	14.6465	15.1346	15.1494	13.7629	13.5487	15.1883	15.1256	14.9714
Syce1	4.83072	4.43402	3.89972	4.16693	5.19849	3.87964	4.30537	4.11138
Synm	8.18981	8.65589	8.88436	7.75008	8.65228	7.26134	7.98215	8.1716
Tcim	11.8582	11.7469	11.9256	11.3028	12.686	10.8425	10.8856	11.4267
Tifa	13.9329	13.8328	14.2633	13.2326	13.1273	14.2881	14.4921	14.4225
Tll1	6.90243	6.3436	6.34362	6.58275	7.31583	5.97692	6.46103	6.89794
Tmco3	8.62228	9.32067	9.46223	9.28674	8.17672	9.26556	9.31569	9.08854
Tmem205	6.79351	6.5	7.09244	7.55621	6.5351	7.52917	7.27014	6.71476
Tmprss4	9.77456	10.9197	10.9089	10.2212	9.62044	10.5869	10.5601	10.3574
Tprn	9.28992	10.3822	10.3852	9.80606	9.39708	10.7783	10.102	10.0979
Ubald2	10.2174	9.67691	9.84645	9.27368	10.0122	11.314	10.8536	10.3163
Upp1	13.1079	13.8911	14.1519	13.5861	10.7229	13.8704	13.8096	13.4903
Usp18	8.41355	9.58806	9.22511	9.37197	7.45984	9.29363	8.97736	8.97315
Vmn1r198	5.54918	5.34863	5.51348	4.15875	4.05699	6.83573	7.57043	6.55416
Vmn1r53	3.685	4.33021	4.07366	3.70487	3.55991	5.09508	3.40879	4.60582
Wmp	3.91394	4.71238	4.23576	4.71405	3.5116	4.68336	4.63438	5.04464
Zdhhc7	10.9542	11.9439	11.9628	11.5338	10.6992	12.1381	11.9718	11.3784
Zfp94	5.78929	5.52801	5.27708	5.67441	5.55553	4.45475	5.35473	5.32643

## Sheet: midnightblue
	GSM2539097	GSM2539098	GSM2539099	GSM2539100	GSM2539105	GSM2539106	GSM2539107	GSM2539108
1600014C10Rik	6.29186	7.55871	7.02219	7.70346	7.30603	6.79582	7.05276	6.92028
A630095N17Rik	5.38248	4.26309	4.80168	3.96659	4.2258	4.77646	4.51231	4.45731
Acot12	7.69292	5.89903	7.19149	6.67366	6.65783	6.85118	6.57313	6.5441
Bach2	7.63265	9.10879	8.16606	9.08122	8.40359	8.26189	8.48324	8.48317
Ccdc34	13.2367	11.6759	12.0398	11.3426	12.2444	11.9745	12.0196	11.701
Cd2	5.64742	6.8109	5.83865	7.51782	6.23544	6.8225	6.34004	6.51603
Cd69	7.52142	9.23357	8.60815	9.68645	8.81698	9.08489	9.1249	9.14022
Celf2	10.0317	11.2087	10.614	12.3463	10.8932	10.8791	11.206	11.2054
Cnn2	7.43109	9.01581	8.24135	9.16462	8.69613	8.26804	8.11552	8.33144
Csta2	7.44223	6.52545	6.98034	6.1263	6.94033	6.42907	6.38679	6.33227
Cybb	10.6935	11.9101	11.177	12.1517	11.4951	11.52	11.4501	11.2785
Dixdc1	6.90633	5.56602	6.21914	4.86235	5.54137	5.98581	5.15313	5.63376
Dock10	8.1452	9.06444	8.36793	9.5068	9.02804	9.02641	8.83879	8.65384
Enpp2	7.96834	9.85203	8.91006	10.1164	9.63507	9.06694	9.57147	9.41998
Enpp3	11.8497	10.033	12.4031	10.256	10.3549	10.8841	10.3115	10.0379
Fmnl1	6.90422	7.52594	7.11304	8.69972	7.52224	7.69147	7.96396	7.63034
Fscn1	5.72231	7.34309	6.64927	7.91085	7.09921	7.51417	6.76317	6.65799
Gimap3	6.61066	8.15838	7.32624	8.68939	7.48742	7.70538	8.35363	7.86417
Gm4297	4.74463	5.31129	4.86462	5.91294	5.23535	4.74191	5.81989	5.63851
Gm614	5.65794	6.36373	5.3491	6.82835	6.63675	6.21625	6.34307	6.56634
Ifi27	7.36709	8.35856	7.66054	8.85588	8.09671	7.28673	8.49364	7.88147
Il21r	4.79286	5.90141	5.02278	6.473	5.59707	5.85054	5.27762	5.39493
Il5ra	3.76575	5.20504	3.72464	4.83287	4.45486	4.58964	5.00409	4.78479
Lcp1	11.5867	13.1187	12.2961	13.4786	12.6517	12.6558	12.4476	12.6549
Mfge8	10.0435	12.1071	10.5679	12.5698	11.9115	11.5321	11.8227	11.5486
Mmp9	7.57439	5.57547	6.25636	4.79728	6.10431	6.59659	6.13445	6.14317
Msn	6.2048	7.67757	6.67932	7.74514	7.4698	7.76433	7.81933	7.74279
Nckap1l	6.55283	8.12025	7.47311	8.80804	7.78068	7.7317	8.05457	8.09421
Rassf5	4.541	5.63319	5.25733	6.89229	5.28273	5.77534	5.8549	5.83776
Rubcnl	4.78332	6.33092	5.40341	7.15197	5.79219	6.79234	6.21259	6.44785
Sh3bp5	8.51257	9.62302	8.62063	9.57987	9.4029	8.51481	9.12765	9.20657
Spink11	5.40799	4.50096	5.08935	3.92041	4.4195	4.60417	4.49011	5.49637
Sprr1b	6.5472	5.30764	5.56749	4.93018	5.6063	5.59298	5.27882	5.20721
Sstr3	4.96239	3.91086	4.7343	3.86653	4.39228	4.58035	3.70605	4.05188
Unc93a2	12.3013	9.17311	11.5805	11.0265	10.1313	11.5394	10.1932	11.2209
Vav3	6.45671	7.78127	6.44583	7.45393	7.66697	7.48713	7.63474	6.84026
Vmn1r191	5.03669	4.07838	4.53629	3.51	4.34775	4.37185	4.1472	4.51472

## Sheet: pink
	GSM2539097	GSM2539098	GSM2539099	GSM2539100	GSM2539105	GSM2539106	GSM2539107	GSM2539108
Aadac	4.49599	4.81596	5.15416	6.59494	8.5178	5.64314	5.12327	5.9448
AB124611	6.29091	6.6825	5.68414	6.96188	6.7612	5.87313	6.40654	6.17452
Abca13	5.0812	4.6699	5.35874	3.94597	4.0519	4.82929	4.57941	4.66423
Adrb2	8.27861	8.29961	8.10535	8.94354	10.3146	9.00985	9.45067	9.46683
Aldh1l1	11.5781	11.6861	11.9702	11.3601	10.2885	11.625	11.3784	11.24
AU040320	13.0061	12.6626	12.8471	12.5873	11.6916	12.8975	12.6903	12.4073
B4galnt4	6.1581	6.09258	6.83099	7.02542	8.0865	6.84751	6.59433	7.05712
Bak1	12.357	11.6628	12.0765	11.3969	10.9412	11.7972	11.7345	11.08
Barx2	8.35465	8.32557	8.77148	7.46796	7.76939	8.43517	7.95022	8.1409
Bche	9.69969	9.59706	9.54438	10.3964	10.7707	10.1876	9.78158	10.26
Bend7	13.4359	13.1733	13.1643	12.8654	11.0662	12.3968	12.1195	12.2012
Bhlhe40	13.6287	13.4266	13.8065	14.0088	15.264	14.6054	14.456	14.681
Bhmt	6.7969	7.34556	6.82571	5.65655	5.46551	7.06416	6.16197	6.25962
Brca1	7.70944	7.85359	8.10557	7.54481	6.80299	7.16886	7.82081	7.28748
Btg2	11.1935	11.3327	11.1568	11.462	12.8313	11.6177	11.4375	11.7905
Btnl2	13.0122	12.5121	12.7747	12.234	11.3165	12.7635	11.9446	12.0826
Calb2	6.63337	6.72108	6.75932	6.86159	8.48253	6.54197	6.80471	7.07246
Calcb	6.43817	6.62443	6.62237	6.98795	8.06321	7.04705	7.05753	6.98515
Catsperd	4.09632	3.92236	3.60034	5.23195	4.38392	4.2248	4.61073	4.60557
Ccdc93	8.18527	8.55397	8.30415	7.90461	7.03892	7.81889	8.07763	7.73717
Cd200	6.58192	6.39906	6.85275	6.87165	7.62389	6.53652	7.43331	6.90903
Cd209a	5.02405	5.00307	5.01971	5.33779	6.37743	4.99502	5.00042	5.30561
Cd38	15.8597	15.7522	15.4559	14.7776	13.9319	15.0699	15.2787	15.0576
Cd83	6.63886	7.42516	6.17906	8.13179	7.97792	6.56116	7.01434	6.89786
Cdc25a	11.9245	11.9577	12.242	11.6829	10.877	12.13	11.8484	11.5097
Cdkn2b	10.6753	10.2347	10.1325	9.88435	8.97593	10.0383	9.70705	9.47855
Ceacam20	15.1992	15.2323	15.1828	14.5199	13.0027	14.5778	14.0749	14.111
Chga	7.98196	7.83783	8.29446	8.64522	9.53876	8.43889	8.54207	8.76236
Chst4	9.66061	9.90447	10.3412	9.22888	8.62307	9.83808	9.96347	9.5127
Crnkl1	8.35902	7.96999	7.83874	7.57596	7.05892	7.76108	7.86637	7.23703
Cyp17a1	3.56519	4.32117	4.06423	4.92838	5.62174	4.66845	3.91189	4.51645
Cyp2b10	5.74027	5.33295	5.44733	7.1534	6.69211	6.19172	5.90243	5.97253
Cyp2c68	9.60212	9.1752	9.65612	10.4	10.8966	10.191	9.6801	10.1242
Ddah1	13.8586	14.0717	13.7328	13.2771	12.5884	13.674	14.1604	13.7226
Dnajc30	8.41387	8.27052	7.62838	7.67052	7.05	8.18292	7.70811	7.35043
Dtx3l	12.2357	12.3328	12.0677	11.6232	10.1005	11.036	11.1457	11.0994
Duox1	7.03122	6.46903	6.95343	5.52549	5.69942	6.55248	6.80714	6.27091
Duox2	15.2348	14.9665	15.2692	13.4687	12.2913	14.8122	14.8696	14.4686
Duoxa2	15.4038	15.259	15.4548	12.9571	12.6634	15.2028	15.2047	14.8536
E2f8	12.7631	12.3598	12.4557	11.7336	10.7069	11.7739	12.1687	11.4511
Efcab14	13.392	12.3832	12.9147	12.1286	11.1662	12.2287	11.9247	12.2102
Efcab8	3.63072	3.3782	3.68876	3.90657	4.5548	3.6391	4.51539	3.96547
Esco2	8.27858	8.58733	8.67162	7.94451	7.41633	8.39501	7.79805	7.91666
Espn	11.989	11.9603	12.255	12.2222	9.55911	11.8561	11.7088	11.0349
Fadd	9.77818	9.89982	9.56632	9.4683	8.49517	9.42868	9.54755	8.87973
Fat1	14.0175	13.8142	13.7152	13.28	12.5257	13.4941	13.6146	13.4607
Fbp1	6.51124	6.63844	6.31527	7.96877	9.16881	7.60144	7.33913	8.06229
Fbxw10	5.24796	5.91348	5.87855	6.22401	6.77011	5.77863	6.45542	6.05072
Fdx1	9.93899	10.5554	10.5105	10.893	11.7083	11.1496	11.0609	10.9542
Fut2	11.6625	9.6995	10.6968	7.55087	5.5315	8.83705	9.50854	8.7511
Gabra3	5.49309	5.82168	5.86255	6.19423	6.91855	6.1056	5.86172	5.93016
Gale	11.0554	11.0528	11.1127	10.5054	9.87549	10.8404	11.2491	10.8426
Gamt	7.59856	6.79784	6.22637	7.6956	7.49027	7.24901	7.12431	7.28881
Gda	16.4014	16.1866	16.6851	16.3787	14.6874	16.1488	15.9259	15.7259
Gjc1	7.04242	7.2436	7.72576	7.96485	9.04775	7.53349	7.79611	7.82089
Glipr1	11.335	11.65	11.8222	12.0962	12.7233	11.8065	12.1184	12.239
Gpc4	11.0213	11.3306	11.5479	10.5869	9.92296	10.9523	10.8281	10.606
Gsdmd	13.4886	13.7275	13.8564	13.4021	11.8504	13.6696	13.252	13.078
Gsta13	10.4569	10.2511	10.7501	11.2316	12.6758	11.1954	11.8705	11.7708
Gsta4	9.80908	9.75631	9.56701	10.8065	11.2201	10.0077	10.1229	10.2289
Heatr5a	10.6802	11.2031	11.4695	10.4566	9.81135	10.8094	10.6736	10.6641
Hsd17b13	10.9282	10.7362	10.7598	11.7006	13.0175	11.1496	11.0308	11.6401
Hsph1	11.8584	11.9192	12.5926	11.0638	11.2009	11.7721	12.1278	11.91
Ifit1bl1	14.4824	14.8873	14.5324	13.0071	10.0707	12.5542	12.6487	12.3226
Isx	11.3262	11.5811	11.7273	11.0467	9.04637	10.3765	10.8444	10.2847
Kif14	8.56879	7.93878	8.20429	7.44997	6.40834	7.46403	7.7528	7.18373
Klf4	11.9198	11.9421	12.0247	11.955	9.90797	11.9231	11.5358	11.3338
Klhl21	5.28749	5.74836	6.09266	6.27453	6.93846	5.53552	6.17496	5.94307
Klhl7	8.4231	8.12474	8.13866	8.69497	9.41855	8.37085	8.63077	8.72502
Klrb1a	5.0407	5.60227	5.7545	4.73416	4.31191	5.58648	4.75165	4.36157
Lrrc1	13.7173	13.7165	13.5788	12.9382	11.4729	12.7121	12.5466	12.3255
Mb21d2	9.46063	9.45986	9.53963	9.10285	7.82756	8.39632	8.52867	8.2801
Mfap3	11.1617	11.3224	11.4186	10.9622	9.82436	10.6561	10.8309	10.5209
Mkrn2os	14.0616	14.0512	13.9935	13.5924	12.615	13.7983	13.7444	13.5489
Mon1a	9.84172	9.88342	10.2653	9.45813	8.85584	9.86515	9.92135	9.45211
Mrgpra2a	4.45329	4.34105	4.60309	4.87935	6.63729	4.8137	5.02289	5.14543
Mrgpra2b	4.53944	4.56592	4.78214	5.15852	7.66539	5.09011	5.15205	5.53118
Nat8l	4.53655	3.93463	3.44336	4.73331	4.55994	4.03416	4.14886	4.43387
Nlrx1	9.35947	9.37964	9.11097	8.63989	7.83902	8.7919	8.8444	8.58076
Notch4	4.60139	4.64205	4.59233	5.28511	5.84807	5.20454	5.28205	5.53781
Ociad2	12.276	11.9958	12.1739	11.3873	10.9129	12.2583	12.1566	11.9506
Ocm	11.0519	11.4431	11.5284	10.9795	9.95701	11.0608	10.6768	10.421
Or8k41	4.84403	5.08391	5.74227	4.53459	4.34363	4.65695	5.67164	5.0716
Parp9	11.5392	11.4577	11.4162	10.8504	9.8733	11.0349	11.003	10.6927
Pcnx3	10.7852	10.4471	10.5299	10.2772	9.29495	10.2175	10.0664	9.81769
Pfkfb4	11.7832	12.4237	12.4579	11.0959	11.6581	11.8522	11.4909	11.6069
Pkhd1	7.2413	7.22682	7.09684	5.83393	4.78747	6.82081	6.15262	6.0568
Pla2g5	9.63118	8.8369	9.2192	8.5507	7.76536	8.61522	8.53542	8.53787
Plbd1	13.0802	13.4405	13.4705	13.9937	14.3172	13.6601	13.1033	13.7674
Plpp6	11.8862	11.7498	11.8172	11.5445	10.5545	11.6661	11.6379	11.0806
Pnliprp2	12.4564	11.7444	12.012	12.6785	13.7892	12.4503	12.3148	12.6682
Ppargc1b	10.2557	9.46996	9.43624	8.96554	8.14371	8.9105	9.11365	8.31275
Pros1	10.285	10.3192	10.5766	10.7476	11.612	10.6332	10.7194	10.7903
Prph	6.62759	6.99468	6.83285	7.30704	8.35681	7.37761	7.33196	7.46564
Prss27	8.27359	8.74469	8.54374	7.59029	6.56827	8.01097	8.5793	7.87451
Ptk6	9.75927	10.4719	10.6809	9.4103	7.90963	10.5711	10.5872	9.67492
Ptprn2	8.55283	8.98553	8.8928	9.30319	9.92448	8.90418	9.36938	9.23089
Rab30	6.21594	7.49097	7.6703	8.67747	10.0034	8.61795	7.93634	8.69078
Rap2c	13.1773	13.3698	13.54	12.7483	11.9478	12.4847	12.5559	12.5692
Reg1	4.96999	4.29513	4.39864	5.32809	5.27039	4.94039	4.36653	5.13507
Rflnb	8.51368	8.6762	8.56365	8.18062	7.41073	8.50366	8.4508	8.04294
Rspo3	7.6462	7.67758	8.37786	8.55329	9.39741	7.97986	8.71923	8.43716
Saa1	12.1503	12.778	12.2507	10.2356	6.6607	11.7277	11.9237	11.3963
Sgpp2	14.1913	14.5327	14.3729	13.6735	13.2966	13.9031	13.9292	13.6106
Slc22a18	10.8452	10.5581	10.6468	10.3494	9.46608	10.6712	10.5597	10.0001
Slc28a3	10.8734	11.1213	11.0688	9.66369	9.56023	10.8974	10.5772	10.3821
Slc39a4	13.2952	13.273	12.9666	12.4448	11.5038	12.852	12.4756	12.0167
Slc40a1	12.7475	13.9412	12.5196	11.8995	9.00415	10.6092	11.0921	10.6723
Slc46a1	6.47853	6.25448	6.04838	5.71282	4.96954	6.09039	5.56234	5.89325
Slc4a4	13.0319	13.0087	13.0975	12.5525	11.1877	12.0277	11.8846	11.958
Slc5a8	15.9507	16.2911	16.2165	15.6755	14.0226	15.6672	15.6465	15.4145
Slc7a7	15.1303	14.833	14.8969	14.8929	13.7561	15.101	15.0595	14.6189
Slc9a3	12.3303	11.5521	12.5802	10.5994	10.4619	12.2526	11.3495	11.0679
Spink1	15.6364	15.5294	15.7448	15.1454	13.7084	15.7775	15.3969	15.2445
Stk10	11.6757	11.6217	11.7574	11.8736	8.26948	11.1442	10.8407	10.2872
Stmn2	8.73516	8.95196	8.50044	8.95847	10.1454	8.65503	9.02333	9.09127
Sycp2	4.32819	4.01107	5.35435	3.73183	3.36429	4.30237	4.27026	4.25353
Syp	9.18615	8.98113	9.21936	9.13867	10.337	8.94441	9.23067	9.87029
Tat	12.1849	11.5846	11.127	9.15347	7.31919	10.6987	12.0133	10.9141
Ticrr	10.2897	10.0192	9.81426	9.53657	7.94191	9.80731	9.81672	9.6444
Tmem50b	13.2154	13.2632	13.0087	12.114	11.9013	12.6198	13.0517	12.495
Tnfaip8l3	7.53856	7.1302	7.43893	6.51942	6.27598	6.9813	7.08504	6.6307
Tpcn1	11.2434	11.4559	11.3618	11.3954	9.94548	11.3538	11.1445	10.8887
Trim72	7.96145	7.90987	8.23064	7.23102	6.79155	8.31189	7.78918	7.81949
Trpc6	4.45772	4.16182	4.64437	4.67371	6.09988	4.70034	5.42768	5.42911
Tslp	5.57174	5.37842	5.66985	6.00642	7.73913	6.71177	5.85628	6.19235
Ttc22	9.00779	9.29601	9.34701	8.76494	8.09492	9.29781	9.31088	8.80078
Ttc39a	8.47087	8.39266	8.43137	8.18926	7.26257	8.39791	8.78455	8.53435
Unc5cl	8.54146	8.5323	8.62054	7.41804	7.57026	8.53191	8.12266	8.10496
Vmn1r81	3.72058	3.14844	3.03496	3.67332	3.96695	3.55133	2.65498	4.0025
Vmp1	13.3967	14.2309	14.2029	13.0475	13.4976	13.6137	13.2621	13.5767
Xk	10.2749	10.2488	10.035	9.80556	8.44618	10.1058	9.79077	9.57961
Zbp1	10.4962	10.6458	10.8303	9.65745	7.91238	9.99173	9.77221	9.52462
Zfp747	8.44405	8.35517	8.22352	7.7857	7.11152	8.0072	7.89001	7.74173

[truncated: 8 more sheets: purple, red, salmon, tan, turquoise, yellow, module_IRI_correlation, module_trait_correlation_separa]
