# Supplementary material for: Comprehensive analysis of genes associated with necroptosis and pyroptosis in intestinal ischemia-reperfusion injury
Source: PLoS One. 2025 Dec 16;20(12):e0338420. doi: 10.1371/journal.pone.0338420 (PMC12707633; doi:10.1371/journal.pone.0338420)
Supplement: S7 Table — (XLS) [file pone.0338420.s007.xls]

## Sheet: GO_enrichment_results
ONTOLOGY	ID	Description	BgRatio	RichFactor	FoldEnrichment	zScore	pvalue	p.adjust	qvalue	geneID	Count
BP	GO:0051090	regulation of DNA-binding transcription factor activity	365/28832	0.010958904109589	78.9917808219178	17.663510078685	2.52697385011736e-08	1.65011392412663e-05	1.09058871426117e-06	Il1b/Ripk3/Sting1/Tnfaip3	4
BP	GO:0051091	positive regulation of DNA-binding transcription factor activity	217/28832	0.0138248847926267	99.6497695852535	17.1823143049223	1.67266207699107e-06	0.000470233373355043	3.10785335819405e-05	Il1b/Ripk3/Sting1	3
BP	GO:0002822	regulation of adaptive immune response based on somatic recombination of immune receptors built from immunoglobulin superfamily domains	244/28832	0.0122950819672131	88.6229508196721	16.190993297843	2.37991178298846e-06	0.000470233373355043	3.10785335819405e-05	Il1b/Ripk3/Tnfaip3	3
BP	GO:0002819	regulation of adaptive immune response	260/28832	0.0115384615384615	83.1692307692308	15.6775489919206	2.88044945393594e-06	0.000470233373355043	3.10785335819405e-05	Il1b/Ripk3/Tnfaip3	3
BP	GO:0034114	regulation of heterotypic cell-cell adhesion	24/28832	0.0833333333333333	600.666666666667	34.6187647334465	3.98028226854277e-06	0.000519824864271686	3.43561206337376e-05	Il1b/Tnfaip3	2
BP	GO:0051607	defense response to virus	330/28832	0.00909090909090909	65.5272727272727	13.8872164293197	5.89324072954381e-06	0.000641381032732018	4.23899771774204e-05	Il1b/Ripk3/Sting1	3
BP	GO:0051353	positive regulation of oxidoreductase activity	38/28832	0.0526315789473684	379.368421052632	27.4921226551933	1.01316167162243e-05	0.000823581593201639	5.44319260437933e-05	Il1b/Ripk3	2
BP	GO:0050727	regulation of inflammatory response	407/28832	0.00737100737100737	53.1302211302211	12.4763953199951	1.10526810911461e-05	0.000823581593201639	5.44319260437933e-05	Il1b/Sting1/Tnfaip3	3
BP	GO:0009615	response to virus	414/28832	0.0072463768115942	52.231884057971	12.3679105339302	1.16321460388652e-05	0.000823581593201639	5.44319260437933e-05	Il1b/Ripk3/Sting1	3
BP	GO:2001233	regulation of apoptotic signaling pathway	428/28832	0.00700934579439252	50.5233644859813	12.1589162303127	1.28509005909339e-05	0.000823581593201639	5.44319260437933e-05	Il1b/Ripk3/Tnfaip3	3
BP	GO:0050691	regulation of defense response to virus by host	46/28832	0.0434782608695652	313.391304347826	24.9769718161545	1.49108692495949e-05	0.000823581593201639	5.44319260437933e-05	Il1b/Sting1	2
BP	GO:0030098	lymphocyte differentiation	473/28832	0.00634249471458774	45.7167019027484	11.5507	1.73365210683066e-05	0.000823581593201639	5.44319260437933e-05	Il1b/Ripk3/Tnfaip3	3
BP	GO:0045859	regulation of protein kinase activity	477/28832	0.00628930817610063	45.3333333333333	11.5007812215709	1.77791539800019e-05	0.000823581593201639	5.44319260437933e-05	Il1b/Ripk3/Tnfaip3	3
BP	GO:0002697	regulation of immune effector process	485/28832	0.00618556701030928	44.5855670103093	11.4028289488142	1.86867964816119e-05	0.000823581593201639	5.44319260437933e-05	Il1b/Ripk3/Tnfaip3	3
BP	GO:0002460	adaptive immune response based on somatic recombination of immune receptors built from immunoglobulin superfamily domains	487/28832	0.00616016427104723	44.4024640657084	11.3787152166441	1.89184133200989e-05	0.000823581593201639	5.44319260437933e-05	Il1b/Ripk3/Tnfaip3	3
BP	GO:0034113	heterotypic cell-cell adhesion	61/28832	0.0327868852459016	236.327868852459	21.6727186359115	2.63458432899295e-05	0.00107523972927025	7.10644457162571e-05	Il1b/Tnfaip3	2
BP	GO:0051341	regulation of oxidoreductase activity	66/28832	0.0303030303030303	218.424242424242	20.8301687011539	3.08736344769956e-05	0.00118591078314577	7.83788862883479e-05	Il1b/Ripk3	2
BP	GO:0032663	regulation of interleukin-2 production	70/28832	0.0285714285714286	205.942857142857	20.2220349915319	3.47533878388067e-05	0.00126077568104115	8.33268363386593e-05	Il1b/Tnfaip3	2
BP	GO:0050688	regulation of defense response to virus	72/28832	0.0277777777777778	200.222222222222	19.9371088283539	3.67790607437536e-05	0.00126403824556164	8.35424648473073e-05	Il1b/Sting1	2
BP	GO:0032623	interleukin-2 production	78/28832	0.0256410256410256	184.820512820513	19.148939742661	4.31990727754108e-05	0.00137811214851844	9.10818055762975e-05	Il1b/Tnfaip3	2
BP	GO:0070301	cellular response to hydrogen peroxide	79/28832	0.0253164556962025	182.481012658228	19.026361735707	4.43190736889545e-05	0.00137811214851844	9.10818055762975e-05	Ripk3/Tnfaip3	2
BP	GO:0071901	negative regulation of protein serine/threonine kinase activity	92/28832	0.0217391304347826	156.695652173913	17.6189331918293	6.01778470581244e-05	0.00178618791495251	0.000118052235855651	Il1b/Tnfaip3	2
BP	GO:0002260	lymphocyte homeostasis	97/28832	0.0206185567010309	148.618556701031	17.1543320871888	6.69190516657485e-05	0.00189991916251016	0.000125568929899116	Ripk3/Tnfaip3	2
BP	GO:2001237	negative regulation of extrinsic apoptotic signaling pathway	104/28832	0.0192307692307692	138.615384615385	16.5608854753877	7.69549383970506e-05	0.00208830540629314	0.000138019701229981	Il1b/Tnfaip3	2
BP	GO:0033077	T cell differentiation in thymus	106/28832	0.0188679245283019	136	16.4021853433688	7.99504366880987e-05	0.00208830540629314	0.000138019701229981	Il1b/Ripk3	2
BP	GO:0032611	interleukin-1 beta production	110/28832	0.0181818181818182	131.054545454545	16.0978223819094	8.61121324516631e-05	0.00216273932657446	0.000142939167227457	Il1b/Tnfaip3	2
BP	GO:0042542	response to hydrogen peroxide	119/28832	0.0168067226890756	121.142857142857	15.4698015684348	0.000100807523876963	0.00243804863302434	0.000161134833487544	Ripk3/Tnfaip3	2
BP	GO:0038061	non-canonical NF-kappaB signal transduction	124/28832	0.0161290322580645	116.258064516129	15.1507205618778	0.000109468736168051	0.00246493395578405	0.00016291173077641	Il1b/Ripk3	2
BP	GO:0051092	positive regulation of NF-kappaB transcription factor activity	124/28832	0.0161290322580645	116.258064516129	15.1507205618778	0.000109468736168051	0.00246493395578405	0.00016291173077641	Il1b/Ripk3	2
BP	GO:0002709	regulation of T cell mediated immunity	127/28832	0.015748031496063	113.511811023622	14.9683452643372	0.000114835764507916	0.00249959180745563	0.00016520232788858	Il1b/Ripk3	2
BP	GO:0032612	interleukin-1 production	131/28832	0.0152671755725191	110.045801526718	14.7349502738819	0.000122190375312877	0.00253169067699436	0.000167323797463962	Il1b/Tnfaip3	2
BP	GO:0032649	regulation of type II interferon production	132/28832	0.0151515151515152	109.212121212121	14.6782580858819	0.000124064474217182	0.00253169067699436	0.000167323797463962	Il1b/Ripk3	2
BP	GO:0001776	leukocyte homeostasis	145/28832	0.0137931034482759	99.4206896551724	13.9952425745375	0.000149716915699209	0.00287544546916423	0.000190043143766798	Ripk3/Tnfaip3	2
BP	GO:0032609	type II interferon production	145/28832	0.0137931034482759	99.4206896551724	13.9952425745375	0.000149716915699209	0.00287544546916423	0.000190043143766798	Il1b/Ripk3	2
BP	GO:0034614	cellular response to reactive oxygen species	163/28832	0.0122699386503067	88.4417177914111	13.1873885596611	0.000189182230422616	0.00352959989902767	0.000233277336761722	Ripk3/Tnfaip3	2
BP	GO:0002456	T cell mediated immunity	171/28832	0.0116959064327485	84.3040935672515	12.8697858625738	0.000208190798932719	0.00371734064191119	0.000245685445826322	Il1b/Ripk3	2
BP	GO:0032675	regulation of interleukin-6 production	172/28832	0.0116279069767442	83.8139534883721	12.8316421817737	0.000210630327336469	0.00371734064191119	0.000245685445826322	Il1b/Tnfaip3	2
BP	GO:0006469	negative regulation of protein kinase activity	176/28832	0.0113636363636364	81.9090909090909	12.6823128766302	0.000220529371232836	0.00373447945432668	0.000246818179459005	Il1b/Tnfaip3	2
BP	GO:2001236	regulation of extrinsic apoptotic signaling pathway	177/28832	0.0112994350282486	81.4463276836158	12.6457689465821	0.000223039354852589	0.00373447945432668	0.000246818179459005	Il1b/Tnfaip3	2
BP	GO:0032635	interleukin-6 production	181/28832	0.0110497237569061	79.646408839779	12.5026157435937	0.000233220120373966	0.00380731846510499	0.000251632235140331	Il1b/Tnfaip3	2
BP	GO:0033673	negative regulation of kinase activity	188/28832	0.0106382978723404	76.6808510638298	12.2631119053979	0.000251578353973612	0.00400684549133582	0.000264819319972223	Il1b/Tnfaip3	2
BP	GO:0042129	regulation of T cell proliferation	200/28832	0.01	72.08	11.8819895557582	0.000284652446938092	0.00436598723552621	0.000288555616436809	Il1b/Ripk3	2
BP	GO:0002753	cytoplasmic pattern recognition receptor signaling pathway	201/28832	0.00995024875621891	71.7213930348259	11.8517687460728	0.000287499925157163	0.00436598723552621	0.000288555616436809	Sting1/Tnfaip3	2
BP	GO:0045732	positive regulation of protein catabolic process	206/28832	0.00970873786407767	69.9805825242718	11.7039572360628	0.00030194783892969	0.00448118042775198	0.000296168932921466	Il1b/Tnfaip3	2
BP	GO:0051348	negative regulation of transferase activity	212/28832	0.00943396226415094	68	11.5334838140383	0.0003197482237579	0.00462485591984243	0.000305664693662513	Il1b/Tnfaip3	2
BP	GO:0002700	regulation of production of molecular mediator of immune response	214/28832	0.00934579439252336	67.3644859813084	11.4782472090572	0.000325793832025654	0.00462485591984243	0.000305664693662513	Il1b/Tnfaip3	2
BP	GO:0000302	response to reactive oxygen species	226/28832	0.00884955752212389	63.787610619469	11.1622617100318	0.000363243912344061	0.00504677180341855	0.000333549841122206	Ripk3/Tnfaip3	2
BP	GO:0002520	immune system development	242/28832	0.00826446280991736	59.5702479338843	10.7778034619554	0.000416310066631429	0.00561636292565915	0.000371195099463247	Ripk3/Tnfaip3	2
BP	GO:0002706	regulation of lymphocyte mediated immunity	246/28832	0.00813008130081301	58.6016260162602	10.6875508493201	0.000430135174065827	0.00561636292565915	0.000371195099463247	Il1b/Ripk3	2
BP	GO:0042098	T cell proliferation	246/28832	0.00813008130081301	58.6016260162602	10.6875508493201	0.000430135174065827	0.00561636292565915	0.000371195099463247	Il1b/Ripk3	2
BP	GO:0097191	extrinsic apoptotic signaling pathway	250/28832	0.008	57.664	10.5994545681608	0.00044418345586713	0.00561636292565915	0.000371195099463247	Il1b/Tnfaip3	2
BP	GO:2001234	negative regulation of apoptotic signaling pathway	252/28832	0.00793650793650794	57.2063492063492	10.5561882752411	0.000451291247609838	0.00561636292565915	0.000371195099463247	Il1b/Tnfaip3	2
BP	GO:0002685	regulation of leukocyte migration	257/28832	0.00778210116731518	56.0933852140078	10.450221424195	0.0004693045817391	0.00561636292565915	0.000371195099463247	Il1b/Ripk3	2
BP	GO:0071900	regulation of protein serine/threonine kinase activity	257/28832	0.00778210116731518	56.0933852140078	10.450221424195	0.0004693045817391	0.00561636292565915	0.000371195099463247	Il1b/Tnfaip3	2
BP	GO:0050670	regulation of lymphocyte proliferation	260/28832	0.00769230769230769	55.4461538461538	10.3881007081833	0.000480279717856948	0.00561636292565915	0.000371195099463247	Il1b/Ripk3	2
BP	GO:0034599	cellular response to oxidative stress	263/28832	0.00760456273764259	54.8136882129278	10.327036331723	0.000491380140490998	0.00561636292565915	0.000371195099463247	Ripk3/Tnfaip3	2
BP	GO:0043122	regulation of canonical NF-kappaB signal transduction	263/28832	0.00760456273764259	54.8136882129278	10.327036331723	0.000491380140490998	0.00561636292565915	0.000371195099463247	Il1b/Tnfaip3	2
BP	GO:0032944	regulation of mononuclear cell proliferation	265/28832	0.00754716981132075	54.4	10.2868988296885	0.000498849999522558	0.00561636292565915	0.000371195099463247	Il1b/Ripk3	2
BP	GO:0070663	regulation of leukocyte proliferation	287/28832	0.00696864111498258	50.2299651567944	9.87320251365833	0.000584687436270033	0.0063025073466808	0.00041654356607385	Il1b/Ripk3	2
BP	GO:0007249	canonical NF-kappaB signal transduction	288/28832	0.00694444444444444	50.0555555555556	9.85552168901997	0.000588748772048283	0.0063025073466808	0.00041654356607385	Il1b/Tnfaip3	2
BP	GO:0045860	positive regulation of protein kinase activity	288/28832	0.00694444444444444	50.0555555555556	9.85552168901997	0.000588748772048283	0.0063025073466808	0.00041654356607385	Il1b/Ripk3	2
BP	GO:0002221	pattern recognition receptor signaling pathway	291/28832	0.00687285223367698	49.5395189003436	9.80302163787483	0.000601015964116319	0.00633005523496704	0.000418364253459577	Sting1/Tnfaip3	2
BP	GO:0002440	production of molecular mediator of immune response	297/28832	0.00673400673400673	48.5387205387205	9.70039383975252	0.000625924502002933	0.00644423494570243	0.000425910587206899	Il1b/Tnfaip3	2
BP	GO:0033674	positive regulation of kinase activity	300/28832	0.00666666666666667	48.0533333333333	9.65022649796119	0.000638565741310253	0.00644423494570243	0.000425910587206899	Il1b/Ripk3	2
BP	GO:0002758	innate immune response-activating signaling pathway	301/28832	0.00664451827242525	47.8936877076412	9.63366920779291	0.000642807173911933	0.00644423494570243	0.000425910587206899	Sting1/Tnfaip3	2
BP	GO:0010506	regulation of autophagy	303/28832	0.0066006600660066	47.5775577557756	9.60079827702251	0.000651331556533477	0.00644423494570243	0.000425910587206899	Sting1/Tnfaip3	2
BP	GO:0001933	negative regulation of protein phosphorylation	313/28832	0.00638977635782748	46.0575079872204	9.44114749667256	0.000694783305450611	0.00677154475312312	0.000447543056142578	Il1b/Tnfaip3	2
BP	GO:0002703	regulation of leukocyte mediated immunity	317/28832	0.00630914826498423	45.4763406940063	9.37938976372894	0.000712550967404529	0.0068425850252229	0.000452238230086466	Il1b/Ripk3	2
BP	GO:0002218	activation of innate immune response	331/28832	0.00604229607250755	43.5528700906344	9.17202853913249	0.00077647679810271	0.00733066827000258	0.000484496492415742	Sting1/Tnfaip3	2
BP	GO:0042326	negative regulation of phosphorylation	333/28832	0.00600600600600601	43.2912912912913	9.14346578063432	0.000785829676723094	0.00733066827000258	0.000484496492415742	Il1b/Tnfaip3	2
BP	GO:0046651	lymphocyte proliferation	337/28832	0.00593471810089021	42.7774480712166	9.08709607769745	0.000804700739284426	0.00739911341252692	0.0004890201497761	Il1b/Ripk3	2
BP	GO:0071222	cellular response to lipopolysaccharide	342/28832	0.00584795321637427	42.1520467836257	9.01801308376568	0.000828599352595561	0.00739911341252692	0.0004890201497761	Il1b/Tnfaip3	2
BP	GO:0032943	mononuclear cell proliferation	344/28832	0.00581395348837209	41.906976744186	8.99079751460176	0.000838255125004273	0.00739911341252692	0.0004890201497761	Il1b/Ripk3	2
BP	GO:0030217	T cell differentiation	348/28832	0.00574712643678161	41.4252873563218	8.93706344716122	0.000857731715402725	0.00739911341252692	0.0004890201497761	Il1b/Ripk3	2
BP	GO:0051347	positive regulation of transferase activity	348/28832	0.00574712643678161	41.4252873563218	8.93706344716122	0.000857731715402725	0.00739911341252692	0.0004890201497761	Il1b/Ripk3	2
BP	GO:0062197	cellular response to chemical stress	350/28832	0.00571428571428571	41.1885714285714	8.91053831259663	0.00086755250192028	0.00739911341252692	0.0004890201497761	Ripk3/Tnfaip3	2
BP	GO:0071219	cellular response to molecule of bacterial origin	351/28832	0.0056980056980057	41.0712250712251	8.89735980099906	0.00087248351112492	0.00739911341252692	0.0004890201497761	Il1b/Tnfaip3	2
BP	GO:0009895	negative regulation of catabolic process	369/28832	0.00542005420054201	39.0677506775068	8.66927251366465	0.00096358954118411	0.00798210622620929	0.000527551148987799	Il1b/Tnfaip3	2
BP	GO:0042176	regulation of protein catabolic process	374/28832	0.0053475935828877	38.5454545454545	8.60881890504656	0.000989685354208907	0.00798210622620929	0.000527551148987799	Il1b/Tnfaip3	2
BP	GO:0043086	negative regulation of catalytic activity	377/28832	0.00530503978779841	38.2387267904509	8.57311789354646	0.00100550721141959	0.00798210622620929	0.000527551148987799	Il1b/Tnfaip3	2
BP	GO:0070661	leukocyte proliferation	379/28832	0.00527704485488127	38.0369393139842	8.54955	0.00101612357074137	0.00798210622620929	0.000527551148987799	Il1b/Ripk3	2
BP	GO:0071216	cellular response to biotic stimulus	380/28832	0.00526315789473684	37.9368421052632	8.53783	0.00102145228086547	0.00798210622620929	0.000527551148987799	Il1b/Tnfaip3	2
BP	GO:0010563	negative regulation of phosphorus metabolic process	381/28832	0.005249343832021	37.8372703412074	8.52616540027027	0.00102679467534698	0.00798210622620929	0.000527551148987799	Il1b/Tnfaip3	2
BP	GO:0045936	negative regulation of phosphate metabolic process	381/28832	0.005249343832021	37.8372703412074	8.52616540027027	0.00102679467534698	0.00798210622620929	0.000527551148987799	Il1b/Tnfaip3	2
BP	GO:0050863	regulation of T cell activation	391/28832	0.0051150895140665	36.8695652173913	8.41191067037516	0.00108097082791979	0.00830439941919559	0.000548852061234818	Il1b/Ripk3	2
BP	GO:0030522	intracellular receptor signaling pathway	396/28832	0.00505050505050505	36.4040404040404	8.35639113965165	0.00110857138058411	0.00841740827350492	0.00055632101106424	Sting1/Tnfaip3	2
BP	GO:0050900	leukocyte migration	408/28832	0.00490196078431373	35.3333333333333	8.2272756117907	0.00117620484160179	0.00881303632381603	0.000582468750344897	Il1b/Ripk3	2
BP	GO:0045089	positive regulation of innate immune response	410/28832	0.0048780487804878	35.1609756097561	8.20630148469755	0.00118766798850813	0.00881303632381603	0.000582468750344897	Sting1/Tnfaip3	2
BP	GO:0031400	negative regulation of protein modification process	418/28832	0.00478468899521531	34.488038277512	8.12389407714833	0.00123406543933416	0.00905443518972144	0.000598423217181558	Il1b/Tnfaip3	2
BP	GO:0048872	homeostasis of number of cells	436/28832	0.00458715596330275	33.0642201834862	7.94672043878928	0.0013416428738505	0.00933519302625276	0.000616978986179356	Ripk3/Tnfaip3	2
BP	GO:0006979	response to oxidative stress	437/28832	0.0045766590389016	32.9885583524027	7.93719484984845	0.00134774846178402	0.00933519302625276	0.000616978986179356	Ripk3/Tnfaip3	2
BP	GO:0002833	positive regulation of response to biotic stimulus	441/28832	0.00453514739229025	32.6893424036281	7.89941206569863	0.001372306520034	0.00933519302625276	0.000616978986179356	Sting1/Tnfaip3	2
BP	GO:0002315	marginal zone B cell differentiation	10/28832	0.1	720.8	26.8165174664207	0.00138669789210799	0.00933519302625276	0.000616978986179356	Tnfaip3	1
BP	GO:0002634	regulation of germinal center formation	10/28832	0.1	720.8	26.8165174664207	0.00138669789210799	0.00933519302625276	0.000616978986179356	Tnfaip3	1
BP	GO:0031665	negative regulation of lipopolysaccharide-mediated signaling pathway	10/28832	0.1	720.8	26.8165174664207	0.00138669789210799	0.00933519302625276	0.000616978986179356	Tnfaip3	1
BP	GO:0070432	regulation of nucleotide-binding oligomerization domain containing 2 signaling pathway	10/28832	0.1	720.8	26.8165174664207	0.00138669789210799	0.00933519302625276	0.000616978986179356	Tnfaip3	1
BP	GO:1903596	regulation of gap junction assembly	10/28832	0.1	720.8	26.8165174664207	0.00138669789210799	0.00933519302625276	0.000616978986179356	Il1b	1
BP	GO:0002676	regulation of chronic inflammatory response	11/28832	0.0909090909090909	655.272727272727	25.5654375138583	0.00152528831638221	0.00948584067235795	0.000626935548588177	Tnfaip3	1
BP	GO:0010922	positive regulation of phosphatase activity	11/28832	0.0909090909090909	655.272727272727	25.5654375138583	0.00152528831638221	0.00948584067235795	0.000626935548588177	Ripk3	1
BP	GO:0031620	regulation of fever generation	11/28832	0.0909090909090909	655.272727272727	25.5654375138583	0.00152528831638221	0.00948584067235795	0.000626935548588177	Il1b	1
BP	GO:0034115	negative regulation of heterotypic cell-cell adhesion	11/28832	0.0909090909090909	655.272727272727	25.5654375138583	0.00152528831638221	0.00948584067235795	0.000626935548588177	Tnfaip3	1
BP	GO:0035744	T-helper 1 cell cytokine production	11/28832	0.0909090909090909	655.272727272727	25.5654375138583	0.00152528831638221	0.00948584067235795	0.000626935548588177	Il1b	1
BP	GO:0035871	protein K11-linked deubiquitination	11/28832	0.0909090909090909	655.272727272727	25.5654375138583	0.00152528831638221	0.00948584067235795	0.000626935548588177	Tnfaip3	1
BP	GO:0070587	regulation of cell-cell adhesion involved in gastrulation	11/28832	0.0909090909090909	655.272727272727	25.5654375138583	0.00152528831638221	0.00948584067235795	0.000626935548588177	Tnfaip3	1
BP	GO:2001280	positive regulation of unsaturated fatty acid biosynthetic process	11/28832	0.0909090909090909	655.272727272727	25.5654375138583	0.00152528831638221	0.00948584067235795	0.000626935548588177	Il1b	1
BP	GO:0002449	lymphocyte mediated immunity	477/28832	0.00419287211740042	30.2222222222222	7.5807154417873	0.001603080662372	0.00978328665914875	0.000646594266180541	Il1b/Ripk3	2
BP	GO:0032496	response to lipopolysaccharide	477/28832	0.00419287211740042	30.2222222222222	7.5807154417873	0.001603080662372	0.00978328665914875	0.000646594266180541	Il1b/Tnfaip3	2
BP	GO:0031392	regulation of prostaglandin biosynthetic process	12/28832	0.0833333333333333	600.666666666667	24.474066482117	0.00166386431467258	0.00987730361346541	0.00065280800862752	Il1b	1
BP	GO:0070424	regulation of nucleotide-binding domain, leucine rich repeat containing receptor signaling pathway	12/28832	0.0833333333333333	600.666666666667	24.474066482117	0.00166386431467258	0.00987730361346541	0.00065280800862752	Tnfaip3	1
BP	GO:0070586	cell-cell adhesion involved in gastrulation	12/28832	0.0833333333333333	600.666666666667	24.474066482117	0.00166386431467258	0.00987730361346541	0.00065280800862752	Tnfaip3	1
BP	GO:0002237	response to molecule of bacterial origin	495/28832	0.00404040404040404	29.1232323232323	7.43435834772989	0.00172503170778494	0.0101481595061582	0.000670709341101777	Il1b/Tnfaip3	2
BP	GO:0032725	positive regulation of granulocyte macrophage colony-stimulating factor production	13/28832	0.0769230769230769	554.461538461538	23.5110627518343	0.00180242588798096	0.0102346443900136	0.000676425276038622	Il1b	1
BP	GO:0034116	positive regulation of heterotypic cell-cell adhesion	13/28832	0.0769230769230769	554.461538461538	23.5110627518343	0.00180242588798096	0.0102346443900136	0.000676425276038622	Il1b	1
BP	GO:0034139	regulation of toll-like receptor 3 signaling pathway	13/28832	0.0769230769230769	554.461538461538	23.5110627518343	0.00180242588798096	0.0102346443900136	0.000676425276038622	Tnfaip3	1
BP	GO:0035306	positive regulation of dephosphorylation	13/28832	0.0769230769230769	554.461538461538	23.5110627518343	0.00180242588798096	0.0102346443900136	0.000676425276038622	Ripk3	1
BP	GO:0001660	fever generation	14/28832	0.0714285714285714	514.857142857143	22.653071155694	0.00194097303730756	0.0104748379616681	0.000692300082902217	Il1b	1
BP	GO:0006924	activation-induced cell death of T cells	14/28832	0.0714285714285714	514.857142857143	22.653071155694	0.00194097303730756	0.0104748379616681	0.000692300082902217	Ripk3	1
BP	GO:0031652	positive regulation of heat generation	14/28832	0.0714285714285714	514.857142857143	22.653071155694	0.00194097303730756	0.0104748379616681	0.000692300082902217	Il1b	1
BP	GO:0072683	T cell extravasation	14/28832	0.0714285714285714	514.857142857143	22.653071155694	0.00194097303730756	0.0104748379616681	0.000692300082902217	Ripk3	1
BP	GO:2000347	positive regulation of hepatocyte proliferation	14/28832	0.0714285714285714	514.857142857143	22.653071155694	0.00194097303730756	0.0104748379616681	0.000692300082902217	Tnfaip3	1
BP	GO:2001279	regulation of unsaturated fatty acid biosynthetic process	14/28832	0.0714285714285714	514.857142857143	22.653071155694	0.00194097303730756	0.0104748379616681	0.000692300082902217	Il1b	1
BP	GO:0030213	hyaluronan biosynthetic process	15/28832	0.0666666666666667	480.533333333333	21.8822834608726	0.00207950576365401	0.0108633381093286	0.00071797672681949	Il1b	1
BP	GO:0032308	positive regulation of prostaglandin secretion	15/28832	0.0666666666666667	480.533333333333	21.8822834608726	0.00207950576365401	0.0108633381093286	0.00071797672681949	Il1b	1
BP	GO:0048711	positive regulation of astrocyte differentiation	15/28832	0.0666666666666667	480.533333333333	21.8822834608726	0.00207950576365401	0.0108633381093286	0.00071797672681949	Il1b	1
BP	GO:0048755	branching morphogenesis of a nerve	15/28832	0.0666666666666667	480.533333333333	21.8822834608726	0.00207950576365401	0.0108633381093286	0.00071797672681949	Il1b	1
BP	GO:0002467	germinal center formation	16/28832	0.0625	450.5	21.1848518716897	0.00221802406802118	0.0111413055109064	0.000736348071164928	Tnfaip3	1
BP	GO:0023035	CD40 signaling pathway	16/28832	0.0625	450.5	21.1848518716897	0.00221802406802118	0.0111413055109064	0.000736348071164928	Tnfaip3	1
BP	GO:0032645	regulation of granulocyte macrophage colony-stimulating factor production	16/28832	0.0625	450.5	21.1848518716897	0.00221802406802118	0.0111413055109064	0.000736348071164928	Il1b	1
BP	GO:0033084	regulation of immature T cell proliferation in thymus	16/28832	0.0625	450.5	21.1848518716897	0.00221802406802118	0.0111413055109064	0.000736348071164928	Il1b	1
BP	GO:0051044	positive regulation of membrane protein ectodomain proteolysis	16/28832	0.0625	450.5	21.1848518716897	0.00221802406802118	0.0111413055109064	0.000736348071164928	Il1b	1
BP	GO:0016264	gap junction assembly	17/28832	0.0588235294117647	424	20.5498240679991	0.00235652795140973	0.0114836772557504	0.000758976009487814	Il1b	1
BP	GO:0031650	regulation of heat generation	17/28832	0.0588235294117647	424	20.5498240679991	0.00235652795140973	0.0114836772557504	0.000758976009487814	Il1b	1
BP	GO:0032306	regulation of prostaglandin secretion	17/28832	0.0588235294117647	424	20.5498240679991	0.00235652795140973	0.0114836772557504	0.000758976009487814	Il1b	1
BP	GO:0033083	regulation of immature T cell proliferation	17/28832	0.0588235294117647	424	20.5498240679991	0.00235652795140973	0.0114836772557504	0.000758976009487814	Il1b	1
BP	GO:0002827	positive regulation of T-helper 1 type immune response	18/28832	0.0555555555555556	400.444444444444	19.968408561799	0.00249501741482117	0.0117211969199872	0.000774674093204603	Il1b	1
BP	GO:0030730	triglyceride storage	18/28832	0.0555555555555556	400.444444444444	19.968408561799	0.00249501741482117	0.0117211969199872	0.000774674093204603	Il1b	1
BP	GO:0032604	granulocyte macrophage colony-stimulating factor production	18/28832	0.0555555555555556	400.444444444444	19.968408561799	0.00249501741482117	0.0117211969199872	0.000774674093204603	Il1b	1
BP	GO:0033080	immature T cell proliferation in thymus	18/28832	0.0555555555555556	400.444444444444	19.968408561799	0.00249501741482117	0.0117211969199872	0.000774674093204603	Il1b	1
BP	GO:0070486	leukocyte aggregation	18/28832	0.0555555555555556	400.444444444444	19.968408561799	0.00249501741482117	0.0117211969199872	0.000774674093204603	Il1b	1
BP	GO:0033079	immature T cell proliferation	19/28832	0.0526315789473684	379.368421052632	19.4334557389837	0.0026334924592557	0.0119421567770415	0.000789277710741841	Il1b	1
BP	GO:0050999	regulation of nitric-oxide synthase activity	19/28832	0.0526315789473684	379.368421052632	19.4334557389837	0.0026334924592557	0.0119421567770415	0.000789277710741841	Il1b	1
BP	GO:0071360	cellular response to exogenous dsRNA	19/28832	0.0526315789473684	379.368421052632	19.4334557389837	0.0026334924592557	0.0119421567770415	0.000789277710741841	Sting1	1
BP	GO:1901550	regulation of endothelial cell development	19/28832	0.0526315789473684	379.368421052632	19.4334557389837	0.0026334924592557	0.0119421567770415	0.000789277710741841	Il1b	1
BP	GO:1903140	regulation of establishment of endothelial barrier	19/28832	0.0526315789473684	379.368421052632	19.4334557389837	0.0026334924592557	0.0119421567770415	0.000789277710741841	Il1b	1
BP	GO:0060340	positive regulation of type I interferon-mediated signaling pathway	20/28832	0.05	360.4	18.9390835338046	0.00277195308571487	0.0124215081030383	0.000820958865518774	Sting1	1
BP	GO:0032310	prostaglandin secretion	21/28832	0.0476190476190476	343.238095238095	18.4804023910189	0.00291039929519887	0.0124215081030383	0.000820958865518774	Il1b	1
BP	GO:0032495	response to muramyl dipeptide	21/28832	0.0476190476190476	343.238095238095	18.4804023910189	0.00291039929519887	0.0124215081030383	0.000820958865518774	Tnfaip3	1
BP	GO:0032770	positive regulation of monooxygenase activity	21/28832	0.0476190476190476	343.238095238095	18.4804023910189	0.00291039929519887	0.0124215081030383	0.000820958865518774	Il1b	1
BP	GO:0035234	ectopic germ cell programmed cell death	21/28832	0.0476190476190476	343.238095238095	18.4804023910189	0.00291039929519887	0.0124215081030383	0.000820958865518774	Il1b	1
BP	GO:0048143	astrocyte activation	21/28832	0.0476190476190476	343.238095238095	18.4804023910189	0.00291039929519887	0.0124215081030383	0.000820958865518774	Il1b	1
BP	GO:0051956	negative regulation of amino acid transport	21/28832	0.0476190476190476	343.238095238095	18.4804023910189	0.00291039929519887	0.0124215081030383	0.000820958865518774	Il1b	1
BP	GO:0070431	nucleotide-binding oligomerization domain containing 2 signaling pathway	21/28832	0.0476190476190476	343.238095238095	18.4804023910189	0.00291039929519887	0.0124215081030383	0.000820958865518774	Tnfaip3	1
BP	GO:0071639	positive regulation of monocyte chemotactic protein-1 production	21/28832	0.0476190476190476	343.238095238095	18.4804023910189	0.00291039929519887	0.0124215081030383	0.000820958865518774	Il1b	1
BP	GO:0002922	positive regulation of humoral immune response	22/28832	0.0454545454545455	327.636363636364	18.0533098210082	0.0030488310887089	0.0126808070122733	0.000838096377050386	Il1b	1
BP	GO:0045736	negative regulation of cyclin-dependent protein serine/threonine kinase activity	22/28832	0.0454545454545455	327.636363636364	18.0533098210082	0.0030488310887089	0.0126808070122733	0.000838096377050386	Tnfaip3	1
BP	GO:0061709	reticulophagy	22/28832	0.0454545454545455	327.636363636364	18.0533098210082	0.0030488310887089	0.0126808070122733	0.000838096377050386	Sting1	1
BP	GO:0140896	cGAS/STING signaling pathway	22/28832	0.0454545454545455	327.636363636364	18.0533098210082	0.0030488310887089	0.0126808070122733	0.000838096377050386	Sting1	1
BP	GO:0010921	regulation of phosphatase activity	23/28832	0.0434782608695652	313.391304347826	17.6543346505622	0.00318724846724583	0.013007957806947	0.00085971833655973	Ripk3	1
BP	GO:0030449	regulation of complement activation	23/28832	0.0434782608695652	313.391304347826	17.6543346505622	0.00318724846724583	0.013007957806947	0.00085971833655973	Il1b	1
BP	GO:1904030	negative regulation of cyclin-dependent protein kinase activity	23/28832	0.0434782608695652	313.391304347826	17.6543346505622	0.00318724846724583	0.013007957806947	0.00085971833655973	Tnfaip3	1
BP	GO:0032305	positive regulation of icosanoid secretion	24/28832	0.0416666666666667	300.333333333333	17.2805173599972	0.00332565143180985	0.0133230084967597	0.00088054057929741	Il1b	1
BP	GO:0060544	regulation of necroptotic process	24/28832	0.0416666666666667	300.333333333333	17.2805173599972	0.00332565143180985	0.0133230084967597	0.00088054057929741	Ripk3	1
BP	GO:0097398	cellular response to interleukin-17	24/28832	0.0416666666666667	300.333333333333	17.2805173599972	0.00332565143180985	0.0133230084967597	0.00088054057929741	Il1b	1
BP	GO:0002544	chronic inflammatory response	25/28832	0.04	288.32	16.9293170240742	0.00346403998340261	0.0134643935069161	0.000889884958142275	Tnfaip3	1
BP	GO:0032874	positive regulation of stress-activated MAPK cascade	25/28832	0.04	288.32	16.9293170240742	0.00346403998340261	0.0134643935069161	0.000889884958142275	Il1b	1
BP	GO:0035872	nucleotide-binding domain, leucine rich repeat containing receptor signaling pathway	25/28832	0.04	288.32	16.9293170240742	0.00346403998340261	0.0134643935069161	0.000889884958142275	Tnfaip3	1
BP	GO:0070304	positive regulation of stress-activated protein kinase signaling cascade	25/28832	0.04	288.32	16.9293170240742	0.00346403998340261	0.0134643935069161	0.000889884958142275	Il1b	1
BP	GO:2000345	regulation of hepatocyte proliferation	25/28832	0.04	288.32	16.9293170240742	0.00346403998340261	0.0134643935069161	0.000889884958142275	Tnfaip3	1
BP	GO:0002726	positive regulation of T cell cytokine production	26/28832	0.0384615384615385	277.230769230769	16.598538137763	0.00360241412302353	0.0136766071065952	0.000903910520464901	Il1b	1
BP	GO:0010829	negative regulation of D-glucose transmembrane transport	26/28832	0.0384615384615385	277.230769230769	16.598538137763	0.00360241412302353	0.0136766071065952	0.000903910520464901	Il1b	1
BP	GO:0051043	regulation of membrane protein ectodomain proteolysis	26/28832	0.0384615384615385	277.230769230769	16.598538137763	0.00360241412302353	0.0136766071065952	0.000903910520464901	Il1b	1
BP	GO:0071359	cellular response to dsRNA	26/28832	0.0384615384615385	277.230769230769	16.598538137763	0.00360241412302353	0.0136766071065952	0.000903910520464901	Sting1	1
BP	GO:0014048	regulation of glutamate secretion	27/28832	0.037037037037037	266.962962962963	16.2862724927693	0.00374077385167415	0.0138791211655865	0.000917295023436843	Il1b	1
BP	GO:0035743	CD4-positive, alpha-beta T cell cytokine production	27/28832	0.037037037037037	266.962962962963	16.2862724927693	0.00374077385167415	0.0138791211655865	0.000917295023436843	Il1b	1
BP	GO:0071108	protein K48-linked deubiquitination	27/28832	0.037037037037037	266.962962962963	16.2862724927693	0.00374077385167415	0.0138791211655865	0.000917295023436843	Tnfaip3	1
BP	GO:0097396	response to interleukin-17	27/28832	0.037037037037037	266.962962962963	16.2862724927693	0.00374077385167415	0.0138791211655865	0.000917295023436843	Il1b	1
BP	GO:0032703	negative regulation of interleukin-2 production	28/28832	0.0357142857142857	257.428571428571	15.990852577918	0.00387911917035455	0.014072582323564	0.000930081204587933	Tnfaip3	1
BP	GO:0045723	positive regulation of fatty acid biosynthetic process	28/28832	0.0357142857142857	257.428571428571	15.990852577918	0.00387911917035455	0.014072582323564	0.000930081204587933	Il1b	1
BP	GO:0070498	interleukin-1-mediated signaling pathway	28/28832	0.0357142857142857	257.428571428571	15.990852577918	0.00387911917035455	0.014072582323564	0.000930081204587933	Il1b	1
BP	GO:0070536	protein K63-linked deubiquitination	28/28832	0.0357142857142857	257.428571428571	15.990852577918	0.00387911917035455	0.014072582323564	0.000930081204587933	Tnfaip3	1
BP	GO:0010575	positive regulation of vascular endothelial growth factor production	29/28832	0.0344827586206897	248.551724137931	15.7108138969794	0.0040174500800656	0.0141805129853126	0.000937214527924265	Il1b	1
BP	GO:0031649	heat generation	29/28832	0.0344827586206897	248.551724137931	15.7108138969794	0.0040174500800656	0.0141805129853126	0.000937214527924265	Il1b	1
BP	GO:0032303	regulation of icosanoid secretion	29/28832	0.0344827586206897	248.551724137931	15.7108138969794	0.0040174500800656	0.0141805129853126	0.000937214527924265	Il1b	1
BP	GO:0062098	regulation of programmed necrotic cell death	29/28832	0.0344827586206897	248.551724137931	15.7108138969794	0.0040174500800656	0.0141805129853126	0.000937214527924265	Ripk3	1
BP	GO:2000193	positive regulation of fatty acid transport	29/28832	0.0344827586206897	248.551724137931	15.7108138969794	0.0040174500800656	0.0141805129853126	0.000937214527924265	Il1b	1
BP	GO:0002507	tolerance induction	30/28832	0.0333333333333333	240.266666666667	15.4448642548921	0.00415576658180783	0.0142124817187828	0.00093932739658273	Tnfaip3	1
BP	GO:0032891	negative regulation of organic acid transport	30/28832	0.0333333333333333	240.266666666667	15.4448642548921	0.00415576658180783	0.0142124817187828	0.00093932739658273	Il1b	1
BP	GO:0015732	prostaglandin transport	31/28832	0.032258064516129	232.516129032258	15.1918585388991	0.00429406867658166	0.0142124817187828	0.00093932739658273	Il1b	1
BP	GO:0060252	positive regulation of glial cell proliferation	31/28832	0.032258064516129	232.516129032258	15.1918585388991	0.00429406867658166	0.0142124817187828	0.00093932739658273	Il1b	1
BP	GO:1900745	positive regulation of p38MAPK cascade	31/28832	0.032258064516129	232.516129032258	15.1918585388991	0.00429406867658166	0.0142124817187828	0.00093932739658273	Il1b	1
BP	GO:1902042	negative regulation of extrinsic apoptotic signaling pathway via death domain receptors	31/28832	0.032258064516129	232.516129032258	15.1918585388991	0.00429406867658166	0.0142124817187828	0.00093932739658273	Tnfaip3	1
BP	GO:0002825	regulation of T-helper 1 type immune response	32/28832	0.03125	225.25	14.950777869315	0.00443235636538752	0.0142124817187828	0.00093932739658273	Il1b	1
BP	GO:0010623	programmed cell death involved in cell development	32/28832	0.03125	225.25	14.950777869315	0.00443235636538752	0.0142124817187828	0.00093932739658273	Il1b	1
BP	GO:0050995	negative regulation of lipid catabolic process	32/28832	0.03125	225.25	14.950777869315	0.00443235636538752	0.0142124817187828	0.00093932739658273	Il1b	1
BP	GO:0071605	monocyte chemotactic protein-1 production	32/28832	0.03125	225.25	14.950777869315	0.00443235636538752	0.0142124817187828	0.00093932739658273	Il1b	1
BP	GO:0071637	regulation of monocyte chemotactic protein-1 production	32/28832	0.03125	225.25	14.950777869315	0.00443235636538752	0.0142124817187828	0.00093932739658273	Il1b	1
BP	GO:0001516	prostaglandin biosynthetic process	33/28832	0.0303030303030303	218.424242424242	14.7207122524246	0.00457062964922572	0.0142124817187828	0.00093932739658273	Il1b	1
BP	GO:0002230	positive regulation of defense response to virus by host	33/28832	0.0303030303030303	218.424242424242	14.7207122524246	0.00457062964922572	0.0142124817187828	0.00093932739658273	Sting1	1
BP	GO:0031664	regulation of lipopolysaccharide-mediated signaling pathway	33/28832	0.0303030303030303	218.424242424242	14.7207122524246	0.00457062964922572	0.0142124817187828	0.00093932739658273	Tnfaip3	1
BP	GO:0032691	negative regulation of interleukin-1 beta production	33/28832	0.0303030303030303	218.424242424242	14.7207122524246	0.00457062964922572	0.0142124817187828	0.00093932739658273	Tnfaip3	1
BP	GO:0034138	toll-like receptor 3 signaling pathway	33/28832	0.0303030303030303	218.424242424242	14.7207122524246	0.00457062964922572	0.0142124817187828	0.00093932739658273	Tnfaip3	1
BP	GO:0046457	prostanoid biosynthetic process	33/28832	0.0303030303030303	218.424242424242	14.7207122524246	0.00457062964922572	0.0142124817187828	0.00093932739658273	Il1b	1
BP	GO:0048535	lymph node development	33/28832	0.0303030303030303	218.424242424242	14.7207122524246	0.00457062964922572	0.0142124817187828	0.00093932739658273	Ripk3	1
BP	GO:0050996	positive regulation of lipid catabolic process	33/28832	0.0303030303030303	218.424242424242	14.7207122524246	0.00457062964922572	0.0142124817187828	0.00093932739658273	Il1b	1
BP	GO:0072574	hepatocyte proliferation	33/28832	0.0303030303030303	218.424242424242	14.7207122524246	0.00457062964922572	0.0142124817187828	0.00093932739658273	Tnfaip3	1
BP	GO:0072575	epithelial cell proliferation involved in liver morphogenesis	33/28832	0.0303030303030303	218.424242424242	14.7207122524246	0.00457062964922572	0.0142124817187828	0.00093932739658273	Tnfaip3	1
BP	GO:0150146	cell junction disassembly	33/28832	0.0303030303030303	218.424242424242	14.7207122524246	0.00457062964922572	0.0142124817187828	0.00093932739658273	Il1b	1
BP	GO:1901099	negative regulation of signal transduction in absence of ligand	33/28832	0.0303030303030303	218.424242424242	14.7207122524246	0.00457062964922572	0.0142124817187828	0.00093932739658273	Il1b	1
BP	GO:1990000	amyloid fibril formation	33/28832	0.0303030303030303	218.424242424242	14.7207122524246	0.00457062964922572	0.0142124817187828	0.00093932739658273	Ripk3	1
BP	GO:2001240	negative regulation of extrinsic apoptotic signaling pathway in absence of ligand	33/28832	0.0303030303030303	218.424242424242	14.7207122524246	0.00457062964922572	0.0142124817187828	0.00093932739658273	Il1b	1
BP	GO:0033198	response to ATP	34/28832	0.0294117647058824	212	14.500846060854	0.00470888852909657	0.0144361699976529	0.000954111340217243	Il1b	1
BP	GO:2000178	negative regulation of neural precursor cell proliferation	34/28832	0.0294117647058824	212	14.500846060854	0.00470888852909657	0.0144361699976529	0.000954111340217243	Il1b	1
BP	GO:2000352	negative regulation of endothelial cell apoptotic process	34/28832	0.0294117647058824	212	14.500846060854	0.00470888852909657	0.0144361699976529	0.000954111340217243	Tnfaip3	1
BP	GO:0002675	positive regulation of acute inflammatory response	35/28832	0.0285714285714286	205.942857142857	14.2904458124097	0.00484713300600048	0.0147905507145716	0.000977532972188981	Il1b	1
BP	GO:0002313	mature B cell differentiation involved in immune response	36/28832	0.0277777777777778	200.222222222222	14.0888498293884	0.004985363080938	0.014933220604828	0.000986962270972757	Tnfaip3	1
BP	GO:0035303	regulation of dephosphorylation	36/28832	0.0277777777777778	200.222222222222	14.0888498293884	0.004985363080938	0.014933220604828	0.000986962270972757	Ripk3	1
BP	GO:0050869	negative regulation of B cell activation	36/28832	0.0277777777777778	200.222222222222	14.0888498293884	0.004985363080938	0.014933220604828	0.000986962270972757	Tnfaip3	1
BP	GO:0072576	liver morphogenesis	36/28832	0.0277777777777778	200.222222222222	14.0888498293884	0.004985363080938	0.014933220604828	0.000986962270972757	Tnfaip3	1
BP	GO:0002724	regulation of T cell cytokine production	37/28832	0.027027027027027	194.810810810811	13.8954594456912	0.00512357875490943	0.0152077133043448	0.0010051039662741	Il1b	1
BP	GO:0010574	regulation of vascular endothelial growth factor production	37/28832	0.027027027027027	194.810810810811	13.8954594456912	0.00512357875490943	0.0152077133043448	0.0010051039662741	Il1b	1
BP	GO:0048710	regulation of astrocyte differentiation	38/28832	0.0263157894736842	189.684210526316	13.7097314951827	0.00526178002891464	0.0153390283878628	0.00101378280632284	Il1b	1
BP	GO:0070266	necroptotic process	38/28832	0.0263157894736842	189.684210526316	13.7097314951827	0.00526178002891464	0.0153390283878628	0.00101378280632284	Ripk3	1
BP	GO:0090023	positive regulation of neutrophil chemotaxis	38/28832	0.0263157894736842	189.684210526316	13.7097314951827	0.00526178002891464	0.0153390283878628	0.00101378280632284	Il1b	1
BP	GO:1901889	negative regulation of cell junction assembly	38/28832	0.0263157894736842	189.684210526316	13.7097314951827	0.00526178002891464	0.0153390283878628	0.00101378280632284	Il1b	1
BP	GO:0014002	astrocyte development	39/28832	0.0256410256410256	184.820512820513	13.5311718663378	0.00539996690395383	0.015533825499039	0.0010266572829219	Il1b	1
BP	GO:0032872	regulation of stress-activated MAPK cascade	39/28832	0.0256410256410256	184.820512820513	13.5311718663378	0.00539996690395383	0.015533825499039	0.0010266572829219	Il1b	1
BP	GO:0051953	negative regulation of amine transport	39/28832	0.0256410256410256	184.820512820513	13.5311718663378	0.00539996690395383	0.015533825499039	0.0010266572829219	Il1b	1
BP	GO:0030212	hyaluronan metabolic process	40/28832	0.025	180.2	13.3593299487893	0.00553813938102776	0.0157728606047732	0.00104245552477747	Il1b	1
BP	GO:0010573	vascular endothelial growth factor production	41/28832	0.024390243902439	175.80487804878	13.1937938294869	0.00567629746113585	0.0157728606047732	0.00104245552477747	Il1b	1
BP	GO:0032692	negative regulation of interleukin-1 production	41/28832	0.024390243902439	175.80487804878	13.1937938294869	0.00567629746113585	0.0157728606047732	0.00104245552477747	Tnfaip3	1
BP	GO:0032743	positive regulation of interleukin-2 production	41/28832	0.024390243902439	175.80487804878	13.1937938294869	0.00567629746113585	0.0157728606047732	0.00104245552477747	Il1b	1
BP	GO:0045601	regulation of endothelial cell differentiation	41/28832	0.024390243902439	175.80487804878	13.1937938294869	0.00567629746113585	0.0157728606047732	0.00104245552477747	Il1b	1
BP	GO:0070302	regulation of stress-activated protein kinase signaling cascade	41/28832	0.024390243902439	175.80487804878	13.1937938294869	0.00567629746113585	0.0157728606047732	0.00104245552477747	Il1b	1
BP	GO:0071624	positive regulation of granulocyte chemotaxis	41/28832	0.024390243902439	175.80487804878	13.1937938294869	0.00567629746113585	0.0157728606047732	0.00104245552477747	Il1b	1
BP	GO:2000191	regulation of fatty acid transport	41/28832	0.024390243902439	175.80487804878	13.1937938294869	0.00567629746113585	0.0157728606047732	0.00104245552477747	Il1b	1
BP	GO:0014047	glutamate secretion	42/28832	0.0238095238095238	171.619047619048	13.0341861217471	0.00581444114527874	0.0160882629994365	0.00106330101229451	Il1b	1
BP	GO:0046006	regulation of activated T cell proliferation	43/28832	0.0232558139534884	167.627906976744	12.8801603309524	0.00595257043445607	0.016400964108438	0.00108396796718942	Ripk3	1
BP	GO:0000079	regulation of cyclin-dependent protein serine/threonine kinase activity	45/28832	0.0222222222222222	160.177777777778	12.5876043082491	0.006228785831915	0.0169474881176687	0.0011200886803005	Tnfaip3	1
BP	GO:0002335	mature B cell differentiation	45/28832	0.0222222222222222	160.177777777778	12.5876043082491	0.006228785831915	0.0169474881176687	0.0011200886803005	Tnfaip3	1
BP	GO:1900744	regulation of p38MAPK cascade	45/28832	0.0222222222222222	160.177777777778	12.5876043082491	0.006228785831915	0.0169474881176687	0.0011200886803005	Il1b	1
BP	GO:0001782	B cell homeostasis	46/28832	0.0217391304347826	156.695652173913	12.4485088481071	0.00636687194219643	0.0170392105666159	0.00112615077493552	Tnfaip3	1
BP	GO:0046627	negative regulation of insulin receptor signaling pathway	46/28832	0.0217391304347826	156.695652173913	12.4485088481071	0.00636687194219643	0.0170392105666159	0.00112615077493552	Il1b	1
BP	GO:0090022	regulation of neutrophil chemotaxis	46/28832	0.0217391304347826	156.695652173913	12.4485088481071	0.00636687194219643	0.0170392105666159	0.00112615077493552	Il1b	1
BP	GO:2001239	regulation of extrinsic apoptotic signaling pathway in absence of ligand	46/28832	0.0217391304347826	156.695652173913	12.4485088481071	0.00636687194219643	0.0170392105666159	0.00112615077493552	Il1b	1
BP	GO:0060338	regulation of type I interferon-mediated signaling pathway	48/28832	0.0208333333333333	150.166666666667	12.1834257988072	0.00664300099086301	0.0177056312123818	0.00117019566326695	Sting1	1
BP	GO:0002369	T cell cytokine production	49/28832	0.0204081632653061	147.102040816327	12.0569895800135	0.00678104393124801	0.0178011000018647	0.00117650536000073	Il1b	1
BP	GO:0002691	regulation of cellular extravasation	49/28832	0.0204081632653061	147.102040816327	12.0569895800135	0.00678104393124801	0.0178011000018647	0.00117650536000073	Ripk3	1
BP	GO:0045840	positive regulation of mitotic nuclear division	49/28832	0.0204081632653061	147.102040816327	12.0569895800135	0.00678104393124801	0.0178011000018647	0.00117650536000073	Il1b	1
BP	GO:0002920	regulation of humoral immune response	50/28832	0.02	144.16	11.9344	0.00691907248366708	0.0178011000018647	0.00117650536000073	Il1b	1
BP	GO:0006509	membrane protein ectodomain proteolysis	50/28832	0.02	144.16	11.9344	0.00691907248366708	0.0178011000018647	0.00117650536000073	Il1b	1
BP	GO:0045923	positive regulation of fatty acid metabolic process	50/28832	0.02	144.16	11.9344	0.00691907248366708	0.0178011000018647	0.00117650536000073	Il1b	1
BP	GO:1902041	regulation of extrinsic apoptotic signaling pathway via death domain receptors	50/28832	0.02	144.16	11.9344	0.00691907248366708	0.0178011000018647	0.00117650536000073	Tnfaip3	1
BP	GO:0006953	acute-phase response	51/28832	0.0196078431372549	141.333333333333	11.8153225331263	0.00705708664911997	0.0178011000018647	0.00117650536000073	Il1b	1
BP	GO:0050798	activated T cell proliferation	51/28832	0.0196078431372549	141.333333333333	11.8153225331263	0.00705708664911997	0.0178011000018647	0.00117650536000073	Ripk3	1
BP	GO:1900077	negative regulation of cellular response to insulin stimulus	51/28832	0.0196078431372549	141.333333333333	11.8153225331263	0.00705708664911997	0.0178011000018647	0.00117650536000073	Il1b	1
BP	GO:0032728	positive regulation of interferon-beta production	52/28832	0.0192307692307692	138.615384615385	11.6997304808768	0.00719508642860645	0.0178011000018647	0.00117650536000073	Sting1	1
BP	GO:0042088	T-helper 1 type immune response	52/28832	0.0192307692307692	138.615384615385	11.6997304808768	0.00719508642860645	0.0178011000018647	0.00117650536000073	Il1b	1
BP	GO:0042304	regulation of fatty acid biosynthetic process	52/28832	0.0192307692307692	138.615384615385	11.6997304808768	0.00719508642860645	0.0178011000018647	0.00117650536000073	Il1b	1
BP	GO:0051403	stress-activated MAPK cascade	52/28832	0.0192307692307692	138.615384615385	11.6997304808768	0.00719508642860645	0.0178011000018647	0.00117650536000073	Il1b	1
BP	GO:0070232	regulation of T cell apoptotic process	52/28832	0.0192307692307692	138.615384615385	11.6997304808768	0.00719508642860645	0.0178011000018647	0.00117650536000073	Ripk3	1
BP	GO:1902624	positive regulation of neutrophil migration	52/28832	0.0192307692307692	138.615384615385	11.6997304808768	0.00719508642860645	0.0178011000018647	0.00117650536000073	Il1b	1
BP	GO:2000404	regulation of T cell migration	52/28832	0.0192307692307692	138.615384615385	11.6997304808768	0.00719508642860645	0.0178011000018647	0.00117650536000073	Ripk3	1
BP	GO:0006024	glycosaminoglycan biosynthetic process	53/28832	0.0188679245283019	136	11.5874119142242	0.00733307182312648	0.0178011000018647	0.00117650536000073	Il1b	1
BP	GO:0010934	macrophage cytokine production	53/28832	0.0188679245283019	136	11.5874119142242	0.00733307182312648	0.0178011000018647	0.00117650536000073	Il1b	1
BP	GO:0043407	negative regulation of MAP kinase activity	53/28832	0.0188679245283019	136	11.5874119142242	0.00733307182312648	0.0178011000018647	0.00117650536000073	Il1b	1
BP	GO:0045429	positive regulation of nitric oxide biosynthetic process	53/28832	0.0188679245283019	136	11.5874119142242	0.00733307182312648	0.0178011000018647	0.00117650536000073	Il1b	1
BP	GO:0048536	spleen development	53/28832	0.0188679245283019	136	11.5874119142242	0.00733307182312648	0.0178011000018647	0.00117650536000073	Ripk3	1
BP	GO:0061028	establishment of endothelial barrier	53/28832	0.0188679245283019	136	11.5874119142242	0.00733307182312648	0.0178011000018647	0.00117650536000073	Il1b	1
BP	GO:0097300	programmed necrotic cell death	53/28832	0.0188679245283019	136	11.5874119142242	0.00733307182312648	0.0178011000018647	0.00117650536000073	Ripk3	1
BP	GO:0006636	unsaturated fatty acid biosynthetic process	54/28832	0.0185185185185185	133.481481481481	11.4782146955605	0.0074710428336795	0.0179359962146791	0.00118542088305286	Il1b	1
BP	GO:0032715	negative regulation of interleukin-6 production	54/28832	0.0185185185185185	133.481481481481	11.4782146955605	0.0074710428336795	0.0179359962146791	0.00118542088305286	Tnfaip3	1
BP	GO:0046456	icosanoid biosynthetic process	54/28832	0.0185185185185185	133.481481481481	11.4782146955605	0.0074710428336795	0.0179359962146791	0.00118542088305286	Il1b	1
BP	GO:0043029	T cell homeostasis	55/28832	0.0181818181818182	131.054545454545	11.3719964101498	0.00760899946126525	0.0181338563803146	0.00119849780219699	Ripk3	1
BP	GO:1904407	positive regulation of nitric oxide metabolic process	55/28832	0.0181818181818182	131.054545454545	11.3719964101498	0.00760899946126525	0.0181338563803146	0.00119849780219699	Il1b	1
BP	GO:0010718	positive regulation of epithelial to mesenchymal transition	56/28832	0.0178571428571429	128.714285714286	11.2686235814171	0.0077469417068835	0.0182626459732669	0.0012070097282243	Il1b	1
BP	GO:0032309	icosanoid secretion	56/28832	0.0178571428571429	128.714285714286	11.2686235814171	0.0077469417068835	0.0182626459732669	0.0012070097282243	Il1b	1
BP	GO:0140894	endolysosomal toll-like receptor signaling pathway	56/28832	0.0178571428571429	128.714285714286	11.2686235814171	0.0077469417068835	0.0182626459732669	0.0012070097282243	Tnfaip3	1
BP	GO:0002673	regulation of acute inflammatory response	57/28832	0.0175438596491228	126.456140350877	11.1679709622855	0.00788486957153345	0.0184545513627647	0.00121969308595688	Il1b	1
BP	GO:0060251	regulation of glial cell proliferation	57/28832	0.0175438596491228	126.456140350877	11.1679709622855	0.00788486957153345	0.0184545513627647	0.00121969308595688	Il1b	1
BP	GO:0045687	positive regulation of glial cell differentiation	58/28832	0.0172413793103448	124.275862068966	11.0699208940015	0.00802278305621529	0.0187102761989592	0.00123659438084521	Il1b	1
BP	GO:0051955	regulation of amino acid transport	59/28832	0.0169491525423729	122.169491525424	10.9743627249837	0.00816068216192767	0.0188301252711617	0.00124451541245689	Il1b	1
BP	GO:0072666	establishment of protein localization to vacuole	59/28832	0.0169491525423729	122.169491525424	10.9743627249837	0.00816068216192767	0.0188301252711617	0.00124451541245689	Tnfaip3	1
BP	GO:2000351	regulation of endothelial cell apoptotic process	59/28832	0.0169491525423729	122.169491525424	10.9743627249837	0.00816068216192767	0.0188301252711617	0.00124451541245689	Tnfaip3	1
BP	GO:0001961	positive regulation of cytokine-mediated signaling pathway	60/28832	0.0166666666666667	120.133333333333	10.8811922831625	0.00829856688967079	0.0189965293724477	0.00125551334612776	Sting1	1
BP	GO:0031098	stress-activated protein kinase signaling cascade	60/28832	0.0166666666666667	120.133333333333	10.8811922831625	0.00829856688967079	0.0189965293724477	0.00125551334612776	Il1b	1
BP	GO:0006023	aminoglycan biosynthetic process	61/28832	0.0163934426229508	118.16393442623	10.7903113960891	0.00843643724044385	0.0189965293724477	0.00125551334612776	Il1b	1
BP	GO:0032757	positive regulation of interleukin-8 production	61/28832	0.0163934426229508	118.16393442623	10.7903113960891	0.00843643724044385	0.0189965293724477	0.00125551334612776	Il1b	1
BP	GO:0043330	response to exogenous dsRNA	61/28832	0.0163934426229508	118.16393442623	10.7903113960891	0.00843643724044385	0.0189965293724477	0.00125551334612776	Sting1	1
BP	GO:0048538	thymus development	61/28832	0.0163934426229508	118.16393442623	10.7903113960891	0.00843643724044385	0.0189965293724477	0.00125551334612776	Ripk3	1
BP	GO:0061900	glial cell activation	61/28832	0.0163934426229508	118.16393442623	10.7903113960891	0.00843643724044385	0.0189965293724477	0.00125551334612776	Il1b	1
BP	GO:0032892	positive regulation of organic acid transport	63/28832	0.0158730158730159	114.412698412698	10.615053009907	0.00871213481507727	0.0192848272347304	0.00127456744841452	Il1b	1
BP	GO:0038066	p38MAPK cascade	63/28832	0.0158730158730159	114.412698412698	10.615053009907	0.00871213481507727	0.0192848272347304	0.00127456744841452	Il1b	1
BP	GO:0072577	endothelial cell apoptotic process	63/28832	0.0158730158730159	114.412698412698	10.615053009907	0.00871213481507727	0.0192848272347304	0.00127456744841452	Tnfaip3	1
BP	GO:0140353	lipid export from cell	63/28832	0.0158730158730159	114.412698412698	10.615053009907	0.00871213481507727	0.0192848272347304	0.00127456744841452	Il1b	1
BP	GO:1902622	regulation of neutrophil migration	63/28832	0.0158730158730159	114.412698412698	10.615053009907	0.00871213481507727	0.0192848272347304	0.00127456744841452	Il1b	1
BP	GO:0033619	membrane protein proteolysis	64/28832	0.015625	112.625	10.5305054173128	0.00884996204093658	0.0195237338267959	0.00129035719658037	Il1b	1
BP	GO:0043124	negative regulation of canonical NF-kappaB signal transduction	65/28832	0.0153846153846154	110.892307692308	10.4479064945886	0.00898777489382285	0.0197317861380873	0.00130410773218599	Tnfaip3	1
BP	GO:0006956	complement activation	66/28832	0.0151515151515152	109.212121212121	10.3671822204628	0.00912557337473563	0.0197317861380873	0.00130410773218599	Il1b	1
BP	GO:0031663	lipopolysaccharide-mediated signaling pathway	66/28832	0.0151515151515152	109.212121212121	10.3671822204628	0.00912557337473563	0.0197317861380873	0.00130410773218599	Tnfaip3	1
BP	GO:0039532	negative regulation of cytoplasmic pattern recognition receptor signaling pathway	66/28832	0.0151515151515152	109.212121212121	10.3671822204628	0.00912557337473563	0.0197317861380873	0.00130410773218599	Tnfaip3	1
BP	GO:0060688	regulation of morphogenesis of a branching structure	66/28832	0.0151515151515152	109.212121212121	10.3671822204628	0.00912557337473563	0.0197317861380873	0.00130410773218599	Il1b	1
BP	GO:0060760	positive regulation of response to cytokine stimulus	66/28832	0.0151515151515152	109.212121212121	10.3671822204628	0.00912557337473563	0.0197317861380873	0.00130410773218599	Sting1	1
BP	GO:0001914	regulation of T cell mediated cytotoxicity	68/28832	0.0147058823529412	106	10.2110806739544	0.00940112722463871	0.0201582211486872	0.00133229155653449	Ripk3	1
BP	GO:0140374	antiviral innate immune response	68/28832	0.0147058823529412	106	10.2110806739544	0.00940112722463871	0.0201582211486872	0.00133229155653449	Sting1	1
BP	GO:0006693	prostaglandin metabolic process	69/28832	0.0144927536231884	104.463768115942	10.1355737477366	0.00953888259562685	0.0201582211486872	0.00133229155653449	Il1b	1
BP	GO:0043331	response to dsRNA	69/28832	0.0144927536231884	104.463768115942	10.1355737477366	0.00953888259562685	0.0201582211486872	0.00133229155653449	Sting1	1
BP	GO:0051785	positive regulation of nuclear division	69/28832	0.0144927536231884	104.463768115942	10.1355737477366	0.00953888259562685	0.0201582211486872	0.00133229155653449	Il1b	1
BP	GO:0061082	myeloid leukocyte cytokine production	69/28832	0.0144927536231884	104.463768115942	10.1355737477366	0.00953888259562685	0.0201582211486872	0.00133229155653449	Il1b	1
BP	GO:0071622	regulation of granulocyte chemotaxis	69/28832	0.0144927536231884	104.463768115942	10.1355737477366	0.00953888259562685	0.0201582211486872	0.00133229155653449	Il1b	1
BP	GO:0006692	prostanoid metabolic process	70/28832	0.0142857142857143	102.971428571429	10.061681707065	0.00967662359863808	0.0202526769548419	0.00133853430345533	Il1b	1
BP	GO:0035458	cellular response to interferon-beta	70/28832	0.0142857142857143	102.971428571429	10.061681707065	0.00967662359863808	0.0202526769548419	0.00133853430345533	Sting1	1
BP	GO:0070231	T cell apoptotic process	70/28832	0.0142857142857143	102.971428571429	10.061681707065	0.00967662359863808	0.0202526769548419	0.00133853430345533	Ripk3	1
BP	GO:0032720	negative regulation of tumor necrosis factor production	71/28832	0.0140845070422535	101.521126760563	9.98934754959227	0.00981435023467192	0.0202726570695429	0.00133985482364997	Tnfaip3	1
BP	GO:0071715	icosanoid transport	71/28832	0.0140845070422535	101.521126760563	9.98934754959227	0.00981435023467192	0.0202726570695429	0.00133985482364997	Il1b	1
BP	GO:0032608	interferon-beta production	72/28832	0.0138888888888889	100.111111111111	9.91851705236571	0.00995206250472713	0.0202726570695429	0.00133985482364997	Sting1	1
BP	GO:0032648	regulation of interferon-beta production	72/28832	0.0138888888888889	100.111111111111	9.91851705236571	0.00995206250472713	0.0202726570695429	0.00133985482364997	Sting1	1
BP	GO:0050994	regulation of lipid catabolic process	72/28832	0.0138888888888889	100.111111111111	9.91851705236571	0.00995206250472713	0.0202726570695429	0.00133985482364997	Il1b	1
BP	GO:0072678	T cell migration	72/28832	0.0138888888888889	100.111111111111	9.91851705236571	0.00995206250472713	0.0202726570695429	0.00133985482364997	Ripk3	1
BP	GO:1901224	positive regulation of non-canonical NF-kappaB signal transduction	72/28832	0.0138888888888889	100.111111111111	9.91851705236571	0.00995206250472713	0.0202726570695429	0.00133985482364997	Il1b	1
BP	GO:2000401	regulation of lymphocyte migration	72/28832	0.0138888888888889	100.111111111111	9.91851705236571	0.00995206250472713	0.0202726570695429	0.00133985482364997	Ripk3	1
BP	GO:0032147	activation of protein kinase activity	73/28832	0.0136986301369863	98.7397260273973	9.84913859994342	0.0100897604098031	0.0202726570695429	0.00133985482364997	Ripk3	1
BP	GO:0035176	social behavior	73/28832	0.0136986301369863	98.7397260273973	9.84913859994342	0.0100897604098031	0.0202726570695429	0.00133985482364997	Il1b	1
BP	GO:0140895	cell surface toll-like receptor signaling pathway	73/28832	0.0136986301369863	98.7397260273973	9.84913859994342	0.0100897604098031	0.0202726570695429	0.00133985482364997	Tnfaip3	1
BP	GO:1903556	negative regulation of tumor necrosis factor superfamily cytokine production	73/28832	0.0136986301369863	98.7397260273973	9.84913859994342	0.0100897604098031	0.0202726570695429	0.00133985482364997	Tnfaip3	1
BP	GO:2001244	positive regulation of intrinsic apoptotic signaling pathway	73/28832	0.0136986301369863	98.7397260273973	9.84913859994342	0.0100897604098031	0.0202726570695429	0.00133985482364997	Ripk3	1
BP	GO:0032092	positive regulation of protein binding	74/28832	0.0135135135135135	97.4054054054054	9.78116302532731	0.0102274439508984	0.0204862604292535	0.00135397223760682	Sting1	1
BP	GO:0001885	endothelial cell development	75/28832	0.0133333333333333	96.1066666666667	9.71454346259874	0.0103651131290123	0.0205103602219547	0.00135556503441629	Il1b	1
BP	GO:0032088	negative regulation of NF-kappaB transcription factor activity	75/28832	0.0133333333333333	96.1066666666667	9.71454346259874	0.0103651131290123	0.0205103602219547	0.00135556503441629	Tnfaip3	1
BP	GO:0048662	negative regulation of smooth muscle cell proliferation	75/28832	0.0133333333333333	96.1066666666667	9.71454346259874	0.0103651131290123	0.0205103602219547	0.00135556503441629	Tnfaip3	1
BP	GO:0060986	endocrine hormone secretion	75/28832	0.0133333333333333	96.1066666666667	9.71454346259874	0.0103651131290123	0.0205103602219547	0.00135556503441629	Il1b	1
BP	GO:0050805	negative regulation of synaptic transmission	76/28832	0.0131578947368421	94.8421052631579	9.64923521025254	0.0105027679451433	0.0206575526149956	0.00136529323319871	Il1b	1
BP	GO:0051703	biological process involved in intraspecies interaction between organisms	76/28832	0.0131578947368421	94.8421052631579	9.64923521025254	0.0105027679451433	0.0206575526149956	0.00136529323319871	Il1b	1
BP	GO:0045428	regulation of nitric oxide biosynthetic process	77/28832	0.012987012987013	93.6103896103896	9.58519560432343	0.0106404084002908	0.0208654254816513	0.00137903190899928	Il1b	1
BP	GO:0032677	regulation of interleukin-8 production	78/28832	0.0128205128205128	92.4102564102564	9.52238390048633	0.0107780344954534	0.0210091239568093	0.00138852918873084	Il1b	1
BP	GO:0097192	extrinsic apoptotic signaling pathway in absence of ligand	78/28832	0.0128205128205128	92.4102564102564	9.52238390048633	0.0107780344954534	0.0210091239568093	0.00138852918873084	Il1b	1
BP	GO:0002752	cell surface pattern recognition receptor signaling pathway	79/28832	0.0126582278481013	91.2405063291139	9.46076116438969	0.0109156462316299	0.0210885118025276	0.00139377606819316	Tnfaip3	1
BP	GO:0032637	interleukin-8 production	79/28832	0.0126582278481013	91.2405063291139	9.46076116438969	0.0109156462316299	0.0210885118025276	0.00139377606819316	Il1b	1
BP	GO:0035456	response to interferon-beta	79/28832	0.0126582278481013	91.2405063291139	9.46076116438969	0.0109156462316299	0.0210885118025276	0.00139377606819316	Sting1	1
BP	GO:0038034	signal transduction in absence of ligand	80/28832	0.0125	90.1	9.40029016955114	0.011053243609819	0.0211664752997413	0.0013989288100095	Il1b	1
BP	GO:0072665	protein localization to vacuole	80/28832	0.0125	90.1	9.40029016955114	0.011053243609819	0.0211664752997413	0.0013989288100095	Tnfaip3	1
BP	GO:0080164	regulation of nitric oxide metabolic process	80/28832	0.0125	90.1	9.40029016955114	0.011053243609819	0.0211664752997413	0.0013989288100095	Il1b	1
BP	GO:0070972	protein localization to endoplasmic reticulum	81/28832	0.0123456790123457	88.9876543209876	9.34093530220652	0.0111908266310197	0.0213672800878826	0.00141220034432689	Sting1	1
BP	GO:0001913	T cell mediated cytotoxicity	82/28832	0.0121951219512195	87.9024390243902	9.28266247255967	0.0113283952962303	0.0213798905446196	0.00141303379113308	Ripk3	1
BP	GO:0014009	glial cell proliferation	82/28832	0.0121951219512195	87.9024390243902	9.28266247255967	0.0113283952962303	0.0213798905446196	0.00141303379113308	Il1b	1
BP	GO:0045123	cellular extravasation	82/28832	0.0121951219512195	87.9024390243902	9.28266247255967	0.0113283952962303	0.0213798905446196	0.00141303379113308	Ripk3	1
BP	GO:2000379	positive regulation of reactive oxygen species metabolic process	82/28832	0.0121951219512195	87.9024390243902	9.28266247255967	0.0113283952962303	0.0213798905446196	0.00141303379113308	Ripk3	1
BP	GO:0031397	negative regulation of protein ubiquitination	83/28832	0.0120481927710843	86.8433734939759	9.22543903193007	0.0114659496064501	0.0215151295776204	0.00142197197176181	Tnfaip3	1
BP	GO:0071347	cellular response to interleukin-1	83/28832	0.0120481927710843	86.8433734939759	9.22543903193007	0.0114659496064501	0.0215151295776204	0.00142197197176181	Il1b	1
BP	GO:0046626	regulation of insulin receptor signaling pathway	84/28832	0.0119047619047619	85.8095238095238	9.16923369534077	0.0116034895626772	0.0217108271760121	0.00143490596311194	Il1b	1
BP	GO:0008625	extrinsic apoptotic signaling pathway via death domain receptors	85/28832	0.0117647058823529	84.8	9.11401646912931	0.0117410151659105	0.0218429712345857	0.00144363959154995	Tnfaip3	1
BP	GO:0010507	negative regulation of autophagy	85/28832	0.0117647058823529	84.8	9.11401646912931	0.0117410151659105	0.0218429712345857	0.00144363959154995	Tnfaip3	1
BP	GO:0015800	acidic amino acid transport	86/28832	0.0116279069767442	83.8139534883721	9.0597585832009	0.0118785264171485	0.0219735913609007	0.00145227250068015	Il1b	1
BP	GO:0032722	positive regulation of chemokine production	86/28832	0.0116279069767442	83.8139534883721	9.0597585832009	0.0118785264171485	0.0219735913609007	0.00145227250068015	Il1b	1
BP	GO:0032729	positive regulation of type II interferon production	87/28832	0.0114942528735632	82.8505747126437	9.00643242757618	0.0120160233173895	0.0221027133133953	0.00146080639292207	Il1b	1
BP	GO:0070228	regulation of lymphocyte apoptotic process	87/28832	0.0114942528735632	82.8505747126437	9.00643242757618	0.0120160233173895	0.0221027133133953	0.00146080639292207	Ripk3	1
BP	GO:0002220	innate immune response activating cell surface receptor signaling pathway	90/28832	0.0111111111111111	80.0888888888889	8.85178442099741	0.0124284279221171	0.0226671586483878	0.0014981115573207	Tnfaip3	1
BP	GO:0002637	regulation of immunoglobulin production	90/28832	0.0111111111111111	80.0888888888889	8.85178442099741	0.0124284279221171	0.0226671586483878	0.0014981115573207	Tnfaip3	1
BP	GO:0002720	positive regulation of cytokine production involved in immune response	91/28832	0.010989010989011	79.2087912087912	8.80193028298912	0.0125658674283559	0.0226671586483878	0.0014981115573207	Il1b	1
BP	GO:0006809	nitric oxide biosynthetic process	91/28832	0.010989010989011	79.2087912087912	8.80193028298912	0.0125658674283559	0.0226671586483878	0.0014981115573207	Il1b	1
BP	GO:0032481	positive regulation of type I interferon production	91/28832	0.010989010989011	79.2087912087912	8.80193028298912	0.0125658674283559	0.0226671586483878	0.0014981115573207	Sting1	1
BP	GO:0060337	type I interferon-mediated signaling pathway	91/28832	0.010989010989011	79.2087912087912	8.80193028298912	0.0125658674283559	0.0226671586483878	0.0014981115573207	Sting1	1
BP	GO:0071357	cellular response to type I interferon	91/28832	0.010989010989011	79.2087912087912	8.80193028298912	0.0125658674283559	0.0226671586483878	0.0014981115573207	Sting1	1
BP	GO:0010827	regulation of D-glucose transmembrane transport	92/28832	0.0108695652173913	78.3478260869565	8.75288526899313	0.0127032925885899	0.0227267124941075	0.00150204757356074	Il1b	1
BP	GO:0051781	positive regulation of cell division	92/28832	0.0108695652173913	78.3478260869565	8.75288526899313	0.0127032925885899	0.0227267124941075	0.00150204757356074	Il1b	1
BP	GO:0150076	neuroinflammatory response	92/28832	0.0108695652173913	78.3478260869565	8.75288526899313	0.0127032925885899	0.0227267124941075	0.00150204757356074	Il1b	1
BP	GO:0002711	positive regulation of T cell mediated immunity	93/28832	0.010752688172043	77.505376344086	8.70462760081987	0.0128407034038176	0.0228428550361166	0.00150972363420776	Il1b	1
BP	GO:0045665	negative regulation of neuron differentiation	93/28832	0.010752688172043	77.505376344086	8.70462760081987	0.0128407034038176	0.0228428550361166	0.00150972363420776	Il1b	1
BP	GO:0014015	positive regulation of gliogenesis	94/28832	0.0106382978723404	76.6808510638298	8.65713631284342	0.0129780998750372	0.0228428550361166	0.00150972363420776	Il1b	1
BP	GO:0030203	glycosaminoglycan metabolic process	94/28832	0.0106382978723404	76.6808510638298	8.65713631284342	0.0129780998750372	0.0228428550361166	0.00150972363420776	Il1b	1
BP	GO:1900076	regulation of cellular response to insulin stimulus	94/28832	0.0106382978723404	76.6808510638298	8.65713631284342	0.0129780998750372	0.0228428550361166	0.00150972363420776	Il1b	1
BP	GO:1903321	negative regulation of protein modification by small protein conjugation or removal	94/28832	0.0106382978723404	76.6808510638298	8.65713631284342	0.0129780998750372	0.0228428550361166	0.00150972363420776	Tnfaip3	1
BP	GO:0016579	protein deubiquitination	96/28832	0.0104166666666667	75.0833333333333	8.56437284853676	0.0132528497894459	0.0232637390121187	0.00153754058111851	Tnfaip3	1
BP	GO:0048708	astrocyte differentiation	97/28832	0.0103092783505155	74.3092783505155	8.5190624674907	0.0133902032346311	0.0234418303276518	0.0015493109429092	Il1b	1
BP	GO:0034340	response to type I interferon	98/28832	0.0102040816326531	73.5510204081633	8.47444199054576	0.0135275423398012	0.0235439530875675	0.00155606041200978	Sting1	1
BP	GO:0046209	nitric oxide metabolic process	98/28832	0.0102040816326531	73.5510204081633	8.47444199054576	0.0135275423398012	0.0235439530875675	0.00155606041200978	Il1b	1
BP	GO:0016239	positive regulation of macroautophagy	99/28832	0.0101010101010101	72.8080808080808	8.43049397835569	0.0136648671059542	0.0235439530875675	0.00155606041200978	Sting1	1
BP	GO:0045685	regulation of glial cell differentiation	99/28832	0.0101010101010101	72.8080808080808	8.43049397835569	0.0136648671059542	0.0235439530875675	0.00155606041200978	Il1b	1
BP	GO:0050709	negative regulation of protein secretion	99/28832	0.0101010101010101	72.8080808080808	8.43049397835569	0.0136648671059542	0.0235439530875675	0.00155606041200978	Il1b	1
BP	GO:1901874	negative regulation of post-translational protein modification	99/28832	0.0101010101010101	72.8080808080808	8.43049397835569	0.0136648671059542	0.0235439530875675	0.00155606041200978	Tnfaip3	1
BP	GO:0030593	neutrophil chemotaxis	100/28832	0.01	72.08	8.38720160308652	0.0138021775340884	0.0236557006030439	0.00156344599778319	Il1b	1
BP	GO:2001057	reactive nitrogen species metabolic process	100/28832	0.01	72.08	8.38720160308652	0.0138021775340884	0.0236557006030439	0.00156344599778319	Il1b	1
BP	GO:0043406	positive regulation of MAP kinase activity	102/28832	0.00980392156862745	70.6666666666667	8.30251934718945	0.0140767553802918	0.0240003166144402	0.00158622226354807	Il1b	1
BP	GO:1901222	regulation of non-canonical NF-kappaB signal transduction	102/28832	0.00980392156862745	70.6666666666667	8.30251934718945	0.0140767553802918	0.0240003166144402	0.00158622226354807	Il1b	1
BP	GO:0070936	protein K48-linked ubiquitination	103/28832	0.00970873786407767	69.9805825242718	8.26109863000581	0.014214022800357	0.0240909592643095	0.00159221299240218	Tnfaip3	1
BP	GO:0032370	positive regulation of lipid transport	104/28832	0.00961538461538462	69.3076923076923	8.22027182903537	0.0143512758863957	0.0240909592643095	0.00159221299240218	Il1b	1
BP	GO:0032651	regulation of interleukin-1 beta production	104/28832	0.00961538461538462	69.3076923076923	8.22027182903537	0.0143512758863957	0.0240909592643095	0.00159221299240218	Tnfaip3	1
BP	GO:0043525	positive regulation of neuron apoptotic process	104/28832	0.00961538461538462	69.3076923076923	8.22027182903537	0.0143512758863957	0.0240909592643095	0.00159221299240218	Il1b	1
BP	GO:0070555	response to interleukin-1	104/28832	0.00961538461538462	69.3076923076923	8.22027182903537	0.0143512758863957	0.0240909592643095	0.00159221299240218	Il1b	1
BP	GO:0071260	cellular response to mechanical stimulus	104/28832	0.00961538461538462	69.3076923076923	8.22027182903537	0.0143512758863957	0.0240909592643095	0.00159221299240218	Il1b	1
BP	GO:0072676	lymphocyte migration	105/28832	0.00952380952380952	68.6476190476191	8.18002479260077	0.0144885146394048	0.0242589745116188	0.00160331740948879	Ripk3	1
BP	GO:0032890	regulation of organic acid transport	106/28832	0.00943396226415094	68	8.14034383707933	0.0146257390603831	0.0243637949143627	0.00161024517045034	Il1b	1
BP	GO:0071496	cellular response to external stimulus	106/28832	0.00943396226415094	68	8.14034383707933	0.0146257390603831	0.0243637949143627	0.00161024517045034	Il1b	1
BP	GO:0046888	negative regulation of hormone secretion	107/28832	0.00934579439252336	67.3644859813084	8.10121572717977	0.0147629491503282	0.0245297857383315	0.00162121578991149	Il1b	1
BP	GO:0010717	regulation of epithelial to mesenchymal transition	108/28832	0.00925925925925926	66.7407407407407	8.06262765722544	0.0149001449102377	0.0246323914592031	0.0016279971787335	Il1b	1
BP	GO:0120193	tight junction organization	108/28832	0.00925925925925926	66.7407407407407	8.06262765722544	0.0149001449102377	0.0246323914592031	0.0016279971787335	Il1b	1
BP	GO:0140888	interferon-mediated signaling pathway	110/28832	0.00909090909090909	65.5272727272727	7.98702245678689	0.0151744934439412	0.0250225864113474	0.00165378583519827	Sting1	1
BP	GO:0006022	aminoglycan metabolic process	111/28832	0.00900900900900901	64.9369369369369	7.94998170748837	0.0153116462197304	0.0251851510868613	0.00166453001460677	Il1b	1
BP	GO:0006835	dicarboxylic acid transport	112/28832	0.00892857142857143	64.3571428571428	7.91343372921188	0.0154487846694753	0.0251920753529578	0.00166498765127955	Il1b	1
BP	GO:0032755	positive regulation of interleukin-6 production	112/28832	0.00892857142857143	64.3571428571428	7.91343372921188	0.0154487846694753	0.0251920753529578	0.00166498765127955	Il1b	1
BP	GO:0019217	regulation of fatty acid metabolic process	113/28832	0.00884955752212389	63.787610619469	7.87736761484178	0.015585908794173	0.0251920753529578	0.00166498765127955	Il1b	1
BP	GO:0019915	lipid storage	113/28832	0.00884955752212389	63.787610619469	7.87736761484178	0.015585908794173	0.0251920753529578	0.00166498765127955	Il1b	1
BP	GO:0042102	positive regulation of T cell proliferation	113/28832	0.00884955752212389	63.787610619469	7.87736761484178	0.015585908794173	0.0251920753529578	0.00166498765127955	Il1b	1
BP	GO:0051952	regulation of amine transport	113/28832	0.00884955752212389	63.787610619469	7.87736761484178	0.015585908794173	0.0251920753529578	0.00166498765127955	Il1b	1
BP	GO:0170062	nutrient storage	113/28832	0.00884955752212389	63.787610619469	7.87736761484178	0.015585908794173	0.0251920753529578	0.00166498765127955	Il1b	1
BP	GO:0070227	lymphocyte apoptotic process	114/28832	0.0087719298245614	63.2280701754386	7.84177279261586	0.0157230185948216	0.0253509410923914	0.00167548736163141	Ripk3	1
BP	GO:0002690	positive regulation of leukocyte chemotaxis	115/28832	0.00869565217391304	62.6782608695652	7.80663901297952	0.0158601140724183	0.0255090012051457	0.00168593382672841	Il1b	1
BP	GO:0032642	regulation of chemokine production	117/28832	0.00854700854700855	61.6068376068376	7.73771511975732	0.0161342620624463	0.0257595919970108	0.00170249580378406	Il1b	1
BP	GO:0045824	negative regulation of innate immune response	117/28832	0.00854700854700855	61.6068376068376	7.73771511975732	0.0161342620624463	0.0257595919970108	0.00170249580378406	Tnfaip3	1
BP	GO:0046330	positive regulation of JNK cascade	117/28832	0.00854700854700855	61.6068376068376	7.73771511975732	0.0161342620624463	0.0257595919970108	0.00170249580378406	Il1b	1
BP	GO:0045833	negative regulation of lipid metabolic process	118/28832	0.00847457627118644	61.0847457627119	7.70390600832479	0.0162713145768723	0.0259150449236526	0.00171276995546024	Il1b	1
BP	GO:0070646	protein modification by small protein removal	119/28832	0.00840336134453781	60.5714285714286	7.67051992156636	0.0164083527722367	0.0260697186381279	0.0017229926076622	Tnfaip3	1
BP	GO:0046889	positive regulation of lipid biosynthetic process	120/28832	0.00833333333333333	60.0666666666667	7.63754804446447	0.0165453766495366	0.0262236188158917	0.00173316413549055	Il1b	1
BP	GO:0002526	acute inflammatory response	123/28832	0.00813008130081301	58.6016260162602	7.54103329432103	0.0169563623830224	0.0267032149179875	0.00176486146794147	Il1b	1
BP	GO:1904659	D-glucose transmembrane transport	123/28832	0.00813008130081301	58.6016260162602	7.54103329432103	0.0169563623830224	0.0267032149179875	0.00176486146794147	Il1b	1
BP	GO:0002312	B cell activation involved in immune response	124/28832	0.00806451612903226	58.1290322580645	7.50963507279194	0.0170933289980379	0.0267032149179875	0.00176486146794147	Tnfaip3	1
BP	GO:0015908	fatty acid transport	124/28832	0.00806451612903226	58.1290322580645	7.50963507279194	0.0170933289980379	0.0267032149179875	0.00176486146794147	Il1b	1
BP	GO:0045446	endothelial cell differentiation	124/28832	0.00806451612903226	58.1290322580645	7.50963507279194	0.0170933289980379	0.0267032149179875	0.00176486146794147	Il1b	1
BP	GO:0050886	endocrine process	124/28832	0.00806451612903226	58.1290322580645	7.50963507279194	0.0170933289980379	0.0267032149179875	0.00176486146794147	Il1b	1
BP	GO:0007088	regulation of mitotic nuclear division	125/28832	0.008	57.664	7.47861063296264	0.0172302812999745	0.0267889849735318	0.001770530158644	Il1b	1
BP	GO:0032652	regulation of interleukin-1 production	125/28832	0.008	57.664	7.47861063296264	0.0172302812999745	0.0267889849735318	0.001770530158644	Tnfaip3	1
BP	GO:2000177	regulation of neural precursor cell proliferation	126/28832	0.00793650793650794	57.2063492063492	7.44795255828549	0.017367219289831	0.026937753435296	0.00178036252252299	Il1b	1
BP	GO:0015837	amine transport	127/28832	0.0078740157480315	56.755905511811	7.41765363683754	0.0175041429686031	0.0270217620768271	0.0017859147983395	Il1b	1
BP	GO:1905954	positive regulation of lipid localization	127/28832	0.0078740157480315	56.755905511811	7.41765363683754	0.0175041429686031	0.0270217620768271	0.0017859147983395	Il1b	1
BP	GO:0000045	autophagosome assembly	128/28832	0.0078125	56.3125	7.38770685411598	0.0176410523372889	0.027041331399647	0.00178720816859116	Sting1	1
BP	GO:0008645	hexose transmembrane transport	128/28832	0.0078125	56.3125	7.38770685411598	0.0176410523372889	0.027041331399647	0.00178720816859116	Il1b	1
BP	GO:0032602	chemokine production	128/28832	0.0078125	56.3125	7.38770685411598	0.0176410523372889	0.027041331399647	0.00178720816859116	Il1b	1
BP	GO:1990266	neutrophil migration	129/28832	0.00775193798449612	55.8759689922481	7.35810538614117	0.0177779473968855	0.0271238309583324	0.00179266070652314	Il1b	1
BP	GO:2000106	regulation of leukocyte apoptotic process	129/28832	0.00775193798449612	55.8759689922481	7.35810538614117	0.0177779473968855	0.0271238309583324	0.00179266070652314	Ripk3	1
BP	GO:0015749	monosaccharide transmembrane transport	131/28832	0.00763358778625954	55.0229007633588	7.29991201177894	0.0180516945927975	0.0274772880398527	0.00181602129384051	Il1b	1
BP	GO:0034763	negative regulation of transmembrane transport	132/28832	0.00757575757575758	54.6060606060606	7.27130735198128	0.0181885467311075	0.0276212116637516	0.00182553345404016	Il1b	1
BP	GO:0002718	regulation of cytokine production involved in immune response	133/28832	0.0075187969924812	54.1954887218045	7.24302248823524	0.0183253845643152	0.0277644457552154	0.00183500004185352	Il1b	1
BP	GO:0001910	regulation of leukocyte mediated cytotoxicity	135/28832	0.00740740740740741	53.3925925925926	7.18738844337839	0.0185990173194144	0.0279842357363539	0.00184952634027647	Ripk3	1
BP	GO:0039531	regulation of cytoplasmic pattern recognition receptor signaling pathway	135/28832	0.00740740740740741	53.3925925925926	7.18738844337839	0.0185990173194144	0.0279842357363539	0.00184952634027647	Tnfaip3	1
BP	GO:0048534	hematopoietic or lymphoid organ development	135/28832	0.00740740740740741	53.3925925925926	7.18738844337839	0.0185990173194144	0.0279842357363539	0.00184952634027647	Ripk3	1
BP	GO:0071621	granulocyte chemotaxis	136/28832	0.00735294117647059	53	7.16002779137561	0.0187358122432995	0.0280607463185196	0.00185458305643476	Il1b	1
BP	GO:1905037	autophagosome organization	136/28832	0.00735294117647059	53	7.16002779137561	0.0187358122432995	0.0280607463185196	0.00185458305643476	Sting1	1
BP	GO:0032479	regulation of type I interferon production	142/28832	0.00704225352112676	50.7605633802817	7.00191410487089	0.019556281498097	0.0292225442065385	0.00193136827995177	Sting1	1
BP	GO:0002688	regulation of leukocyte chemotaxis	143/28832	0.00699300699300699	50.4055944055944	6.97652306245224	0.0196929763351135	0.029292741564531	0.00193600774425045	Il1b	1
BP	GO:0034219	carbohydrate transmembrane transport	143/28832	0.00699300699300699	50.4055944055944	6.97652306245224	0.0196929763351135	0.029292741564531	0.00193600774425045	Il1b	1
BP	GO:0014013	regulation of gliogenesis	144/28832	0.00694444444444444	50.0555555555556	6.95139393165613	0.0198296568779927	0.0294290135030209	0.00194501419138205	Il1b	1
BP	GO:0046683	response to organophosphorus	145/28832	0.00689655172413793	49.7103448275862	6.92652219914219	0.0199663231277307	0.029501042693986	0.00194977472467708	Il1b	1
BP	GO:0002377	immunoglobulin production	146/28832	0.00684931506849315	49.3698630136986	6.90190345984702	0.0201029750853245	0.029501042693986	0.00194977472467708	Tnfaip3	1
BP	GO:0051099	positive regulation of binding	146/28832	0.00684931506849315	49.3698630136986	6.90190345984702	0.0201029750853245	0.029501042693986	0.00194977472467708	Sting1	1
BP	GO:0008643	carbohydrate transport	147/28832	0.00680272108843537	49.0340136054422	6.87753341366574	0.0202396127517699	0.029501042693986	0.00194977472467708	Il1b	1
BP	GO:0016241	regulation of macroautophagy	147/28832	0.00680272108843537	49.0340136054422	6.87753341366574	0.0202396127517699	0.029501042693986	0.00194977472467708	Sting1	1
BP	GO:0032606	type I interferon production	147/28832	0.00680272108843537	49.0340136054422	6.87753341366574	0.0202396127517699	0.029501042693986	0.00194977472467708	Sting1	1
BP	GO:0043433	negative regulation of DNA-binding transcription factor activity	147/28832	0.00680272108843537	49.0340136054422	6.87753341366574	0.0202396127517699	0.029501042693986	0.00194977472467708	Tnfaip3	1
BP	GO:0051224	negative regulation of protein transport	147/28832	0.00680272108843537	49.0340136054422	6.87753341366574	0.0202396127517699	0.029501042693986	0.00194977472467708	Il1b	1
BP	GO:0002698	negative regulation of immune effector process	148/28832	0.00675675675675676	48.7027027027027	6.85340786225696	0.0203762361280639	0.0295681826480572	0.00195421211988449	Tnfaip3	1
BP	GO:0050864	regulation of B cell activation	148/28832	0.00675675675675676	48.7027027027027	6.85340786225696	0.0203762361280639	0.0295681826480572	0.00195421211988449	Tnfaip3	1
BP	GO:0003158	endothelium development	149/28832	0.00671140939597315	48.3758389261745	6.82952270596592	0.0205128452152026	0.0296347077998391	0.00195860888174966	Il1b	1
BP	GO:0021782	glial cell development	149/28832	0.00671140939597315	48.3758389261745	6.82952270596592	0.0205128452152026	0.0296347077998391	0.00195860888174966	Il1b	1
BP	GO:0002702	positive regulation of production of molecular mediator of immune response	150/28832	0.00666666666666667	48.0533333333333	6.80587394086055	0.0206494400141826	0.0296353501742005	0.00195865133737764	Il1b	1
BP	GO:0002832	negative regulation of response to biotic stimulus	150/28832	0.00666666666666667	48.0533333333333	6.80587394086055	0.0206494400141826	0.0296353501742005	0.00195865133737764	Tnfaip3	1
BP	GO:0030177	positive regulation of Wnt signaling pathway	150/28832	0.00666666666666667	48.0533333333333	6.80587394086055	0.0206494400141826	0.0296353501742005	0.00195865133737764	Tnfaip3	1
BP	GO:0071902	positive regulation of protein serine/threonine kinase activity	153/28832	0.0065359477124183	47.1111111111111	6.73630732992614	0.0210591386921319	0.0301570560657065	0.0019931317783412	Il1b	1
BP	GO:0006690	icosanoid metabolic process	154/28832	0.00649350649350649	46.8051948051948	6.71356590688548	0.0211956763484389	0.0302200363657873	0.00199729425485174	Il1b	1
BP	GO:0031341	regulation of cell killing	154/28832	0.00649350649350649	46.8051948051948	6.71356590688548	0.0211956763484389	0.0302200363657873	0.00199729425485174	Ripk3	1
BP	GO:0050729	positive regulation of inflammatory response	155/28832	0.00645161290322581	46.5032258064516	6.69104219478749	0.0213321997215683	0.0302824487351828	0.00200141919584508	Il1b	1
BP	GO:0071675	regulation of mononuclear cell migration	155/28832	0.00645161290322581	46.5032258064516	6.69104219478749	0.0213321997215683	0.0302824487351828	0.00200141919584508	Ripk3	1
BP	GO:1902600	proton transmembrane transport	156/28832	0.00641025641025641	46.2051282051282	6.66873270753589	0.0214687088125162	0.03040559906325	0.00200955841314298	Sting1	1
BP	GO:0002367	cytokine production involved in immune response	157/28832	0.00636942675159236	45.9108280254777	6.64663403679242	0.0216052036222787	0.03040559906325	0.00200955841314298	Il1b	1
BP	GO:0033559	unsaturated fatty acid metabolic process	157/28832	0.00636942675159236	45.9108280254777	6.64663403679242	0.0216052036222787	0.03040559906325	0.00200955841314298	Il1b	1
BP	GO:0050671	positive regulation of lymphocyte proliferation	157/28832	0.00636942675159236	45.9108280254777	6.64663403679242	0.0216052036222787	0.03040559906325	0.00200955841314298	Il1b	1
BP	GO:0032368	regulation of lipid transport	158/28832	0.00632911392405063	45.620253164557	6.62474284975999	0.0217416841518518	0.0305318704326006	0.00201790390543503	Il1b	1
BP	GO:0010565	regulation of ketone metabolic process	159/28832	0.00628930817610063	45.3333333333333	6.60305588704263	0.0218781504022316	0.0305862454265799	0.00202149764244342	Il1b	1
BP	GO:0051783	regulation of nuclear division	159/28832	0.00628930817610063	45.3333333333333	6.60305588704263	0.0218781504022316	0.0305862454265799	0.00202149764244342	Il1b	1
BP	GO:0001959	regulation of cytokine-mediated signaling pathway	160/28832	0.00625	45.05	6.58157	0.0220146023744143	0.0305862454265799	0.00202149764244342	Sting1	1
BP	GO:0032946	positive regulation of mononuclear cell proliferation	160/28832	0.00625	45.05	6.58157	0.0220146023744143	0.0305862454265799	0.00202149764244342	Il1b	1
BP	GO:0043405	regulation of MAP kinase activity	160/28832	0.00625	45.05	6.58157	0.0220146023744143	0.0305862454265799	0.00202149764244342	Il1b	1
BP	GO:0010508	positive regulation of autophagy	162/28832	0.00617283950617284	44.4938271604938	6.53918880893436	0.0222874634881715	0.030762161404464	0.00203312423242206	Sting1	1
BP	GO:2000377	regulation of reactive oxygen species metabolic process	162/28832	0.00617283950617284	44.4938271604938	6.53918880893436	0.0222874634881715	0.030762161404464	0.00203312423242206	Ripk3	1
BP	GO:0022612	gland morphogenesis	163/28832	0.00613496932515337	44.2208588957055	6.51828754667877	0.022423872631738	0.030762161404464	0.00203312423242206	Tnfaip3	1
BP	GO:0030183	B cell differentiation	163/28832	0.00613496932515337	44.2208588957055	6.51828754667877	0.022423872631738	0.030762161404464	0.00203312423242206	Tnfaip3	1
BP	GO:0050768	negative regulation of neurogenesis	163/28832	0.00613496932515337	44.2208588957055	6.51828754667877	0.022423872631738	0.030762161404464	0.00203312423242206	Il1b	1
BP	GO:0071887	leukocyte apoptotic process	163/28832	0.00613496932515337	44.2208588957055	6.51828754667877	0.022423872631738	0.030762161404464	0.00203312423242206	Ripk3	1
BP	GO:1904950	negative regulation of establishment of protein localization	164/28832	0.00609756097560976	43.9512195121951	6.49757524286477	0.0225602675010906	0.0308843913589354	0.00204120262064375	Il1b	1
BP	GO:0014074	response to purine-containing compound	165/28832	0.00606060606060606	43.6848484848485	6.47704903748497	0.0226966480972255	0.0310060903922348	0.00204924591937072	Il1b	1
BP	GO:0002824	positive regulation of adaptive immune response based on somatic recombination of immune receptors built from immunoglobulin superfamily domains	168/28832	0.00595238095238095	42.9047619047619	6.41655930704904	0.0231057042562811	0.0314333851653158	0.00207748656690247	Il1b	1
BP	GO:0006633	fatty acid biosynthetic process	168/28832	0.00595238095238095	42.9047619047619	6.41655930704904	0.0231057042562811	0.0314333851653158	0.00207748656690247	Il1b	1
BP	GO:0097530	granulocyte migration	169/28832	0.00591715976331361	42.6508875739645	6.39675007775297	0.0232420277695025	0.0314764001452751	0.00208032950101762	Il1b	1
BP	GO:2001235	positive regulation of apoptotic signaling pathway	169/28832	0.00591715976331361	42.6508875739645	6.39675007775297	0.0232420277695025	0.0314764001452751	0.00208032950101762	Ripk3	1
BP	GO:0046328	regulation of JNK cascade	170/28832	0.00588235294117647	42.4	6.37711351998292	0.0233783370144846	0.0314764001452751	0.00208032950101762	Il1b	1
BP	GO:0050921	positive regulation of chemotaxis	170/28832	0.00588235294117647	42.4	6.37711351998292	0.0233783370144846	0.0314764001452751	0.00208032950101762	Il1b	1
BP	GO:0060759	regulation of response to cytokine stimulus	170/28832	0.00588235294117647	42.4	6.37711351998292	0.0233783370144846	0.0314764001452751	0.00208032950101762	Sting1	1
BP	GO:0002708	positive regulation of lymphocyte mediated immunity	171/28832	0.00584795321637427	42.1520467836257	6.35764711231535	0.0235146319922233	0.0315947627385222	0.0020881522886748	Il1b	1
BP	GO:0001837	epithelial to mesenchymal transition	172/28832	0.00581395348837209	41.906976744186	6.33834838465034	0.0236509127037136	0.0316476352367315	0.00209164672314982	Il1b	1
BP	GO:0007043	cell-cell junction assembly	172/28832	0.00581395348837209	41.906976744186	6.33834838465034	0.0236509127037136	0.0316476352367315	0.00209164672314982	Il1b	1
BP	GO:0051961	negative regulation of nervous system development	173/28832	0.00578034682080925	41.6647398843931	6.31921491687554	0.0237871791499519	0.0317648834047415	0.00209939585652358	Il1b	1
BP	GO:0045834	positive regulation of lipid metabolic process	175/28832	0.00571428571428571	41.1885714285714	6.28143432276273	0.0240596692506529	0.0320631918789314	0.00211911157739371	Il1b	1
BP	GO:0002821	positive regulation of adaptive immune response	176/28832	0.00568181818181818	40.9545454545455	6.26278259469547	0.0241958929071066	0.0320987127341321	0.00212145921189557	Il1b	1
BP	GO:0070665	positive regulation of leukocyte proliferation	176/28832	0.00568181818181818	40.9545454545455	6.26278259469547	0.0241958929071066	0.0320987127341321	0.00212145921189557	Il1b	1
BP	GO:0007613	memory	177/28832	0.00564971751412429	40.7231638418079	6.24428692066988	0.02433210230229	0.0320987127341321	0.00212145921189557	Il1b	1
BP	GO:0030856	regulation of epithelial cell differentiation	177/28832	0.00564971751412429	40.7231638418079	6.24428692066988	0.02433210230229	0.0320987127341321	0.00212145921189557	Il1b	1
BP	GO:0050728	negative regulation of inflammatory response	177/28832	0.00564971751412429	40.7231638418079	6.24428692066988	0.02433210230229	0.0320987127341321	0.00212145921189557	Tnfaip3	1
BP	GO:0050830	defense response to Gram-positive bacterium	178/28832	0.00561797752808989	40.4943820224719	6.22594511189606	0.0244682974371981	0.0322133028759887	0.00212903267174262	Il1b	1
BP	GO:0002687	positive regulation of leukocyte migration	180/28832	0.00555555555555556	40.0444444444444	6.18971454790368	0.0247406449301699	0.0324410464646606	0.00214408463778687	Il1b	1
BP	GO:0051250	negative regulation of lymphocyte activation	180/28832	0.00555555555555556	40.0444444444444	6.18971454790368	0.0247406449301699	0.0324410464646606	0.00214408463778687	Tnfaip3	1
BP	GO:0016311	dephosphorylation	181/28832	0.00552486187845304	39.8232044198895	6.17182162488462	0.0248767972902243	0.0325542056723777	0.00215156352473198	Ripk3	1
BP	GO:0043123	positive regulation of canonical NF-kappaB signal transduction	183/28832	0.00546448087431694	39.3879781420765	6.13647037651414	0.0251490592424463	0.0328446713706348	0.0021707609030322	Il1b	1
BP	GO:0043409	negative regulation of MAPK cascade	184/28832	0.00543478260869565	39.1739130434783	6.11900811863089	0.0252851688366041	0.0328908670324751	0.00217381405389132	Il1b	1
BP	GO:0045766	positive regulation of angiogenesis	184/28832	0.00543478260869565	39.1739130434783	6.11900811863089	0.0252851688366041	0.0328908670324751	0.00217381405389132	Il1b	1
BP	GO:0001889	liver development	186/28832	0.00537634408602151	38.752688172043	6.08450078189372	0.0255573452659896	0.0330474187300816	0.00218416082523309	Tnfaip3	1
BP	GO:0001909	leukocyte mediated cytotoxicity	186/28832	0.00537634408602151	38.752688172043	6.08450078189372	0.0255573452659896	0.0330474187300816	0.00218416082523309	Ripk3	1
BP	GO:0051302	regulation of cell division	186/28832	0.00537634408602151	38.752688172043	6.08450078189372	0.0255573452659896	0.0330474187300816	0.00218416082523309	Il1b	1
BP	GO:1904018	positive regulation of vasculature development	187/28832	0.0053475935828877	38.5454545454545	6.06745198896448	0.0256934121032071	0.0331577037616487	0.00219144975292592	Il1b	1
BP	GO:0043393	regulation of protein binding	188/28832	0.00531914893617021	38.3404255319149	6.05053736125199	0.0258294646901015	0.0332675353898151	0.00219870871440706	Sting1	1
BP	GO:0061008	hepaticobiliary system development	189/28832	0.00529100529100529	38.1375661375661	6.03375512694358	0.0259655030276676	0.0333113427840216	0.00220160402054467	Tnfaip3	1
BP	GO:0062207	regulation of pattern recognition receptor signaling pathway	189/28832	0.00529100529100529	38.1375661375661	6.03375512694358	0.0259655030276676	0.0333113427840216	0.00220160402054467	Tnfaip3	1
BP	GO:0006865	amino acid transport	190/28832	0.00526315789473684	37.9368421052632	6.01710354686661	0.0261015271169002	0.0334201906026192	0.00220879796035688	Il1b	1
BP	GO:0008286	insulin receptor signaling pathway	194/28832	0.00515463917525773	37.1546391752577	5.95177008534314	0.0266454810103948	0.0339171522413017	0.00224164301103147	Il1b	1
BP	GO:0015718	monocarboxylic acid transport	194/28832	0.00515463917525773	37.1546391752577	5.95177008534314	0.0266454810103948	0.0339171522413017	0.00224164301103147	Il1b	1
BP	GO:2001242	regulation of intrinsic apoptotic signaling pathway	194/28832	0.00515463917525773	37.1546391752577	5.95177008534314	0.0266454810103948	0.0339171522413017	0.00224164301103147	Ripk3	1
BP	GO:0002705	positive regulation of leukocyte mediated immunity	197/28832	0.0050761421319797	36.5888324873096	5.90406122317083	0.0270532968717633	0.0343025298199251	0.00226711327898272	Il1b	1
BP	GO:1905952	regulation of lipid localization	197/28832	0.0050761421319797	36.5888324873096	5.90406122317083	0.0270532968717633	0.0343025298199251	0.00226711327898272	Il1b	1
BP	GO:1903531	negative regulation of secretion by cell	199/28832	0.0050251256281407	36.2211055276382	5.87284700623109	0.0273251029091431	0.0345511038999066	0.00228354196807636	Il1b	1
BP	GO:0007204	positive regulation of cytosolic calcium ion concentration	200/28832	0.005	36.04	5.85741297177498	0.0274609845697573	0.0345511038999066	0.00228354196807636	Il1b	1
BP	GO:0032680	regulation of tumor necrosis factor production	200/28832	0.005	36.04	5.85741297177498	0.0274609845697573	0.0345511038999066	0.00228354196807636	Tnfaip3	1
BP	GO:0046777	protein autophosphorylation	200/28832	0.005	36.04	5.85741297177498	0.0274609845697573	0.0345511038999066	0.00228354196807636	Ripk3	1
BP	GO:0001659	temperature homeostasis	201/28832	0.00497512437810945	35.8606965174129	5.84209240968919	0.0275968519929803	0.0345887607512786	0.00228603077424425	Il1b	1
BP	GO:0048660	regulation of smooth muscle cell proliferation	201/28832	0.00497512437810945	35.8606965174129	5.84209240968919	0.0275968519929803	0.0345887607512786	0.00228603077424425	Tnfaip3	1
BP	GO:0062013	positive regulation of small molecule metabolic process	203/28832	0.00492610837438424	35.5073891625616	5.81178611999998	0.0278685441312311	0.0347957157126078	0.00229970878410078	Il1b	1
BP	GO:1903555	regulation of tumor necrosis factor superfamily cytokine production	203/28832	0.00492610837438424	35.5073891625616	5.81178611999998	0.0278685441312311	0.0347957157126078	0.00229970878410078	Tnfaip3	1
BP	GO:0002695	negative regulation of leukocyte activation	206/28832	0.00485436893203883	34.9902912621359	5.76714346002196	0.0282759755830367	0.0351699277251867	0.00232444110056041	Tnfaip3	1
BP	GO:0032640	tumor necrosis factor production	206/28832	0.00485436893203883	34.9902912621359	5.76714346002196	0.0282759755830367	0.0351699277251867	0.00232444110056041	Tnfaip3	1
BP	GO:0007369	gastrulation	209/28832	0.00478468899521531	34.488038277512	5.72344965757131	0.0286832789520227	0.0355411407128479	0.00234897520629768	Tnfaip3	1
BP	GO:0071706	tumor necrosis factor superfamily cytokine production	209/28832	0.00478468899521531	34.488038277512	5.72344965757131	0.0286832789520227	0.0355411407128479	0.00234897520629768	Tnfaip3	1
BP	GO:0048659	smooth muscle cell proliferation	210/28832	0.00476190476190476	34.3238095238095	5.70909006161282	0.0288190182834761	0.035641702536193	0.00235562151041172	Tnfaip3	1
BP	GO:0031396	regulation of protein ubiquitination	216/28832	0.00462962962962963	33.3703703703704	5.62500188736808	0.0296331555306008	0.0365793016285109	0.00241758904935754	Tnfaip3	1
BP	GO:0071466	cellular response to xenobiotic stimulus	217/28832	0.00460829493087558	33.2165898617512	5.61132149790779	0.0297687952908008	0.036677402499798	0.00242407270491129	Il1b	1
BP	GO:0007254	JNK cascade	219/28832	0.0045662100456621	32.9132420091324	5.58423746025692	0.0300400321507285	0.036803266406052	0.00243239126726546	Il1b	1
BP	GO:0022408	negative regulation of cell-cell adhesion	219/28832	0.0045662100456621	32.9132420091324	5.58423746025692	0.0300400321507285	0.036803266406052	0.00243239126726546	Tnfaip3	1
BP	GO:0061351	neural precursor cell proliferation	219/28832	0.0045662100456621	32.9132420091324	5.58423746025692	0.0300400321507285	0.036803266406052	0.00243239126726546	Il1b	1
BP	GO:0051048	negative regulation of secretion	221/28832	0.00452488687782805	32.6153846153846	5.55751546327907	0.0303112121366536	0.0370659579124247	0.00244975300138536	Il1b	1
BP	GO:0045862	positive regulation of proteolysis	222/28832	0.0045045045045045	32.4684684684685	5.54428768628718	0.0304467808043497	0.0370928131814186	0.00245152791236908	Il1b	1
BP	GO:0050777	negative regulation of immune response	222/28832	0.0045045045045045	32.4684684684685	5.54428768628718	0.0304467808043497	0.0370928131814186	0.00245152791236908	Tnfaip3	1
BP	GO:0051345	positive regulation of hydrolase activity	223/28832	0.00448430493273543	32.322869955157	5.53114739889572	0.0305823352565266	0.0371885752746963	0.00245785699405585	Ripk3	1
BP	GO:0050866	negative regulation of cell activation	226/28832	0.00442477876106195	31.8938053097345	5.49224180827641	0.0309889133298802	0.0376129375546687	0.00248590382806709	Tnfaip3	1
BP	GO:0070374	positive regulation of ERK1 and ERK2 cascade	227/28832	0.00440528634361234	31.7533039647577	5.47944188777635	0.031124410929918	0.0377073104586947	0.00249214109584345	Il1b	1
BP	GO:0071674	mononuclear cell migration	229/28832	0.00436681222707424	31.4759825327511	5.45408944747575	0.0313953634993351	0.0379651340093812	0.00250918109838741	Ripk3	1
BP	GO:0072330	monocarboxylic acid biosynthetic process	230/28832	0.00434782608695652	31.3391304347826	5.44153513867246	0.0315308184707022	0.0380584555663004	0.00251534888082263	Il1b	1
BP	GO:0098742	cell-cell adhesion via plasma-membrane adhesion molecules	232/28832	0.00431034482758621	31.0689655172414	5.41666597248144	0.0318016857917192	0.038314577162348	0.00253227639825303	Tnfaip3	1
BP	GO:0046890	regulation of lipid biosynthetic process	233/28832	0.00429184549356223	30.9356223175966	5.40434940597815	0.0319370981433568	0.0384068601981804	0.00253837554304086	Il1b	1
BP	GO:0050796	regulation of insulin secretion	234/28832	0.00427350427350427	30.8034188034188	5.39211039908964	0.0320724962904048	0.038498786907416	0.00254445113759016	Il1b	1
BP	GO:0050920	regulation of chemotaxis	236/28832	0.00423728813559322	30.5423728813559	5.36786178443813	0.0323432499747059	0.0387525545568495	0.00256122307863437	Il1b	1
BP	GO:0045216	cell-cell junction organization	239/28832	0.00418410041841004	30.1589958158996	5.33205037671858	0.0327492739915702	0.0391671720082333	0.00258862586013954	Il1b	1
BP	GO:0002285	lymphocyte activation involved in immune response	241/28832	0.004149377593361	29.9087136929461	5.30854139811246	0.0330198856746762	0.0393466885867948	0.00260049042001868	Tnfaip3	1
BP	GO:0050679	positive regulation of epithelial cell proliferation	241/28832	0.004149377593361	29.9087136929461	5.30854139811246	0.0330198856746762	0.0393466885867948	0.00260049042001868	Tnfaip3	1
BP	GO:0030595	leukocyte chemotaxis	242/28832	0.00413223140495868	29.7851239669421	5.29689423705242	0.0331551702207677	0.0394359310640462	0.00260638860905278	Il1b	1
BP	GO:0007033	vacuole organization	243/28832	0.00411522633744856	29.6625514403292	5.28531764914498	0.0332904405712091	0.0395248321690901	0.00261226423620971	Sting1	1
BP	GO:0045664	regulation of neuron differentiation	247/28832	0.00404858299595142	29.1821862348178	5.23970276037272	0.0338313800363338	0.0400941763407005	0.00264989317315825	Il1b	1
BP	GO:0042180	ketone metabolic process	251/28832	0.00398406374501992	28.7171314741036	5.19516116292118	0.0343720924504962	0.0405876607055588	0.00268250840481649	Il1b	1
BP	GO:1903320	regulation of protein modification by small protein conjugation or removal	251/28832	0.00398406374501992	28.7171314741036	5.19516116292118	0.0343720924504962	0.0405876607055588	0.00268250840481649	Tnfaip3	1
BP	GO:0001763	morphogenesis of a branching structure	252/28832	0.00396825396825397	28.6031746031746	5.18418848083711	0.0345072350847707	0.0406736904519048	0.00268819425893141	Il1b	1
BP	GO:0050870	positive regulation of T cell activation	253/28832	0.00395256916996047	28.4901185770751	5.17327960244741	0.0346423635333242	0.0407593934905598	0.00269385852037229	Il1b	1
BP	GO:0097529	myeloid leukocyte migration	255/28832	0.00392156862745098	28.2666666666667	5.15165076076629	0.0349125778772398	0.0409298264880387	0.00270512273073199	Il1b	1
BP	GO:1903828	negative regulation of protein localization	255/28832	0.00392156862745098	28.2666666666667	5.15165076076629	0.0349125778772398	0.0409298264880387	0.00270512273073199	Il1b	1
BP	GO:1901873	regulation of post-translational protein modification	257/28832	0.00389105058365759	28.0466926070039	5.13026973088351	0.035182735490184	0.0411726277331365	0.00272116988322495	Tnfaip3	1
BP	GO:0002064	epithelial cell development	262/28832	0.00381679389312977	27.5114503816794	5.07787031526015	0.035857881376657	0.0418876503380269	0.00276842695874765	Il1b	1
BP	GO:0072593	reactive oxygen species metabolic process	263/28832	0.00380228136882129	27.4068441064639	5.06756640456556	0.0359928680225964	0.0419702550334919	0.00277388644535047	Ripk3	1
BP	GO:0048762	mesenchymal cell differentiation	264/28832	0.00378787878787879	27.3030303030303	5.05731985844069	0.0361278404937334	0.042052548738695	0.00277932537807124	Il1b	1
BP	GO:0009612	response to mechanical stimulus	270/28832	0.0037037037037037	26.6962962962963	4.99701551701165	0.0369373777052677	0.0429183409991812	0.00283654707982015	Il1b	1
BP	GO:0000209	protein polyubiquitination	272/28832	0.00367647058823529	26.5	4.97734933697922	0.0372071100890072	0.0431549607249054	0.00285218568505057	Tnfaip3	1
BP	GO:0090068	positive regulation of cell cycle process	276/28832	0.0036231884057971	26.1159420289855	4.93864624052532	0.0377464048739493	0.0437028411040583	0.00288839604298604	Il1b	1
BP	GO:0030073	insulin secretion	278/28832	0.00359712230215827	25.9280575539568	4.91960179258743	0.038015967291024	0.0438594110265701	0.00289874401884319	Il1b	1
BP	GO:0090276	regulation of peptide hormone secretion	278/28832	0.00359712230215827	25.9280575539568	4.91960179258743	0.038015967291024	0.0438594110265701	0.00289874401884319	Il1b	1
BP	GO:1903039	positive regulation of leukocyte cell-cell adhesion	279/28832	0.003584229390681	25.8351254480287	4.91015474267185	0.0381507272591837	0.0439372573196595	0.00290388901443708	Il1b	1
BP	GO:0140014	mitotic nuclear division	281/28832	0.00355871886120996	25.6512455516014	4.89140876786437	0.0384202047197078	0.0441697071865654	0.00291925202651597	Il1b	1
BP	GO:0002791	regulation of peptide secretion	283/28832	0.00353356890459364	25.469964664311	4.87285739311168	0.0386896255524493	0.0444012750188917	0.00293455674341027	Il1b	1
BP	GO:0090087	regulation of peptide transport	285/28832	0.00350877192982456	25.2912280701754	4.85449721321373	0.038958989765342	0.0446319654680146	0.00294980347253743	Il1b	1
BP	GO:0051259	protein complex oligomerization	288/28832	0.00347222222222222	25.0277777777778	4.82730818856301	0.0393629299398184	0.0450157500012284	0.00297516845337368	Sting1	1
BP	GO:0032869	cellular response to insulin stimulus	290/28832	0.00344827586206897	24.8551724137931	4.80941163666095	0.0396321526377956	0.0452443980288121	0.00299028019534343	Il1b	1
BP	GO:0033002	muscle cell proliferation	293/28832	0.00341296928327645	24.6006825938567	4.78290319092436	0.0400358805770804	0.0456255323155908	0.00301547001682795	Tnfaip3	1
BP	GO:0001906	cell killing	294/28832	0.00340136054421769	24.5170068027211	4.77415522316115	0.0401704282654257	0.0456991109012596	0.00302033295228765	Ripk3	1
BP	GO:0031348	negative regulation of defense response	295/28832	0.00338983050847458	24.4338983050847	4.76545072517145	0.0403049618097154	0.0457724174986855	0.0030251779115759	Tnfaip3	1
BP	GO:0009743	response to carbohydrate	296/28832	0.00337837837837838	24.3513513513514	4.75678933117299	0.0404394812109407	0.0458454535255977	0.00303000498839285	Il1b	1
BP	GO:0002429	immune response-activating cell surface receptor signaling pathway	303/28832	0.0033003300330033	23.7887788778878	4.69733664726426	0.0413807210969693	0.0467501918275449	0.00308980070110316	Tnfaip3	1
BP	GO:0010001	glial cell differentiation	303/28832	0.0033003300330033	23.7887788778878	4.69733664726426	0.0413807210969693	0.0467501918275449	0.00308980070110316	Il1b	1
BP	GO:1901888	regulation of cell junction assembly	311/28832	0.00321543408360129	23.1768488745981	4.63180480772377	0.042455575735535	0.0478816769521665	0.00316458250187608	Il1b	1
BP	GO:0010721	negative regulation of cell development	315/28832	0.00317460317460317	22.8825396825397	4.59995598165665	0.0429926639701005	0.0484038096077166	0.00319909114841038	Il1b	1
BP	GO:0001818	negative regulation of cytokine production	318/28832	0.00314465408805031	22.6666666666667	4.57645484168517	0.0433953318484716	0.0487730666042202	0.00322349597932301	Tnfaip3	1
BP	GO:0050769	positive regulation of neurogenesis	319/28832	0.00313479623824451	22.5956112852665	4.56869302338207	0.0435295262327252	0.0488226033270455	0.00322676994665731	Il1b	1
BP	GO:0002768	immune response-regulating cell surface receptor signaling pathway	320/28832	0.003125	22.525	4.56096668632461	0.0436637064976946	0.0488226033270455	0.00322676994665731	Tnfaip3	1
BP	GO:0045765	regulation of angiogenesis	320/28832	0.003125	22.525	4.56096668632461	0.0436637064976946	0.0488226033270455	0.00322676994665731	Il1b	1
BP	GO:0002699	positive regulation of immune effector process	322/28832	0.0031055900621118	22.3850931677019	4.54561935817788	0.0439320246737418	0.0488715708891881	0.00323000629718177	Il1b	1
BP	GO:0006959	humoral immune response	322/28832	0.0031055900621118	22.3850931677019	4.54561935817788	0.0439320246737418	0.0488715708891881	0.00323000629718177	Il1b	1
BP	GO:0007162	negative regulation of cell adhesion	322/28832	0.0031055900621118	22.3850931677019	4.54561935817788	0.0439320246737418	0.0488715708891881	0.00323000629718177	Tnfaip3	1
BP	GO:0016236	macroautophagy	325/28832	0.00307692307692308	22.1784615384615	4.52285769178635	0.0443343960679399	0.0492353071978992	0.00325404625632928	Sting1	1
BP	GO:0042113	B cell activation	326/28832	0.00306748466257669	22.1104294478528	4.51533856633971	0.0444684916380008	0.0493003820706529	0.00325834716675549	Tnfaip3	1
BP	GO:1901342	regulation of vasculature development	327/28832	0.00305810397553517	22.0428134556575	4.50785305711214	0.0446025730957095	0.049365220731353	0.00326263246552023	Il1b	1
BP	GO:0060485	mesenchyme development	329/28832	0.00303951367781155	21.9088145896657	4.49298186950801	0.0448706936780316	0.0495779407305494	0.00327669149665918	Il1b	1
BP	GO:0043523	regulation of neuron apoptotic process	330/28832	0.00303030303030303	21.8424242424242	4.48559568896688	0.0450047328046246	0.0496420447996957	0.00328092824500286	Il1b	1
BP	GO:0046394	carboxylic acid biosynthetic process	331/28832	0.00302114803625378	21.7764350453172	4.4782421202424	0.0451387578228265	0.0497059171303638	0.00328514967735136	Il1b	1
BP	GO:0070372	regulation of ERK1 and ERK2 cascade	333/28832	0.003003003003003	21.6456456456456	4.4636318427793	0.0454067655380145	0.049896155367028	0.00329772285008165	Il1b	1
BP	GO:0022409	positive regulation of cell-cell adhesion	334/28832	0.0029940119760479	21.5808383233533	4.45637465268924	0.0455407482369812	0.049896155367028	0.00329772285008165	Il1b	1
BP	GO:0030072	peptide hormone secretion	334/28832	0.0029940119760479	21.5808383233533	4.45637465268924	0.0455407482369812	0.049896155367028	0.00329772285008165	Il1b	1
BP	GO:0016053	organic acid biosynthetic process	335/28832	0.00298507462686567	21.5164179104478	4.4491491116444	0.0456747168315157	0.0499591123802006	0.00330188378752031	Il1b	1
CC	GO:0033116	endoplasmic reticulum-Golgi intermediate compartment membrane	52/28779	0.0192307692307692	138.360576923077	11.6888362467356	0.00720830181118237	0.0421952281584996	0.00370133580337716	Sting1	1
CC	GO:0000421	autophagosome membrane	54/28779	0.0185185185185185	133.236111111111	11.4675215145489	0.0074847636365275	0.0421952281584996	0.00370133580337716	Sting1	1
CC	GO:0005793	endoplasmic reticulum-Golgi intermediate compartment	114/28779	0.0087719298245614	63.1118421052632	7.83435949166877	0.0157518037590072	0.0421952281584996	0.00370133580337716	Sting1	1
CC	GO:0005776	autophagosome	117/28779	0.00854700854700855	61.4935897435898	7.73039481742785	0.0161637954644328	0.0421952281584996	0.00370133580337716	Sting1	1
CC	GO:0005777	peroxisome	153/28779	0.0065359477124183	47.0245098039216	6.72987793578862	0.0210976140792498	0.0421952281584996	0.00370133580337716	Sting1	1
CC	GO:0042579	microbody	153/28779	0.0065359477124183	47.0245098039216	6.72987793578862	0.0210976140792498	0.0421952281584996	0.00370133580337716	Sting1	1
CC	GO:0005741	mitochondrial outer membrane	212/28779	0.00471698113207547	33.9375	5.67517005089311	0.0291434378911621	0.0450099045199492	0.00394823723859203	Sting1	1
CC	GO:0019867	outer membrane	246/28779	0.0040650406504065	29.2469512195122	5.24587634121444	0.0337574283899619	0.0450099045199492	0.00394823723859203	Sting1	1
CC	GO:0031968	organelle outer membrane	246/28779	0.0040650406504065	29.2469512195122	5.24587634121444	0.0337574283899619	0.0450099045199492	0.00394823723859203	Sting1	1
CC	GO:0005765	lysosomal membrane	317/28779	0.00315457413249211	22.6963722397476	4.5796963207846	0.0433394792281839	0.0472794318852916	0.00414731858642908	Sting1	1
CC	GO:0098852	lytic vacuole membrane	317/28779	0.00315457413249211	22.6963722397476	4.5796963207846	0.0433394792281839	0.0472794318852916	0.00414731858642908	Sting1	1
MF	GO:0061578	K63-linked deubiquitinase activity	14/28366	0.0714285714285714	506.535714285714	22.4686496993719	0.00197283764746981	0.0498387200334721	0.0097810155284245	Tnfaip3	1
MF	GO:0005149	interleukin-1 receptor binding	16/28366	0.0625	443.219	21.0122991716688	0.00225443312109996	0.0498387200334721	0.0097810155284245	Il1b	1
MF	GO:0015252	proton channel activity	25/28366	0.04	283.66	16.7911227763716	0.00352087540089419	0.0498387200334721	0.0097810155284245	Sting1	1
MF	GO:0070530	K63-linked polyubiquitin modification-dependent protein binding	25/28366	0.04	283.66	16.7911227763716	0.00352087540089419	0.0498387200334721	0.0097810155284245	Tnfaip3	1
MF	GO:0030551	cyclic nucleotide binding	38/28366	0.0263157894736842	186.618421052632	13.5974627819278	0.00534805199162003	0.0498387200334721	0.0097810155284245	Sting1	1
MF	GO:0031593	polyubiquitin modification-dependent protein binding	62/28366	0.0161290322580645	114.379032258065	10.6134760933825	0.00871469814580672	0.0498387200334721	0.0097810155284245	Tnfaip3	1
MF	GO:0004843	cysteine-type deubiquitinase activity	91/28366	0.010989010989011	77.9285714285714	8.72891009162175	0.012771317931337	0.0498387200334721	0.0097810155284245	Tnfaip3	1
MF	GO:0101005	deubiquitinase activity	99/28366	0.0101010101010101	71.6313131313131	8.36041780640791	0.0138881910541362	0.0498387200334721	0.0097810155284245	Tnfaip3	1
MF	GO:0043130	ubiquitin binding	101/28366	0.0099009900990099	70.2128712871287	8.27515279613339	0.0141672612005729	0.0498387200334721	0.0097810155284245	Tnfaip3	1
MF	GO:0019783	ubiquitin-like protein peptidase activity	113/28366	0.00884955752212389	62.7566371681416	7.81166372559272	0.0158404383969118	0.0498387200334721	0.0097810155284245	Tnfaip3	1
MF	GO:0035591	signaling adaptor activity	117/28366	0.00854700854700855	60.6111111111111	7.67311260600325	0.0163976905464576	0.0498387200334721	0.0097810155284245	Sting1	1
MF	GO:0032182	ubiquitin-like protein binding	124/28366	0.00806451612903226	57.1895161290323	7.44682886946031	0.0173723123383134	0.0498387200334721	0.0097810155284245	Tnfaip3	1
MF	GO:0015078	proton transmembrane transporter activity	144/28366	0.00694444444444444	49.2465277777778	6.89296985040049	0.0201529552659995	0.0498387200334721	0.0097810155284245	Sting1	1
MF	GO:0070851	growth factor receptor binding	152/28366	0.00657894736842105	46.6546052631579	6.70234869181321	0.0212635583770197	0.0498387200334721	0.0097810155284245	Il1b	1
MF	GO:0005178	integrin binding	155/28366	0.00645161290322581	45.7516129032258	6.63465377357776	0.0216797910435659	0.0498387200334721	0.0097810155284245	Il1b	1
MF	GO:0008234	cysteine-type peptidase activity	175/28366	0.00571428571428571	40.5228571428571	6.22823627166712	0.024451283729292	0.0498387200334721	0.0097810155284245	Tnfaip3	1
MF	GO:0002020	protease binding	190/28366	0.00526315789473684	37.3236842105263	5.96595517255407	0.0265260356916737	0.0498387200334721	0.0097810155284245	Tnfaip3	1
MF	GO:0140030	modification-dependent protein binding	229/28366	0.00436681222707424	30.9672489082969	5.40727782681019	0.0319049035217668	0.0498387200334721	0.0097810155284245	Tnfaip3	1
MF	GO:0005125	cytokine activity	240/28366	0.00416666666666667	29.5479166666667	5.27447232893831	0.0334179816752451	0.0498387200334721	0.0097810155284245	Il1b	1
MF	GO:0004676	3-phosphoinositide-dependent protein kinase activity	250/28366	0.004	28.366	5.16128122024956	0.0347919675202771	0.0498387200334721	0.0097810155284245	Ripk3	1
MF	GO:0004677	DNA-dependent protein kinase activity	250/28366	0.004	28.366	5.16128122024956	0.0347919675202771	0.0498387200334721	0.0097810155284245	Ripk3	1
MF	GO:0004694	eukaryotic translation initiation factor 2alpha kinase activity	250/28366	0.004	28.366	5.16128122024956	0.0347919675202771	0.0498387200334721	0.0097810155284245	Ripk3	1
MF	GO:0004711	ribosomal protein S6 kinase activity	250/28366	0.004	28.366	5.16128122024956	0.0347919675202771	0.0498387200334721	0.0097810155284245	Ripk3	1
MF	GO:0035175	histone H3S10 kinase activity	250/28366	0.004	28.366	5.16128122024956	0.0347919675202771	0.0498387200334721	0.0097810155284245	Ripk3	1
MF	GO:0035979	histone H2AXS139 kinase activity	250/28366	0.004	28.366	5.16128122024956	0.0347919675202771	0.0498387200334721	0.0097810155284245	Ripk3	1
MF	GO:0044022	histone H3S28 kinase activity	250/28366	0.004	28.366	5.16128122024956	0.0347919675202771	0.0498387200334721	0.0097810155284245	Ripk3	1
MF	GO:0044023	histone H4S1 kinase activity	250/28366	0.004	28.366	5.16128122024956	0.0347919675202771	0.0498387200334721	0.0097810155284245	Ripk3	1
MF	GO:0044024	histone H2AS1 kinase activity	250/28366	0.004	28.366	5.16128122024956	0.0347919675202771	0.0498387200334721	0.0097810155284245	Ripk3	1
MF	GO:0044025	histone H2BS14 kinase activity	250/28366	0.004	28.366	5.16128122024956	0.0347919675202771	0.0498387200334721	0.0097810155284245	Ripk3	1
MF	GO:0072354	histone H3T3 kinase activity	250/28366	0.004	28.366	5.16128122024956	0.0347919675202771	0.0498387200334721	0.0097810155284245	Ripk3	1
MF	GO:0072371	histone H2AS121 kinase activity	250/28366	0.004	28.366	5.16128122024956	0.0347919675202771	0.0498387200334721	0.0097810155284245	Ripk3	1
MF	GO:0072518	Rho-dependent protein serine/threonine kinase activity	250/28366	0.004	28.366	5.16128122024956	0.0347919675202771	0.0498387200334721	0.0097810155284245	Ripk3	1
MF	GO:0140823	histone H2BS36 kinase activity	250/28366	0.004	28.366	5.16128122024956	0.0347919675202771	0.0498387200334721	0.0097810155284245	Ripk3	1
MF	GO:0140855	histone H3S57 kinase activity	250/28366	0.004	28.366	5.16128122024956	0.0347919675202771	0.0498387200334721	0.0097810155284245	Ripk3	1
MF	GO:0140995	histone H2A kinase activity	250/28366	0.004	28.366	5.16128122024956	0.0347919675202771	0.0498387200334721	0.0097810155284245	Ripk3	1
MF	GO:0140997	histone H4 kinase activity	250/28366	0.004	28.366	5.16128122024956	0.0347919675202771	0.0498387200334721	0.0097810155284245	Ripk3	1
MF	GO:0140998	histone H2B kinase activity	250/28366	0.004	28.366	5.16128122024956	0.0347919675202771	0.0498387200334721	0.0097810155284245	Ripk3	1
MF	GO:1990244	histone H2AT120 kinase activity	250/28366	0.004	28.366	5.16128122024956	0.0347919675202771	0.0498387200334721	0.0097810155284245	Ripk3	1
MF	GO:0140857	histone H3T45 kinase activity	251/28366	0.00398406374501992	28.2529880478088	5.15032821061136	0.0349292854933144	0.0498387200334721	0.0097810155284245	Ripk3	1
MF	GO:0035402	histone H3T11 kinase activity	252/28366	0.00396825396825397	28.140873015873	5.13943912702637	0.0350665888138916	0.0498387200334721	0.0097810155284245	Ripk3	1
MF	GO:0035403	histone H3T6 kinase activity	252/28366	0.00396825396825397	28.140873015873	5.13943912702637	0.0350665888138916	0.0498387200334721	0.0097810155284245	Ripk3	1
MF	GO:0004679	AMP-activated protein kinase activity	255/28366	0.00392156862745098	27.8098039215686	5.10714917783167	0.0354784108712852	0.0498387200334721	0.0097810155284245	Ripk3	1

## Sheet: KEGG_enrichment_results
category	subcategory	ID	Description	BgRatio	RichFactor	FoldEnrichment	zScore	pvalue	p.adjust	qvalue	geneID	Count
Organismal Systems	Immune system	mmu04621	NOD-like receptor signaling pathway	216/10525	0.0185185185185185	48.7268518518518	13.8188944387295	1.72601583629155e-07	7.76707126331198e-06	2.72528816256561e-06	16176/56532/72512/21929	4
Organismal Systems	Immune system	mmu04623	Cytosolic DNA-sensing pathway	82/10525	0.0365853658536585	96.265243902439	16.8857624756473	1.81323413425137e-06	4.07977680206558e-05	1.43150063230371e-05	16176/56532/72512	3
Environmental Information Processing	Signal transduction	mmu04668	TNF signaling pathway	118/10525	0.0254237288135593	66.896186440678	14.035581591404	5.45090614582051e-06	8.17635921873077e-05	2.86889797148448e-05	16176/56532/21929	3
Cellular Processes	Cell growth and death	mmu04217	Necroptosis	177/10525	0.0169491525423729	44.5974576271186	11.4054255111941	1.84765722395537e-05	0.000207861437694979	7.2933837787712e-05	16176/56532/21929	3
Organismal Systems	Immune system	mmu04657	IL-17 signaling pathway	94/10525	0.0212765957446809	55.9840425531915	10.4406978153491	0.000468040472691307	0.00421236425422177	0.00147802254534097	16176/21929	2
Environmental Information Processing	Signal transduction	mmu04064	NF-kappa B signaling pathway	107/10525	0.0186915887850467	49.1822429906542	9.76739229303595	0.000606237695837474	0.00454678271878105	0.00159536235746704	16176/21929	2
Human Diseases	Infectious disease: viral	mmu05162	Measles	145/10525	0.0137931034482759	36.2931034482759	8.34386134475408	0.00111065249254162	0.00713990888062472	0.00250523118618411	16176/21929	2
Human Diseases	Infectious disease: viral	mmu05168	Herpes simplex virus 1 infection	213/10525	0.00938967136150235	24.7065727699531	6.81520662977381	0.00238113552719888	0.0133938873404937	0.00469960959315569	16176/72512	2
Human Diseases	Infectious disease: bacterial	mmu05132	Salmonella infection	253/10525	0.00790513833992095	20.800395256917	6.21582129593314	0.00334472203249684	0.0152867007815547	0.00536375466019462	16176/56532	2
Human Diseases	Infectious disease: viral	mmu05163	Human cytomegalovirus infection	255/10525	0.00784313725490196	20.6372549019608	6.18952827212611	0.00339704461812326	0.0152867007815547	0.00536375466019462	16176/72512	2
Human Diseases	Infectious disease: viral	mmu05171	Coronavirus disease - COVID-19	334/10525	0.00598802395209581	15.7559880239521	5.34349037880113	0.0057742987990597	0.0236221314506988	0.00828846717568378	16176/72512	2
Human Diseases	Drug resistance: antineoplastic	mmu01523	Antifolate resistance	29/10525	0.0344827586206897	90.7327586206897	9.43474164706251	0.0109774678901292	0.0411655045879845	0.0144440366975384	16176	1
