# Supplementary material for: Comprehensive analysis of genes associated with necroptosis and pyroptosis in intestinal ischemia-reperfusion injury
Source: PLoS One. 2025 Dec 16;20(12):e0338420. doi: 10.1371/journal.pone.0338420 (PMC12707633; doi:10.1371/journal.pone.0338420)
Supplement: S9 Table — (XLS) [file pone.0338420.s009.xls]

## Sheet: training_predictions
Actual	Predicted_Prob	Predicted_Class
Control	2.89216656036709e-06	Control
Control	0.0019318280584014	Control
Control	0.00059427273726354	Control
Control	7.42948953900681e-05	Control
IRI	0.999797531914158	IRI
IRI	0.998858592533046	IRI
IRI	0.999874026164148	IRI
IRI	0.998866561762419	IRI

## Sheet: Hub gene_importance
Gene	Importance
Ripk3	5.85828426516732
Sting1	2.74993938506852
Il1b	0.82035762216102
Tnfaip3	0

## Sheet: model_coefficients
Gene	Coefficient	Importance	Direction	Selected
Ripk3	1.76307358675317	1.76307358675317	Promotes IRI	Yes
Il1b	0.376384476609951	0.376384476609951	Promotes IRI	Yes
Sting1	0.166764664868462	0.166764664868462	Promotes IRI	Yes
Tnfaip3	0	0	Protects from IRI	No

## Sheet: model_performance
Dataset	AUC	AUC_CI_Lower_Delong	AUC_CI_Upper_Delong	AUC_CI_Lower_Bootstrap	AUC_CI_Upper_Bootstrap	Accuracy	Sensitivity	Specificity
Training	1	1	1	NA	NA	NA	NA	NA
Validation	0.714	0.450258710823026	0.978312717748403	0.448724489795919	0.948979591836735	0.666666666666667	0	1

## Sheet: GSE37013_validation
	GSM908514	GSM908515	GSM908516	GSM908517	GSM908518	GSM908519	GSM908520	GSM908528	GSM908529	GSM908530	GSM908531	GSM908532	GSM908533	GSM908534	GSM908535	GSM908536	GSM908537	GSM908538	GSM908539	GSM908540	GSM908541
EEF1A1	7.30842	7.33358	7.31122	7.29887	7.24227	7.29654	7.32879	7.38732	7.33774	7.37667	7.27042	7.33992	7.24045	7.22509	7.27154	7.32653	7.33598	7.26586	7.2922	7.2567	7.36202
GAPDH	7.27275	7.3278	7.27702	7.35327	7.29121	7.28884	7.31798	7.24019	7.2514	7.25661	7.31333	7.32428	7.28358	7.3444	7.19095	7.33872	7.27257	7.28398	7.30806	7.29462	7.48428
LOC643334	7.18426	7.25452	7.28943	7.29943	7.2996	7.45494	7.26875	7.33819	7.31183	7.25513	7.2122	7.36419	7.33988	7.25904	7.29664	7.33206	7.28124	7.33297	7.30548	7.25902	7.36376
SLC35E2	7.77681	7.75981	7.74941	7.82152	7.77313	7.57318	7.63932	7.75909	7.76403	7.70845	7.63874	7.59133	7.65565	7.47627	7.6423	7.81343	7.62482	7.61367	7.59962	7.84578	7.59786
DUSP22	10.2363	10.159	10.019	10.6573	10.1086	10.1484	10.4699	9.78045	10.3998	10.4298	9.6931	10.4699	10.121	10.137	9.85779	9.602	9.53696	9.9624	9.48419	9.77364	9.77612
LOC642820	7.41792	7.35431	7.29824	7.24884	7.38361	7.31132	7.38415	7.38568	7.35821	7.30888	7.1982	7.29924	7.39563	7.28668	7.44973	7.33168	7.33158	7.34281	7.35109	7.30175	7.24005
RPS28	10.4472	10.175	10.7446	10.3859	10.3986	10.5474	10.2993	9.78411	10.4177	10.2512	10.7056	10.3872	10.3206	10.0717	10.5609	10.3957	10.2747	10.3539	10.5639	10.2032	10.3647
IPO13	7.423	7.45757	7.3929	7.56714	7.49558	7.39692	7.27459	7.46057	7.32043	7.41645	7.42132	7.37747	7.51861	7.36295	7.36729	7.55349	7.39107	7.45422	7.2308	7.57743	7.30544
TESSP1	7.41135	7.45359	7.35025	7.38378	7.36526	7.47009	7.37414	7.49206	7.48046	7.42175	7.43105	7.50422	7.32472	7.30107	7.30015	7.40696	7.44796	7.38994	7.46689	7.43543	7.40701
LOC653113	7.46351	7.48795	7.38052	7.30817	7.47516	7.62664	7.51683	7.41457	7.44884	7.3807	7.44344	7.40474	7.37625	7.34679	7.37242	7.36241	7.4087	7.39794	7.39596	7.42162	7.4676
AFAP1	7.36699	7.41852	7.36477	7.54216	7.43678	7.40133	7.38563	7.44919	7.43515	7.35672	7.47627	7.37907	7.53123	7.39609	7.49665	7.50768	7.29754	7.47356	7.39246	7.30213	7.3898
GGTLC1	12.4106	11.6116	12.6525	11.7447	11.988	12.2153	11.9857	11.1333	12.1028	12.1141	11.9633	11.1195	12.0933	11.743	12.4449	11.6829	12.3503	12.1141	12.0933	11.8797	12.0546
CDT1	7.29005	7.28553	7.39938	7.29894	7.34311	7.32087	7.29755	7.3125	7.284	7.47175	7.36574	7.28775	7.41271	7.28047	7.34473	7.39013	7.38403	7.33209	7.43198	7.33978	7.37918
TRPV1	7.84322	7.59587	7.6629	7.67866	8.13263	7.85803	7.62624	7.71791	7.86447	7.83156	7.67493	7.72186	7.75767	7.81508	7.76258	7.40808	7.49133	7.62139	7.4816	7.55145	7.73974
LOC652879	7.35689	7.403	7.32715	7.48953	7.39162	7.29545	7.35275	7.45264	7.40905	7.34522	7.30614	7.32099	7.36236	7.38349	7.39752	7.30647	7.50768	7.2437	7.37334	7.26354	7.33941
LOC644150	9.42567	9.3651	9.66344	9.44383	9.79748	9.8902	9.68835	9.54915	9.88399	9.89988	9.64421	9.79423	10.0441	9.59329	9.72638	9.6127	9.6097	9.31515	9.49522	9.7113	9.79805
LPP	7.31663	7.37866	7.35667	7.3974	7.34962	7.34611	7.3846	7.32722	7.3808	7.40241	7.38666	7.39239	7.41541	7.45641	7.38519	7.41317	7.32777	7.32312	7.37125	7.32606	7.33404
FLJ36848	7.40263	7.47845	7.35911	7.52106	7.35685	7.51715	7.42862	7.42565	7.62977	7.51474	7.47186	7.49393	7.51765	7.33523	7.43677	7.56649	7.44205	7.43754	7.40294	7.42615	7.5683
CCNE2	7.40315	7.37103	7.31291	7.37284	7.37101	7.38579	7.41419	7.31698	7.3308	7.36964	7.34837	7.3136	7.35434	7.32725	7.24129	7.33146	7.34532	7.34536	7.24834	7.27472	7.29389
HNRNPAB	7.42441	7.3164	7.26599	7.31799	7.32587	7.33556	7.2579	7.29599	7.37854	7.25024	7.33631	7.38813	7.28182	7.28703	7.30034	7.3165	7.31677	7.33602	7.29104	7.30472	7.30626
LOH12CR1	7.37531	7.27359	7.40904	7.35711	7.32768	7.27129	7.33413	7.24953	7.32558	7.35817	7.32815	7.36795	7.37177	7.35814	7.22176	7.4012	7.30479	7.30182	7.26963	7.32343	7.39888
SNIP1	7.3127	7.30364	7.30492	7.51998	7.32039	7.32571	7.31471	7.30918	7.31616	7.39593	7.3143	7.30806	7.394	7.35437	7.31302	7.324	7.36591	7.29167	7.27857	7.38293	7.38563
LOC645349	7.33734	7.37599	7.37622	7.36921	7.34395	7.3055	7.35948	7.33834	7.26952	7.37271	7.29978	7.36888	7.27724	7.26189	7.30627	7.38003	7.29502	7.44617	7.41908	7.38287	7.36447
LOC389669	7.43096	7.35716	7.40269	7.32189	7.25306	7.32592	7.24319	7.31764	7.30643	7.3165	7.35683	7.51306	7.2717	7.24719	7.3049	7.36676	7.28851	7.31173	7.32625	7.33564	7.3509
COL17A1	7.46974	7.63579	7.55796	7.738	7.65519	7.57286	7.63927	7.60336	7.82379	7.80139	7.94555	7.53493	7.73818	7.75086	7.74632	7.747	7.63115	7.642	7.8251	7.72683	7.67218
BCL6B	7.58343	7.66218	7.56924	7.68307	7.68283	7.66283	7.68093	7.57378	7.66556	7.52798	7.66833	7.68968	7.59346	7.59775	7.74435	7.54671	7.93588	7.76058	7.7104	7.49747	7.79073
GRHL1	7.42649	7.57895	7.65592	7.5213	7.54644	7.62916	7.34377	7.64905	7.66969	7.5111	7.51256	7.48249	7.68563	7.60275	7.41254	7.5759	7.48846	7.54029	7.58973	7.58549	7.3788
LOC339760	7.49879	7.41324	7.47707	7.56938	7.6664	7.41106	7.45101	7.42859	7.5636	7.6418	7.44529	7.51748	7.45698	7.45774	7.4191	7.56272	7.67991	7.3899	7.56593	7.43613	7.42535
LOC644613	7.3494	7.33971	7.27441	7.42051	7.35312	7.3038	7.44823	7.30697	7.35898	7.29099	7.2982	7.43729	7.27966	7.34144	7.49979	7.38957	7.3692	7.27798	7.25519	7.29569	7.38099
LOC143666	7.23076	7.32863	7.19579	7.21491	7.36585	7.2674	7.40478	7.1691	7.2946	7.18886	7.33356	7.35718	7.27641	7.37943	7.26377	7.31649	7.35523	7.28743	7.22697	7.43413	7.26136
ATP13A4	7.37732	7.29185	7.2954	7.26421	7.32638	7.46756	7.28736	7.29519	7.33207	7.35547	7.35001	7.32166	7.3022	7.29141	7.33621	7.33469	7.39802	7.33998	7.34192	7.28242	7.30607
DIAPH2	8.07141	8.21472	8.22915	8.3152	8.59996	7.98877	7.84396	7.91937	8.06869	8.07028	7.99747	8.25523	7.89264	7.96718	7.82071	8.07733	8.24773	8.0189	8.10357	7.99024	7.80677
MLLT4	9.40109	9.5232	8.9279	9.63054	9.28366	9.03514	9.39405	10.781	9.99843	10.3302	10.5539	10.2668	10.1711	10.0382	10.1265	9.73871	10.5825	11.1954	10.2042	10.5255	9.87847
HMG20B	7.33767	7.38307	7.30874	7.39022	7.42443	7.31018	7.39729	7.32436	7.36198	7.40262	7.37148	7.33453	7.39154	7.47023	7.29176	7.33403	7.32643	7.23968	7.4257	7.37812	7.35756
CD69	7.34327	7.30777	7.31444	7.28926	7.33509	7.23353	7.50372	7.2692	7.29216	7.35206	7.31945	7.35157	7.38121	7.34857	7.40475	7.40193	7.2761	7.27099	7.38673	7.33121	7.33437
LOC653493	8.78578	8.32859	9.08061	8.52538	8.41287	8.83199	8.17318	8.13353	8.47515	8.57528	8.07525	8.06453	8.58878	8.13562	8.53046	8.44157	8.88213	8.40523	8.35139	8.60288	8.24601
LAT1-3TM	7.31596	7.29155	7.45925	7.37808	7.38795	7.42984	7.35927	7.29029	7.28139	7.43151	7.34563	7.42301	7.4321	7.29234	7.29313	7.35758	7.27225	7.35984	7.34424	7.41592	7.41908
LOC646360	7.38339	7.34046	7.26734	7.361	7.46556	7.27783	7.31646	7.29328	7.32055	7.44539	7.25474	7.2952	7.44088	7.2984	7.33874	7.3385	7.42569	7.30141	7.27109	7.38144	7.29311
KCNG4	9.86853	10.0417	10.2363	10.068	9.78045	10.1428	9.92359	10.175	10.3601	10.033	9.63688	9.65871	9.93994	10.1123	10.0766	10.2095	10.2087	9.58659	10.0174	9.96755	10.1756
MLYCD	7.36871	7.27998	7.43941	7.37813	7.29149	7.26598	7.3083	7.26448	7.31914	7.38656	7.308	7.36035	7.40087	7.38928	7.3566	7.35568	7.30082	7.42554	7.42408	7.42639	7.34372
UHRF1BP1L	8.74169	8.90891	8.38752	8.49893	8.57166	8.47244	8.39211	8.15571	8.73591	8.32048	8.03471	8.54143	8.5425	8.59728	8.71866	8.20842	8.24203	8.07107	8.2154	8.28582	8.3835
LOC401010	7.64483	7.50988	7.53971	7.90075	7.79242	7.71156	7.70415	7.8149	7.51524	7.65976	7.76969	7.47511	7.83499	7.57957	7.50788	7.66262	7.9342	7.70256	7.68877	7.83239	7.76211
ITGA11	7.27348	7.39693	7.40455	7.42977	7.46596	7.33462	7.42302	7.34811	7.30706	7.29578	7.39473	7.34594	7.35164	7.39739	7.35633	7.35572	7.37113	7.36799	7.2989	7.44919	7.33548
TICAM2	8.11368	8.33675	8.20954	8.03374	8.05586	8.18649	8.4387	8.04233	8.10003	8.28539	8.39447	8.34779	8.25974	8.13751	8.67056	8.22612	8.20548	8.46362	8.3506	8.45183	8.17005
SERTAD2	7.25596	7.32309	7.2696	7.32985	7.38347	7.34598	7.38046	7.30075	7.27249	7.23719	7.20292	7.36878	7.33138	7.42858	7.48908	7.31487	7.33	7.32278	7.30876	7.28134	7.29232
LOC729444	7.30631	7.29824	7.36279	7.27845	7.33177	7.31809	7.27047	7.26529	7.37254	7.29708	7.36961	7.36742	7.27107	7.38321	7.35536	7.26913	7.31344	7.35463	7.34481	7.37748	7.32269
SPP1	7.70726	7.73128	7.73511	7.66898	7.82016	7.66508	7.62425	7.59156	7.51304	7.61986	7.50788	7.5946	7.64967	7.69301	7.41227	7.80241	7.73702	7.81041	7.87844	7.79464	7.6388
HBE1	7.37117	7.30592	7.34293	7.29728	7.51785	7.43574	7.36282	7.45268	7.31265	7.41649	7.40532	7.4899	7.36634	7.43349	7.38589	7.33802	7.42393	7.39838	7.3002	7.37066	7.39336
PCBD2	9.24188	8.97857	9.19909	8.97671	9.01483	9.42144	9.06076	9.07814	9.31309	9.01437	9.76155	9.64421	9.51699	9.1541	9.64421	9.23327	8.70964	9.06662	9.23672	9.12781	9.09114
ZBED2	7.27145	7.43603	7.32303	7.28593	7.47384	7.32898	7.34474	7.47507	7.24527	7.39086	7.30397	7.35883	7.32238	7.31179	7.51209	7.30545	7.32581	7.32761	7.29419	7.45245	7.32214
LOC652300	7.34776	7.29851	7.30413	7.29602	7.30795	7.39345	7.4127	7.37153	7.29673	7.29896	7.26493	7.29973	7.31001	7.28245	7.32796	7.42531	7.35943	7.34156	7.31382	7.34291	7.31855
USP21	7.88484	7.41499	7.64841	7.53664	7.58559	7.84674	8.04384	7.85661	7.5512	7.99007	7.77579	7.84922	7.69228	7.82427	7.792	7.926	7.92355	7.9563	7.58479	7.58698	8.11701
RHD	7.88016	7.91408	7.77104	7.73809	7.85236	7.61664	7.60606	7.65969	7.6693	7.74915	7.44216	7.77095	7.58713	7.49327	7.59398	7.54239	7.5671	7.49632	7.63842	7.67324	7.77445
AUP1	7.34136	7.32599	7.36314	7.45476	7.39489	7.39454	7.34241	7.4109	7.33783	7.42975	7.42088	7.38374	7.3941	7.36124	7.45329	7.40021	7.44313	7.38932	7.41603	7.3699	7.39009
LOC644783	7.4521	7.29157	7.33397	7.21916	7.29917	7.31433	7.50906	7.28033	7.43592	7.37387	7.28289	7.34924	7.27401	7.37599	7.29707	7.34792	7.37903	7.35486	7.32256	7.27873	7.26246
MFN2	7.61681	7.61033	7.51383	7.73939	7.6555	7.47907	7.56234	7.61986	7.90245	7.74835	7.88862	7.8464	7.91009	7.62088	7.64855	7.45661	7.7052	7.59438	7.64377	7.6009	7.75288
LOC645448	7.44118	7.43427	7.47087	7.30651	7.26894	7.43833	7.34353	7.35347	7.31532	7.36171	7.25311	7.29307	7.343	7.36245	7.34284	7.32762	7.25925	7.35889	7.37129	7.42223	7.36869
LOC644897	7.64691	7.79858	7.69437	7.73502	7.58884	7.60178	7.74134	7.80241	7.78219	7.87536	7.78704	7.88735	7.72972	7.61327	7.74373	7.58225	7.54579	7.73809	7.68543	7.59518	7.89494
LOC643038	7.3089	7.37811	7.42902	7.31391	7.29199	7.34143	7.35303	7.29113	7.31858	7.34019	7.32121	7.24837	7.31939	7.37333	7.35122	7.35451	7.34581	7.34645	7.34525	7.30427	7.31603
LOC642161	8.04021	7.54333	7.83803	8.11571	8.04629	8.31321	8.13023	8.02868	8.20349	7.99852	8.77047	7.8416	8.12266	7.97893	8.41598	8.22741	7.8366	8.03977	8.14854	7.90719	8.06436
LILRA6	7.54575	7.41064	7.48387	7.37764	7.57912	7.54547	7.61533	7.52942	7.38224	7.50802	7.3353	7.37018	7.40693	7.50794	7.43002	7.34763	7.56619	7.6817	7.56701	7.59998	7.54926
BRD9	7.3288	7.31789	7.34708	7.39059	7.32199	7.3767	7.49262	7.3026	7.24372	7.34436	7.35402	7.34872	7.35478	7.46988	7.34033	7.45568	7.26388	7.46262	7.44685	7.37258	7.34534
LOC648934	7.4079	7.65372	7.41983	7.47879	7.36643	7.54432	7.59508	7.47051	7.67874	7.37306	7.42771	7.44006	7.50285	7.53431	7.43963	7.3416	7.52266	7.65099	7.38125	7.29282	7.40942
DERL3	7.30143	7.30222	7.46168	7.31515	7.39237	7.39194	7.26801	7.35704	7.54589	7.31205	7.27794	7.43166	7.41273	7.35517	7.38932	7.34813	7.30937	7.30878	7.3373	7.38175	7.36003
SYTL2	7.33671	7.35319	7.28323	7.30274	7.3585	7.28013	7.37535	7.29122	7.32146	7.33622	7.46385	7.35052	7.34274	7.35957	7.39816	7.40752	7.3952	7.30411	7.31003	7.32094	7.2822
SELM	7.3829	7.34705	7.31786	7.35998	7.32492	7.34406	7.39261	7.31003	7.37792	7.3591	7.31969	7.3088	7.3305	7.34023	7.33881	7.32454	7.35421	7.29959	7.30684	7.29464	7.47216
CTRB2	7.29482	7.32209	7.3098	7.34902	7.33651	7.39769	7.34257	7.42291	7.40322	7.30754	7.344	7.3327	7.37927	7.33088	7.3377	7.35029	7.3508	7.29004	7.30814	7.40867	7.3227
DCK	7.33623	7.40465	7.47636	7.27779	7.40904	7.2789	7.39639	7.4163	7.36357	7.40934	7.37145	7.41713	7.35252	7.36454	7.47415	7.37521	7.38735	7.41297	7.36385	7.37406	7.26817
LOC653148	7.37636	7.30025	7.36584	7.31446	7.34159	7.22397	7.32036	7.32681	7.22694	7.3645	7.28259	7.28854	7.3117	7.41171	7.3823	7.30916	7.38854	7.32011	7.3118	7.32796	7.34547
FOXI1	7.35652	7.26894	7.25631	7.23294	7.34923	7.36364	7.26237	7.39619	7.39479	7.28157	7.34178	7.35893	7.21448	7.46214	7.25674	7.38509	7.2807	7.11798	7.24817	7.32192	7.31966
ZFPM1	7.28317	7.30608	7.39498	7.27977	7.29971	7.32461	7.30997	7.32592	7.30469	7.39623	7.3087	7.36154	7.36012	7.33422	7.29709	7.33243	7.38818	7.2664	7.30191	7.33962	7.38612
LOC651463	7.25813	7.45961	7.32733	7.31088	7.2279	7.36616	7.33698	7.43865	7.35415	7.25965	7.32313	7.36659	7.38615	7.48083	7.27666	7.35145	7.41881	7.27729	7.32088	7.38871	7.36422
LOC652663	7.37476	7.30332	7.39855	7.30024	7.31017	7.33519	7.34768	7.31913	7.28649	7.29405	7.39326	7.3774	7.36907	7.35847	7.43127	7.25733	7.39352	7.41681	7.38206	7.29637	7.25915
UTY	7.34952	7.28619	7.51456	7.43876	7.33325	7.40705	7.41125	7.36198	7.57534	7.43043	7.52148	7.35756	7.34195	7.39214	7.34616	7.484	7.35669	7.32073	7.29345	7.3091	7.28247
GPR32	7.4749	7.72382	7.51428	7.56473	7.49623	7.61158	7.66514	7.69533	7.74884	7.80613	7.64852	7.6016	7.70865	7.67057	7.72695	7.34903	7.60972	7.77877	7.58054	7.74229	7.63136
FBXL10	7.4611	7.3824	7.42761	7.38778	7.29795	7.34624	7.28575	7.3071	7.32764	7.33788	7.46226	7.45801	7.35354	7.4129	7.44258	7.3499	7.32944	7.36438	7.35389	7.34292	7.30831
ALOX5	7.60412	7.49225	7.44651	7.28431	7.42949	7.45908	7.57095	7.41674	7.38035	7.42229	7.36227	7.34755	7.51915	7.30326	7.4264	7.45717	7.44067	7.49977	7.3294	7.36056	7.27746
MMP17	11.9109	12.0672	12.1273	11.6467	11.9477	12.1212	11.9747	12.6072	11.8624	11.6852	11.4	12.1492	11.9083	12.0752	11.7601	12.1367	12.3286	11.8708	11.9802	12.1273	12.0293
LOC652224	7.34865	7.3759	7.28988	7.41149	7.27074	7.33655	7.38393	7.26073	7.43433	7.34765	7.37918	7.31721	7.32657	7.39691	7.42203	7.34529	7.35178	7.3414	7.30874	7.35129	7.41114
COX11P	7.29305	7.35983	7.44969	7.38566	7.37055	7.33524	7.32801	7.35672	7.36367	7.33562	7.34957	7.37251	7.33321	7.35726	7.35406	7.64081	7.3509	7.3848	7.32213	7.40806	7.25777
LOC644234	7.45397	7.48389	7.65897	7.60726	7.60917	7.58998	7.25571	7.48855	7.48705	7.50906	7.49634	7.57864	7.50107	7.37242	7.53929	7.81113	7.68109	7.53134	7.59367	7.46291	7.38178
CYP26A1	7.34797	7.34168	7.29864	7.34498	7.31299	7.36011	7.48347	7.35947	7.49083	7.44203	7.46958	7.41134	7.32166	7.40616	7.30521	7.43996	7.35421	7.42112	7.30264	7.28952	7.30681
WNT2B	7.51105	7.57486	7.5971	7.5216	7.59198	7.59913	7.46819	7.71005	7.52852	7.47495	7.40142	7.49613	7.51422	7.61104	7.42047	7.34313	7.46457	7.4569	7.50663	7.49215	7.53818
LOC644824	7.37055	7.53187	7.71302	7.83143	7.87957	7.56529	7.4004	7.45379	7.48829	7.79624	7.65598	7.48223	7.47993	7.53471	7.50245	7.45251	7.63001	7.57931	7.54965	7.42199	7.46409
HIST1H2BD	7.34354	7.38042	7.36445	7.35686	7.30978	7.36169	7.32572	7.43658	7.40781	7.44231	7.31162	7.4304	7.2755	7.33767	7.40181	7.32649	7.31588	7.38725	7.46637	7.51805	7.30807
GADD45G	7.31319	7.3843	7.38	7.37511	7.24686	7.35132	7.37682	7.3147	7.29919	7.27555	7.47754	7.35798	7.48955	7.27646	7.28242	7.43347	7.36577	7.38311	7.39243	7.33531	7.30501
ERGIC1	7.84528	7.96013	7.58636	8.17216	8.07645	7.51363	7.80183	7.77826	7.82582	7.55117	7.86969	7.8598	7.67718	7.69308	7.8154	7.44882	7.6167	7.78615	7.76805	7.47569	7.61239
ABCD4	8.04106	7.7842	7.78793	7.44214	7.65721	7.62132	7.30483	7.44027	7.44155	7.36899	7.48116	7.59701	7.41184	7.43333	7.40234	7.60025	7.43849	7.4126	7.40548	7.45073	7.33813
C4orf8	8.9605	9.65535	9.13298	8.96179	9.13472	8.98922	8.84205	9.3414	9.40109	9.35841	9.17777	9.22452	9.15096	9.19446	9.0542	8.94942	9.03969	8.6167	9.02963	9.00374	9.10537
NCOA6IP	8.06589	8.50187	7.58127	8.60796	7.82518	7.8692	7.97704	8.08936	8.14985	8.21751	8.53353	8.02159	8.26664	8.25781	8.4923	8.34379	8.15096	9.26935	8.57473	8.53197	8.37835
LOC642732	7.35771	7.36403	7.31531	7.51185	7.58118	7.37147	7.25952	7.37288	7.40466	7.39529	7.31342	7.32692	7.3636	7.41929	7.27749	7.3351	7.4002	7.30852	7.38504	7.4231	7.34803
LOC649500	7.36306	7.34868	7.39558	7.49347	7.40104	7.27261	7.3539	7.30028	7.37662	7.25959	7.41001	7.2549	7.36764	7.401	7.33379	7.29902	7.29273	7.30837	7.28121	7.38119	7.31536
SKIV2L2	7.35265	7.32871	7.38096	7.30418	7.28008	7.34653	7.30994	7.32582	7.46171	7.41745	7.48114	7.31916	7.30609	7.39966	7.35518	7.30268	7.28175	7.37945	7.30818	7.36519	7.36718
LOC648170	7.31657	7.37755	7.39736	7.31323	7.39905	7.26176	7.33836	7.35787	7.33356	7.32722	7.38421	7.25549	7.36789	7.44308	7.42445	7.29143	7.31959	7.42551	7.32845	7.32799	7.47779
LOC644519	9.81521	9.55246	9.29972	9.78338	9.70608	9.33825	9.699	9.03176	9.56447	9.37411	9.74906	10.0945	9.84498	9.69055	9.6931	9.77712	9.40629	9.47014	9.4505	9.39465	9.81521
C6orf128	7.37185	7.27214	7.24276	7.46395	7.40981	7.31963	7.34533	7.25718	7.38016	7.39703	7.35969	7.32992	7.2488	7.39366	7.33923	7.50606	7.32226	7.4458	7.29146	7.34532	7.33147
GEFT	10.2716	10.1153	10.2895	9.59001	9.82119	10.2993	10.732	11.2609	10.4162	10.5333	10.6133	10.2354	10.969	10.9068	10.7344	11.3395	12.0134	11.7577	11.2293	12.2315	10.9642
NUMBL	7.68968	7.54452	7.65401	7.49514	7.65277	7.60804	7.46213	7.66755	7.43224	7.43693	7.5488	7.51409	7.51551	7.48767	7.41287	7.49674	7.48058	7.54741	7.73775	7.5794	7.53229
LOC652451	7.28968	7.34084	7.33976	7.40178	7.33319	7.40073	7.48242	7.39925	7.28626	7.41188	7.36141	7.33902	7.37857	7.33402	7.4834	7.32316	7.37698	7.41275	7.39517	7.3286	7.33009
HDAC8	8.26709	8.6926	8.13417	8.52984	8.13532	8.00454	8.50593	8.34278	8.55049	8.21941	8.25974	8.26389	8.07918	8.47515	8.13394	8.29185	7.81136	8.01267	8.22584	8.04884	7.89957
SEMA3E	7.32093	7.51866	7.50947	7.43139	7.54405	7.45485	7.51728	7.5325	7.53795	7.58104	7.59901	7.49005	7.40866	7.4779	7.49485	7.53299	7.6326	7.45109	7.41774	7.33985	7.40671
RGS5	7.63635	7.62816	7.5261	7.71728	7.54822	7.50258	7.66989	7.48687	7.43375	7.51745	7.6777	7.53903	7.40057	7.58354	7.65112	7.39274	7.50544	7.68217	7.58092	7.61764	7.58092
KDELC2	7.34278	7.33426	7.47864	7.26163	7.28637	7.33502	7.31718	7.34043	7.30642	7.37351	7.30401	7.33478	7.40264	7.26878	7.3907	7.33308	7.39037	7.32997	7.38136	7.33928	7.38748
MYO15B	7.29108	7.35334	7.20576	7.38361	7.35134	7.31787	7.42996	7.32692	7.3916	7.28865	7.39907	7.38008	7.33776	7.41122	7.30532	7.37609	7.34554	7.3022	7.27801	7.30658	7.36086
LOC650677	7.34241	7.35292	7.41023	7.26667	7.3227	7.27755	7.43073	7.23997	7.35115	7.23552	7.4213	7.37479	7.39849	7.2965	7.3467	7.26884	7.3727	7.33847	7.30871	7.25549	7.28513
WHSC1	7.37397	7.42896	7.38156	7.33895	7.35907	7.40411	7.31129	7.28794	7.3496	7.37552	7.2577	7.44656	7.34866	7.47994	7.22982	7.48668	7.30398	7.27196	7.36226	7.42757	7.26941
MUC13	7.76296	7.88294	7.88981	7.77413	7.70716	7.7014	7.76476	8.07265	7.69044	7.84826	7.63043	8.05991	7.98487	7.87745	7.93355	7.61741	7.92094	7.83869	7.76476	7.7271	8.18183
XRCC2	8.48326	7.91293	8.45761	8.16229	8.52294	8.27228	8.27148	7.95474	8.13097	8.11144	8.43846	8.27625	8.33305	8.17157	8.07028	8.11855	8.34779	8.37635	8.26728	7.98129	8.17763
AQP3	7.30453	7.28295	7.39024	7.42629	7.34535	7.47171	7.40034	7.35328	7.4232	7.35146	7.40522	7.35015	7.40975	7.29615	7.41255	7.42182	7.23349	7.30823	7.51419	7.46232	7.43787
LOC645947	10.7851	9.44742	10.309	9.56725	9.55436	11.4839	11.3907	10.1738	9.93839	10.5928	10.5195	10.6798	11.2506	10.9934	10.8168	10.2833	10.3042	11.1906	10.1052	10.9831	11.3395
LOC646307	7.31544	7.32436	7.24926	7.30178	7.32827	7.28903	7.34413	7.25647	7.26703	7.3462	7.30634	7.35029	7.29543	7.31651	7.23161	7.27718	7.39673	7.27141	7.37375	7.30783	7.34729
LOC643576	7.3351	7.33148	7.27039	7.3003	7.32817	7.37799	7.34957	7.39791	7.33837	7.35391	7.35169	7.27683	7.38743	7.29221	7.361	7.36768	7.25604	7.29918	7.48679	7.2935	7.2524
FBXO44	7.41464	7.3787	7.34749	7.65948	7.73454	7.37173	7.43513	7.5523	7.31679	7.36856	7.49104	7.62539	7.58318	7.5479	7.43661	7.46434	7.50345	7.57649	7.51846	7.61613	7.41132
ENTPD2	7.33633	7.24423	7.28518	7.2949	7.29865	7.29544	7.23093	7.31006	7.30493	7.27699	7.31147	7.31833	7.31624	7.24948	7.27554	7.36736	7.26988	7.41608	7.19146	7.32969	7.2816
MARK4	7.42182	7.40349	7.32324	7.35238	7.32743	7.37303	7.35547	7.31678	7.28128	7.34935	7.45726	7.53013	7.31668	7.37299	7.35209	7.35013	7.32116	7.36895	7.41713	7.35098	7.29945
LOC653210	7.34096	7.29481	7.30208	7.36012	7.36771	7.33828	7.3757	7.33692	7.29978	7.33228	7.42699	7.36541	7.35532	7.3112	7.3003	7.26718	7.35753	7.30217	7.4452	7.28829	7.31398
LOC649683	7.32976	7.43149	7.3665	7.38772	7.3555	7.44144	7.35334	7.28635	7.43037	7.30442	7.34299	7.33265	7.29873	7.29963	7.25464	7.26822	7.37629	7.29012	7.33456	7.37654	7.27491
SPRED3	8.00112	8.17419	7.78974	7.84334	7.91074	8.11627	8.0349	7.89118	8.01426	8.00732	7.97906	7.95833	8.1277	8.21472	8.02433	8.21496	7.77393	8.04836	8.14039	7.9003	8.15345
LOC730525	7.35469	7.39155	7.48503	7.44332	7.48901	7.35006	7.34483	7.4293	7.35945	7.51296	7.39511	7.39244	7.30344	7.34464	7.39138	7.4682	7.35652	7.42407	7.51025	7.56718	7.48324
CTNNB1	7.32261	7.36035	7.36369	7.37444	7.35691	7.35942	7.30676	7.36767	7.35567	7.36541	7.2744	7.42654	7.31163	7.39232	7.36331	7.35358	7.321	7.45142	7.31339	7.3331	7.2716
C6orf201	7.36334	7.44777	7.23889	7.3783	7.20319	7.41661	7.33483	7.3925	7.27643	7.29123	7.33401	7.32898	7.30614	7.31673	7.2418	7.26929	7.3174	7.37068	7.40964	7.3009	7.43035
EXOC6	7.33368	7.28103	7.29178	7.2543	7.2923	7.34755	7.40704	7.32902	7.28023	7.2879	7.25375	7.32517	7.40851	7.34417	7.30678	7.3987	7.27662	7.3888	7.30242	7.33539	7.36509
CYP2A13	7.84186	7.7521	7.80204	7.77826	7.96448	8.17239	8.10255	8.32375	7.66739	8.3953	8.72403	7.98545	8.1829	8.0517	7.79847	8.31888	8.66495	8.27107	7.77734	8.0586	8.23181
CRSP2	7.36331	7.33773	7.35572	7.39915	7.25503	7.28145	7.25604	7.36454	7.32548	7.3577	7.26348	7.36118	7.32015	7.22093	7.33491	7.39304	7.33469	7.47594	7.32416	7.26863	7.44646
LOC643069	7.35877	7.24294	7.25381	7.32469	7.55975	7.46666	7.31191	7.40693	7.35131	7.33862	7.31358	7.4266	7.30694	7.35952	7.30487	7.39368	7.31628	7.30268	7.35342	7.36783	7.37817
GPC2	7.44068	7.41622	7.44251	7.3204	7.42366	7.41285	7.38923	7.47182	7.35586	7.3919	7.453	7.54877	7.50292	7.44395	7.30586	7.39862	7.35391	7.44588	7.45857	7.33386	7.34772
ASB11	7.36	7.42072	7.39523	7.36175	7.34392	7.43228	7.37155	7.31208	7.33735	7.40311	7.25886	7.30079	7.31614	7.33793	7.38723	7.29954	7.38194	7.33526	7.35434	7.37836	7.4129
RTN3	7.28216	7.37792	7.27145	7.35852	7.33559	7.36945	7.30717	7.30535	7.35212	7.33292	7.24888	7.28089	7.27086	7.30537	7.31794	7.34809	7.33116	7.33464	7.31107	7.40424	7.30296
PSG7	7.33165	7.35791	7.45079	7.38215	7.46916	7.39108	7.2988	7.36192	7.31301	7.3075	7.37206	7.38834	7.33521	7.34875	7.25232	7.32122	7.39004	7.35771	7.29777	7.40323	7.2774
ADAM33	7.40855	7.32848	7.30861	7.3963	7.36177	7.33756	7.41927	7.36423	7.37279	7.3496	7.28362	7.39942	7.38114	7.28776	7.38549	7.45627	7.3174	7.32072	7.35416	7.42586	7.34293
TMEM191B	7.57173	7.47909	7.55816	7.42881	7.54826	7.4891	7.34846	7.3872	7.51584	7.49605	7.44756	7.49655	7.5366	7.46704	7.53857	7.365	7.37277	7.36648	7.5619	7.41852	7.59367
LOC643899	11.0076	11.5423	10.0003	11.5792	10.7399	10.425	11.304	10.9218	11.3223	11.0469	11.3344	10.8744	10.5989	11.5001	11.0594	10.3444	10.1722	10.7344	10.7018	10.6686	10.5744
SDHALP1	7.44051	7.40378	7.41727	7.34633	7.37892	7.34248	7.31027	7.37371	7.29962	7.42604	7.33061	7.36639	7.32588	7.22196	7.29873	7.38738	7.3274	7.35212	7.37626	7.36363	7.37188
LOC646717	7.46929	7.57895	7.38047	7.42418	7.45332	7.35025	7.31591	7.44148	7.33611	7.54806	7.40098	7.44324	7.66082	7.47071	7.43473	7.46931	7.5368	7.4966	7.49553	7.49043	7.4179
LOC649150	7.43758	7.2819	7.29943	7.37703	7.36138	7.41429	7.3564	7.3439	7.34971	7.4655	7.31406	7.38011	7.30579	7.34101	7.48361	7.38124	7.27069	7.42353	7.29217	7.38513	7.24391
WDFY3	7.17016	7.41754	7.29717	7.38441	7.35643	7.25876	7.38116	7.30162	7.26753	7.26893	7.27917	7.33396	7.31671	7.38393	7.46868	7.39605	7.30168	7.23692	7.22222	7.26675	7.39803
KIAA0586	7.40161	7.31089	7.42495	7.22309	7.39347	7.30417	7.37141	7.28538	7.2393	7.44756	7.27477	7.28183	7.27576	7.34099	7.37929	7.32733	7.33166	7.30748	7.46552	7.29448	7.25118
C8ORFK32	7.52927	7.55984	7.42682	7.61961	7.62095	7.51878	7.62821	8.10083	7.36714	7.61632	7.8292	7.64852	7.56817	7.7305	7.65948	7.45312	7.77473	7.85014	7.75128	7.79683	7.75461
PGBD4	8.55968	8.55143	8.0672	8.36218	8.06808	8.09474	8.26709	7.91582	8.22632	8.23668	7.91509	7.94975	8.00903	8.19331	8.54038	8.42509	8.41758	7.96538	8.06886	7.72882	8.15822
STK10	7.31386	7.42609	7.29702	7.30843	7.31565	7.3428	7.36456	7.40656	7.26401	7.29063	7.28262	7.32353	7.35507	7.35751	7.20917	7.26936	7.33527	7.38112	7.3602	7.26187	7.301
GSG1	7.34655	7.35031	7.40868	7.37765	7.35266	7.33652	7.3149	7.28146	7.38765	7.39588	7.39089	7.42037	7.36975	7.37449	7.32946	7.33322	7.36876	7.38205	7.32344	7.31012	7.42517
EPS8	7.41772	7.36158	7.76497	7.37571	7.56965	7.37385	7.33092	7.43437	7.36599	7.56903	7.36252	7.41183	7.39126	7.31683	7.38228	7.45308	7.49674	7.4677	7.50292	7.36325	7.31705
CAT	7.56835	7.66052	7.72166	7.51523	7.59123	7.61498	7.49887	7.69786	7.57477	7.58025	7.48937	7.64996	7.57724	7.73104	7.64609	7.67107	7.80546	7.65498	7.49267	7.53043	7.86297
RESP18	7.29187	7.45125	7.43015	7.4389	7.4129	7.51015	7.3455	7.42675	7.36965	7.3084	7.3875	7.41335	7.42325	7.4172	7.33706	7.56121	7.34255	7.37687	7.39737	7.36199	7.33692
IQCD	7.4891	7.34437	7.40303	7.32162	7.39847	7.33837	7.39882	7.30264	7.33961	7.27429	7.35497	7.25497	7.24029	7.29392	7.29022	7.33399	7.35171	7.47156	7.2965	7.39901	7.29916
LOC728005	7.34577	7.33099	7.41157	7.3939	7.36055	7.40786	7.41926	7.39981	7.4358	7.36909	7.44748	7.51189	7.42521	7.42501	7.43185	7.44363	7.37637	7.29435	7.34213	7.3811	7.40462
RBM11	7.38132	7.3318	7.36531	7.34409	7.27313	7.44081	7.37429	7.22514	7.35028	7.36984	7.26886	7.30657	7.31248	7.2527	7.35885	7.31763	7.29616	7.33626	7.4024	7.28857	7.40268
RNF2	7.359	7.47676	7.26265	7.3281	7.46709	7.40229	7.39339	7.42916	7.31619	7.34041	7.40419	7.45272	7.45285	7.55793	7.44167	7.34611	7.47901	7.28941	7.39304	7.53033	7.42037
ADAMTS20	7.99007	7.98877	7.97673	8.13316	7.78009	7.92071	8.04464	7.78647	7.8791	8.06632	7.77608	7.98712	7.75531	8.02026	8.18988	8.1544	8.26943	8.17721	7.96266	8.21734	8.02254
MBTPS1	9.77296	9.72071	9.45185	10.0582	10.046	9.86298	10.1539	10.0905	9.65991	9.44699	10.1722	10.0347	9.88454	10.0993	9.91632	10.2904	9.50457	9.95622	10.1202	9.93109	9.8721
LOC648473	7.40623	7.30655	7.37089	7.38795	7.28396	7.25486	7.42705	7.38684	7.33983	7.36737	7.39719	7.28994	7.38386	7.42339	7.39684	7.3878	7.56012	7.36591	7.32894	7.3634	7.46528
TGOLN2	7.28293	7.27958	7.22951	7.39553	7.32287	7.26581	7.33281	7.26614	7.34006	7.29381	7.31242	7.30654	7.31374	7.31792	7.39582	7.29827	7.28249	7.26666	7.35378	7.30827	7.29719
LOC644689	7.3247	7.35618	7.301	7.26188	7.27782	7.25097	7.37737	7.28285	7.27019	7.26571	7.33162	7.3235	7.27297	7.32024	7.27398	7.33532	7.30969	7.39379	7.34739	7.30336	7.41747
ARMCX3	7.71728	7.52902	7.65905	7.66578	7.63271	7.69381	7.72755	7.87053	7.40061	7.8106	7.87323	7.62259	7.94669	7.82415	7.90436	7.93251	8.2017	7.98458	7.79738	7.66019	8.08391
TMEM25	7.3681	7.32642	7.32592	7.30752	7.31417	7.37915	7.39211	7.29628	7.27848	7.25225	7.29173	7.40338	7.45704	7.39693	7.34469	7.40605	7.26901	7.39933	7.35177	7.31881	7.34003
CXorf21	7.29047	7.32868	7.25748	7.47025	7.37814	7.34779	7.30405	7.2552	7.31299	7.31246	7.31465	7.37612	7.27215	7.32278	7.28854	7.36574	7.20981	7.29966	7.21608	7.34407	7.26399
LOC645643	7.3945	7.81928	7.45987	7.64147	7.50765	7.49852	7.53456	7.441	7.62559	7.48468	7.36914	7.58776	7.44604	7.48107	7.47481	7.92107	7.41853	7.4094	7.56822	7.39869	7.38471
LOC646537	9.14025	8.73844	9.30616	8.74671	8.89681	9.20911	9.1295	8.96827	9.25289	9.10806	9.41185	9.18698	9.31309	8.99092	9.31115	9.05327	9.20258	9.18698	8.98152	8.9605	9.36158
TFDP3	7.44306	7.39855	7.33047	7.40535	7.32519	7.47571	7.38401	7.38608	7.53064	7.35864	7.53854	7.35344	7.35076	7.3778	7.43987	7.51856	7.42015	7.46261	7.46404	7.39413	7.37938
MKL1	7.24396	7.32283	7.37435	7.34256	7.34865	7.42144	7.29298	7.31315	7.30053	7.35647	7.36789	7.35921	7.35318	7.34304	7.35801	7.38577	7.32021	7.3129	7.33069	7.35204	7.30395
ZFYVE16	7.26583	7.36268	7.39485	7.38422	7.25235	7.25447	7.41231	7.39419	7.30097	7.26841	7.31397	7.36792	7.38916	7.36026	7.34658	7.41832	7.30248	7.28392	7.49864	7.34681	7.3231
RRAGB	7.41978	7.55481	7.3426	7.54826	7.65948	7.56368	7.51448	7.43625	7.64905	7.44902	7.43986	7.46659	7.41539	7.49029	7.37187	7.59933	7.32603	7.55949	7.52553	7.50028	7.49472
FHOD1	7.35958	7.44406	7.31004	7.34847	7.35196	7.35116	7.43179	7.35119	7.43737	7.32097	7.36463	7.38275	7.40282	7.34605	7.45907	7.40291	7.40882	7.36009	7.36105	7.34139	7.39576
MSH5	8.0471	8.10837	7.90217	8.11891	8.00011	7.8373	7.91887	8.012	8.12661	7.9154	7.55094	8.11993	8.00259	7.75929	7.83509	7.72511	7.72936	7.80204	7.8255	8.01358	7.81508
MAP3K11	7.58559	7.43643	7.50427	7.61227	7.44609	7.47182	7.49295	7.33782	7.56222	7.47572	7.46423	7.43902	7.45277	7.40974	7.58369	7.41984	7.49834	7.43288	7.46113	7.72981	7.52409
VCX2	7.28364	7.33579	7.32543	7.27202	7.37462	7.25334	7.39475	7.24913	7.33864	7.40635	7.32107	7.28043	7.3776	7.31211	7.28916	7.2738	7.25722	7.32271	7.29602	7.27511	7.29009
RORC	7.31385	7.32935	7.3684	7.32622	7.27807	7.37939	7.30031	7.40493	7.3312	7.36695	7.31386	7.2591	7.33637	7.31987	7.28065	7.52856	7.30433	7.26779	7.31643	7.3162	7.45273
SLC38A2	7.67585	7.86248	7.80337	7.85079	7.87719	7.59013	7.60651	8.93895	7.85525	7.82942	8.02396	7.68578	7.80509	8.07213	7.60742	7.62226	8.1525	8.01505	7.97822	7.98767	7.894
GSTM4	7.32881	7.40634	7.24274	7.37918	7.33923	7.4114	7.37055	7.32302	7.45419	7.38666	7.33635	7.35561	7.29986	7.31873	7.32971	7.31378	7.29851	7.35836	7.22711	7.32942	7.32529
LOC653801	7.28669	7.39569	7.25765	7.25673	7.33681	7.37816	7.48162	7.26372	7.41348	7.41566	7.36287	7.28597	7.33944	7.31541	7.25335	7.29667	7.33763	7.29654	7.26289	7.31993	7.3334
LOC729269	7.39057	7.45146	7.39652	7.36618	7.35086	7.35373	7.2989	7.23827	7.32223	7.36453	7.2994	7.36496	7.32375	7.28444	7.39624	7.38817	7.35456	7.39415	7.30736	7.39171	7.36386
GRIK1	7.39641	7.36787	7.35494	7.39179	7.4833	7.29014	7.28758	7.3709	7.35086	7.47434	7.21144	7.29609	7.38928	7.35262	7.40348	7.44422	7.33647	7.36981	7.28066	7.25508	7.37141
GALNT11	7.28973	7.35594	7.28579	7.3211	7.43501	7.34036	7.44095	7.21475	7.49463	7.32009	7.29762	7.43108	7.30584	7.31949	7.34539	7.45253	7.29681	7.28732	7.26829	7.38302	7.31695
BASP1	9.89479	10.0658	9.93919	10.0366	10.0523	9.85186	9.72569	10.1988	9.68524	9.81831	9.50457	10.019	9.76701	9.75292	9.28929	9.59378	9.75784	9.64691	9.66149	9.62306	9.65088
CCT3	7.3146	7.34203	7.30248	7.32018	7.27772	7.23861	7.41881	7.34026	7.34661	7.36604	7.3052	7.45897	7.29119	7.30613	7.31145	7.276	7.40449	7.41963	7.29779	7.23762	7.41351
EHD1	7.28842	7.27267	7.37772	7.34979	7.3823	7.30229	7.34258	7.38165	7.27913	7.32508	7.37793	7.3301	7.32534	7.40807	7.44842	7.37693	7.37399	7.37413	7.47591	7.36185	7.38162
RND1	13.7117	13.7612	13.4957	13.3982	13.5159	13.7932	13.8776	14.0578	13.9584	14.0274	14.0134	14.0726	14.2384	13.8499	14.2062	13.7677	13.7522	14.3207	13.9022	13.8846	14.0134
LOC400954	9.39532	9.28041	9.59687	9.12416	9.01096	9.53696	9.41598	8.97196	9.48083	9.41938	9.59825	9.12204	9.52832	9.17346	9.61783	9.26293	9.18477	9.36237	9.46593	9.49343	9.47622
ITSN1	7.36197	7.36231	7.25079	7.36658	7.29135	7.39727	7.33201	7.33154	7.36005	7.28232	7.2246	7.33191	7.27225	7.3358	7.35612	7.33153	7.30671	7.25131	7.32411	7.33824	7.34591
RPS16	7.39471	7.47796	7.52223	7.43751	7.41454	7.30276	7.32594	7.3599	7.29853	7.37929	7.41802	7.31508	7.3555	7.2393	7.35634	7.42935	7.37067	7.40428	7.36777	7.47136	7.33078
KIAA1257	7.31972	7.3313	7.3332	7.45195	7.26793	7.24914	7.36232	7.415	7.32488	7.32103	7.38405	7.35627	7.25155	7.27082	7.39756	7.34884	7.30831	7.38724	7.20552	7.38033	7.40351
UBIAD1	7.42818	7.67248	7.30529	7.42434	7.42157	7.47764	7.42455	7.35794	7.40257	7.40332	7.36868	7.41838	7.40597	7.3102	7.40623	7.44116	7.35964	7.45212	7.33747	7.31744	7.37136
EVC	9.49462	10.2454	10.1891	10.8505	9.94756	9.86617	9.63294	9.06111	10.2557	10.3382	10.62	10.2244	9.82935	9.6752	9.93759	9.63404	9.43256	9.14117	9.62921	9.04424	9.09829
CWF19L1	7.33093	7.33101	7.30163	7.39942	7.30577	7.36351	7.3183	7.39253	7.33419	7.34952	7.36696	7.343	7.26481	7.32935	7.37378	7.34987	7.3203	7.26493	7.385	7.34135	7.37735
LOC653314	7.37686	7.43443	7.28121	7.29795	7.36732	7.53921	7.39579	7.37561	7.28453	7.33971	7.37003	7.36745	7.37326	7.45747	7.43174	7.28408	7.40719	7.47444	7.31951	7.36785	7.39274
KCNA4	7.35511	7.40308	7.28394	7.40961	7.37708	7.30668	7.35052	7.33897	7.48565	7.30963	7.23131	7.30548	7.27653	7.29255	7.46436	7.35735	7.44604	7.26519	7.32596	7.36937	7.38276
RASL11A	7.28604	7.29749	7.30412	7.31861	7.26315	7.29703	7.39738	7.27445	7.5325	7.25425	7.30004	7.29007	7.32721	7.27696	7.27299	7.27983	7.29483	7.36035	7.3377	7.2878	7.26891
LOC645669	7.36093	7.37503	7.35584	7.46891	7.5293	7.46883	7.33918	7.44261	7.32069	7.33308	7.34881	7.3281	7.45516	7.36392	7.33025	7.34755	7.35617	7.35791	7.34611	7.29983	7.38442
ZNF187	7.42353	7.58606	7.39624	7.49217	7.63849	7.41167	7.34872	8.21164	7.49773	7.51652	7.43583	7.45426	7.56258	7.6021	7.29815	7.49967	7.68405	7.35082	7.5778	7.49446	7.46278
LOC651357	7.5549	7.49707	7.41551	7.33928	7.41785	7.27994	7.36866	7.29351	7.3559	7.31008	7.38223	7.40867	7.39513	7.43849	7.45442	7.37868	7.31661	7.46783	7.52965	7.43018	7.51539
OCLN	7.57021	7.40707	7.25037	7.564	7.31368	7.39629	7.37234	7.30318	7.28739	7.27184	7.34108	7.31974	7.44796	7.33886	7.33837	7.24568	7.3318	7.4074	7.3004	7.35269	7.36723
SETD8	7.33753	7.30556	7.15865	7.37576	7.40855	7.41237	7.30242	7.33809	7.33127	7.37632	7.363	7.42145	7.30433	7.31772	7.34793	7.41696	7.29776	7.3406	7.37118	7.35293	7.46324
LOC649652	7.30731	7.28941	7.36362	7.28565	7.29194	7.29733	7.29304	7.44082	7.30905	7.32012	7.41475	7.31188	7.30029	7.25299	7.3643	7.24865	7.26488	7.20617	7.26662	7.30269	7.39376
OR6C76	7.46432	7.58457	7.41849	7.45274	7.48257	7.69775	7.44087	7.4512	7.30456	7.30509	7.73848	7.26342	7.4203	7.43345	7.35735	7.36867	7.47759	7.37578	7.43071	7.47099	7.4297
ANK3	8.95199	9.15875	9.27363	8.92755	8.72018	8.89204	8.82317	8.71582	9.28565	8.67874	8.53521	8.95983	8.7148	8.76547	8.40789	8.80584	8.50496	8.10787	8.42825	8.33244	8.59549
CTNND1	7.31373	7.38025	7.29587	7.44001	7.38977	7.46441	7.28172	7.40692	7.33457	7.26182	7.29324	7.41126	7.31353	7.3623	7.34535	7.30293	7.34121	7.39034	7.40745	7.32003	7.39093
SCYL3	7.41251	7.34961	7.35728	7.45854	7.40301	7.35436	7.23966	7.36555	7.49729	7.40574	7.27865	7.4085	7.34159	7.37222	7.35378	7.31551	7.3319	7.38446	7.37858	7.39565	7.31245
TPST1	7.46018	7.46549	7.52256	7.42218	7.52455	7.51001	7.52365	7.3644	7.46134	7.38783	7.34438	7.42485	7.41148	7.44358	7.44951	7.46632	7.52675	7.44906	7.38663	7.41302	7.4997
MGP	7.36602	7.34932	7.30794	7.49688	7.31483	7.51918	7.41983	7.40633	7.31325	7.28397	7.22345	7.29612	7.4484	7.39958	7.40493	7.31766	7.39694	7.38384	7.42289	7.33415	7.37606
ABCC5	7.60657	7.50998	7.58286	7.40236	7.48518	7.56693	7.51283	7.59052	7.48729	7.57121	7.75075	7.51829	7.48309	7.58235	7.51972	7.5446	7.66014	7.72824	7.62077	7.52266	7.50061
FGFR3	7.35269	7.30075	7.35489	7.30598	7.40166	7.33976	7.36272	7.47297	7.33506	7.34832	7.26472	7.38699	7.36829	7.41835	7.32255	7.28196	7.40084	7.38626	7.41827	7.3599	7.33187
TP53I3	7.95916	7.90381	8.02551	8.12742	7.79454	7.93084	8.35618	7.89237	7.87181	7.84135	7.80687	7.89526	7.81235	8.2065	7.68366	8.03199	7.97395	7.7618	7.80357	7.99957	7.96057
LOC283767	9.70544	9.46723	9.49577	9.3629	9.44166	9.83135	9.98428	9.28929	9.68128	9.65716	9.60734	9.78755	9.91186	9.71312	9.58474	9.69766	9.6826	9.65088	9.53641	9.93252	9.71467
LOC653648	7.42526	7.30114	7.40779	7.43768	7.40381	7.45949	7.48085	7.51643	7.40902	7.36334	7.39307	7.32693	7.40205	7.44877	7.35943	7.33555	7.35959	7.44062	7.41399	7.41209	7.47045
C6orf129	7.47661	7.53321	7.61944	7.54934	7.37876	7.47682	7.38192	7.49931	7.44708	7.53813	7.48408	7.44446	7.47384	7.47164	7.56204	7.51989	7.44318	7.40116	7.5509	7.4462	7.51811
FAM156A	7.27541	7.25526	7.27347	7.33291	7.23284	7.31029	7.35054	7.29864	7.26722	7.32366	7.36015	7.38255	7.24624	7.40008	7.28738	7.27506	7.37488	7.34096	7.27781	7.33778	7.20801
GNG10	7.30395	7.48292	7.38211	7.25084	7.34593	7.44694	7.37601	7.57409	7.47863	7.37491	7.2738	7.39543	7.45252	7.22345	7.40375	7.36322	7.36251	7.38406	7.31639	7.30437	7.34107
SMC1A	7.33777	7.27748	7.30025	7.29768	7.25101	7.36109	7.332	7.32279	7.34351	7.36934	7.28426	7.33159	7.33136	7.33473	7.32503	7.31646	7.35448	7.33138	7.30467	7.41001	7.33633
C15orf23	7.27011	7.33898	7.40913	7.31108	7.44832	7.31623	7.45652	7.39536	7.29811	7.38673	7.2887	7.32591	7.33901	7.29347	7.34135	7.37376	7.35187	7.27493	7.35898	7.2686	7.33537
LOC647451	7.32999	7.32406	7.35242	7.35101	7.35417	7.28506	7.29256	7.31686	7.31236	7.40286	7.42352	7.28209	7.36021	7.29909	7.36695	7.24078	7.34942	7.36899	7.24758	7.37349	7.36882
PPEF1	7.41861	7.31446	7.22498	7.44752	7.32301	7.34037	7.29052	7.30816	7.40395	7.30213	7.31409	7.40335	7.36103	7.35583	7.29917	7.3292	7.2852	7.37093	7.38013	7.36998	7.35581
DHX57	7.35653	7.4443	7.43467	7.39682	7.42832	7.36963	7.37105	7.37846	7.32175	7.35633	7.40289	7.39041	7.31676	7.34828	7.3652	7.40633	7.39447	7.33788	7.32245	7.38145	7.42697
HRBL	8.67907	9.09561	8.46858	9.30726	8.81927	8.62757	9.36557	8.86048	9.01757	8.90792	9.50402	9.43385	8.97809	9.27829	8.91279	8.68128	8.24618	8.74473	8.92272	8.81013	8.99591
CSNK1G3	7.26462	7.34694	7.32285	7.30462	7.42574	7.29003	7.35733	7.38959	7.47011	7.29416	7.29347	7.28429	7.28909	7.33111	7.37913	7.36347	7.48349	7.3411	7.34655	7.3721	7.33481
UPP2	8.42375	8.33871	8.51422	8.54117	8.80195	8.26055	8.0415	8.24708	7.92276	8.29846	8.58268	8.38897	8.28326	8.35297	7.91976	8.19083	8.48326	8.27125	8.29027	8.27376	8.2285
TTN	7.28154	7.31679	7.36752	7.31502	7.42759	7.35328	7.34137	7.34211	7.32329	7.30178	7.24835	7.34652	7.33908	7.38782	7.36885	7.27891	7.30572	7.31614	7.35535	7.32828	7.4157
KCNMB1	8.81538	8.42966	8.79681	8.51438	8.65865	9.12781	8.98266	9.49289	8.49893	9.21199	8.99092	9.02565	8.87449	9.224	8.93262	9.05202	9.45113	9.41819	8.96559	8.96871	9.6211
SNED1	7.50352	7.43043	7.49281	7.47526	7.52534	7.42923	7.66534	7.49605	7.47775	7.54369	7.55068	7.52737	7.53967	7.58006	7.47849	7.40613	7.43623	7.70508	7.4924	7.78393	7.43929
MGC42105	7.38207	7.37769	7.36934	7.38962	7.30096	7.34625	7.42598	7.28222	7.39178	7.41081	7.36521	7.34441	7.56903	7.30803	7.34533	7.35293	7.40629	7.3964	7.31869	7.33096	7.26214
LOC653658	7.27304	7.36513	7.3769	7.4235	7.39644	7.32001	7.35545	7.35138	7.34266	7.33886	7.37054	7.47701	7.36044	7.31623	7.36874	7.27588	7.35245	7.39375	7.35277	7.44358	7.26374
LOC641846	7.32267	7.35703	7.38518	7.27666	7.33335	7.45042	7.29745	7.37705	7.23032	7.27022	7.32455	7.30815	7.29854	7.26044	7.27916	7.30207	7.32908	7.3602	7.41328	7.28319	7.32087
LOC644003	7.40844	7.42854	7.32958	7.3938	7.26348	7.37517	7.41284	7.34565	7.30527	7.35873	7.41353	7.36451	7.35195	7.34552	7.40604	7.33514	7.39034	7.35714	7.32202	7.40574	7.27227
ELF4	7.44416	7.60422	7.35222	7.45788	7.36956	7.49827	7.36939	7.4736	7.37915	7.37113	7.42155	7.40514	7.35369	7.40813	7.43263	7.36398	7.50648	7.63944	7.43517	7.43644	7.40886
MPHOSPH10	7.76525	7.52412	7.7417	7.80792	7.84236	7.84592	7.64577	7.54213	7.76159	7.83432	7.63414	7.62476	7.47352	7.77952	7.60762	7.60847	7.58466	7.539	7.48063	7.61652	7.66088
PAPOLB	7.26363	7.34575	7.36305	7.28034	7.33041	7.41375	7.31609	7.33501	7.29074	7.30602	7.46826	7.31152	7.32842	7.38011	7.2537	7.46516	7.34502	7.35601	7.32304	7.29647	7.27245
LOC388578	12.9957	13.0228	13.0156	12.9013	13.1318	13.0476	13.2322	12.9957	13.4131	13.0347	13.1566	13.0476	13.03	13.0091	12.945	12.9878	12.6745	13.0425	13.0562	13.2212	13.1668
KRAS	7.32327	7.38933	7.29845	7.32984	7.40639	7.28201	7.27317	7.30056	7.31346	7.35418	7.3378	7.27292	7.33731	7.29784	7.38809	7.33513	7.32893	7.34226	7.39148	7.34568	7.33134
DDX12	7.38584	7.34722	7.33352	7.37116	7.32963	7.30653	7.34208	7.34794	7.30794	7.27942	7.32676	7.4053	7.40729	7.32484	7.33981	7.34138	7.41254	7.27822	7.28579	7.34438	7.32333
LOC641989	7.37723	7.48719	7.40903	7.31308	7.32624	7.4063	7.31877	7.36495	7.34419	7.4466	7.46475	7.35693	7.34595	7.44661	7.40278	7.3346	7.39917	7.37331	7.36441	7.28415	7.41077
HMGN1	7.28954	7.41505	7.39762	7.34096	7.30573	7.60917	7.38825	7.47938	7.22794	7.45444	7.39781	7.37729	7.39373	7.39616	7.25035	7.57088	7.41735	7.45984	7.34211	7.27466	7.3359
LMBRD1	7.60874	7.26461	7.32774	7.36378	7.41471	7.31328	7.24299	7.35351	7.45012	7.30734	7.2728	7.29861	7.35468	7.4574	7.34656	7.46149	7.35727	7.36321	7.42346	7.40604	7.41079
LOC649945	7.32235	7.29231	7.46118	7.2483	7.42347	7.37119	7.33882	7.35469	7.30676	7.35493	7.2995	7.30918	7.32252	7.34363	7.3622	7.47788	7.3635	7.37174	7.33746	7.3446	7.33659
PPYR1	8.87844	8.85301	8.66964	8.60942	8.28944	8.57203	8.96427	8.46058	9.04195	8.3996	8.39379	8.74671	8.61804	8.73436	8.42349	8.4134	8.5587	8.45847	8.3835	8.72554	8.92834
LOC653751	7.35297	7.31537	7.28323	7.36462	7.30268	7.41481	7.26208	7.25795	7.37601	7.28276	7.35454	7.31564	7.3068	7.35285	7.33564	7.36198	7.39497	7.31002	7.2997	7.42088	7.33736
MRPL43	7.37142	7.30342	7.29548	7.38328	7.31484	7.33136	7.3433	7.26562	7.4393	7.30299	7.35807	7.3432	7.41751	7.43563	7.24993	7.30132	7.34177	7.16282	7.32824	7.22514	7.26653
LOC644829	8.79264	10.4354	9.63583	10.7886	11.1609	9.40555	10.9049	13.6151	9.04857	10.4123	10.6532	9.75214	10.068	12.2913	9.40555	10.4771	11.7305	10.4882	11.2609	11.7364	11.1215
DHX9	7.28834	7.38104	7.37819	7.33643	7.38265	7.2385	7.32166	7.3049	7.32546	7.34819	7.26312	7.35275	7.28758	7.26476	7.26615	7.32765	7.35052	7.24782	7.28656	7.30588	7.31108
LRBA	7.40369	7.48019	7.39875	7.5675	7.43144	7.54888	7.3831	7.4026	7.40294	7.45084	7.38827	7.30312	7.44109	7.36651	7.5151	7.38235	7.39245	7.31914	7.52063	7.52641	7.42797
PNKD	7.25446	7.30727	7.42342	7.39462	7.32454	7.41649	7.32607	7.3489	7.32743	7.33323	7.34268	7.41859	7.46198	7.25116	7.40247	7.28916	7.34631	7.33553	7.47162	7.30888	7.33511
DVL2	7.77695	7.74854	7.98346	7.78542	7.60154	7.62857	7.58538	7.48709	7.65913	7.67099	7.44265	7.54501	7.54039	7.56158	7.6135	7.88666	7.69687	7.81666	7.74718	7.6293	7.70831
LOC729196	7.36831	7.34112	7.38448	7.3379	7.41965	7.34649	7.37423	7.39276	7.3745	7.21499	7.30605	7.34331	7.37751	7.38371	7.31885	7.2794	7.34372	7.32104	7.27416	7.26845	7.31997
GUCY1B2	7.46698	7.37557	7.36345	7.40089	7.37182	7.43461	7.38711	7.40461	7.38807	7.44469	7.37778	7.35215	7.48933	7.4246	7.39475	7.36268	7.38485	7.40041	7.34327	7.52304	7.43385
LOC649159	7.78656	7.88966	7.97105	7.91953	7.92322	8.06213	8.12306	7.76058	7.82472	7.86613	8.059	8.03185	8.26943	7.93523	8.00516	7.83907	7.81599	7.99923	7.98592	8.05429	7.94603
CDKN2C	8.92713	8.74346	9.08803	8.72982	8.68714	8.72276	8.46773	8.67459	8.38646	8.6525	8.4123	8.4088	8.40351	8.33729	8.63682	8.67522	9.2159	8.61235	8.74604	8.6282	8.43636
KRTAP9-8	7.29145	7.35198	7.37894	7.34009	7.3294	7.34395	7.26354	7.24855	7.30485	7.45889	7.39513	7.24741	7.3634	7.27245	7.31837	7.2615	7.32023	7.28079	7.3654	7.24586	7.28101
FLJ41733	7.20512	7.32645	7.25277	7.2682	7.29746	7.48071	7.3131	7.35546	7.3293	7.2518	7.32657	7.31417	7.36323	7.3137	7.2719	7.31836	7.32738	7.31332	7.27402	7.26141	7.39561
KIF2B	7.31868	7.29228	7.31903	7.32783	7.35751	7.32448	7.26351	7.40679	7.36812	7.24304	7.3141	7.44889	7.36409	7.35014	7.31509	7.22734	7.44708	7.38281	7.32574	7.32527	7.24508
IL4R	11.0852	10.8789	10.6573	10.591	10.4483	10.8004	10.5155	10.9023	10.9365	10.8274	10.3647	10.3139	10.4177	10.6715	10.8845	10.5029	10.5875	10.0816	10.3139	10.5128	10.443
KIAA1632	7.47954	7.39866	7.21755	7.45909	7.34455	7.32286	7.38602	7.34465	7.29566	7.42877	7.43536	7.27867	7.36015	7.32232	7.35488	7.52502	7.39952	7.40767	7.38718	7.47551	7.28158
CTAG1A	7.96691	7.77787	7.97135	7.90039	8.14457	8.08023	7.7841	7.9473	7.73372	7.89644	7.87945	7.81759	7.7787	8.00717	7.91172	8.09263	7.98607	8.0224	7.99231	7.95042	7.75939
CCM2	7.269	7.34379	7.31452	7.30004	7.30242	7.29088	7.3446	7.31511	7.37429	7.33911	7.30548	7.52668	7.30486	7.40439	7.42669	7.32188	7.30605	7.25749	7.28573	7.28061	7.37685
LOC642113	7.48119	7.41037	7.40234	7.49773	7.40256	7.41405	7.45467	7.48906	7.47451	7.55676	7.50648	7.39666	7.4039	7.43324	7.43411	7.6321	7.35647	7.42404	7.35726	7.35661	7.54652
LOC645785	7.64349	7.93715	7.86431	7.72148	7.79546	8.08108	7.76497	7.6188	7.70935	7.75888	7.71422	7.73974	7.6402	7.67393	7.73932	7.71901	8.0657	7.91035	7.81281	7.71908	7.80015
LOC642628	7.29918	7.60856	7.35308	7.37427	7.3243	7.42378	7.29848	7.46868	7.56012	7.46322	7.3906	7.36477	7.42365	7.50736	7.30802	7.34892	7.48198	7.55539	7.36662	7.50696	7.37883
COX4I1	9.23847	9.12161	9.89326	9.09799	9.18346	9.52832	9.24983	8.32274	9.421	9.41988	9.23939	9.67072	9.28519	9.12447	9.29847	9.39992	9.28565	9.0542	9.2371	9.12861	9.44318
LOC731432	7.3137	7.4124	7.32951	7.37388	7.3153	7.36233	7.31454	7.31964	7.37917	7.48951	7.31534	7.42806	7.37946	7.28381	7.44424	7.35368	7.32289	7.35336	7.41904	7.26247	7.34656
LOC644310	7.28676	7.30432	7.35719	7.26183	7.32716	7.27658	7.40179	7.25077	7.3915	7.41049	7.36834	7.23898	7.38833	7.33888	7.37782	7.28018	7.28504	7.39188	7.35884	7.32189	7.35921
LOC440080	7.82219	7.81859	7.90573	7.72724	7.7426	7.97864	7.74895	7.7417	7.93818	7.68694	7.72424	7.62751	8.00434	7.65721	8.04768	8.09384	8.09922	7.88141	8.10973	8.14598	7.99179
C20orf112	7.46939	7.45363	7.35368	7.34956	7.36242	7.32767	7.38554	7.39116	7.38901	7.42731	7.36296	7.28509	7.31365	7.32635	7.34371	7.28573	7.3417	7.39985	7.3553	7.41957	7.33032
WDR91	7.29192	7.36036	7.27452	7.39261	7.34405	7.30689	7.31582	7.31273	7.45007	7.37787	7.24969	7.29836	7.29315	7.33347	7.31455	7.28377	7.29814	7.29502	7.3037	7.29452	7.30194
LOC647361	7.46392	7.4056	7.31431	7.42931	7.29861	7.29774	7.38469	7.4117	7.37028	7.33982	7.30793	7.30905	7.32877	7.2345	7.32434	7.29112	7.3058	7.31884	7.24245	7.29854	7.36632
LOC732313	7.48433	7.38084	7.42338	7.39831	7.35639	7.38336	7.35147	7.40989	7.2488	7.42939	7.40971	7.34304	7.46002	7.37739	7.36935	7.34967	7.40246	7.2681	7.34871	7.45011	7.44278
CBR3	8.09787	8.22757	8.18308	8.08143	7.90493	7.9142	7.88905	7.74464	7.93886	7.73982	8.0701	7.83322	8.16175	7.84379	8.10118	8.01457	7.70716	7.84032	8.12199	7.79601	7.92518
LOC643206	9.22797	9.07925	9.62865	9.0058	9.46046	9.66272	9.47471	10.9988	9.10291	9.51279	9.46149	9.17175	9.69693	9.81521	9.38269	9.74906	10.1947	9.68904	9.51205	10.1617	9.7159
FLJ32784	7.32853	7.33391	7.33657	7.42824	7.30512	7.29738	7.44035	7.42686	7.37831	7.43167	7.39426	7.36591	7.42097	7.42652	7.3135	7.34843	7.49336	7.34436	7.34281	7.50971	7.39239
POPDC3	7.50131	7.54088	7.4822	7.57206	7.30563	7.39631	7.50432	7.50784	7.61552	7.50235	7.42787	7.4421	7.51998	7.29164	7.47534	7.45869	7.36963	7.50774	7.38954	7.55828	7.45604
KIAA0363	7.76204	7.61593	7.66485	7.74755	7.70935	7.70865	7.64463	7.71353	7.81316	7.91567	7.87844	7.71611	7.72011	7.57793	7.88141	7.76854	7.72467	7.81726	7.86752	7.60694	7.71504
LOC653319	9.14217	9.27829	9.29371	9.40049	10.214	8.86737	9.00033	9.38074	8.90494	9.03803	8.99543	9.03608	8.95028	9.70544	8.43891	9.11363	9.24188	9.22508	9.22931	8.8663	8.80943
PPP2R4	11.3282	10.9429	11.0154	11.0724	10.8553	11.2274	11.3789	11.5676	11.036	11.4475	11.5958	11.4064	11.312	11.577	11.933	11.2372	11.0743	11.3073	11.2878	11.278	11.3668
LOC643125	7.29873	7.26582	7.32992	7.38197	7.37985	7.55729	7.35692	7.366	7.21634	7.36311	7.31245	7.43837	7.42607	7.23855	7.52455	7.36088	7.3192	7.29116	7.31692	7.30443	7.34786
LOC644311	7.27474	7.29998	7.39159	7.47779	7.28279	7.40094	7.32842	7.36559	7.31011	7.33471	7.43048	7.42856	7.26222	7.41374	7.27118	7.3717	7.3901	7.32364	7.33448	7.38504	7.36651
MAGEA3	7.29208	7.30901	7.20908	7.31028	7.36307	7.307	7.3483	7.2946	7.29956	7.32514	7.3404	7.30595	7.28858	7.30712	7.35432	7.3245	7.33773	7.33437	7.39038	7.33151	7.33274
SECTM1	7.37078	7.28901	7.26847	7.29012	7.33137	7.26595	7.26933	7.41294	7.43288	7.31931	7.29569	7.32142	7.35687	7.24294	7.31775	7.29397	7.35969	7.306	7.30301	7.3272	7.37288
FBXO32	7.31352	7.27985	7.37443	7.33151	7.30297	7.27938	7.37556	7.34088	7.39814	7.39341	7.47849	7.31852	7.45961	7.33557	7.37324	7.32672	7.25634	7.3452	7.4469	7.34644	7.35629
PRM3	7.34411	7.25899	7.2743	7.28279	7.2722	7.28128	7.39484	7.37284	7.29355	7.34093	7.28384	7.34758	7.2788	7.32532	7.25425	7.33254	7.41789	7.33295	7.3485	7.26092	7.36305
NOG	7.81687	7.83049	7.6813	7.80677	7.71706	7.59587	7.73583	7.55789	8.06825	7.78762	7.67952	7.64029	7.72232	7.80575	7.84322	7.55602	7.43322	7.53474	7.65868	7.43882	7.56012
EVX2	7.34692	7.25415	7.33433	7.37901	7.29133	7.29472	7.2902	7.23682	7.31522	7.24861	7.3559	7.28135	7.28301	7.39228	7.30285	7.26864	7.41343	7.33912	7.28825	7.25631	7.32052
LOC642468	7.46762	7.51921	7.33324	7.38079	7.38306	7.32666	7.35405	7.32525	7.34967	7.33538	7.33415	7.36365	7.35102	7.34298	7.47332	7.51149	7.31718	7.33681	7.40661	7.40008	7.35483
ZNF507	7.41228	7.39786	7.3161	7.28931	7.41707	7.30811	7.41075	7.38628	7.361	7.31637	7.30817	7.34347	7.31082	7.44603	7.38141	7.61164	7.44045	7.32	7.41026	7.35381	7.52618
MEGF10	7.32715	7.33137	7.35257	7.34935	7.34528	7.38399	7.28041	7.39113	7.49979	7.29569	7.36838	7.26006	7.37279	7.39389	7.2944	7.3361	7.31486	7.32512	7.38843	7.30472	7.31812
TTC8	8.293	8.11907	8.615	8.40789	8.51361	8.33286	8.23678	7.71755	8.49088	8.18094	7.8525	8.40928	8.1206	7.93948	8.13229	8.31049	8.40553	7.93456	8.59636	8.45569	8.11663
RNF215	7.29411	7.4832	7.49086	7.34642	7.36017	7.38507	7.38574	7.37613	7.6089	7.45526	7.45375	7.40462	7.31427	7.34219	7.45125	7.44772	7.48156	7.45582	7.34942	7.33847	7.39427
SPAG1	7.41582	7.39632	7.49634	7.32005	7.34187	7.5804	7.32965	7.46819	7.39046	7.42502	7.5804	7.48021	7.43371	7.75111	7.53774	7.55582	7.41792	7.45749	7.42679	7.34271	7.55628
LOC642528	8.54997	8.31385	8.78197	8.35078	8.86338	8.60907	8.22265	8.16982	8.24144	8.40117	7.99347	8.33305	8.47612	8.25093	8.11448	8.52096	8.6469	8.24601	8.43509	8.30933	8.13192
KCTD5	10.9815	10.9298	11.0343	10.8574	11.0992	10.8603	10.9541	11.3593	11.0889	10.8816	10.7497	10.595	10.9101	10.9704	10.9528	11.0724	10.9313	10.4397	11.0063	10.6841	10.7497
FN3KRP	7.46385	7.4484	7.39228	7.36069	7.392	7.40018	7.53724	7.49363	7.28813	7.514	7.3904	7.44258	7.37174	7.31922	7.38996	7.41682	7.37809	7.44881	7.65197	7.42904	7.42399
LOC649143	9.66787	9.78691	10.0355	10.0783	9.78827	9.89245	9.74588	9.25668	9.70005	10.22	9.94756	8.95525	9.5238	9.54544	9.83135	9.79805	10.0523	9.43849	9.90639	9.75355	9.50802
LOC652735	7.27871	7.35435	7.20643	7.36211	7.30067	7.38607	7.38212	7.35873	7.38968	7.31585	7.31467	7.28702	7.33661	7.38212	7.42558	7.31814	7.37754	7.34603	7.32972	7.37394	7.31207
FLJ46481	7.29859	7.30805	7.3764	7.49227	7.36294	7.44812	7.40636	7.27701	7.26542	7.31189	7.27974	7.38075	7.35558	7.34575	7.2747	7.25765	7.45606	7.24534	7.33264	7.3033	7.32674
PDHX	7.34271	7.28742	7.2842	7.26217	7.27277	7.38748	7.36696	7.41997	7.32636	7.33595	7.28469	7.38282	7.27689	7.30685	7.40354	7.28775	7.28655	7.32006	7.26711	7.32583	7.40359
LOC127602	7.41051	7.57443	7.38201	7.48681	7.37875	7.40084	7.52621	7.42081	7.47522	7.48332	7.55906	7.43227	7.43102	7.32716	7.4002	7.43267	7.31448	7.44872	7.36562	7.43064	7.47625
NLRP7	7.39861	7.37757	7.29739	7.29537	7.35045	7.35203	7.30271	7.40743	7.41176	7.36018	7.34947	7.31602	7.3549	7.33461	7.24789	7.31438	7.39395	7.34598	7.32066	7.48041	7.36321
LOC647247	7.63345	7.64586	7.65961	7.50502	7.70989	7.61003	7.48955	7.68209	7.52137	7.54686	7.50966	7.35844	7.61158	7.63555	7.53197	7.54394	7.46305	7.56868	7.48156	7.52543	7.54709
ERCC1	7.27248	7.35335	7.3288	7.43248	7.30129	7.44391	7.33626	7.34314	7.39773	7.32061	7.25213	7.38309	7.24372	7.41404	7.36164	7.31955	7.28427	7.30808	7.44959	7.34944	7.3862
KIAA1324L	7.38685	7.31643	7.30093	7.34733	7.26822	7.30103	7.34417	7.30124	7.47343	7.375	7.35406	7.26891	7.35445	7.43534	7.43104	7.37343	7.37603	7.31388	7.36307	7.29148	7.40666
IFNA17	7.30541	7.31793	7.41611	7.40789	7.26925	7.37729	7.35739	7.33324	7.35658	7.38294	7.29774	7.36434	7.34788	7.37156	7.3594	7.33419	7.3554	7.26758	7.36469	7.33077	7.3652
IPO7	7.36038	7.33177	7.26919	7.36081	7.29664	7.37171	7.34683	7.31946	7.30373	7.35463	7.40633	7.45275	7.3577	7.30976	7.29882	7.38877	7.39868	7.28104	7.36909	7.24936	7.30794
SUCLG2	7.69421	7.57733	7.51163	7.4485	7.67718	7.66656	7.51793	7.71133	7.6767	7.46103	7.44853	7.55965	7.45549	7.50778	7.6721	7.92881	7.57724	7.58835	7.56881	7.48315	7.43414
SIGLEC5	7.56797	7.51882	7.59527	7.4775	7.4582	7.73729	7.55204	7.53724	7.60025	7.56649	7.5427	7.40537	7.53423	7.40329	7.52344	7.5926	7.46319	7.46755	7.46877	7.46171	7.57564
DCHS2	7.3643	7.36569	7.47234	7.32012	7.48581	7.3188	7.38184	7.30048	7.26009	7.33648	7.47212	7.39527	7.48292	7.42805	7.48138	7.84964	7.40474	7.45825	7.37013	7.53522	7.35669
RAB2A	11.8827	11.3344	11.4857	11.2188	11.3721	11.6877	11.5845	11.1862	11.5178	11.7226	11.3706	11.6954	11.5518	11.5982	11.7151	11.4336	11.6317	11.5297	11.4135	11.6623	11.5892
TRPT1	11.2969	11.1072	11.2459	10.9394	11.0838	11.5546	11.4724	11.5065	11.431	11.6718	11.7626	11.6317	11.5215	11.3907	11.8932	12.0171	11.3931	11.6159	11.5933	11.5999	11.5237
ZMYND8	9.14849	8.85907	9.49887	8.83964	8.93998	9.11023	8.67874	9.03399	9.07592	9.14807	8.51717	8.78769	9.16584	8.71549	8.89681	8.85408	9.1397	8.71194	8.75554	8.82807	9.10407
SPATA7	7.64714	7.57378	7.68563	7.62909	7.4908	7.75701	7.84441	7.56226	7.59908	7.70256	7.73738	7.57704	7.74691	7.76314	7.69507	7.71728	7.76784	7.77886	7.6728	7.59737	7.82712
PHKB	7.37945	7.34326	7.32453	7.31875	7.33645	7.38126	7.2958	7.41851	7.27303	7.48342	7.35248	7.4285	7.34186	7.33516	7.41678	7.27716	7.44001	7.27424	7.32592	7.39327	7.31966
UCN2	7.3055	7.52373	7.31099	7.36022	7.37414	7.58241	7.37197	7.52369	7.50006	7.36415	7.30337	7.3272	7.35156	7.36636	7.40719	7.34175	7.36516	7.25988	7.51298	7.47564	7.40498
DC36	7.31071	7.28929	7.31327	7.52238	7.32679	7.3979	7.32172	7.33509	7.39546	7.34027	7.33737	7.3726	7.44618	7.34339	7.4257	7.32426	7.33758	7.39287	7.32808	7.45155	7.34939
OR1S1	8.90999	8.71582	8.40231	8.7642	8.63922	8.34256	8.30738	7.96764	8.41968	8.05925	8.08174	8.28413	8.22827	8.33305	8.02452	8.48506	7.997	7.95941	7.92094	8.05007	8.19792
CXorf30	7.31829	7.33629	7.35801	7.40699	7.33214	7.3681	7.4049	7.44511	7.35187	7.36664	7.36672	7.37353	7.36757	7.3923	7.3542	7.32278	7.36664	7.26911	7.29045	7.37947	7.46112
LOC642268	7.38207	7.43581	7.38872	7.43224	7.28793	7.33599	7.31285	7.3354	7.29864	7.34265	7.31818	7.36208	7.37638	7.3173	7.38599	7.34558	7.35337	7.3816	7.32792	7.31767	7.27556
CA1	7.25821	7.36975	7.33958	7.32786	7.29437	7.41709	7.39628	7.28468	7.28345	7.27684	7.33538	7.31468	7.35405	7.3178	7.35115	7.34092	7.25621	7.43709	7.29641	7.27555	7.41601
MTHFD2L	8.28368	8.28476	8.05586	9.04509	9.71792	8.26768	8.00332	8.08159	8.32245	8.17301	8.16525	8.68941	8.26412	8.11719	7.91808	7.70131	7.58505	7.6957	7.77707	8.00093	7.8955
LOC646029	7.32841	7.33295	7.13289	7.37233	7.37586	7.31319	7.21571	7.28916	7.33659	7.30642	7.23093	7.34546	7.26532	7.33436	7.3428	7.32427	7.34394	7.34469	7.22407	7.28372	7.35555
KRTAP3-1	7.74895	7.79015	7.62212	7.67974	7.61961	7.68187	7.73545	7.56153	7.78974	7.61302	7.59879	7.61517	7.75871	7.68722	7.69059	7.79899	7.61233	7.60689	7.54557	7.60286	7.88966
RAC1	12.0171	12.1972	11.6399	11.6829	12.1972	11.658	11.5814	11.7064	12.0004	11.6447	11.809	11.9565	11.7255	11.5845	11.9534	11.3593	11.0804	11.4814	11.6467	11.3816	11.3863
LOC647509	7.47526	7.42024	7.4718	7.37144	7.3908	7.60358	7.34044	7.59119	7.43165	7.42034	7.58931	7.44543	7.35753	7.51516	7.35811	7.43967	7.45683	7.40831	7.47003	7.50242	7.46671
TMEM98	8.54636	8.70439	8.5877	8.52778	8.60052	8.56958	8.48968	7.96582	8.57767	8.46725	7.86503	8.31169	8.31073	8.4696	8.44425	8.46362	8.42135	8.19514	8.56736	8.50132	8.30433
LOC654161	7.32208	7.20738	7.3711	7.28047	7.38661	7.41674	7.29211	7.30995	7.35952	7.33573	7.33652	7.33785	7.27404	7.35863	7.34006	7.31888	7.31977	7.32039	7.42383	7.39664	7.40393
PARD3B	7.2548	7.33505	7.3878	7.3446	7.30172	7.35553	7.32958	7.28364	7.36585	7.3971	7.322	7.31783	7.2727	7.36726	7.38467	7.36255	7.40692	7.32709	7.35754	7.4521	7.39424
TUBA3E	7.44343	7.30233	7.50682	7.33347	7.34782	7.39165	7.37162	7.30035	7.36388	7.31744	7.43567	7.361	7.32174	7.33395	7.32958	7.34541	7.3704	7.34847	7.36821	7.33005	7.32589
SLC26A4	7.32913	7.33452	7.37067	7.41668	7.32106	7.30965	7.25448	7.29199	7.3234	7.31501	7.33096	7.35173	7.37106	7.29968	7.32332	7.3348	7.2701	7.32362	7.32957	7.22862	7.32942
LOC644366	7.3895	7.40833	7.33747	7.39683	7.30895	7.32049	7.45283	7.34283	7.23847	7.36028	7.32926	7.33394	7.36033	7.29875	7.3415	7.41123	7.33151	7.33724	7.27391	7.35176	7.24405
LOC648302	7.75453	7.85451	7.71489	7.79222	7.60961	7.82286	7.68209	7.86861	7.92355	7.68496	7.79321	8.06436	7.74115	7.86153	7.74455	7.40454	7.69421	7.68781	7.64967	7.6718	7.78624
BRAF	7.40704	7.44039	7.42631	7.49005	7.49474	7.30656	7.51906	7.53615	7.32922	7.59165	7.59798	7.64577	7.55349	7.46237	7.4224	7.43874	7.49572	7.53355	7.44207	7.46757	7.51135
THAP7	7.42545	7.45289	7.36564	7.30607	7.444	7.34902	7.29113	7.45201	7.38361	7.35245	7.40303	7.39718	7.43586	7.52975	7.39529	7.38973	7.37455	7.4013	7.29578	7.41432	7.52393
RIOK1	9.15358	8.7209	9.53696	8.93923	9.46957	9.13298	9.35613	8.93502	9.45434	9.86693	9.48507	9.54246	9.45641	9.28929	9.01353	9.43087	10.1873	9.84178	9.38736	10.1466	9.60618
LOC644883	8.4216	8.59153	8.332	8.29832	8.27166	8.35735	8.27125	8.53599	8.49982	8.39067	8.36589	8.12179	8.48671	8.53353	8.35936	8.19102	8.09626	8.16745	8.20066	8.40006	8.26035
MANSC1	7.54356	7.60292	7.35119	7.38607	7.53072	7.4357	7.42768	7.35312	7.30846	7.35681	7.41041	7.41369	7.42173	7.37464	7.43156	7.66647	7.68751	7.39512	7.44252	7.34575	7.44365
FAM139A	7.33369	7.40726	7.31882	7.38982	7.36525	7.41781	7.33905	7.36899	7.42258	7.39945	7.39373	7.36117	7.33937	7.3337	7.38002	7.39079	7.41014	7.35781	7.32126	7.35124	7.36221
APEX2	7.47071	7.39444	7.52553	7.50127	7.54632	7.43977	7.44926	7.47218	7.45943	7.47153	7.5454	7.44142	7.6101	7.40355	7.47744	7.4143	7.51483	7.50076	7.40742	7.41967	7.3872
LOC646870	7.47375	7.45573	7.40732	7.43577	7.47846	7.36627	7.42325	7.43213	7.53174	7.42485	7.56948	7.49345	7.43208	7.4433	7.45485	7.35512	7.39389	7.38717	7.36872	7.48986	7.48589
C2CD2	7.29762	7.37593	7.32725	7.24863	7.32995	7.24624	7.29733	7.3266	7.28822	7.25358	7.34733	7.30911	7.22923	7.34114	7.30616	7.31644	7.44081	7.31313	7.33152	7.28848	7.30987
MTMR9	7.55188	7.30132	7.39748	7.52942	7.38014	7.45854	7.43401	7.30513	7.39255	7.3107	7.43819	7.42611	7.44091	7.47438	7.31978	7.44313	7.42343	7.38542	7.4048	7.42609	7.53724
FAM125B	7.42198	7.35001	7.33705	7.32514	7.34364	7.35878	7.40006	7.2178	7.24383	7.38852	7.37354	7.33389	7.36123	7.36216	7.32101	7.2506	7.26241	7.24154	7.28294	7.31249	7.33409
LOC644808	7.35235	7.35202	7.33872	7.25827	7.31196	7.37151	7.3748	7.26341	7.35158	7.33684	7.26656	7.35751	7.46413	7.29795	7.40179	7.4282	7.32887	7.40463	7.39343	7.28231	7.31248
DKFZp434K191	7.31112	7.38231	7.29348	7.4811	7.51296	7.33005	7.42205	7.33444	7.33414	7.60874	7.31056	7.487	7.41143	7.30951	7.38054	7.34215	7.38153	7.34447	7.26877	7.47993	7.35162
RELL2	7.44085	7.39936	7.40718	7.48875	7.35473	7.43471	7.39298	7.44106	7.47855	7.48391	7.28677	7.40434	7.52093	7.45623	7.4022	7.38515	7.53878	7.31964	7.64841	7.48749	7.42663
DTNA	7.76249	7.86067	7.58569	7.82627	7.48782	7.56628	7.83239	7.558	7.62216	7.51975	7.56351	7.72073	7.64048	7.72119	7.74217	7.67974	7.41226	7.45739	7.47384	7.55276	7.59992
LOC647681	7.25101	7.2475	7.31265	7.38519	7.29016	7.28446	7.3312	7.31047	7.34655	7.22887	7.40998	7.27216	7.29858	7.31094	7.34135	7.29818	7.3077	7.27236	7.34616	7.37305	7.31316
LRRC4B	12.983	13.2715	13.3109	13.6671	13.8944	13.1924	12.7716	13.3164	12.5595	13.301	13.1724	13.0611	13.0476	13.5401	12.5821	13.1087	13.3912	13.3815	13.3672	13.3237	13.0842
USP32	7.31986	7.2816	7.31116	7.34743	7.51618	7.42743	7.33987	7.39862	7.25646	7.41936	7.34354	7.46521	7.32641	7.31773	7.39583	7.30528	7.3769	7.344	7.27776	7.51703	7.39112
TSHB	8.33577	8.46307	8.79022	8.64362	8.87258	8.38548	8.31931	9.26391	8.62697	8.7326	8.47383	8.63345	8.62732	8.6675	8.70803	8.55968	8.7985	8.37605	8.61804	8.64519	8.50236
POLD1	7.30333	7.35163	7.41684	7.34791	7.35652	7.28136	7.30072	7.35721	7.2	7.20653	7.34823	7.31614	7.22772	7.32206	7.32905	7.31362	7.29734	7.25214	7.40491	7.22943	7.31862
ACTR5	7.35752	7.37649	7.38949	7.32449	7.48173	7.52779	7.46887	7.43402	7.65197	7.45056	7.53276	7.50906	7.51899	7.5259	7.63173	7.40407	7.40142	7.47366	7.40981	7.56571	7.53471
C11orf35	7.3514	7.31368	7.28404	7.32497	7.37782	7.29032	7.35122	7.34436	7.30236	7.403	7.32098	7.39487	7.43784	7.36043	7.33152	7.4108	7.40911	7.31153	7.27313	7.25848	7.23618
GGT1	7.29781	7.2938	7.32793	7.37716	7.29983	7.22123	7.30526	7.26207	7.29226	7.41911	7.27627	7.29685	7.30029	7.35525	7.32228	7.36878	7.36783	7.32114	7.3201	7.42688	7.32368
RGNEF	7.48431	7.28327	7.17378	7.38699	7.38164	7.33865	7.28886	7.37908	7.28249	7.32376	7.42044	7.34042	7.29324	7.27019	7.42124	7.30396	7.61859	7.84778	7.5926	7.5263	7.4267
LOC642538	7.4546	7.3499	7.48271	7.36815	7.39101	7.30665	7.39575	7.34575	7.42478	7.38696	7.53477	7.37607	7.37265	7.38676	7.33866	7.39363	7.43992	7.44309	7.42841	7.41366	7.40341
LOC375295	7.31386	7.27867	7.31043	7.32418	7.38417	7.35435	7.3724	7.61239	7.46098	7.357	7.34193	7.28683	7.32683	7.47316	7.39379	7.45981	7.49887	7.30039	7.29856	7.43641	7.28996
C9orf19	7.20447	7.3638	7.25056	7.38272	7.36644	7.39051	7.35842	7.26981	7.31627	7.27008	7.32233	7.35906	7.36628	7.29856	7.34432	7.36556	7.40569	7.29835	7.29907	7.34927	7.34523
LRRC58	7.24281	7.38283	7.29743	7.32813	7.30488	7.32255	7.28305	7.26259	7.33774	7.3372	7.35653	7.3395	7.32432	7.44433	7.38612	7.38837	7.34798	7.43012	7.32818	7.30338	7.29722
LOC652173	7.3883	7.29036	7.35395	7.29548	7.30187	7.34298	7.33323	7.36986	7.35877	7.27825	7.31972	7.34826	7.33889	7.21816	7.31565	7.31817	7.45483	7.39095	7.31106	7.38734	7.45562
LOC441196	7.28344	7.20472	7.37141	7.34194	7.36184	7.33911	7.27802	7.2512	7.30891	7.27957	7.33301	7.29697	7.26527	7.32791	7.26721	7.28683	7.24555	7.24251	7.41256	7.35607	7.27302
INPP4A	7.41049	7.35102	7.29139	7.3268	7.35993	7.22165	7.34207	7.35421	7.36071	7.3309	7.22621	7.35442	7.24131	7.24264	7.28612	7.28921	7.29321	7.22014	7.32654	7.36387	7.30759
LOC643722	8.83723	8.79388	8.82011	8.8135	9.07175	9.03363	9.20016	8.67522	9.22181	9.01014	9.34711	9.39078	9.03477	9.05542	9.09624	9.42986	8.69304	9.16006	9.18427	8.76601	9.38692
SH3KBP1	8.18861	8.12231	7.92565	8.10989	8.06461	8.13825	8.1077	8.02046	8.09312	7.93136	7.91953	8.20821	8.16607	8.0629	8.1702	7.97797	8.00469	8.10191	8.0003	7.98818	7.94103
LOC647357	7.43149	7.45712	7.60296	7.55562	7.43979	7.6499	7.41776	7.48099	7.39836	7.56868	7.63386	7.42565	7.56907	7.44563	7.52015	7.64926	7.57714	7.5454	7.58878	7.48298	7.4882
GRB10	7.34992	7.29608	7.33466	7.30774	7.3411	7.34911	7.32604	7.3883	7.38445	7.32204	7.38281	7.34135	7.32666	7.31458	7.34218	7.27388	7.35262	7.38534	7.32829	7.31568	7.23722
LOC647049	7.38846	7.34375	7.36507	7.34638	7.28938	7.26194	7.34383	7.38256	7.30907	7.3537	7.37168	7.40728	7.24464	7.35179	7.38546	7.30618	7.2514	7.33241	7.30571	7.28343	7.32728
PRAMEF1	7.28152	7.40906	7.30401	7.40613	7.27319	7.34592	7.25226	7.22731	7.26802	7.24703	7.30355	7.40451	7.35548	7.30818	7.30424	7.29968	7.26153	7.29661	7.3143	7.29434	7.41317
LLGL2	9.45698	9.39886	9.602	9.01512	9.08102	9.88019	9.40894	8.65074	9.28466	9.41	9.57093	9.04195	9.53641	9.1921	9.59074	9.00374	9.25668	9.39703	9.12161	9.13525	9.349
FAM89A	7.33711	7.39376	7.327	7.3772	7.3583	7.39807	7.33023	7.81656	7.3106	7.41954	7.45922	7.33816	7.37589	7.49649	7.41042	7.28458	7.38934	7.42037	7.40677	7.32722	7.50414
LOC652616	9.92291	9.76427	10.1219	10.0468	9.55299	9.96321	9.54667	9.55436	9.91885	10.0468	9.39161	10.1248	10.0156	9.29641	9.62412	9.82048	9.82119	9.83064	9.76583	9.95262	9.62011
LOC642595	7.38513	7.41322	7.30986	7.3334	7.38627	7.37406	7.41419	7.35271	7.45172	7.3231	7.30823	7.25143	7.32066	7.331	7.25581	7.39014	7.43316	7.33653	7.33588	7.30704	7.38
LOC440104	8.9556	9.48238	8.73436	9.17691	9.08897	8.97671	8.9901	8.62313	8.98795	8.9471	8.8028	8.99735	8.89248	9.12902	8.91498	9.174	8.88328	9.11927	9.10046	8.99767	8.84453
LOC202134	7.26914	7.39428	7.34973	7.27833	7.30663	7.28413	7.34443	7.30719	7.2249	7.32331	7.49761	7.34645	7.29447	7.28644	7.26984	7.16282	7.32191	7.34706	7.3317	7.27444	7.33809
SHH	7.27427	7.37779	7.3512	7.43975	7.34572	7.26714	7.33194	7.4199	7.3716	7.31919	7.33545	7.40778	7.39031	7.30975	7.29292	7.3691	7.38583	7.39232	7.40234	7.36897	7.32331
FAM131B	7.37874	7.38447	7.36694	7.34703	7.36772	7.32651	7.37298	7.35159	7.31238	7.36488	7.37629	7.29432	7.35524	7.40993	7.3519	7.38422	7.30546	7.38089	7.37051	7.42689	7.37605
LOC647102	7.34931	7.41692	7.38911	7.34365	7.3829	7.37191	7.22551	7.27039	7.46837	7.40497	7.3942	7.36503	7.35687	7.38553	7.3518	7.30159	7.36903	7.3372	7.48357	7.37242	7.36282
FLJ20972	7.42022	7.31122	7.40038	7.37551	7.3066	7.3689	7.32982	7.44666	7.31699	7.31451	7.31563	7.34037	7.32436	7.36123	7.41954	7.27805	7.41246	7.40057	7.40575	7.36651	7.30834
LOC648815	7.33389	7.25491	7.28317	7.30394	7.34952	7.30283	7.32085	7.24269	7.36315	7.41974	7.27264	7.38437	7.44982	7.30934	7.32818	7.38124	7.35285	7.26096	7.32149	7.36913	7.45787
C10orf111	7.25202	7.38894	7.41732	7.27976	7.25444	7.39095	7.30082	7.41213	7.23374	7.28654	7.39914	7.32778	7.35831	7.39509	7.31436	7.24475	7.26435	7.28007	7.28818	7.3732	7.45146
THEX1	12.0822	12.2153	12.085	11.4789	12.0447	11.2486	10.4667	9.89771	12.0034	11.2586	10.824	11.4955	10.7446	10.2244	11.703	12.4545	11.1969	10.4206	11.8401	10.8553	10.3416
TMCO5	7.37972	7.37827	7.26903	7.25153	7.35912	7.31948	7.28277	7.48632	7.56207	7.29986	7.32502	7.30701	7.39522	7.38713	7.36572	7.35497	7.42041	7.33702	7.32833	7.3035	7.30821
LOC648758	7.40397	7.28594	7.44202	7.33981	7.35643	7.35821	7.32902	7.36749	7.39305	7.34313	7.29541	7.36546	7.30176	7.3428	7.35402	7.36881	7.28908	7.30256	7.35917	7.28995	7.36764
C14orf2	7.35123	7.40711	7.43797	7.48026	7.51329	7.34754	7.33619	7.39918	7.38907	7.45311	7.40755	7.47195	7.39136	7.33867	7.33285	7.38954	7.4158	7.47326	7.41435	7.43306	7.39635
GLT8D1	7.32232	7.30442	7.325	7.29197	7.29202	7.34626	7.3776	7.3288	7.28784	7.29311	7.31049	7.28672	7.21359	7.26391	7.39582	7.36602	7.36264	7.29069	7.39001	7.36752	7.35917
ANK2	7.34673	7.27797	7.28385	7.27675	7.4065	7.30884	7.35242	7.31766	7.33136	7.33962	7.27726	7.27699	7.30019	7.32599	7.40351	7.29504	7.34501	7.34487	7.31274	7.38106	7.37734
HTR7	7.26837	7.4232	7.47179	7.38968	7.38219	7.45421	7.27445	7.37963	7.37569	7.28385	7.33249	7.29924	7.32082	7.31862	7.35787	7.30175	7.38007	7.44787	7.36637	7.37758	7.42139
RFXAP	10.5539	10.376	10.3531	10.1815	9.89162	10.2253	10.1052	9.5002	10.2244	10.1349	9.7703	9.99843	10.1562	10.0967	10.0977	10.0885	10.107	9.81902	9.96152	10.2077	9.89326
RPS6KA3	7.34064	7.20264	7.30147	7.30487	7.43637	7.41964	7.33384	7.22066	7.26159	7.2808	7.28235	7.25013	7.20062	7.29375	7.33479	7.30451	7.32925	7.35374	7.30209	7.38542	7.28685
LOC646871	7.49834	7.38152	7.27565	7.39954	7.36566	7.29525	7.35963	7.41273	7.35668	7.32458	7.44903	7.31966	7.42888	7.34095	7.32348	7.38761	7.36121	7.42983	7.29584	7.38898	7.34396
LOC389786	7.47037	7.31343	7.36066	7.36571	7.32081	7.31986	7.32474	7.26329	7.39147	7.42028	7.35711	7.34703	7.35645	7.3547	7.35242	7.36918	7.30143	7.40494	7.36579	7.30638	7.3365
LOC642257	7.35358	7.32699	7.32759	7.33353	7.40138	7.36819	7.34821	7.27526	7.31558	7.24212	7.27697	7.26219	7.49273	7.38717	7.31	7.30473	7.19696	7.27787	7.32053	7.32589	7.28657
LOC644631	7.39576	7.40565	7.47691	7.46445	7.42208	7.70019	7.57743	7.40916	7.34227	7.54172	7.51563	7.46073	7.35865	7.37388	7.47378	7.80602	7.39743	7.41359	7.48983	7.45344	7.43058
ERF	7.34297	7.35672	7.36991	7.38314	7.41404	7.26386	7.27931	7.34851	7.39796	7.45891	7.30754	7.35027	7.42576	7.30431	7.36748	7.40321	7.32501	7.30139	7.38659	7.27826	7.29973
PAAF1	7.25767	7.32884	7.44921	7.2625	7.24048	7.35917	7.38568	7.38015	7.26182	7.31993	7.33665	7.38169	7.26692	7.36394	7.418	7.36823	7.41591	7.45	7.39045	7.28904	7.35024
ZNF428	8.54907	8.59668	8.60848	8.89825	9.19864	8.23948	8.29352	8.3261	8.46039	8.51897	8.30884	8.56024	8.42473	8.26176	8.08035	8.63217	8.55946	8.56994	8.43158	8.36016	8.22082
LOC643878	7.29981	7.36581	7.35725	7.30076	7.38014	7.28799	7.28291	7.44818	7.33923	7.28336	7.27668	7.37622	7.34714	7.34478	7.33292	7.42216	7.34218	7.35318	7.28033	7.30495	7.2542
LOC647579	7.43187	7.59737	7.73641	7.7462	7.57108	7.7052	7.63698	7.70086	7.70168	7.70131	7.64739	7.70298	7.68014	7.66224	7.55681	7.69308	7.87674	7.69835	7.5917	7.67612	7.54979
LOC653203	7.28027	7.27784	7.29583	7.33757	7.36716	7.33693	7.2972	7.26419	7.34949	7.3164	7.36541	7.24578	7.3881	7.35748	7.29521	7.52109	7.402	7.29895	7.35584	7.35695	7.27724
HIC2	7.26722	7.25401	7.39692	7.43358	7.30367	7.34672	7.39866	7.29263	7.32591	7.33072	7.3143	7.34447	7.32893	7.30922	7.36438	7.29916	7.34082	7.29258	7.27372	7.29097	7.39358
LOC389203	7.32388	7.29606	7.41516	7.23253	7.44656	7.3234	7.3928	7.33988	7.37747	7.31841	7.27379	7.32046	7.32063	7.29836	7.25718	7.34959	7.35622	7.36049	7.32984	7.30206	7.3578
LOC440589	8.05569	8.23859	8.28764	8.50466	8.20113	8.38838	8.39941	8.28453	8.22433	8.30414	8.40599	8.23258	8.1413	8.31475	8.30388	8.52401	8.25661	7.97366	8.50662	8.09533	8.50381
CDC42EP2	10.1449	10.2244	10.0791	10.4171	10.0099	9.92831	10.1562	8.64362	10.3974	9.82343	10.0338	10.1052	9.66518	9.90484	10.4272	10.8168	9.69943	9.40555	10.3701	9.45698	9.90881
TMOD2	7.4393	7.40613	7.44926	7.41142	7.33786	7.36752	7.38728	7.36914	7.39567	7.36955	7.45626	7.28908	7.3307	7.39792	7.3997	7.37471	7.33256	7.31598	7.36627	7.54259	7.4255
MUCDHL	7.49149	7.39992	7.46706	7.48751	7.37834	7.58331	7.56414	7.48225	7.54007	7.51588	7.4588	7.37391	7.44508	7.491	7.48765	7.24204	7.41876	7.38943	7.39056	7.4624	7.57492
LOC338805	7.35891	7.39439	7.31843	7.39623	7.33631	7.25553	7.25729	7.24381	7.29603	7.49027	7.27813	7.46223	7.32751	7.37631	7.32561	7.32729	7.34555	7.37121	7.49288	7.3461	7.31727
PIK3AP1	7.28963	7.2845	7.44635	7.30166	7.34586	7.29618	7.28248	7.28837	7.27999	7.36552	7.40506	7.27528	7.31915	7.41053	7.44949	7.40006	7.38357	7.29021	7.36301	7.30965	7.44427
CLK1	9.26252	9.10094	9.11279	9.07506	9.15096	9.17597	8.7635	8.55225	9.2451	9.04509	9.34853	9.1583	9.13005	9.01665	9.1211	9.53641	9.17346	9.40671	9.23126	8.98309	8.83964
LOC400451	7.32079	7.36121	7.38729	7.3423	7.27303	7.36508	7.28087	7.30744	7.42952	7.38157	7.53715	7.41846	7.2734	7.27096	7.23387	7.37411	7.32681	7.2337	7.34364	7.26917	7.45122
LOC441873	7.32649	7.27256	7.40559	7.40132	7.40992	7.31321	7.4161	7.36291	7.32557	7.26598	7.4378	7.36934	7.26765	7.35226	7.47721	7.23529	7.41972	7.41375	7.3088	7.44336	7.34979
ATP5J	10.4905	10.566	10.9581	10.4761	10.3826	10.5195	10.4649	9.26935	10.4689	10.1399	10.6159	10.4306	10.4928	9.97708	10.1531	10.0783	9.88326	10.3613	9.93994	10.0516	10.4917
HOXA3	8.22697	8.11842	8.23283	8.08591	7.99872	8.03441	8.47244	8.28115	8.1109	8.08814	8.80161	8.26811	8.16745	8.66047	8.66277	8.40207	8.17157	8.3996	8.30147	8.17505	8.38021
LOC643191	7.40423	7.38024	7.32271	7.2808	7.35692	7.32634	7.40061	7.33198	7.32291	7.3807	7.28424	7.35247	7.40487	7.45406	7.33018	7.35565	7.32489	7.34178	7.27735	7.40925	7.34281
OPA3	7.30716	7.24177	7.33786	7.30474	7.29979	7.27606	7.33088	7.3481	7.35751	7.31152	7.40096	7.264	7.43381	7.24762	7.3904	7.35126	7.35009	7.30066	7.35409	7.268	7.21349
IL10RA	7.39068	7.37484	7.41118	7.45528	7.48125	7.38181	7.4319	7.36734	7.53625	7.45516	7.55052	7.44587	7.43323	7.40914	7.3703	7.44698	7.43566	7.4005	7.4375	7.41557	7.4472
LRRC17	8.94071	9.06501	8.94163	9.09662	8.93119	9.35951	9.15151	9.24188	9.15738	9.44166	9.18573	9.38848	9.47584	9.23939	9.16142	8.90494	9.22312	9.74906	9.17491	9.5843	9.48552
LOC644010	7.39228	7.49358	7.38219	7.39832	7.45188	7.3178	7.26572	7.38174	7.33261	7.47883	7.35336	7.32517	7.38442	7.27627	7.36585	7.41183	7.47097	7.37482	7.33965	7.27406	7.3358
PCYT2	7.26659	7.63325	7.56646	7.40471	7.30349	7.40622	7.31515	7.38663	7.3963	7.3839	7.4161	7.36724	7.51869	7.44121	7.48368	7.39822	7.41692	7.41303	7.45451	7.38773	7.38237
GAS2	7.39667	7.33209	7.34912	7.40314	7.37724	7.45611	7.51258	7.29586	7.23936	7.28479	7.29734	7.4674	7.24453	7.36173	7.42814	7.35171	7.33561	7.4795	7.43272	7.33411	7.35067
LOC653569	7.35747	7.29204	7.37175	7.36067	7.3036	7.33272	7.29392	7.29571	7.38496	7.37468	7.38509	7.28071	7.30549	7.34749	7.30866	7.50076	7.25807	7.34003	7.36993	7.38469	7.38224
SLC15A1	7.31772	7.35856	7.45662	7.36978	7.348	7.38088	7.37479	7.32928	7.37586	7.45951	7.40757	7.35235	7.38309	7.42465	7.27841	7.59387	7.43488	7.37454	7.35486	7.35624	7.33824
BAIAP2	7.87282	7.94361	8.27148	8.13532	8.30839	8.12846	7.99394	7.65145	7.99429	7.98361	8.07408	8.1187	8.13394	8.03268	7.97476	8.15305	7.80227	8.14443	8.17643	8.01049	8.01036
LMX1B	9.06501	9.01393	9.14292	9.07442	9.04379	8.94478	8.99855	9.3591	8.86224	8.98049	8.62313	8.91929	8.67086	8.69304	8.63984	9.40387	9.59614	9.41488	9.11279	9.19537	9.09426
PLSCR5	7.3241	7.28317	7.41959	7.34084	7.31489	7.28424	7.39809	7.44029	7.27141	7.32193	7.32595	7.40763	7.27832	7.3325	7.39095	7.39547	7.41015	7.2234	7.38899	7.25495	7.47909
UBOX5	7.35447	7.28196	7.26699	7.34947	7.35886	7.25969	7.372	7.37274	7.27478	7.29954	7.31919	7.25926	7.34692	7.274	7.32066	7.23555	7.25608	7.28832	7.40781	7.32554	7.34182
LOC392215	10.0427	9.4505	9.89683	10.0607	10.9498	9.78978	9.3002	9.93364	8.94788	9.83785	9.19864	9.60734	9.96845	10.0224	8.64105	9.7485	10.0729	9.71528	9.73226	9.87768	9.27829
FLJ00312	7.35573	7.32221	7.37549	7.3306	7.30701	7.36996	7.38507	7.28315	7.32739	7.3384	7.26787	7.34773	7.17115	7.20016	7.31233	7.31698	7.3134	7.27322	7.32333	7.31034	7.31397
C8orf30A	7.31216	7.35543	7.39538	7.40654	7.36436	7.31786	7.31215	7.32697	7.39717	7.34472	7.35056	7.35241	7.34653	7.26936	7.24232	7.32567	7.39403	7.35679	7.39348	7.33417	7.26859
LOC653349	8.35797	8.21064	8.49002	8.04499	7.68244	9.57754	9.09523	7.99596	8.6282	8.65776	8.84205	8.54092	9.34304	8.6715	8.68456	8.58588	8.25157	9.51942	8.18162	8.77277	9.48419
GBGT1	7.36502	7.4956	7.4028	7.6373	7.65455	7.39634	7.43331	7.5113	7.43202	7.53774	7.38753	7.35495	7.46224	7.56907	7.41562	7.40859	7.48212	7.54472	7.44918	7.55578	7.54248
CDC5L	7.31797	7.2528	7.36833	7.45573	7.33048	7.35305	7.40725	7.32019	7.31716	7.31679	7.27973	7.27556	7.40967	7.38157	7.29889	7.31349	7.37332	7.32437	7.2	7.33926	7.34034
EZH2	7.30563	7.24299	7.23503	7.28008	7.41482	7.37822	7.2542	7.22836	7.35814	7.28212	7.29795	7.27961	7.22802	7.2899	7.30968	7.19044	7.27243	7.28338	7.31521	7.28421	7.2984
RHOF	7.44167	7.31421	7.39074	7.3403	7.33616	7.37821	7.37473	7.3635	7.30305	7.40384	7.37617	7.32244	7.35778	7.33212	7.34838	7.43292	7.55478	7.37399	7.25099	7.37794	7.35583
LOC641851	7.45108	7.38952	7.56566	7.35635	7.54168	7.40752	7.50399	7.3612	7.50499	7.64547	7.6592	7.61724	7.34868	7.43476	7.47151	7.48099	7.58097	7.53702	7.36417	7.53829	7.48787
ORAI2	8.22276	8.32331	8.1937	8.12266	8.41517	7.80713	7.99582	8.04435	7.85953	7.98808	8.02964	8.13843	8.05021	8.07685	7.69801	8.1693	8.2363	7.82838	8.20842	7.90948	7.95848
POGZ	7.30507	7.29616	7.29405	7.29773	7.40848	7.21532	7.38918	7.27799	7.36533	7.39964	7.37977	7.31982	7.36802	7.22878	7.22933	7.34265	7.39585	7.32829	7.4068	7.28681	7.40214
LOC644672	7.28557	7.36153	7.34746	7.37053	7.37897	7.30022	7.29457	7.41946	7.43741	7.37862	7.25497	7.38706	7.51096	7.35865	7.34708	7.33926	7.42333	7.41044	7.21554	7.38582	7.46141
PRRG3	7.30964	7.42323	7.37071	7.36388	7.38409	7.34127	7.23692	7.38416	7.35151	7.29728	7.28716	7.26772	7.35854	7.33704	7.36146	7.39576	7.31759	7.33408	7.32221	7.26772	7.29465
LOC647060	7.29193	7.31601	7.34867	7.34203	7.40403	7.21475	7.34335	7.35514	7.30244	7.3432	7.31521	7.38884	7.50313	7.32249	7.37552	7.25638	7.37656	7.27104	7.36703	7.31834	7.25812
MGC16703	11.5467	11.2946	11.809	11.2609	11.3907	11.5087	11.3668	11.8887	11.5043	11.3166	11.1333	11.2258	11.2065	11.2859	11.2332	11.1017	11.5982	11.2969	11.3706	11.4046	11.8008
LOC387804	7.5804	7.75506	7.51921	7.53591	7.69044	7.51507	7.69767	7.4454	7.699	7.53387	7.54356	7.86969	7.54575	7.60657	7.83998	7.39457	7.49078	7.54608	7.63013	7.5549	7.56461
RASAL2	7.4458	7.34021	7.54242	7.41527	7.43874	7.38921	7.48208	7.38052	7.41911	7.43764	7.38161	7.37997	7.44527	7.47519	7.35848	7.64534	7.38161	7.41193	7.43595	7.35069	7.36625
LOC648622	7.2758	7.36778	7.44837	7.64975	7.38025	7.49319	7.52565	7.54457	7.5561	7.49647	7.33946	7.44321	7.58343	7.58265	7.66238	7.80877	7.4315	7.51052	7.46796	7.4199	7.45808
ABCD2	7.38729	7.44592	7.45017	7.37398	7.40932	7.23322	7.46826	7.51079	7.3768	7.27496	7.33568	7.35489	7.37034	7.38418	7.4163	7.32064	7.45735	7.4072	7.36928	7.47839	7.32972
C1orf194	9.24702	9.3287	9.33296	8.88005	9.20485	9.33982	9.38848	9.14503	9.44595	9.03608	9.03003	9.74093	9.51065	9.2337	9.17814	9.28777	9.28681	9.35136	9.28122	9.28318	9.16006
LOC390332	7.91747	7.82527	7.70316	7.82024	7.62021	7.6621	7.84077	7.6985	7.83093	7.62027	7.70498	7.74019	7.62898	7.85865	7.86819	7.71681	7.78894	7.82024	7.9152	8.0731	7.74348
ZNF479	7.39049	7.443	7.41851	7.3088	7.30973	7.28988	7.36973	7.34227	7.35007	7.28649	7.2683	7.47754	7.43991	7.30689	7.35683	7.35084	7.41879	7.33744	7.33567	7.2845	7.41069
DLK1	7.2871	7.36068	7.32794	7.40969	7.3366	7.28811	7.43468	7.28789	7.48428	7.3574	7.35217	7.40604	7.34072	7.51888	7.42871	7.27913	7.72011	8.43098	7.68162	7.61409	7.35701
LOC652191	7.45479	7.40728	7.34276	7.45248	7.4494	7.38461	7.40225	7.44267	7.45136	7.41425	7.38118	7.44801	7.33856	7.41218	7.41638	7.53712	7.37595	7.36366	7.30384	7.39898	7.31729
LOC23117	7.26006	7.21286	7.30783	7.32809	7.21865	7.36597	7.32527	7.30477	7.30375	7.39494	7.27426	7.32541	7.29657	7.30735	7.25319	7.32816	7.25816	7.26675	7.29712	7.27418	7.34467
NUP160	8.70838	8.9541	8.65755	8.82989	8.683	8.82484	8.7231	8.85234	8.69716	9.00068	8.78541	8.91319	8.93958	8.89864	8.91974	8.56095	8.70178	8.71164	8.59372	8.52325	8.88853
LOC649745	7.78847	7.74772	7.98907	7.70772	7.81366	7.81678	7.92817	7.79803	7.99852	7.80961	7.91035	7.93509	7.92211	7.76016	7.86013	7.95322	7.73231	7.80107	7.99941	7.69134	7.9473
NBPF10	7.33127	7.45454	7.28747	7.4317	7.43397	7.37725	7.39859	7.32845	7.48803	7.50634	7.33159	7.37198	7.35186	7.30244	7.29545	7.39975	7.27214	7.30597	7.28244	7.4059	7.29088
PRDM2	7.31811	7.35488	7.42332	7.33664	7.34098	7.41937	7.30166	7.28776	7.29708	7.27831	7.27593	7.29043	7.23615	7.3372	7.3119	7.32201	7.24744	7.35491	7.32747	7.40559	7.31797
SMG1	7.35464	7.30182	7.3464	7.29533	7.39497	7.40896	7.38871	7.27242	7.43496	7.36128	7.42432	7.2899	7.38229	7.34894	7.41876	7.26444	7.30142	7.29994	7.43435	7.37268	7.33617
HIST1H2BL	7.37326	7.31939	7.49704	7.37963	7.41491	7.35784	7.39421	7.39298	7.41277	7.33296	7.42754	7.45325	7.41443	7.4133	7.31054	7.34374	7.34791	7.324	7.32474	7.31617	7.39289
CABLES1	7.35253	7.31334	7.34713	7.41891	7.33545	7.36719	7.32603	7.39493	7.38971	7.27804	7.38357	7.29056	7.31221	7.40418	7.41687	7.30018	7.30038	7.41832	7.3143	7.35913	7.3088
CSN1S1	7.45535	7.29345	7.32364	7.4538	7.46276	7.39395	7.40268	7.5263	7.51837	7.48611	7.40784	7.43064	7.38198	7.43004	7.31944	7.34491	7.46521	7.48922	7.41724	7.39209	7.43884
LOC647447	7.70489	7.43683	7.56774	7.53967	7.64778	7.72334	7.79454	7.96279	7.44861	7.90936	7.91666	7.74009	7.90881	7.76204	7.72797	7.85464	8.15841	8.11074	7.79938	7.52803	7.73196
PLAC8	7.48749	7.28711	7.3018	7.44679	7.26841	7.24172	7.37943	7.3317	7.45543	7.37873	7.28956	7.36762	7.25519	7.32225	7.28772	7.34887	7.35885	7.26309	7.29063	7.47557	7.29432
COL4A1	7.3285	7.40675	7.25519	7.2888	7.26949	7.36353	7.43529	7.41376	7.38635	7.35046	7.38547	7.2794	7.35461	7.36826	7.35064	7.49491	7.3683	7.36645	7.38131	7.4298	7.35884
LOC653766	11.9143	11.7064	12.0413	11.5546	11.6642	11.6904	11.6342	11.0136	11.7305	11.6598	11.1098	11.4983	11.6932	11.395	11.5001	11.2525	11.5845	11.1931	11.3574	11.4789	11.6178
LOC644679	7.46615	7.51759	7.28468	7.43773	7.46178	7.42126	7.54088	7.42294	7.34394	7.45583	7.32688	7.23452	7.61239	7.42869	7.54007	7.33385	7.41984	7.47935	7.40328	7.44037	7.38821
LOC642934	7.25523	7.28664	7.3312	7.22274	7.31975	7.34668	7.35777	7.30114	7.28992	7.2746	7.3885	7.26874	7.36017	7.40275	7.27923	7.4023	7.27555	7.35479	7.30841	7.3175	7.39943
PCDHGA12	11.7979	11.8708	11.388	11.6137	11.3789	11.3509	11.8137	10.9863	11.6137	11.6671	11.0168	11.4135	11.7926	11.6877	11.7199	11.7226	11.7383	11.6852	11.5262	11.5262	11.6829
HSD3B7	7.26381	7.36202	7.31231	7.37325	7.35108	7.28862	7.3959	7.43699	7.36445	7.54857	7.38035	7.34941	7.43921	7.3017	7.39107	7.30975	7.35308	7.36956	7.40178	7.41914	7.38884
LOC649198	7.50682	7.34977	7.32424	7.26506	7.33191	7.44761	7.37109	7.41585	7.30641	7.28028	7.3219	7.31458	7.29327	7.25526	7.30313	7.26867	7.35547	7.28745	7.31541	7.33776	7.43485
DHX40	10.5887	10.4917	10.757	10.4712	10.5928	10.3923	10.3531	10.3499	10.238	10.4905	10.0935	9.97851	10.5072	10.2192	10.3313	10.6285	10.4088	10.7275	10.454	10.466	10.6573
SOX3	7.45739	7.50544	7.43563	7.28752	7.31444	7.31552	7.35931	7.31866	7.47169	7.31811	7.41046	7.38563	7.38766	7.38628	7.35769	7.35382	7.33182	7.40277	7.31302	7.35472	7.33648
ATP6V0C	7.26844	7.22357	7.32139	7.38175	7.32008	7.31102	7.36819	7.30989	7.44428	7.44716	7.26097	7.27104	7.3452	7.26376	7.30692	7.40978	7.38007	7.37192	7.31658	7.27952	7.31795
LOC221981	7.28087	7.47179	7.30694	7.28991	7.35613	7.36908	7.3022	7.30049	7.32118	7.30369	7.28418	7.3061	7.44865	7.41856	7.28489	7.4082	7.3272	7.39669	7.34895	7.44866	7.31963
OR10Q1	7.32867	7.39322	7.32297	7.45228	7.47373	7.42384	7.32722	7.42736	7.30058	7.46165	7.34834	7.48023	7.40879	7.46699	7.42737	7.52792	7.36201	7.52112	7.30823	7.4172	7.42002
LOC650549	8.30799	8.6395	7.64157	8.9166	8.65931	8.13332	7.93328	7.69697	8.48395	7.79588	7.97641	8.20879	7.95322	7.94767	8.05007	8.41427	7.77375	7.83719	8.79354	7.96057	7.59592
LOC643275	7.42169	7.38206	7.5511	7.46302	7.46444	7.40928	7.35918	7.41985	7.40871	7.51355	7.40928	7.46476	7.3514	7.37483	7.38439	7.60613	7.43067	7.46573	7.47545	7.43083	7.54608
SLC30A4	7.33764	7.4197	7.37422	7.33803	7.32519	7.34568	7.34922	7.39686	7.39003	7.35967	7.33084	7.42632	7.38208	7.37878	7.29254	7.32684	7.34403	7.32613	7.34091	7.41976	7.47125
CCDC64	7.32662	7.33104	7.35355	7.32592	7.28438	7.3501	7.3252	7.35621	7.33537	7.32731	7.52256	7.39898	7.37636	7.33082	7.44336	7.31006	7.29095	7.33768	7.36236	7.33626	7.34662
C20orf152	7.35826	7.43987	7.38037	7.28645	7.37828	7.39605	7.41916	7.3313	7.38724	7.45676	7.47591	7.34731	7.30477	7.39659	7.27714	7.39582	7.38456	7.32834	7.29614	7.26414	7.29697
ECH1	7.42923	7.37509	7.29645	7.38127	7.27463	7.39387	7.47603	7.29495	7.28936	7.27264	7.2437	7.30802	7.28061	7.36293	7.33357	7.29399	7.27792	7.36437	7.38631	7.41593	7.35257
ST6GAL1	8.5224	8.41935	8.46827	8.34356	8.37965	8.56842	8.58904	9.20059	8.45097	9.2451	8.89608	8.71827	9.23062	8.67028	8.9031	8.15982	8.74577	8.93455	8.5151	8.48694	9.03876
PER1	7.63077	7.64271	7.60336	7.63999	7.87204	7.52899	7.51521	7.47754	7.59791	7.50903	7.47901	7.47973	7.49551	7.51978	7.55098	7.43709	7.47726	7.49278	7.72702	7.74125	7.57092
HERC2P2	8.04787	8.16798	7.79557	7.92845	7.79132	8.0437	7.75267	7.96795	8.08575	8.35889	8.64905	8.22612	8.17871	7.926	8.77794	8.24793	8.16912	8.22872	8.18112	7.83771	8.4134
CSTF2	7.3866	7.30417	7.42491	7.37273	7.28021	7.33394	7.31974	7.34145	7.34644	7.3502	7.31432	7.38334	7.36481	7.24121	7.46504	7.35208	7.33902	7.33774	7.31514	7.28747	7.375
SH3D19	8.71194	8.83314	8.74277	8.76457	8.69304	9.16439	9.21402	9.07014	8.84348	9.00287	9.09662	8.9241	9.09932	9.25083	9.0876	8.98877	8.67275	9.24048	9.02287	9.42911	8.85818
TMEM188	7.36647	7.30228	7.30751	7.35415	7.3064	7.37374	7.29125	7.29378	7.29179	7.31099	7.31384	7.28889	7.33911	7.31689	7.3556	7.31027	7.34232	7.26761	7.37514	7.29921	7.45105
LOC651454	7.3225	7.30325	7.35751	7.32105	7.40453	7.28038	7.3022	7.31627	7.27374	7.32001	7.37445	7.36209	7.32948	7.28089	7.32033	7.30781	7.26317	7.40468	7.29672	7.27865	7.36459
ECD	7.3741	7.47673	7.41622	7.43002	7.38722	7.3661	7.43644	7.29691	7.38379	7.33379	7.40002	7.50911	7.49211	7.4215	7.39089	7.34556	7.34299	7.44577	7.39456	7.44763	7.37229
MSH4	7.32868	7.21229	7.33769	7.38016	7.36216	7.33183	7.24969	7.272	7.35485	7.27438	7.3598	7.40806	7.44435	7.44336	7.30271	7.37434	7.34383	7.48522	7.30417	7.32048	7.40718
LOC642961	7.23169	7.34425	7.33861	7.33744	7.39755	7.33376	7.42696	7.47514	7.39442	7.54589	7.40188	7.3329	7.36239	7.19934	7.32276	7.32777	7.40439	7.33986	7.32761	7.34257	7.32329
KIAA1957	7.56907	7.50115	7.74473	7.41641	7.53799	7.44312	7.44748	7.45307	7.41941	7.48551	7.4253	7.51238	7.43064	7.44569	7.50966	7.53636	7.48281	7.52553	7.63031	7.50376	7.62127
DPRX	7.41839	7.28195	7.33046	7.33501	7.42073	7.25253	7.37903	7.38419	7.45486	7.31828	7.25337	7.31456	7.28553	7.36601	7.36298	7.40874	7.31723	7.32012	7.33176	7.25662	7.22909
SNCG	7.31513	7.38573	7.27949	7.26208	7.44674	7.53201	7.31726	7.48296	7.34816	7.52741	7.65099	7.49194	7.45867	7.45999	7.3704	7.30477	7.42156	7.57305	7.39551	7.4329	7.4912
ZSCAN2	9.3935	9.49405	9.42403	9.53355	9.65146	9.65034	9.53987	9.24242	9.41938	9.38171	9.61783	9.58959	9.73753	9.27985	9.50802	9.37445	9.47584	9.72898	9.16196	9.43627	9.28604
AAMP	7.25886	7.32456	7.22047	7.27501	7.30912	7.21706	7.28981	7.19973	7.36695	7.41664	7.29125	7.26422	7.29261	7.43231	7.30698	7.33369	7.28587	7.29483	7.27927	7.44563	7.35215
CLEC10A	7.34197	7.37931	7.53247	7.32709	7.36531	7.38606	7.32585	7.43701	7.3318	7.41287	7.34628	7.34569	7.29749	7.38719	7.39063	7.23806	7.21741	7.31894	7.34847	7.37895	7.29902
GCNT2	7.24828	7.36118	7.33583	7.31746	7.36341	7.37326	7.21241	7.31358	7.35772	7.31548	7.33077	7.29686	7.30032	7.31432	7.35377	7.34762	7.3598	7.33882	7.31548	7.36017	7.23922
TPM4	7.4444	7.32479	7.28856	7.49201	7.44885	7.28646	7.3476	7.32537	7.40012	7.3735	7.36401	7.3326	7.39523	7.43305	7.38365	7.34373	7.30528	7.34616	7.32063	7.34342	7.39724
LOC732139	7.41507	7.36279	7.37415	7.32352	7.34401	7.28914	7.32632	7.35907	7.38169	7.34897	7.29296	7.27538	7.37398	7.35167	7.3256	7.42777	7.37167	7.358	7.38363	7.35777	7.3095
LOC731196	7.35866	7.34861	7.29277	7.38079	7.35062	7.45314	7.36541	7.45507	7.31111	7.51945	7.30757	7.2823	7.30301	7.36897	7.35017	7.35399	7.45348	7.43554	7.5469	7.3215	7.41867
GTF2I	7.34092	7.39514	7.24555	7.31203	7.4019	7.26783	7.35068	7.38456	7.33338	7.32273	7.3205	7.33507	7.3853	7.26277	7.35659	7.31119	7.29255	7.35957	7.31916	7.36122	7.33418
LOC643377	7.44265	7.33151	7.29919	7.34227	7.27641	7.28845	7.23419	7.37897	7.33686	7.30365	7.41557	7.31405	7.38919	7.3554	7.31938	7.40437	7.3066	7.36912	7.36054	7.31963	7.39275
LOC643695	10.1362	9.95545	10.2716	9.63936	9.96009	10.1033	10.2647	9.89479	10.1978	9.92432	10.4135	10.0167	10.1947	9.76776	10.5963	10.6408	10.6754	10.8744	10.5323	10.7251	10.4569
SLC22A17	7.72636	7.81825	7.82942	8.10241	8.08391	7.6383	7.92047	7.73536	7.72604	7.64106	7.67792	7.72568	7.7592	7.80416	7.64905	7.60679	7.68704	8.15385	7.62676	7.73303	7.64157
LOC643717	7.39242	7.37859	7.31867	7.38442	7.26694	7.27331	7.33975	7.30958	7.36673	7.40036	7.37849	7.277	7.30216	7.31507	7.25956	7.31595	7.35806	7.3282	7.42368	7.20846	7.33113
EFEMP2	7.40085	7.34099	7.32486	7.39285	7.32752	7.36675	7.3187	7.41573	7.45992	7.47532	7.31915	7.39616	7.36307	7.37036	7.40883	7.29631	7.35469	7.41347	7.30192	7.28922	7.34888
C8orf59	12.0606	11.8624	12.1492	11.8485	12.0904	12.3839	12.2867	12.2515	12.3591	12.387	12.2867	12.3243	12.4687	12.2678	12.612	12.4449	12.2213	12.2464	12.2678	12.2643	12.6072
LOC441662	7.2759	7.24575	7.32595	7.36332	7.23679	7.31955	7.42338	7.31909	7.30733	7.22991	7.324	7.32223	7.27825	7.35029	7.25761	7.33449	7.48373	7.30157	7.31033	7.34508	7.41987
ZWINT	7.33705	7.32005	7.26424	7.33639	7.23933	7.44215	7.39206	7.25813	7.37184	7.33505	7.29155	7.2404	7.28167	7.25123	7.27833	7.36752	7.31026	7.2642	7.2687	7.22196	7.29444
ATP1B4	7.33045	7.2933	7.40678	7.28654	7.38167	7.36728	7.35108	7.29253	7.42202	7.39078	7.36132	7.3161	7.35344	7.36593	7.2953	7.41179	7.40327	7.35631	7.30469	7.24882	7.35384
PITPNM1	7.33841	7.35099	7.28107	7.415	7.33444	7.31603	7.38809	7.33254	7.44829	7.31092	7.27011	7.32464	7.36335	7.23869	7.36231	7.26298	7.41875	7.27558	7.28912	7.37078	7.30498
C3orf22	7.38322	7.33759	7.45385	7.4074	7.39037	7.50138	7.31095	7.38939	7.37666	7.43205	7.35913	7.37151	7.43779	7.43165	7.41979	7.36852	7.41264	7.33809	7.48428	7.39818	7.40306
LOC644683	7.28743	7.25641	7.43443	7.26557	7.31455	7.23137	7.31515	7.37359	7.36913	7.30059	7.25001	7.23827	7.33044	7.23999	7.25293	7.32463	7.28263	7.35846	7.32744	7.35538	7.30288
HIST1H1B	8.56616	8.49321	8.37861	8.54935	8.99767	8.59405	8.72898	10.2112	8.43308	8.61235	8.3261	8.62452	8.53024	8.95586	8.43532	8.32442	8.89737	8.76317	8.67056	8.43023	8.68783
GPRIN1	7.84344	8.09312	8.10989	8.06453	8.01535	7.85055	7.96969	7.712	7.96239	7.91628	7.63544	7.72755	7.70969	7.66014	7.73868	7.85325	7.79344	7.69454	7.86819	7.695	7.85108
DNAJB14	7.26354	7.34338	7.29934	7.38806	7.32707	7.3446	7.38108	7.33652	7.37442	7.35986	7.45399	7.50232	7.33759	7.39311	7.36085	7.38026	7.34596	7.22243	7.33984	7.37675	7.38186
GPR26	7.37003	7.39296	7.28539	7.24753	7.25477	7.28815	7.26473	7.29205	7.29066	7.27409	7.27995	7.25881	7.32619	7.25434	7.28001	7.23919	7.32491	7.26927	7.3848	7.30273	7.33777
NUDT10	7.39682	7.25246	7.27723	7.33682	7.32971	7.30932	7.30822	7.37608	7.29211	7.31372	7.25812	7.28565	7.35903	7.33323	7.31899	7.36116	7.24248	7.30442	7.27144	7.28028	7.25708
LOC645276	7.29141	7.36991	7.3681	7.35257	7.34482	7.38082	7.34151	7.36809	7.33704	7.3894	7.29923	7.29897	7.39228	7.33294	7.33014	7.35358	7.34892	7.22407	7.29139	7.29286	7.46162
MUC20	13.0611	13.279	12.7525	13.5521	12.6525	12.757	12.9357	12.2153	13.2322	12.7716	12.9733	12.6332	12.8861	12.6899	12.5242	12.5068	12.3363	12.6525	12.6332	12.6525	12.5462
LCE2A	7.55183	7.43625	7.4361	7.48978	7.27554	7.28368	7.51243	7.32954	7.35452	7.33765	7.34783	7.36915	7.43079	7.3376	7.39964	7.36606	7.3525	7.44029	7.30468	7.32314	7.36678
APP	7.42929	7.3619	7.29389	7.33121	7.25123	7.29686	7.32301	7.22418	7.2747	7.30673	7.29929	7.31553	7.43173	7.33094	7.25268	7.28399	7.23343	7.42149	7.26571	7.32947	7.35316
LOC642345	7.35703	7.33033	7.33016	7.28576	7.36246	7.32354	7.30321	7.32391	7.27585	7.36048	7.30837	7.35879	7.28576	7.3306	7.3392	7.45209	7.30127	7.40263	7.31518	7.35558	7.32937
PFKFB4	7.62482	7.62246	7.74895	7.54405	7.68722	7.69482	7.56982	7.60841	7.75316	7.64932	7.34087	7.66082	7.58564	7.66571	7.80713	7.84019	7.7503	7.62457	7.44721	7.75725	7.6326
ZNF580	10.6669	10.7988	10.8488	10.6989	10.6825	11.1136	10.8488	9.5222	10.9185	10.3331	9.79673	10.06	10.7357	10.2716	10.2095	10.9101	10.7357	10.5839	10.7906	10.6942	10.6925
LOC642576	7.28283	7.41743	7.48252	7.3287	7.45882	7.25297	7.35252	7.40083	7.29685	7.39942	7.37327	7.33761	7.33658	7.34242	7.40301	7.37403	7.48007	7.35105	7.47913	7.31361	7.4057
MC1R	7.3374	7.35445	7.34585	7.32433	7.37634	7.31409	7.27708	7.3133	7.29078	7.3304	7.29313	7.36921	7.37443	7.31678	7.34403	7.29828	7.31603	7.27523	7.3199	7.36929	7.406
IL22RA2	7.37634	7.35219	7.37167	7.34906	7.4348	7.34044	7.29979	7.26187	7.37612	7.44593	7.40144	7.42542	7.30806	7.35786	7.39978	7.29995	7.35381	7.35419	7.41038	7.36136	7.37291
FAM29A	7.97743	7.90683	7.95042	7.67874	7.82686	7.94275	7.65394	7.65687	7.87562	7.65604	7.49603	7.7547	7.6808	7.55681	7.68751	7.80913	7.69719	7.60747	7.65255	7.72781	7.80534
RECQL5	7.65997	7.86681	7.6046	7.78129	7.53932	7.75335	7.76893	7.61477	7.92036	7.98335	7.89463	7.84555	7.76068	7.86407	7.92973	7.55497	7.82885	8.12784	7.91567	7.84102	7.93431
DUS1L	7.31789	7.35511	7.30542	7.39881	7.23819	7.42962	7.29048	7.30878	7.27404	7.30448	7.2703	7.22357	7.36763	7.17115	7.34321	7.33477	7.39111	7.19305	7.39853	7.2981	7.33969
LOC643697	7.30419	7.30591	7.27739	7.27023	7.274	7.28722	7.28555	7.34389	7.30439	7.32927	7.29714	7.30174	7.25771	7.23487	7.24765	7.29709	7.32449	7.3006	7.27055	7.23395	7.33054
LOC644975	7.40031	7.36457	7.33797	7.33532	7.32249	7.27172	7.30866	7.33499	7.32843	7.3868	7.41375	7.43295	7.32469	7.36245	7.28359	7.29997	7.38178	7.37628	7.32494	7.38954	7.40008
A26C3	7.67927	7.65092	7.65164	7.64609	7.75542	7.52499	7.60613	7.51893	7.43788	7.62652	7.45393	7.61128	7.45483	7.72865	7.56948	7.8529	7.6805	7.62176	7.47721	7.60578	7.60896
FUT3	7.30214	7.28964	7.29378	7.24974	7.29945	7.36572	7.29723	7.27759	7.30506	7.30071	7.29596	7.11798	7.30333	7.349	7.28165	7.42015	7.3083	7.32446	7.30877	7.34565	7.25291
TAF12	7.34603	7.44486	7.33108	7.30804	7.33436	7.29986	7.31962	7.30362	7.38054	7.25385	7.36393	7.32118	7.31708	7.2504	7.2878	7.28375	7.32156	7.286	7.28444	7.36274	7.38333
LOC645238	7.27553	7.25482	7.26131	7.2694	7.29034	7.34866	7.37671	7.34443	7.2455	7.24882	7.29129	7.33371	7.1681	7.28791	7.28848	7.30483	7.3311	7.29664	7.33494	7.29372	7.33056
FLJ39739	7.55804	7.63451	7.63685	7.47459	7.622	7.71648	7.54305	7.40287	7.66936	7.5882	7.5462	7.66611	7.59998	7.47374	7.51545	7.61864	7.55565	7.52068	7.45395	7.55591	7.53854
ATP8B3	8.65148	8.54877	8.84112	8.76601	9.15232	8.59603	8.00231	8.27731	8.54007	8.78617	8.21717	8.70543	8.51181	8.0759	8.48457	8.02759	8.59693	8.16711	8.43967	8.24483	8.2033
KIAA1946	8.03607	8.21301	7.91582	8.19551	7.76118	7.81393	8.08746	7.96809	8.0262	8.01828	8.27544	7.97381	7.87338	8.03771	8.24957	7.88915	7.8048	7.96764	8.10692	8.06461	8.07666
LOC646589	7.28172	7.28156	7.34846	7.29508	7.34473	7.38745	7.30259	7.3647	7.3201	7.33997	7.38212	7.35826	7.41296	7.25393	7.40167	7.38831	7.3758	7.37162	7.34569	7.38257	7.27825
KIF3A	7.38299	7.27225	7.20062	7.33196	7.40751	7.29567	7.26267	7.28492	7.29372	7.32034	7.32345	7.27781	7.37781	7.31764	7.52406	7.30296	7.28634	7.27729	7.29468	7.26784	7.30829
SULT6B1	7.27657	7.31101	7.33722	7.3053	7.20563	7.26054	7.30427	7.36879	7.38887	7.29237	7.30769	7.3967	7.37517	7.40384	7.28193	7.35961	7.24797	7.28218	7.22117	7.39672	7.26692
LOC642916	12.8475	13.3287	11.6159	13.3869	12.2992	12.8347	12.9777	12.5396	12.8162	12.5535	12.7998	12.3053	12.3422	13.0156	12.4612	12.7911	12.1567	12.6745	12.3422	12.6023	12.4514
CCR5	7.26446	7.34319	7.39642	7.33168	7.28632	7.29636	7.32749	7.31254	7.35301	7.35837	7.41737	7.45804	7.44632	7.37694	7.31457	7.29613	7.2542	7.32373	7.40651	7.38406	7.33598
NKIRAS2	7.32124	7.39696	7.33501	7.26457	7.36246	7.39097	7.45651	7.26884	7.31882	7.38723	7.24402	7.39492	7.37318	7.34776	7.32756	7.27791	7.33735	7.37518	7.27977	7.34668	7.32557
LOC647274	7.33992	7.3302	7.31029	7.38056	7.27747	7.34339	7.48546	7.32405	7.3828	7.36082	7.39871	7.41111	7.30864	7.31804	7.37478	7.29029	7.55686	7.3041	7.36295	7.38356	7.37106
RAXL1	7.38487	7.34581	7.38712	7.39599	7.2755	7.38523	7.3575	7.39737	7.37295	7.34163	7.34307	7.36814	7.31912	7.34543	7.40389	7.33057	7.33008	7.31907	7.33995	7.347	7.32345
SPANXA2	7.36044	7.35847	7.40915	7.30553	7.30043	7.35167	7.40728	7.26769	7.3921	7.37861	7.27974	7.29356	7.40261	7.292	7.36595	7.26847	7.26339	7.31255	7.28697	7.34119	7.34218
LOC648278	8.29167	8.05382	8.20879	7.86804	8.07476	8.21646	8.10118	7.94628	8.06792	8.13964	7.92482	7.88441	8.04312	8.12952	7.95875	8.01476	8.17973	8.02144	8.10255	8.14358	8.06132
SPINK9	7.44503	7.37803	7.38227	7.33976	7.42353	7.34361	7.32985	7.45549	7.41635	7.39615	7.28714	7.48993	7.38642	7.34414	7.27767	7.3015	7.50977	7.40862	7.43153	7.30393	7.40145
SLC35A3	7.65225	7.50185	7.52096	7.52534	7.43047	7.42844	7.43866	7.38666	7.48093	7.43817	7.33399	7.36744	7.45526	7.42263	7.52184	7.44366	7.41916	7.43738	7.52491	7.4583	7.50784
HNRPDL	7.45335	7.47754	7.43061	7.48005	7.45603	7.43034	7.39283	7.47951	7.4407	7.52124	7.44834	7.56881	7.47151	7.49324	7.54294	7.47369	7.54994	7.51728	7.53355	7.43336	7.55847
DMD	7.34412	7.28414	7.37906	7.29501	7.31746	7.24068	7.35833	7.26705	7.35818	7.28912	7.38249	7.32529	7.39066	7.41884	7.3473	7.35322	7.32861	7.29633	7.34513	7.32486	7.32335
LOC642360	8.45437	8.25402	8.09135	8.37743	8.29561	8.42083	8.43636	8.10101	8.44342	8.59238	8.72855	8.23728	8.63412	8.25932	8.59522	7.86554	8.04696	8.31095	8.30538	8.17661	8.26176
PHF14	7.34069	7.21448	7.29356	7.35276	7.34172	7.30405	7.28712	7.24207	7.40065	7.2351	7.29379	7.32028	7.2861	7.356	7.25543	7.34234	7.34284	7.41549	7.3867	7.25726	7.28965
CDK2	7.28985	7.37566	7.35074	7.29062	7.35288	7.32836	7.30568	7.36195	7.25927	7.38665	7.32306	7.34318	7.21113	7.33332	7.35691	7.2825	7.28292	7.39953	7.36265	7.3748	7.32498
PSORS1C2	7.27448	7.31458	7.32091	7.34947	7.2751	7.35517	7.37881	7.27866	7.39259	7.35858	7.3473	7.40062	7.32683	7.44963	7.25382	7.32669	7.3247	7.36874	7.35668	7.32225	7.38577
MID1	7.38598	7.38535	7.3173	7.3647	7.31796	7.39434	7.45763	7.51998	7.34735	7.33867	7.28922	7.52309	7.39351	7.42544	7.44259	7.28911	7.45589	7.45987	7.34921	7.42117	7.29453
LOC648840	7.331	7.3164	7.33732	7.48533	7.45345	7.23239	7.40139	7.41684	7.75279	7.39066	7.32301	7.31641	7.32981	7.31998	7.33329	7.73868	7.31371	7.52842	7.46812	7.35525	7.38713
IL11RA	7.58199	7.35872	7.34945	7.33862	7.40426	7.35273	7.3637	7.40151	7.31205	7.56091	7.43098	7.5112	7.49334	7.36729	7.42999	7.42418	7.48158	7.28462	7.37031	7.33963	7.38781
MGC48628	7.41638	7.34398	7.3415	7.38033	7.3767	7.4031	7.36553	7.34959	7.40869	7.29534	7.3578	7.35491	7.32556	7.37778	7.43684	7.42521	7.32782	7.37244	7.27166	7.36148	7.32916
SULT1C3	7.26607	7.33183	7.29583	7.41626	7.24993	7.29151	7.30013	7.30474	7.26104	7.35174	7.2464	7.31747	7.38008	7.35382	7.29551	7.2796	7.24766	7.29898	7.30523	7.25777	7.39893
HES4	7.32832	7.52719	7.35932	7.33238	7.27999	7.32538	7.35132	7.3035	7.30561	7.37804	7.45388	7.51298	7.40773	7.32222	7.25626	7.32348	7.27881	7.27613	7.34966	7.39378	7.31917
LOC653145	7.38503	7.43605	7.38851	7.37328	7.45589	7.38915	7.46149	7.46488	7.41136	7.4461	7.38212	7.393	7.45364	7.52464	7.35656	7.37118	7.34304	7.40192	7.52899	7.40636	7.46819
RPL12	7.33658	7.31153	7.26104	7.29687	7.3576	7.27635	7.32199	7.30333	7.3551	7.37906	7.37064	7.35783	7.30639	7.27658	7.26565	7.35713	7.38143	7.33522	7.3099	7.35479	7.3472
KLC2	9.56211	9.73753	9.32686	9.63688	9.56575	9.51699	9.68073	8.99988	9.54427	9.42856	8.78506	9.20732	8.9562	9.43033	9.18966	9.53744	9.24145	9.14257	9.53744	9.36237	9.11637
CDY1	7.37742	7.35037	7.19754	7.44569	7.25629	7.38413	7.38303	7.40504	7.43916	7.39204	7.29305	7.36505	7.36266	7.40665	7.27771	7.36549	7.42656	7.33598	7.42553	7.21942	7.45866
KENAE	7.31514	7.45981	7.55943	7.58396	7.41314	7.6135	7.39473	7.61121	7.42734	7.52383	7.39651	7.45662	7.50824	7.61652	7.36213	7.68044	7.49986	7.5525	7.39208	7.66665	7.41152
S100A1	7.34698	7.37328	7.39242	7.36191	7.36609	7.40613	7.35243	7.41436	7.37613	7.3081	7.34499	7.577	7.40384	7.38592	7.31797	7.30962	7.32663	7.23423	7.30182	7.34708	7.31744
GLUL	7.44198	7.42194	7.42944	7.38091	7.43992	7.20094	7.5586	7.29625	7.43313	7.40478	7.43178	7.36528	7.45393	7.40609	7.38648	7.37286	7.4936	7.49652	7.43899	7.43376	7.39155
IGSF6	7.33514	7.33994	7.38044	7.31381	7.40267	7.32214	7.40359	7.35191	7.32997	7.34006	7.33845	7.3471	7.37641	7.3711	7.31772	7.25442	7.45494	7.37473	7.3765	7.28916	7.28891
LOC649902	7.31936	7.32491	7.29745	7.31472	7.30367	7.31264	7.26976	7.38058	7.34519	7.33426	7.31451	7.22345	7.2337	7.36535	7.2068	7.25805	7.39361	7.27447	7.29582	7.33686	7.32799
SEMA3B	7.37545	7.41756	7.57033	7.38155	7.3858	7.40309	7.31093	7.35761	7.37352	7.34878	7.33665	7.37167	7.40982	7.33735	7.33287	7.37285	7.38499	7.29551	7.3225	7.30921	7.26384
EDG1	7.31174	7.42388	7.2866	7.36114	7.34332	7.34629	7.4547	7.34183	7.36617	7.34203	7.36335	7.39985	7.33217	7.39771	7.29961	7.28935	7.24565	7.36743	7.34695	7.37964	7.42505
LOC442015	7.26365	7.2962	7.2918	7.40304	7.32342	7.42188	7.37177	7.36404	7.34281	7.34696	7.33646	7.32822	7.23315	7.38735	7.28096	7.38964	7.33798	7.31509	7.29686	7.311	7.30063
RBBP4	7.29756	7.41788	7.39477	7.39866	7.29799	7.3747	7.48808	7.483	7.40545	7.43415	7.3799	7.29735	7.45206	7.36996	7.49114	7.54498	7.31856	7.37315	7.43875	7.35732	7.39923
SIKE	9.19808	9.36676	9.04813	8.91355	8.77585	9.04222	9.53856	8.87844	9.32274	8.85234	8.90344	9.11676	9.07542	9.40049	8.63815	8.79681	9.07366	9.022	8.94879	9.17216	9.14581
LOC648358	8.28925	7.64625	7.81269	8.03119	7.98592	8.15368	8.09834	8.58169	7.73444	8.44137	9.11279	8.18032	8.49538	8.49922	8.53984	8.00925	8.41287	8.53429	8.15059	8.34302	8.72641
TEX10	8.2225	8.26157	7.94432	8.24324	8.15629	8.39307	8.63627	8.24281	8.40071	8.42111	8.96715	8.42846	8.17601	8.41517	8.71615	8.71194	8.20589	8.62408	8.33555	8.4005	8.3351
C14orf80	7.38152	7.38454	7.33841	7.3774	7.32318	7.29246	7.34946	7.52087	7.39172	7.39311	7.47762	7.40228	7.31018	7.34282	7.38695	7.33052	7.34527	7.29422	7.39707	7.33008	7.43948
LOC728957	7.51992	7.35701	7.51533	7.3532	7.31407	7.32154	7.38546	7.33149	7.37476	7.36747	7.40339	7.33894	7.41835	7.3483	7.38888	7.23784	7.31959	7.31511	7.28843	7.3259	7.30558
LOC391282	7.32826	7.34981	7.38888	7.33484	7.25472	7.27687	7.40474	7.25905	7.40778	7.37913	7.42978	7.35612	7.35774	7.31266	7.33883	7.40702	7.43563	7.30433	7.36015	7.34158	7.32732
LOC651308	7.35709	7.2641	7.37603	7.33939	7.28727	7.34113	7.34449	7.48619	7.2678	7.30561	7.39423	7.3028	7.24991	7.43578	7.31126	7.31736	7.4133	7.30223	7.38143	7.384	7.3946
LOC647529	7.32573	7.29999	7.40048	7.33282	7.33669	7.33712	7.28336	7.47893	7.31208	7.33394	7.47149	7.33318	7.37911	7.25306	7.42541	7.36759	7.41164	7.52677	7.36357	7.42493	7.35028
LOC644846	7.37	7.41201	7.48795	7.40772	7.38651	7.48326	7.31427	7.37672	7.37342	7.45188	7.29145	7.27044	7.30725	7.36906	7.36388	7.33812	7.32862	7.35199	7.27589	7.31029	7.1912
IL18BP	7.31599	7.26886	7.37421	7.43418	7.37836	7.31019	7.29405	7.24365	7.38273	7.3489	7.38148	7.33221	7.24545	7.3304	7.32418	7.27124	7.27864	7.2754	7.28738	7.37437	7.30295
C21orf41	7.38575	7.38265	7.28262	7.36219	7.40018	7.46056	7.39055	7.32251	7.33662	7.29206	7.35044	7.38455	7.32695	7.41435	7.45752	7.42248	7.37648	7.4211	7.33546	7.38782	7.37584
XYLT1	7.44853	7.43473	7.48867	7.55539	7.58745	7.58727	7.46501	7.4491	7.59619	7.50549	7.42988	7.40707	7.52286	7.52565	7.50157	7.48639	7.64304	7.46139	7.59198	7.54147	7.51489
LOC401845	7.24338	7.29604	7.37092	7.26501	7.3005	7.33818	7.33355	7.37474	7.38716	7.2907	7.31368	7.2873	7.32315	7.39651	7.37064	7.52604	7.32663	7.3433	7.37657	7.25323	7.31924
LOC728601	7.342	7.31086	7.4077	7.45381	7.44477	7.34496	7.40458	7.39955	7.32483	7.34715	7.40197	7.40622	7.35128	7.35442	7.29654	7.38048	7.37282	7.41276	7.35002	7.37999	7.33258
TRIM40	7.65657	7.67092	7.59508	7.74134	7.71363	7.60296	7.79546	7.64517	7.63604	7.51899	7.66082	7.5381	7.60909	7.5674	7.53807	7.59537	7.68985	7.75833	7.73024	7.69421	7.58988
ATP5D	8.57767	8.74442	8.62313	8.66423	8.23012	8.67203	9.1454	9.02434	8.92364	8.63531	8.81509	8.63627	8.67695	8.8707	8.84004	8.66933	8.64046	8.64576	8.57135	8.77981	8.95586
LOC646144	7.42376	7.26234	7.30455	7.36079	7.36009	7.31679	7.34098	7.27749	7.32548	7.4217	7.26794	7.40813	7.34264	7.33007	7.33518	7.31385	7.30145	7.33292	7.2793	7.31292	7.31393
LOC645084	7.35597	7.37301	7.36872	7.29607	7.32421	7.36126	7.36963	7.25125	7.3923	7.38201	7.30398	7.32558	7.23311	7.3205	7.36687	7.35636	7.17226	7.30548	7.32528	7.36872	7.18886
TXNDC2	7.99841	8.03079	8.02085	8.17763	8.01036	7.93161	7.83115	7.81136	8.14479	7.821	7.87439	8.07231	7.79329	7.77455	8.07385	8.1086	7.97535	8.08591	8.21258	8.16646	7.95435
KCTD9	7.39317	7.48961	7.55234	7.47682	7.4673	7.50277	7.42265	7.41751	7.38839	7.45915	7.29562	7.44924	7.36646	7.37974	7.28634	7.45588	7.33434	7.40016	7.51454	7.45359	7.48713
PIGO	7.35436	7.34507	7.22087	7.37131	7.32024	7.306	7.36857	7.40923	7.25799	7.4039	7.32019	7.23171	7.32701	7.42056	7.38672	7.42439	7.41754	7.31094	7.35605	7.38228	7.35145
FLJ34969	7.33985	7.38449	7.31831	7.29338	7.30862	7.31812	7.26155	7.39361	7.31675	7.331	7.35962	7.31868	7.42863	7.34542	7.34681	7.33656	7.33598	7.3101	7.23076	7.25667	7.26359
ZZZ3	7.92211	7.95281	7.67471	7.62221	7.66815	7.66088	7.68954	7.67612	7.74718	7.67386	7.67921	7.62834	7.64698	7.80366	7.64509	7.49538	7.56126	7.54274	7.60226	7.58735	7.69668
LOC648716	9.57146	9.01624	9.83644	9.73461	9.34352	9.40509	9.00481	8.44505	9.88454	9.37691	9.14849	9.47282	9.49222	8.75518	9.25248	8.57473	8.80352	8.56842	8.60214	8.6295	8.99248
LOC652641	7.41561	7.39298	7.32352	7.28819	7.32238	7.29204	7.20894	7.34346	7.30756	7.32928	7.25654	7.28981	7.33343	7.31933	7.26906	7.24051	7.34141	7.31995	7.37552	7.27776	7.32421
LOC644856	7.49712	7.65598	7.6774	7.65076	7.65005	7.59089	7.65099	7.72255	7.60768	7.54517	7.64759	7.61263	7.57301	7.60154	7.40853	7.59543	7.61613	7.62058	7.40945	7.52334	7.61526
UBL7	7.90039	7.74583	7.94345	7.85605	7.90644	7.97849	7.97563	7.84491	8.00935	7.94958	7.80227	7.85424	7.81244	7.98303	7.81205	8.07366	8.00764	7.83239	7.76609	7.73602	7.77276
GPR63	8.40599	8.49181	8.51361	8.31405	8.26811	8.3953	8.88575	8.37653	8.27475	8.32684	8.42564	8.54418	8.25721	8.62789	8.51386	8.34595	8.32772	8.58588	8.24391	8.31957	8.29379
LOC641948	7.28586	7.30821	7.32189	7.32914	7.3338	7.36363	7.35261	7.27702	7.33087	7.31144	7.28382	7.21888	7.39183	7.31356	7.3046	7.30235	7.37756	7.36183	7.29736	7.32105	7.37936
PTPRC	7.22165	7.18053	7.30506	7.30851	7.2749	7.31051	7.38381	7.29823	7.31629	7.38262	7.28568	7.29793	7.32272	7.22585	7.29138	7.3258	7.23168	7.22916	7.30925	7.47293	7.31422
LOC642947	7.32243	7.28362	7.37108	7.3641	7.31654	7.32458	7.31673	7.39273	7.37174	7.35753	7.37435	7.30996	7.33269	7.37957	7.33209	7.37316	7.40607	7.3732	7.3106	7.31536	7.35324
KLHL7	7.33206	7.307	7.3407	7.31613	7.32042	7.2713	7.37366	7.31	7.42275	7.27329	7.23516	7.32489	7.35746	7.31285	7.29142	7.32517	7.27616	7.37831	7.37385	7.27433	7.29981
LOC643423	8.71766	8.69051	9.00033	8.81035	9.10849	8.52878	8.48619	8.52806	8.48144	8.62608	8.46803	8.74703	8.65804	8.46409	8.23605	8.50908	8.89608	8.58169	8.73844	8.68168	8.36343
CUL3	7.34932	7.35145	7.48727	7.48617	7.37921	7.33083	7.31006	7.41899	7.36935	7.42378	7.35712	7.34335	7.40481	7.4222	7.32969	7.34162	7.36519	7.29734	7.35392	7.44998	7.30826
DTX4	7.34789	7.39905	7.44643	7.27841	7.37017	7.34607	7.28663	7.45719	7.48373	7.2874	7.38859	7.27991	7.31292	7.32659	7.36093	7.38197	7.33763	7.30913	7.35958	7.38803	7.37464
GALNT9	7.82407	7.7623	7.67248	7.96434	8.2159	7.71215	7.58815	7.68977	7.77817	7.82955	7.709	7.7057	7.91434	7.78784	7.80366	7.66542	7.69228	7.90789	7.71251	7.62942	7.78587
IL9	7.70192	7.5671	7.73659	7.56933	7.47648	7.59831	7.69719	7.561	7.52906	7.75111	7.61718	7.65263	7.55068	7.52312	7.52546	7.63115	7.54869	7.49754	7.71586	7.57667	7.57025
CORO1B	7.33782	7.32285	7.27541	7.29258	7.42634	7.37302	7.32986	7.22951	7.34396	7.33522	7.31504	7.27297	7.31095	7.30666	7.31907	7.24723	7.34189	7.29599	7.31732	7.30983	7.28378
TIMM9	7.39064	7.26805	7.40523	7.32534	7.37936	7.35461	7.37209	7.28791	7.32468	7.29166	7.29971	7.41287	7.35415	7.37923	7.48899	7.39798	7.29697	7.39041	7.31344	7.49672	7.28955
FZD2	7.29462	7.2703	7.29664	7.42465	7.34761	7.29136	7.35984	7.37348	7.3484	7.35335	7.31671	7.34371	7.32642	7.2768	7.21408	7.25439	7.38519	7.32805	7.23618	7.46127	7.27052
UAP1L1	8.08191	8.07193	8.01249	8.00302	8.26083	8.03147	8.15995	8.08624	7.94188	7.93484	8.01535	7.89689	8.06999	7.9927	8.00686	8.16383	8.12589	7.96038	8.09147	8.11492	7.98634
LOC645565	7.64651	8.39593	7.69795	7.93328	7.82955	7.66232	7.79432	7.73982	7.87586	8.23258	7.87875	7.97906	7.64413	7.96173	7.90502	8.2656	8.05586	8.74025	8.33675	8.11005	8.03427
ZFAND2B	7.31595	7.33605	7.28666	7.26335	7.40762	7.45204	7.26696	7.37242	7.36709	7.29413	7.35602	7.4823	7.29923	7.3888	7.41507	7.3084	7.4562	7.43889	7.37638	7.39761	7.31134
ITGBL1	7.39924	7.3784	7.39661	7.37818	7.38539	7.36792	7.36005	7.33648	7.28166	7.37308	7.37455	7.46207	7.29029	7.40862	7.35062	7.27849	7.29382	7.39898	7.40435	7.33012	7.34557
ERBB4	7.20432	7.3811	7.4028	7.32247	7.23335	7.31799	7.39424	7.32301	7.26817	7.39675	7.24114	7.25486	7.37833	7.35113	7.38823	7.33357	7.31175	7.33709	7.34974	7.39172	7.31292
OXCT2	7.98834	7.63737	8.02538	7.67045	7.95773	8.01828	7.89714	7.64402	7.65559	7.84733	8.22612	7.66647	7.84977	7.59326	7.91825	7.80301	7.80781	7.95646	7.66696	7.85181	8.02318
INTS4	7.39842	7.29569	7.38549	7.324	7.32911	7.33013	7.39628	7.29959	7.3228	7.49691	7.39267	7.43644	7.36147	7.37424	7.37871	7.24136	7.32693	7.33913	7.37672	7.31302	7.38444
FAM48B1	7.34658	7.40354	7.36299	7.27997	7.36416	7.30339	7.25271	7.26443	7.30473	7.37064	7.31178	7.31265	7.2908	7.29413	7.30907	7.2912	7.34296	7.29368	7.351	7.26042	7.31736
LOC643927	7.27325	7.37573	7.28882	7.37419	7.32441	7.32151	7.27515	7.35576	7.2872	7.40413	7.24668	7.30779	7.42722	7.26947	7.39159	7.37639	7.32665	7.38541	7.28538	7.31564	7.35153
LOC727958	7.31801	7.38739	7.41217	7.34054	7.26022	7.4299	7.3731	7.34633	7.31438	7.32513	7.33103	7.44394	7.346	7.34924	7.30906	7.38533	7.34638	7.3723	7.33231	7.32257	7.31633
CST11	7.26196	7.259	7.36155	7.3227	7.29385	7.39357	7.30986	7.36477	7.46272	7.29003	7.38842	7.2687	7.24835	7.29438	7.42111	7.41541	7.29486	7.33195	7.25794	7.32718	7.39708
SOX10	7.36746	7.35199	7.28131	7.40844	7.49834	7.4399	7.44147	7.30152	7.38045	7.30415	7.39986	7.29927	7.39527	7.34947	7.36372	7.38485	7.32391	7.38609	7.45923	7.28583	7.31196
LOC651430	7.50338	7.39205	7.37211	7.53597	7.53427	7.31222	7.51419	7.42082	7.49506	7.45076	7.44457	7.46765	7.38918	7.44982	7.61239	7.31256	7.39856	7.37553	7.55242	7.54674	7.46596
MYCN	7.31647	7.25611	7.38575	7.33264	7.31045	7.29749	7.40883	7.26315	7.33484	7.3357	7.33908	7.34014	7.32945	7.36361	7.25688	7.30196	7.34721	7.34433	7.31011	7.31665	7.35992
NRSN1	7.30706	7.31054	7.23459	7.30582	7.33472	7.36881	7.31342	7.30722	7.35788	7.30658	7.32899	7.38808	7.34702	7.32089	7.22061	7.23668	7.40525	7.28106	7.37481	7.34046	7.48196
CCL24	7.46516	7.34618	7.38149	7.35902	7.2545	7.34631	7.32709	7.39103	7.31337	7.42673	7.39402	7.41896	7.41802	7.33891	7.38947	7.3082	7.32845	7.32144	7.34659	7.47828	7.33272
LOC641733	7.32366	7.24138	7.33357	7.30868	7.30939	7.35455	7.36469	7.27893	7.26921	7.3312	7.37901	7.27602	7.28302	7.27846	7.26505	7.31322	7.39972	7.37684	7.33416	7.34736	7.40103
WDR63	7.49314	7.58196	7.46824	7.63162	7.50207	7.52015	7.4159	7.52719	7.5368	7.38009	7.43534	7.44377	7.64407	7.49837	7.54973	7.42905	7.44509	7.38735	7.38089	7.55641	7.44914
MLC1	7.35572	7.31698	7.32404	7.44299	7.38113	7.40731	7.28868	7.42808	7.35555	7.36805	7.33868	7.29677	7.29254	7.31312	7.3471	7.39347	7.33203	7.27957	7.2652	7.34381	7.36712
LOC644887	8.43509	8.51658	8.88639	8.8707	9.20873	8.61199	8.91773	11.3706	8.08607	8.98472	8.98968	8.48144	8.93998	9.85707	8.50908	9.08061	9.98009	9.45218	9.11324	9.72638	8.92523
LOC341604	7.57549	7.49014	7.53522	7.5794	7.79354	7.50613	7.46105	8.11293	7.67644	7.60917	7.85142	7.75021	7.46747	7.56383	7.81837	7.7544	7.79308	7.76748	7.7271	7.68954	7.71012
RNF208	7.2828	7.38272	7.4279	7.43299	7.24504	7.28087	7.43247	7.30663	7.23811	7.36388	7.30219	7.29836	7.31219	7.2813	7.3246	7.30771	7.38775	7.3208	7.31185	7.38922	7.30661
PDPK1	7.26345	7.27036	7.33331	7.34523	7.29176	7.29717	7.24713	7.34375	7.33699	7.28721	7.41674	7.3382	7.38639	7.34643	7.31754	7.2162	7.29071	7.36719	7.2907	7.37346	7.3162
C6orf160	7.95448	7.93198	8.10395	7.97491	7.72717	7.98995	7.94615	7.70845	7.95676	8.0647	8.09737	7.90656	8.00402	7.96466	8.13894	8.05209	8.26255	8.19006	8.1793	8.24306	7.95129
C6orf62	7.46436	7.3912	7.61316	7.25917	7.47049	7.40462	7.36272	7.44707	7.44885	7.30269	7.33908	7.33125	7.31901	7.35965	7.37433	7.45839	7.35458	7.44293	7.31044	7.31002	7.35151
LOC727735	7.31899	7.35277	7.31178	7.31495	7.44065	7.33674	7.33308	7.32686	7.24279	7.31881	7.46054	7.25829	7.43543	7.33537	7.35646	7.27091	7.24469	7.49954	7.33436	7.24895	7.28873
LOC388282	7.34515	7.33256	7.33643	7.37364	7.36495	7.33798	7.35411	7.36985	7.28332	7.38176	7.37521	7.4429	7.30872	7.32439	7.32762	7.39886	7.34795	7.36004	7.43769	7.38869	7.32978
LOC730760	7.2981	7.29876	7.34325	7.43698	7.32665	7.51553	7.437	7.42773	7.43966	7.31145	7.44154	7.39288	7.32357	7.36628	7.35524	7.31368	7.43981	7.37937	7.35018	7.34104	7.44794
HBBP1	7.43329	7.34202	7.35559	7.2983	7.4236	7.49876	7.42643	7.43149	7.35178	7.37302	7.34526	7.4846	7.35972	7.35987	7.54671	7.43464	7.42577	7.39477	7.37217	7.25143	7.401
ADRA1A	7.67619	7.66779	7.77323	7.57685	7.56063	7.61294	7.72604	7.6364	7.70466	7.55026	7.76459	7.65041	7.75608	7.60114	7.69428	7.54509	7.50645	8.03652	7.78209	7.63386	7.68935
NEK2	7.4495	7.44079	7.50518	7.37546	7.46513	7.45034	7.39011	7.56266	7.54513	7.53191	7.46318	7.38281	7.59737	7.49588	7.6835	7.51043	7.56659	7.63912	7.39778	7.60651	7.44664
LAMC2	7.3514	7.28051	7.28938	7.37048	7.27818	7.38178	7.31691	7.40758	7.31398	7.35428	7.33622	7.28802	7.37307	7.38464	7.32421	7.40649	7.40564	7.29315	7.53314	7.32202	7.33122
FGF13	8.1544	7.98217	7.8479	8.34642	7.97153	8.10957	8.20637	7.72804	7.997	8.00486	7.92881	7.89931	7.99333	8.06808	8.01064	8.22082	8.0055	8.21751	8.14021	8.10973	8.15995
CHFR	7.34375	7.31449	7.38635	7.33431	7.32302	7.34506	7.26709	7.27807	7.31256	7.24726	7.29534	7.24412	7.30262	7.31163	7.31543	7.22523	7.30005	7.27677	7.19754	7.33929	7.32062
LOC643338	7.67952	7.62972	7.91797	7.78049	7.52699	7.73408	7.91877	7.56337	7.6774	7.70391	7.58256	7.96147	7.82801	7.77115	7.94684	7.81715	7.99007	7.88827	7.716	7.67142	7.73554
LOC144776	7.74507	7.48365	7.77045	7.6321	7.71393	7.64147	7.80324	7.65048	7.56132	7.81804	7.42459	7.48978	7.61153	7.75258	7.50019	7.49972	7.84236	7.65466	7.72105	7.48621	7.83782
OGFOD1	7.91531	8.2341	7.93109	8.1272	8.21884	7.96875	8.08714	7.70639	7.92932	7.7597	7.93198	7.98892	7.76854	7.89038	7.89689	7.97105	7.94056	7.70704	8.06857	7.91197	7.86232
C11orf41	7.23817	7.29551	7.31876	7.2749	7.37858	7.32801	7.36615	7.40569	7.3081	7.2584	7.26915	7.31379	7.34511	7.32747	7.27143	7.32663	7.35454	7.31197	7.29028	7.34621	7.36807
WHDC1L2	7.30661	7.32643	7.32165	7.29237	7.35306	7.31358	7.3251	7.40109	7.28995	7.44263	7.37456	7.28846	7.34985	7.3925	7.34429	7.35587	7.42463	7.41483	7.39439	7.26211	7.37715
STS-1	7.25486	7.28995	7.31942	7.46495	7.27608	7.29348	7.3545	7.3304	7.23933	7.3339	7.3465	7.29166	7.30269	7.35656	7.46081	7.3663	7.37319	7.37793	7.27472	7.37049	7.32925
SCMH1	7.42937	7.32048	7.40174	7.31762	7.39688	7.38802	7.38203	7.34858	7.39551	7.39262	7.38399	7.39151	7.42133	7.31446	7.36972	7.34084	7.35983	7.30721	7.33759	7.38597	7.35497
LOC644326	7.40023	7.27072	7.23056	7.44395	7.35305	7.28485	7.40909	7.44004	7.48751	7.40723	7.3882	7.30884	7.35881	7.4082	7.2885	7.41861	7.35348	7.3576	7.31972	7.23936	7.38033
LOC642451	7.30458	7.3816	7.35602	7.35209	7.33779	7.34071	7.29378	7.36575	7.26036	7.26024	7.42342	7.25674	7.35834	7.37704	7.36365	7.37064	7.30135	7.42022	7.27069	7.3229	7.2971
ZNF483	9.59774	9.55948	9.7159	9.45287	9.49887	9.64209	9.87443	9.85904	9.65596	9.69472	9.91885	9.82418	9.56027	9.82418	9.67337	9.72515	9.55146	9.53744	9.70544	9.62725	9.73098
NAMPT	7.3078	7.29824	7.39861	7.34004	7.36226	7.27729	7.31239	7.29862	7.38456	7.40639	7.3093	7.32196	7.33816	7.41132	7.34312	7.33537	7.35403	7.34784	7.42034	7.47635	7.42314
SPG21	7.34394	7.25989	7.44989	7.40206	7.30258	7.2996	7.32008	7.40068	7.33609	7.39678	7.30393	7.31466	7.33955	7.35805	7.27504	7.29229	7.29662	7.33942	7.29893	7.37915	7.37588
CACNB2	8.25333	8.17481	8.43532	8.20934	8.32004	8.15606	7.94264	7.83881	8.12811	7.80995	7.83763	7.81565	7.94401	7.74866	7.61332	7.83489	7.9874	7.69196	7.77992	7.66145	7.79321
NPTX1	8.0886	7.78829	7.91855	8.13417	8.16683	7.90502	7.7339	8.04482	8.05258	8.01135	8.56393	8.20665	8.00332	7.878	8.12215	8.1912	8.13058	8.26601	8.06309	8.03287	8.10588
ATRIP	7.44108	7.48	7.5883	7.4228	7.39092	7.55239	7.50401	7.4722	7.51409	7.3308	7.40175	7.36951	7.53068	7.43243	7.32927	7.35517	7.38017	7.43975	7.4178	7.4931	7.39164
TXNRD2	7.34419	7.37096	7.34054	7.33749	7.32538	7.35441	7.35084	7.35097	7.38239	7.43944	7.38458	7.31225	7.27004	7.46746	7.43025	7.37273	7.38562	7.26224	7.36452	7.30523	7.40122
LOC650496	7.44535	7.42066	7.30419	7.42674	7.32702	7.37948	7.37283	7.57179	7.41884	7.27204	7.47373	7.34856	7.46406	7.40838	7.43543	7.27467	7.35178	7.5034	7.33649	7.57679	7.5596
SNORD83A	7.39577	7.41549	7.44748	7.40582	7.3155	7.32866	7.44701	7.33441	7.37065	7.3733	7.4625	7.52687	7.35885	7.37808	7.35867	7.44908	7.36039	7.30788	7.34324	7.42901	7.38441
LOC650517	7.49382	7.3621	7.57769	7.38344	7.34889	7.39989	7.40322	7.37306	7.48037	7.4002	7.44989	7.36294	7.34117	7.35704	7.37382	7.38488	7.43592	7.35931	7.44853	7.39788	7.47919
USP2	7.25225	7.3543	7.37129	7.37215	7.53028	7.37449	7.36815	7.43556	7.28563	7.41812	7.39266	7.45631	7.40916	7.28109	7.34642	7.35923	7.39492	7.56162	7.42074	7.36509	7.24582
LOC644116	7.36996	7.39234	7.29187	7.30206	7.28826	7.27547	7.3383	7.27252	7.32473	7.29388	7.35485	7.35453	7.32433	7.36947	7.34909	7.31804	7.3157	7.32945	7.28107	7.30028	7.37652
LOC644624	7.24313	7.32905	7.28543	7.34212	7.34603	7.38036	7.37969	7.31078	7.35555	7.27148	7.31859	7.3245	7.3017	7.38674	7.24421	7.32518	7.30246	7.29574	7.38051	7.37712	7.27283
ITGB4	9.73871	10.0557	10.0717	10.1785	9.82343	9.8583	9.84498	9.09624	10.2592	9.93364	10.3116	10.2217	9.65928	9.39532	9.7651	10.0207	9.53355	10.009	10.039	9.98344	9.84498
METTL8	7.48869	7.27132	7.33254	7.40015	7.36832	7.50461	7.4204	7.43244	7.40194	7.32775	7.33736	7.48446	7.52822	7.57286	7.36379	7.36087	7.41283	7.41757	7.32302	7.39543	7.36743
LOC643344	8.71087	8.24144	7.81281	8.58242	8.43616	8.1702	8.39329	8.18477	7.9216	8.11627	8.09229	8.70049	8.13438	8.46858	8.49867	7.83859	7.87154	7.86882	8.20048	7.94361	8.22296
LOC390570	7.83894	8.18946	8.05113	8.09245	7.68209	7.76149	7.87875	7.67502	7.90948	7.95158	7.64413	7.87685	7.66273	7.70593	7.99852	7.96875	7.91769	7.7431	7.80261	7.65359	7.8997
SMC6	7.27313	7.33583	7.44968	7.53025	7.35654	7.33534	7.34591	7.34392	7.39775	7.34766	7.36348	7.28912	7.32253	7.31417	7.38617	7.3427	7.38008	7.31568	7.32139	7.33958	7.35631
AGPAT3	7.41926	7.42229	7.2745	7.40541	7.35662	7.33266	7.32609	7.38135	7.32373	7.33032	7.26721	7.348	7.35561	7.31706	7.44423	7.42827	7.31634	7.29867	7.35405	7.36242	7.37554
C17orf28	7.66005	7.4033	7.55148	7.4071	7.49229	7.44244	7.3413	7.35381	7.46825	7.39442	7.44076	7.6104	7.52873	7.40887	7.44984	7.5484	7.51043	7.50034	7.38209	7.5484	7.35064
MRLC2	7.84686	7.70601	7.64705	7.53975	7.59721	7.57554	7.78219	7.6744	7.72551	7.65969	7.5772	7.54802	7.6589	7.72148	7.79502	7.86391	7.60755	7.67157	7.54652	7.71943	7.73189
TPTE2	7.69795	7.88839	7.72205	7.71719	7.92806	8.23283	8.00701	8.4696	7.86639	8.16494	7.94944	7.90451	8.36728	7.99556	7.88453	8.12358	8.5	8.22632	8.2065	8.25637	8.2397
ZER1	7.80602	7.80995	7.86986	8.14235	7.92118	7.90066	7.67013	7.32897	7.61779	7.43391	7.46666	7.62145	7.44484	7.66798	7.40994	7.81316	7.50028	7.34221	7.65099	7.42255	7.45651
LOC653539	7.38913	7.32406	7.34486	7.34933	7.3286	7.38426	7.29115	7.38418	7.32643	7.35223	7.43161	7.3065	7.36613	7.35808	7.31348	7.35572	7.41644	7.33057	7.37636	7.28411	7.41033
LOC442560	7.72997	7.45722	7.58878	7.48058	7.49273	7.5648	7.61099	7.62839	7.32701	7.55887	7.57525	7.67134	7.69107	7.56291	7.65604	7.70755	7.57179	7.7852	7.42003	7.68919	7.66944
LOC642888	7.34891	7.35563	7.33025	7.35528	7.27904	7.39883	7.26987	7.29948	7.28598	7.34713	7.33111	7.29424	7.2945	7.28414	7.38162	7.2685	7.28816	7.34254	7.28414	7.28965	7.32949
MKNK2	7.54457	7.45749	7.73181	7.46544	7.54428	7.6765	7.43886	7.51337	7.53365	7.55052	7.46413	7.5429	7.49482	7.51431	7.5675	7.37258	7.71586	7.40036	7.57108	7.54965	7.63502
HYDIN	7.34228	7.31811	7.34822	7.26833	7.32684	7.34236	7.32031	7.3641	7.34112	7.41439	7.3813	7.25201	7.35916	7.36878	7.32797	7.24209	7.21341	7.31506	7.2879	7.32111	7.24834
LOC644334	7.36299	7.24782	7.32216	7.31255	7.33932	7.28407	7.26642	7.39511	7.35333	7.40315	7.3285	7.40441	7.3528	7.26369	7.34865	7.31425	7.31686	7.28068	7.29622	7.34029	7.27581
ATOH8	7.95042	7.89127	7.93804	7.85546	7.80833	7.95715	7.64528	7.81726	8.02939	7.83598	7.86831	8.01844	7.89634	7.9152	8.04593	8.24527	7.90972	7.92186	8.16265	7.75939	7.98849
NUDT1	7.40899	7.24257	7.26985	7.29774	7.29256	7.35326	7.40058	7.33223	7.37603	7.35769	7.43619	7.28949	7.33278	7.32455	7.37577	7.2813	7.31808	7.27774	7.32103	7.41288	7.32649
CX3CL1	7.2911	7.41454	7.41343	7.30534	7.4088	7.43015	7.34933	7.23381	7.36551	7.35711	7.50267	7.27515	7.31668	7.34285	7.31972	7.5159	7.37126	7.31819	7.37538	7.39761	7.34174
LOC647213	8.84264	8.71707	8.95586	8.81887	9.25825	8.77213	8.75229	8.50828	8.86445	8.69849	8.7635	9.0722	8.66104	8.84933	9.14257	9.226	8.6672	8.6767	8.63412	8.83766	8.99422
ITGA3	7.30854	7.36199	7.28374	7.30584	7.43615	7.33684	7.33733	7.33137	7.22259	7.40648	7.37474	7.49276	7.30483	7.3024	7.23513	7.42023	7.38077	7.29281	7.40084	7.24541	7.34307
LRIG2	7.4747	7.46764	7.38124	7.33778	7.296	7.43737	7.31309	7.39854	7.31909	7.37297	7.3817	7.2842	7.43234	7.27074	7.41779	7.45348	7.34289	7.28513	7.34264	7.391	7.28925
FLJ31401	7.27061	7.34606	7.2548	7.34007	7.30825	7.38965	7.30448	7.26731	7.34014	7.34281	7.24734	7.28935	7.28789	7.25037	7.36348	7.28187	7.32926	7.26915	7.41765	7.31778	7.29218
EGFLAM	7.4032	7.42873	7.42926	7.38737	7.46592	7.46816	7.54283	7.40531	7.45413	7.41749	7.43288	7.34539	7.3258	7.38975	7.3956	7.33762	7.53279	7.44148	7.38928	7.58127	7.41228
PARD6A	7.40295	7.33987	7.30801	7.5585	7.41025	7.44703	7.47286	7.50596	7.32677	7.35355	7.39726	7.41429	7.38902	7.46054	7.49383	7.30991	7.47851	7.45755	7.44569	7.42675	7.43256
BCL2L1	7.38513	7.41737	7.38344	7.33543	7.49454	7.33211	7.41698	7.33529	7.31313	7.30584	7.33428	7.31359	7.36638	7.35279	7.39966	7.33231	7.39178	7.33607	7.42552	7.42618	7.41658
MIA3	7.42001	7.33034	7.36896	7.2984	7.47733	7.3625	7.35403	7.3897	7.33976	7.33373	7.31353	7.35615	7.30443	7.25317	7.32813	7.42153	7.3248	7.44367	7.33243	7.35516	7.23068
LOC649700	7.32164	7.343	7.27922	7.30891	7.26042	7.28783	7.36297	7.36193	7.2858	7.36742	7.44936	7.26435	7.37746	7.33653	7.28735	7.30499	7.33057	7.42412	7.28879	7.31966	7.41216
ZDHHC20	7.47584	7.47788	7.41033	7.25113	7.3481	7.44407	7.37488	7.48046	7.41876	7.35469	7.40184	7.26771	7.41321	7.33325	7.26613	7.386	7.35254	7.41023	7.63271	7.31442	7.31923
COX6C	7.39052	7.34393	7.36827	7.47438	7.28651	7.32865	7.32876	7.33681	7.34218	7.24434	7.25747	7.38069	7.325	7.32967	7.30132	7.32935	7.33192	7.2468	7.32263	7.39712	7.33333
BTBD11	7.40005	7.32599	7.4409	7.35565	7.43574	7.54147	7.38312	7.37409	7.44569	7.3879	7.43798	7.48026	7.3936	7.29374	7.43546	7.34847	7.35586	7.552	7.30316	7.40024	7.33568
SLC45A2	7.48859	7.34936	7.397	7.51471	7.44084	7.40515	7.359	7.42205	7.4811	7.43374	7.39312	7.32282	7.33511	7.35438	7.47297	7.45213	7.42192	7.43452	7.42845	7.41438	7.53967
LOC652593	7.36388	7.30618	7.30363	7.25753	7.24929	7.35579	7.26827	7.20969	7.27503	7.3022	7.22996	7.29191	7.25239	7.34279	7.30203	7.31458	7.32733	7.42061	7.34638	7.30552	7.24588
LOC391347	7.26972	7.33088	7.40965	7.38075	7.31619	7.30886	7.32905	7.30122	7.36806	7.37891	7.34995	7.37974	7.26257	7.35121	7.34575	7.33273	7.32604	7.40244	7.39121	7.34238	7.35169
LOC644360	9.789	9.64691	9.99751	9.61881	10.1428	10.0107	9.4344	9.57617	9.89771	9.83298	9.68442	9.80427	9.72638	9.57617	9.87537	9.59074	9.77853	9.42986	9.64342	9.49004	9.73871
GCC2	9.10367	9.47282	9.74588	8.6538	9.68202	7.66412	9.89988	10.06	9.27477	9.80592	9.22181	9.43952	7.48993	9.9499	8.91046	9.77096	10.336	9.40273	10.0417	7.60282	9.94404
LOC653489	7.45937	7.52209	7.4609	7.51316	7.59387	7.45601	7.48782	7.44713	7.38974	7.44343	7.40436	7.42835	7.39553	7.49544	7.43651	7.41344	7.40069	7.42406	7.57625	7.40007	7.34227
DNAJC5B	7.27498	7.44932	7.46521	7.41137	7.37132	7.37409	7.29146	7.44439	7.38745	7.28929	7.40014	7.4103	7.27675	7.3501	7.34167	7.30539	7.35933	7.42611	7.45293	7.3113	7.37952
CD1C	7.27279	7.23869	7.40939	7.28957	7.25838	7.34582	7.36589	7.32653	7.35632	7.26703	7.3574	7.23851	7.27249	7.2837	7.24136	7.27473	7.21988	7.38073	7.28004	7.32109	7.30125
DOK7	7.32457	7.45583	7.18053	7.31952	7.30487	7.27954	7.24274	7.31362	7.31282	7.32997	7.36718	7.29873	7.3135	7.29753	7.30038	7.3907	7.34574	7.4222	7.40263	7.32	7.23137
MPP2	7.33701	7.31018	7.35898	7.44108	7.26231	7.29061	7.27731	7.28062	7.3435	7.3251	7.38163	7.38921	7.39717	7.42189	7.3095	7.28942	7.34456	7.38333	7.35404	7.32456	7.39183
LOC642591	7.39496	7.38481	7.23326	7.38379	7.33058	7.34741	7.35627	7.28405	7.33468	7.36238	7.33671	7.32096	7.27428	7.25922	7.33936	7.49407	7.40896	7.37619	7.42574	7.24394	7.3286
PCDHGA3	10.238	10.5689	10.4162	10.3826	10.7275	10.4052	10.4579	10.4831	10.3737	10.2833	10.026	10.3369	10.3395	10.0107	10.2632	10.3313	10.358	10.1833	10.2463	10.2647	10.0808
LOC653664	7.50786	7.34387	7.40505	7.27825	7.38947	7.29492	7.35047	7.31602	7.3126	7.23217	7.32883	7.31723	7.43091	7.33587	7.42204	7.25206	7.34182	7.26953	7.27314	7.41376	7.35643
SIRT6	7.4157	7.42348	7.40472	7.2827	7.26989	7.27405	7.33057	7.32819	7.29296	7.34761	7.30414	7.33354	7.2799	7.36145	7.37056	7.40444	7.32722	7.4006	7.33591	7.32271	7.3887
LOC647083	7.39912	7.27515	7.32047	7.33462	7.37955	7.22768	7.28607	7.30895	7.31277	7.41515	7.2721	7.33551	7.26052	7.37043	7.33807	7.2297	7.36959	7.33205	7.26645	7.31633	7.38811
MRPL21	9.16952	10.2512	9.76945	9.87353	9.71196	10.352	8.89003	9.13005	10.2444	10.1391	9.29925	9.81436	10.2263	9.51942	9.57795	9.88552	9.76155	9.37568	9.68384	9.60668	9.13337
ZMAT3	7.43515	7.26846	7.32738	7.37002	7.27037	7.42164	7.28644	7.291	7.31137	7.3034	7.28002	7.36768	7.23291	7.24543	7.30771	7.23794	7.2443	7.24666	7.38282	7.28581	7.26718
HMGB2	7.45434	7.50848	7.56504	7.51466	7.52406	7.3591	7.49128	7.4008	7.39114	7.56924	7.32988	7.40352	7.60624	7.40395	7.55891	7.62883	7.56153	7.4408	7.31514	7.39765	7.51548
LOC389888	8.88639	9.7113	8.91773	8.38021	9.08416	9.20531	9.57672	8.44157	10.5516	9.60381	10.033	9.81521	9.45587	10.4516	9.48238	8.86601	8.72181	8.05937	8.9556	8.89681	9.39532
ADCY9	7.37345	7.34211	7.28952	7.34684	7.27848	7.3204	7.39961	7.35978	7.33841	7.2583	7.37238	7.39472	7.3608	7.37985	7.338	7.40603	7.37767	7.42373	7.37486	7.30765	7.37841
LOC652540	7.87574	7.46636	7.86493	7.58206	7.70406	7.93311	7.79691	7.55128	7.68804	7.96057	7.94388	7.8429	7.92932	7.70997	7.93198	7.55289	7.74321	7.79043	7.65013	7.89494	7.90998
ELK1	7.30779	7.33617	7.34948	7.38873	7.38995	7.34504	7.34506	7.33755	7.22706	7.48737	7.28449	7.38105	7.29519	7.26002	7.37664	7.46942	7.24519	7.19204	7.3297	7.29112	7.33295
LOC730995	7.40127	7.40389	7.4406	7.33623	7.35605	7.4841	7.60014	7.4556	7.48717	7.62364	7.74027	7.60536	7.50832	7.53818	7.90573	7.36111	7.47594	7.80961	7.33458	7.54191	7.52121
LOC643224	7.35994	7.44767	7.26485	7.34368	7.29433	7.40293	7.30752	7.45467	7.29625	7.31969	7.41806	7.46736	7.31651	7.37729	7.38341	7.45086	7.39341	7.37477	7.23343	7.27726	7.31425
PTPN23	7.34219	7.38089	7.41278	7.28386	7.41128	7.38939	7.24756	7.30369	7.36264	7.33773	7.34575	7.42957	7.32495	7.48865	7.33055	7.32901	7.35852	7.32309	7.31004	7.41847	7.26965
HAPLN3	7.26726	7.22438	7.31449	7.3876	7.25022	7.30793	7.27838	7.30682	7.29802	7.41586	7.30473	7.36794	7.19954	7.44584	7.25661	7.34919	7.32239	7.49334	7.32468	7.32446	7.41101
LOC644250	7.31641	7.33758	7.37633	7.2715	7.31937	7.34402	7.36176	7.35241	7.31768	7.43888	7.36968	7.2863	7.27366	7.31759	7.40665	7.3581	7.38854	7.29622	7.31309	7.35147	7.41978
ATP1B3	7.46288	7.38409	7.35293	7.48707	7.61052	7.39401	7.46413	8.27245	7.296	7.39998	7.34376	7.4444	7.40038	7.53578	7.49363	7.40166	7.56165	7.48446	7.43851	7.65775	7.45739
UBE3A	7.40543	7.28749	7.29598	7.4992	7.50618	7.40736	7.41167	8.20048	7.45406	7.46034	7.57486	7.39712	7.38741	7.70865	7.41595	7.52121	7.5081	7.5483	7.63064	7.57811	7.39551
HEYL	10.0967	9.54803	9.59143	10.0688	9.76351	9.33395	9.39223	8.66809	9.83721	9.02963	8.65664	9.28228	9.02384	9.26482	9.36345	9.23126	8.76711	8.75554	9.25763	8.90923	8.97267
HOXB4	7.56597	7.76846	7.47562	7.62531	7.62972	7.7512	7.76947	7.4095	7.72415	7.5156	7.61046	7.66542	7.61033	7.61362	7.57125	7.70466	7.42165	7.49761	7.53295	7.53079	7.42771
LOC644377	7.57704	7.56063	7.46717	7.57857	7.39998	7.51904	7.63909	7.52248	7.64714	7.53906	7.51358	7.48182	7.51093	7.48397	7.45556	7.54686	7.58015	7.51372	7.42377	7.54143	7.51388
UGP2	9.41819	9.38969	9.4344	9.39703	9.67577	9.35343	9.39161	10.1562	9.17938	9.41277	9.43256	9.45839	9.32927	9.49776	9.28228	9.17691	9.37833	9.20911	9.22884	9.12496	9.56725
LOC644325	7.33721	7.35178	7.50524	7.39043	7.38319	7.41755	7.44313	7.35489	7.46646	7.28932	7.44252	7.37729	7.38936	7.34243	7.4392	7.4095	7.34877	7.42806	7.34425	7.36217	7.34226
GNAT3	7.37941	7.24622	7.31097	7.3321	7.29839	7.32606	7.45098	7.35694	7.58118	7.36076	7.23994	7.27109	7.33652	7.26024	7.40532	7.29192	7.28029	7.27885	7.29952	7.28268	7.32723
ZNF24	8.25637	8.24224	8.14562	8.33467	8.46667	8.53715	8.97725	9.62173	8.41712	8.66423	8.65287	8.67811	8.63593	9.12684	8.49662	7.91866	8.56909	9.10769	8.73504	8.90792	8.92883
LOC440742	7.83432	7.98808	7.63173	7.84236	7.90962	7.9302	8.13332	8.00047	7.94249	7.81987	8.12865	7.92496	7.88761	8.26277	7.88263	7.82024	7.83409	8.00076	7.93136	8.05961	7.99627
LOC644224	7.3319	7.2455	7.31913	7.34054	7.36255	7.26555	7.41186	7.27064	7.25626	7.26305	7.18865	7.31083	7.38693	7.34387	7.43584	7.32174	7.24167	7.31382	7.22432	7.30746	7.23755
TESK2	9.33635	9.07133	9.48507	9.71196	9.27573	9.27689	8.81317	10.2333	8.88964	9.54803	9.0536	9.23997	9.07133	8.87001	9.2079	8.88722	9.09977	8.89531	8.77652	8.98877	9.17995
LOC642110	7.32582	7.37807	7.2801	7.29173	7.35948	7.35679	7.34541	7.34466	7.32829	7.36052	7.44049	7.30644	7.38178	7.31989	7.34008	7.44911	7.32918	7.36411	7.35424	7.2857	7.3135
ASB13	7.42566	7.22105	7.36327	7.20525	7.27585	7.35562	7.26765	7.40034	7.38303	7.49963	7.77562	7.40327	7.4569	7.36808	7.55056	7.42195	7.2811	7.26888	7.34371	7.36647	7.41115
LOC283551	7.39705	7.33052	7.4125	7.36702	7.33834	7.30844	7.33288	7.36143	7.30962	7.45413	7.3363	7.40771	7.37711	7.52334	7.30574	7.31546	7.41129	7.34539	7.45325	7.31836	7.42925
LOC728744	9.72013	9.98009	9.78411	9.97134	9.66867	9.53069	9.81012	8.95948	10.1626	9.7113	9.84098	9.71528	9.49776	9.64691	9.6801	9.36345	9.3414	9.20625	9.70919	9.21542	9.46347
KIAA0323	7.2973	7.28799	7.31336	7.3395	7.36538	7.24815	7.27323	7.29194	7.29499	7.26769	7.34499	7.28616	7.34978	7.39207	7.38224	7.2771	7.25472	7.24498	7.27119	7.29255	7.36392
LOC648576	9.60497	9.6	9.25668	9.41598	9.48862	9.38129	9.45014	9.78827	9.32015	9.63936	9.53406	9.5002	9.64953	9.74368	9.27075	9.06806	9.22666	9.32763	9.18346	9.47863	9.31471
ITGB2	7.27756	7.35723	7.26456	7.40185	7.31707	7.37316	7.40462	7.245	7.33842	7.35396	7.19436	7.32796	7.29163	7.40249	7.38548	7.25742	7.35466	7.3344	7.22514	7.29168	7.36371
RGL1	7.29266	7.30654	7.50361	7.31207	7.38856	7.2511	7.38594	7.27405	7.46916	7.36514	7.35109	7.35013	7.34148	7.33593	7.54472	7.3262	7.33964	7.3318	7.44908	7.34648	7.37347
LOC649186	7.37333	7.22361	7.32742	7.32308	7.32593	7.31356	7.26683	7.32165	7.34424	7.31227	7.35442	7.33696	7.38272	7.31645	7.35991	7.38775	7.30953	7.37136	7.3108	7.34252	7.33293
TRAF7	7.74229	7.99231	7.58964	7.75327	7.47935	7.60862	7.88775	7.98726	7.6388	7.92806	7.96293	7.64407	8.00135	8.13316	8.13023	7.76108	7.83894	8.57767	8.23197	8.42397	8.13894
CCL18	7.48965	7.59346	7.40615	7.40586	7.38018	7.32742	7.37381	7.3833	7.31238	7.34159	7.4479	7.45528	7.44161	7.4078	7.40788	7.44243	7.36997	7.30723	7.38182	7.41194	7.38005
C10orf108	7.41332	7.69092	7.80098	7.60885	7.58693	7.46659	7.64949	7.54206	7.77843	7.50682	7.35616	7.40833	7.75993	7.47415	7.38675	7.60862	7.76854	7.53841	7.66936	7.44048	7.42317
ACSL3	7.33282	7.35055	7.33578	7.38379	7.33324	7.31984	7.32873	7.1982	7.26253	7.33094	7.38507	7.26414	7.30308	7.37533	7.28793	7.25164	7.33125	7.28857	7.27922	7.43933	7.3331
PTF1A	8.32399	8.50806	8.55714	8.5	8.84075	8.0985	7.89526	8.11316	8.23728	8.2221	8.01815	8.23707	8.37505	8.14169	7.95676	8.50567	8.29441	8.2312	8.35866	8.32491	8.12829
MPHOSPH9	7.68462	7.521	7.7405	7.89915	7.83464	7.77921	7.99612	8.7575	7.64128	8.06589	7.93523	8.03883	7.76016	8.04136	7.6198	7.7427	7.88951	8.14985	7.91474	8.03355	7.8366
ACTN2	7.29679	7.28485	7.37736	7.35142	7.3355	7.36207	7.35718	7.33114	7.46242	7.36751	7.39324	7.29962	7.30332	7.34914	7.34419	7.33016	7.33377	7.48029	7.36081	7.36688	7.31227
LOC653217	7.74115	7.93588	7.89609	7.9718	8.35297	7.74772	7.71541	7.63157	7.84866	7.67804	7.68343	7.77817	7.88747	7.62183	7.42221	7.88876	7.84562	8.36485	8.05489	8.3878	7.75619
C12orf48	7.33874	7.40989	7.279	7.31872	7.38207	7.31559	7.29026	7.34487	7.34621	7.34612	7.36943	7.27675	7.27713	7.28146	7.43429	7.30568	7.33427	7.34816	7.37846	7.34305	7.33051
LOC731170	7.4058	7.44279	7.42183	7.36672	7.39469	7.32629	7.33687	7.39393	7.46639	7.40131	7.39906	7.36046	7.36628	7.43312	7.40248	7.33902	7.35201	7.37568	7.46141	7.35658	7.38824
ZNF251	7.40224	7.35233	7.37481	7.3279	7.35449	7.34025	7.41067	7.51161	7.53881	7.44383	7.41981	7.3404	7.37032	7.40955	7.40555	7.34412	7.40614	7.29426	7.3321	7.38657	7.33566
OAT	7.29646	7.29437	7.28354	7.42917	7.28726	7.3037	7.31876	7.36281	7.40065	7.33626	7.31084	7.26068	7.25188	7.34177	7.35882	7.38319	7.28419	7.30295	7.44393	7.30455	7.25422
LOC347292	7.42066	7.41283	7.27063	7.36105	7.28414	7.36565	7.34654	7.47657	7.39366	7.4171	7.41067	7.38056	7.32692	7.4034	7.32555	7.32902	7.31513	7.35662	7.38144	7.32436	7.29862
LOC441378	7.29392	7.35125	7.44168	7.33861	7.31513	7.41344	7.20738	7.23052	7.39907	7.30678	7.37309	7.40177	7.22567	7.35239	7.23409	7.28882	7.2503	7.37543	7.28417	7.30758	7.3104
TXN2	7.60961	7.55369	7.37443	7.5981	7.51724	7.43683	7.5499	7.57183	7.59241	7.4252	7.56426	7.72404	7.45123	7.50532	7.60776	7.44579	7.43352	7.56755	7.53885	7.44755	7.46472
FLJ37587	7.34023	7.3855	7.33057	7.42312	7.30094	7.32513	7.2659	7.35134	7.30105	7.36183	7.3464	7.32813	7.32381	7.32647	7.33585	7.39847	7.29901	7.27712	7.29351	7.41225	7.30228
SPANXN1	9.43289	9.42856	9.50075	9.73226	9.73871	9.39649	9.10447	8.72247	9.55246	8.94193	8.86224	9.17346	8.9279	8.67719	9.22931	9.62412	8.93715	8.98397	8.8722	8.86806	8.81377
PLAC4	7.37362	7.37189	7.34362	7.32349	7.41774	7.31602	7.34891	7.28304	7.33931	7.35633	7.33314	7.3465	7.32273	7.28914	7.32098	7.37907	7.27894	7.31389	7.28673	7.32912	7.30281
ACRV1	10.4065	10.1439	10.3152	10.5887	10.6038	10.335	9.84638	9.84973	10.3539	10.327	9.72234	9.99607	10.335	9.63294	9.7594	9.94064	10.2904	10.026	9.59437	9.92107	10.1418
ZP1	7.43248	7.30285	7.47989	7.3634	7.39021	7.25295	7.33627	7.29132	7.29519	7.31902	7.37062	7.2972	7.31293	7.37728	7.44143	7.31473	7.35712	7.28937	7.34419	7.32948	7.31579
LOC643918	7.39675	7.3309	7.32017	7.33092	7.29977	7.35896	7.28768	7.32073	7.3357	7.34436	7.28283	7.32247	7.34684	7.27086	7.40668	7.31247	7.34277	7.33213	7.38329	7.35077	7.33583
GML	7.36069	7.38925	7.37596	7.3265	7.32017	7.39123	7.32131	7.35187	7.3423	7.38732	7.28219	7.27223	7.41479	7.26309	7.33657	7.31014	7.37326	7.32778	7.31344	7.3334	7.29316
UTX	7.47849	7.3632	7.49829	7.34414	7.31113	7.37335	7.38532	7.30789	7.38925	7.32455	7.31927	7.35111	7.38283	7.40643	7.39134	7.33784	7.37803	7.40297	7.32503	7.36382	7.45597
LOC649169	7.29633	7.33475	7.39188	7.35001	7.33174	7.40467	7.4905	7.35648	7.29743	7.36194	7.40878	7.39318	7.37714	7.42241	7.36227	7.40307	7.41689	7.33083	7.35995	7.3719	7.30337
LOC646168	7.45313	7.4576	7.36384	7.42335	7.37931	7.53299	7.3962	7.4456	7.39217	7.38614	7.22087	7.33699	7.32	7.33954	7.32031	7.32693	7.41313	7.32112	7.362	7.46619	7.35462
ATAD1	7.3786	7.30199	7.34468	7.36282	7.31456	7.34366	7.29257	7.36843	7.32096	7.35334	7.41059	7.35608	7.40134	7.35098	7.36923	7.43795	7.33164	7.38045	7.26464	7.34771	7.26556
CLEC7A	8.26441	8.24917	8.63478	8.39552	8.06649	8.59728	8.73046	8.26856	8.52027	8.79227	8.59809	8.45437	8.73436	8.78796	8.56365	8.48799	8.90078	8.43587	8.54192	9.08102	8.55921
TMEM120A	7.30728	7.27343	7.31094	7.33106	7.43416	7.33642	7.31308	7.34581	7.40418	7.43716	7.28766	7.45726	7.51863	7.28165	7.41985	7.99091	7.38123	7.32782	7.44081	7.32185	7.30768
LRCH4	7.26401	7.34481	7.33559	7.36263	7.34554	7.27776	7.20908	7.39715	7.45995	7.31041	7.38787	7.23571	7.31289	7.4005	7.42286	7.3468	7.33876	7.32859	7.37367	7.28105	7.26164
LOC255620	7.33183	7.43457	7.38381	7.34192	7.29008	7.31941	7.35677	7.33125	7.44712	7.3827	7.31062	7.32286	7.34735	7.25774	7.25486	7.24739	7.28168	7.28544	7.34763	7.45098	7.40528
LOC645724	9.13337	8.97588	9.45336	9.00667	8.78274	9.08225	8.99278	8.84037	9.24946	8.95485	8.56562	8.86664	8.86852	8.66277	8.9556	9.01512	8.83346	8.50236	8.783	8.62426	8.70049
NPSR1	7.30778	7.25388	7.30753	7.39723	7.36451	7.33708	7.26122	7.3416	7.30124	7.28491	7.3176	7.31206	7.32704	7.39887	7.27477	7.28278	7.25164	7.46289	7.33276	7.28984	7.3039
SEMA6D	7.57378	7.32228	7.4407	7.27647	7.26058	7.27999	7.34795	7.37764	7.30242	7.38483	7.32904	7.28853	7.34368	7.28923	7.26653	7.38002	7.37557	7.33772	7.29185	7.39671	7.30811
ATP6V1G2	7.31716	7.36356	7.31499	7.40256	7.52862	7.35672	7.32104	7.48917	7.517	7.3296	7.3124	7.36641	7.30354	7.41142	7.32262	7.41144	7.36775	7.39283	7.3483	7.37102	7.2784
C5orf21	7.3127	7.34743	7.30565	7.2963	7.33954	7.25771	7.34318	7.25846	7.34369	7.27273	7.29233	7.23644	7.29218	7.32092	7.35817	7.32933	7.322	7.29828	7.342	7.30424	7.35391
MED6	7.24674	7.41847	7.33218	7.33632	7.26682	7.24857	7.25003	7.23719	7.27757	7.27819	7.28875	7.30157	7.27663	7.33315	7.28923	7.46377	7.33615	7.2502	7.30914	7.3053	7.35937
CPSF1	7.39478	7.43001	7.4036	7.34678	7.31758	7.26263	7.38612	7.39112	7.40851	7.33991	7.36867	7.4157	7.27807	7.41212	7.36635	7.40081	7.43998	7.30025	7.35943	7.30281	7.43505
MRPS31	7.33977	7.2893	7.33797	7.28525	7.47839	7.30825	7.36071	7.21888	7.37567	7.293	7.30785	7.27395	7.36777	7.32238	7.27815	7.30244	7.28994	7.392	7.47665	7.23824	7.26978
TLR6	9.56932	9.99917	9.42196	10.1033	9.90291	9.3629	9.65716	8.97075	9.55299	9.36676	9.34352	9.82343	9.26005	9.6801	9.22967	9.65871	9.29641	9.10291	9.32231	9.13215	9.34352
EFNB1	7.3331	7.29499	7.33642	7.33164	7.33646	7.32887	7.42953	7.40708	7.26093	7.35249	7.33928	7.39232	7.33342	7.3593	7.3	7.3681	7.29604	7.30826	7.27469	7.3428	7.31617
HSPA1L	8.10484	8.00962	8.05991	8.02433	7.93394	8.00978	8.03236	8.40281	7.99542	8.24638	7.97105	8.03632	8.24163	8.10534	8.18848	8.03471	8.0837	8.15552	7.84467	8.23605	8.12015
TEKT1	8.1746	8.05452	8.47612	7.926	8.10083	8.46275	8.07141	8.26213	8.2192	8.20991	8.19262	7.85382	8.3394	8.09663	8.04518	8.17741	8.62073	8.10603	8.24638	8.44014	8.00583
FCHO1	7.41048	7.39479	7.43951	7.41267	7.33488	7.25552	7.39689	7.35942	7.2952	7.39069	7.3415	7.51355	7.39472	7.39277	7.34684	7.38986	7.3956	7.2516	7.58905	7.35194	7.36401
CHD1	7.45759	7.26075	7.38538	7.33811	7.37562	7.44581	7.38476	7.33237	7.37163	7.40491	7.4254	7.32942	7.37401	7.35219	7.30593	7.30694	7.28347	7.39208	7.41442	7.27138	7.43141
RASA3	9.10733	9.51349	9.60429	9.70979	10.1711	8.93502	8.83427	10.1399	9.20177	9.3763	9.39024	9.24983	9.18346	9.3651	8.56562	9.95622	10.0149	8.95485	9.73161	9.57906	8.84671
LOC644577	7.82762	7.7597	7.7781	7.88129	7.90838	8.0081	7.86804	7.94555	7.8401	7.92355	7.87923	7.95296	7.85813	7.79073	7.80855	7.90908	7.80501	7.70347	7.81041	7.85028	7.90573
SLC34A2	9.75861	9.63107	9.80427	9.92209	10.0967	9.85631	9.58959	9.86215	9.37142	9.71392	9.3462	9.51855	9.83214	9.22087	9.12634	9.40509	9.45972	9.83785	9.47212	9.7354	9.19243
IQCA	14.1212	13.4199	13.8276	13.1035	13.5788	13.7443	13.5521	13.5725	13.8439	13.4131	13.8724	13.7038	13.6382	13.4695	14.0578	14.0876	13.7871	13.9306	13.6949	13.7277	13.7117
ZDHHC22	7.35681	7.43083	7.34997	7.35963	7.31952	7.31296	7.37334	7.34471	7.38636	7.36167	7.34104	7.45253	7.38593	7.32246	7.30812	7.39965	7.42721	7.26055	7.26998	7.33997	7.33194
TIGA1	7.32197	7.31861	7.29852	7.317	7.2626	7.28065	7.31676	7.25971	7.31614	7.35675	7.28597	7.34362	7.39327	7.31367	7.24123	7.29556	7.29416	7.31834	7.31837	7.32636	7.33734
ZNF589	7.40337	7.32612	7.35785	7.39423	7.3387	7.45179	7.29596	7.35335	7.37642	7.29248	7.26322	7.35479	7.42301	7.36372	7.35665	7.33267	7.33338	7.31949	7.32494	7.30496	7.45983
THRA	7.31476	7.35628	7.39222	7.39395	7.33966	7.39472	7.46037	7.35524	7.32531	7.37621	7.33911	7.40478	7.42137	7.33336	7.33548	7.27538	7.29603	7.26239	7.26771	7.30652	7.34488
LOC644727	7.34253	7.64355	7.45317	7.49334	7.39523	7.43101	7.35731	7.46704	7.33579	7.42554	7.49574	7.42012	7.50211	7.5358	7.32479	7.63812	7.34454	7.45493	7.31938	7.45943	7.46636
TMEM175	7.39311	7.35279	7.28725	7.35355	7.28864	7.34209	7.32013	7.48112	7.23507	7.3552	7.50333	7.36803	7.42073	7.33353	7.34032	7.30205	7.31463	7.37137	7.45482	7.32928	7.2896
FLJ10404	7.27048	7.36554	7.31674	7.41521	7.41456	7.36191	7.26871	7.33218	7.37996	7.33909	7.29866	7.36098	7.38236	7.2961	7.34713	7.34515	7.38406	7.31688	7.37147	7.35036	7.37594
RGS7BP	7.34596	7.3109	7.36078	7.26626	7.41277	7.36553	7.35681	7.34404	7.34001	7.30057	7.30369	7.30937	7.32287	7.46247	7.39615	7.33669	7.35159	7.40996	7.38231	7.35504	7.34377
LOC652278	9.56325	9.33635	9.64016	9.60559	9.75708	9.65146	9.78691	9.79145	9.85991	9.78827	9.57244	9.54381	9.24745	9.60734	9.56776	9.52713	9.61829	9.34943	9.54594	9.58605	9.51134
SETD5	7.42051	7.34376	7.39987	7.40347	7.52578	7.48332	7.56217	7.46717	7.40412	7.38495	7.39245	7.40912	7.45373	7.54589	7.43544	7.37462	7.41811	7.4296	7.44418	7.45805	7.48859
HERC6	7.27966	7.49522	7.5811	7.4343	7.29903	7.42038	7.29898	7.33064	7.4538	7.26102	7.50119	7.39987	7.55582	7.39743	7.41169	7.43052	7.29942	7.37909	7.45816	7.38718	7.34969
LOC642521	7.39729	7.45544	7.44171	7.39264	7.41226	7.54252	7.37426	7.4386	7.42345	7.51795	7.49605	7.31029	7.46549	7.40495	7.44139	7.3256	7.44062	7.49136	7.4217	7.32974	7.42746
KLC1	7.37815	7.29839	7.33255	7.321	7.33459	7.29805	7.35627	7.35599	7.41406	7.32308	7.40347	7.26627	7.29242	7.41768	7.32312	7.28235	7.3791	7.33556	7.3799	7.35917	7.34381
LOC642843	7.3376	7.35693	7.28513	7.26914	7.31278	7.36786	7.25309	7.29584	7.41167	7.21959	7.36955	7.25684	7.30688	7.36277	7.29848	7.31515	7.25664	7.25781	7.31276	7.28844	7.24892
SLMO1	7.33244	7.33143	7.33058	7.36106	7.28146	7.39831	7.27484	7.28334	7.3552	7.33467	7.40275	7.27659	7.3186	7.37177	7.43435	7.32893	7.29905	7.35171	7.26777	7.36177	7.34504
LOC641950	10.4111	10.1301	10.6438	9.98995	10.1449	10.5774	10.0959	10.4801	9.97067	10.0125	9.51134	9.70842	10.1891	9.94404	9.91021	10.2217	10.3601	10.0774	9.83064	9.99086	10.0756
LOC442208	8.31676	8.44692	8.62483	8.03834	8.37038	8.37786	8.03016	7.90309	8.43158	7.94909	7.77386	7.94588	8.02283	7.85014	8.00259	8.38456	8.23258	7.89428	8.10282	7.89945	7.99091
RAD9B	7.33621	7.29521	7.51492	7.27604	7.36282	7.21467	7.33314	7.30349	7.43755	7.39653	7.36142	7.34349	7.45845	7.43816	7.40174	7.25678	7.30629	7.43049	7.24865	7.32215	7.36911
MCTP1	9.54427	8.42083	9.67215	9.09478	9.5002	10.0607	10.214	10.0986	8.94303	10.585	10.0774	10.3711	10.2946	9.95545	9.28269	9.72071	10.6492	10.3302	9.7703	9.9499	10.5207
ZNF197	7.33297	7.38806	7.36849	7.29498	7.35321	7.31495	7.37347	7.42899	7.31621	7.28294	7.37588	7.35871	7.32407	7.38849	7.30644	7.34743	7.36769	7.35553	7.31051	7.48421	7.34692
CECR5	7.41969	7.25211	7.27479	7.37506	7.3259	7.33489	7.3661	7.28972	7.35338	7.33472	7.30168	7.36815	7.36683	7.26009	7.34984	7.27177	7.27654	7.30799	7.49165	7.34486	7.34617
FKBP3	7.23808	7.33991	7.30693	7.29193	7.40763	7.30103	7.34746	7.4402	7.27487	7.39124	7.36711	7.34321	7.40665	7.33968	7.29331	7.36365	7.39348	7.2782	7.31751	7.2853	7.33843
RALGPS2	10.3042	9.90808	9.31674	9.74042	10.137	9.02154	9.89245	11.0432	11.057	11.1831	11.743	11.6365	11.1034	10.5104	11.5345	9.9624	10.1988	10.4982	10.4438	10.3257	11.4612
C15orf48	7.65598	7.71481	7.79717	7.5592	7.65753	7.55276	7.38206	7.77932	7.588	7.4959	7.52416	7.55224	7.78542	7.6399	7.4439	7.56426	7.56001	7.58626	7.58626	7.63604	7.49732
ZNF280B	7.37289	7.3713	7.30224	7.36005	7.32513	7.29717	7.403	7.31135	7.28924	7.37422	7.46352	7.30452	7.33549	7.35215	7.445	7.32665	7.36009	7.36264	7.31693	7.38626	7.41742
GPR157	7.48112	7.33895	7.31392	7.30853	7.37255	7.36983	7.342	7.2677	7.27171	7.31789	7.3645	7.30597	7.40676	7.30903	7.32953	7.30572	7.31757	7.29045	7.42744	7.36716	7.37703
LOC645836	7.39409	7.32095	7.23288	7.36254	7.32253	7.27618	7.34845	7.24636	7.4035	7.36796	7.34959	7.37838	7.30101	7.36131	7.30963	7.28211	7.32873	7.34155	7.36578	7.33152	7.39598
MPV17L	7.29495	7.33465	7.27611	7.21893	7.21172	7.3933	7.25084	7.31157	7.22887	7.37691	7.42893	7.3818	7.3053	7.32428	7.31047	7.31946	7.36647	7.3763	7.3697	7.37171	7.3495
LOC645797	7.32975	7.36559	7.32463	7.26698	7.29313	7.36922	7.33199	7.3392	7.31902	7.39267	7.36006	7.31955	7.2756	7.32136	7.45054	7.32551	7.21936	7.21874	7.42458	7.37423	7.26443
OSR2	7.2738	7.3849	7.35051	7.31596	7.27849	7.33186	7.28228	7.29011	7.3927	7.31224	7.31771	7.33194	7.32359	7.29422	7.2971	7.34463	7.27857	7.30638	7.31485	7.40204	7.28381
SLCO3A1	7.3324	7.37546	7.39348	7.43393	7.33552	7.34591	7.36763	7.40451	7.44559	7.341	7.32589	7.40397	7.40364	7.30998	7.37659	7.25697	7.2578	7.36425	7.31704	7.42711	7.37853
TRIM32	8.39392	7.70184	8.35592	8.07492	7.70309	8.47857	8.66277	8.24841	8.03318	9.05021	9.03769	8.67275	8.62608	8.76317	8.34962	8.56244	9.18427	8.90675	8.41892	8.45956	9.10335
GJD4	7.41363	7.44543	7.32373	7.32535	7.3802	7.40965	7.29117	7.34077	7.37057	7.36554	7.39631	7.37346	7.32997	7.27884	7.3125	7.34211	7.28245	7.32598	7.3569	7.33791	7.37295
CLDN22	10.4318	10.3923	10.3677	10.137	10.4206	10.3152	10.3069	10.0156	10.6159	10.4472	10.2263	10.3162	10.0894	10.0125	10.4528	10.7598	10.0766	9.67455	10.3563	10.0156	10.364
NHEDC2	7.36964	7.49681	7.35349	7.37747	7.53813	7.48683	7.41681	7.41086	7.34277	7.26433	7.47889	7.61133	7.50248	7.36016	7.33314	7.4008	7.45333	7.42899	7.34484	7.39099	7.32902
LOC647958	7.65005	7.91747	7.47933	7.56316	7.71782	7.67107	7.83201	7.61652	7.69235	7.65913	7.70989	7.67733	7.79691	7.70122	7.77137	7.57095	7.67107	7.62006	7.64048	7.59376	7.66421
LOC651511	7.32642	7.31424	7.37555	7.26461	7.27014	7.34896	7.28884	7.32059	7.4393	7.31277	7.35816	7.35432	7.29124	7.35969	7.36568	7.3594	7.38365	7.32225	7.322	7.38914	7.31155
CASK	7.91226	7.81194	7.93732	7.6125	7.87268	7.91653	7.59232	7.52112	7.75102	7.79546	7.74418	7.74992	7.77964	7.67859	7.84135	7.85591	7.73974	7.75514	7.67999	7.61608	7.78243
LSP1	7.24597	7.28799	7.26071	7.20814	7.35005	7.4293	7.34213	7.32926	7.25945	7.35491	7.27556	7.26451	7.33166	7.31248	7.25235	7.3704	7.33809	7.40495	7.26785	7.34052	7.42627
LOC645355	7.33833	7.31459	7.3278	7.34636	7.36933	7.28769	7.2441	7.29739	7.31788	7.3051	7.2925	7.3715	7.34745	7.31413	7.49295	7.27302	7.26812	7.31245	7.27841	7.28895	7.32755
TRIM6	7.38037	7.37434	7.28745	7.2345	7.28677	7.29448	7.41659	7.36906	7.3256	7.39635	7.29669	7.35263	7.33517	7.47397	7.2122	7.23064	7.32536	7.29982	7.41595	7.36772	7.34592
C8orf15	9.05787	8.7837	9.28413	9.17175	9.40629	9.08324	9.02007	9.13383	8.81971	8.77585	8.79327	8.7575	8.85651	8.91498	8.98968	9.52265	9.12161	8.74987	9.21822	9.04813	8.85102
UNC93B1	7.31839	7.27474	7.28637	7.29665	7.32975	7.27167	7.39615	7.36795	7.36766	7.39228	7.35539	7.30056	7.35926	7.41148	7.4089	7.35046	7.28338	7.31829	7.36891	7.34974	7.40382
MGC70863	7.37111	7.36563	7.27746	7.36303	7.27257	7.40744	7.35592	7.31966	7.33134	7.37145	7.40649	7.37055	7.40654	7.43954	7.29408	7.48616	7.38962	7.39819	7.35704	7.32554	7.33869
FAM134A	7.48861	7.45794	7.58616	7.58187	7.46432	7.6839	7.77588	8.07852	7.90193	7.67523	7.57848	7.49536	7.50925	7.7478	7.63115	7.89526	8.10957	7.8634	7.61289	7.78675	7.68325
MURC	7.59483	7.51721	7.35517	7.77151	7.44686	7.52087	7.48147	7.38928	7.44796	7.42197	7.36939	7.47892	7.43485	7.49281	7.44404	7.40712	7.42402	7.4501	7.42979	7.44761	7.40354
DCX	7.36454	7.32371	7.37835	7.38511	7.33771	7.35475	7.37425	7.2798	7.29597	7.41565	7.32783	7.2966	7.38685	7.28335	7.28548	7.32194	7.36195	7.37061	7.36614	7.29352	7.4651
LOC645971	7.48751	7.19731	7.24065	7.2966	7.32132	7.32996	7.31667	7.35705	7.51065	7.31479	7.34241	7.34505	7.27859	7.30518	7.25617	7.32608	7.29322	7.26869	7.33484	7.29726	7.28587
ZNF818	7.39415	7.29042	7.2999	7.35214	7.32076	7.24294	7.43947	7.50442	7.27342	7.31473	7.30833	7.50045	7.46065	7.38851	7.36928	7.46472	7.41871	7.54039	7.54308	7.48267	7.39249
ACO2	7.54627	7.51717	7.5797	7.51224	7.4412	7.7169	7.42061	7.50066	7.66333	7.42912	7.54013	7.51634	7.64855	7.58059	7.64483	7.51431	7.59321	7.53229	7.54216	7.55154	7.6673
C1orf58	7.49329	7.53191	7.29468	7.5883	7.49416	7.42494	7.53471	7.67142	7.5454	7.7976	7.84212	7.73354	7.55875	7.67844	7.45283	7.39323	7.51412	7.52681	7.67037	7.52519	7.65387
RANBP2	7.42716	7.35922	7.36381	7.2964	7.41078	7.29816	7.38571	7.38826	7.29421	7.36044	7.37719	7.30882	7.32615	7.27583	7.34229	7.38689	7.37409	7.28118	7.34798	7.33248	7.44196
LOC648460	7.63999	8.47096	7.74331	8.2192	8.06999	7.9938	8.45874	8.238	8.12096	7.93431	8.36756	7.81456	7.79782	8.32517	7.95916	7.91185	7.83021	7.93031	7.81739	8.2017	7.86741
LOC391574	7.32912	7.39158	7.35633	7.29129	7.36077	7.33986	7.37738	7.32734	7.41803	7.42816	7.3276	7.36174	7.37514	7.39059	7.33806	7.47468	7.35317	7.39538	7.24269	7.42163	7.36712
CLC	8.93227	8.98592	8.5537	8.93633	8.54192	8.61561	8.9605	8.7629	8.81857	8.56958	8.9867	8.88093	8.67638	8.84415	8.76251	8.83454	8.56244	9.01437	8.99164	9.0058	8.74833
LENG8	7.3488	7.37814	7.57179	7.40095	7.35867	7.47053	7.31174	7.31054	7.43906	7.38193	7.28897	7.44922	7.43393	7.38588	7.46278	7.34682	7.43163	7.37786	7.43293	7.37652	7.32039
SCAMP2	7.30553	7.30982	7.37631	7.44534	7.38008	7.40712	7.31906	7.36387	7.3606	7.34864	7.25122	7.34192	7.31543	7.3761	7.23735	7.23986	7.25689	7.32253	7.23349	7.2903	7.31984
C9orf14	7.42099	7.43687	7.43193	7.46796	7.41242	7.38955	7.45769	7.46612	7.37631	7.33969	7.49621	7.27902	7.36341	7.42566	7.64489	7.40505	7.40916	7.39356	7.39188	7.36958	7.32516
CT47.6	7.54227	7.41245	7.45556	7.60816	7.68122	7.43661	7.35499	7.58235	7.38634	7.55658	7.41744	7.49975	7.45111	7.49032	7.36123	7.34305	7.58135	7.60114	7.51442	7.52309	7.43231
LOC649851	8.82658	8.42018	9.05327	8.53429	8.66454	8.77981	9.02434	8.88606	8.84997	8.80499	9.51571	8.99324	8.98082	9.06024	9.04948	9.25289	8.86079	8.84671	8.89752	8.65755	9.03218
LOC646786	7.30392	7.37047	7.24471	7.34788	7.34747	7.29455	7.30305	7.34947	7.30948	7.32291	7.40268	7.27729	7.30621	7.29809	7.32253	7.24451	7.37899	7.38694	7.31967	7.28258	7.26092
KIF7	7.39896	7.27896	7.37855	7.29472	7.33951	7.40041	7.35759	7.37244	7.34577	7.31844	7.41303	7.36694	7.34415	7.31923	7.41418	7.29047	7.39468	7.25858	7.3792	7.37098	7.33254
HNRPH3	7.43611	7.41341	7.46602	7.29589	7.2435	7.30789	7.39184	7.33401	7.43227	7.34674	7.28733	7.35305	7.36204	7.39053	7.32141	7.4856	7.42226	7.35134	7.32632	7.35625	7.42298
LOC642718	7.33264	7.28887	7.281	7.33983	7.35593	7.26729	7.30657	7.34433	7.38598	7.30921	7.34774	7.32026	7.3296	7.33569	7.24169	7.32165	7.42002	7.30145	7.40679	7.30089	7.3928
TMED2	7.37015	7.26748	7.36634	7.28057	7.37454	7.27945	7.33355	7.26568	7.34995	7.28483	7.31647	7.34514	7.29889	7.32051	7.31003	7.37266	7.39183	7.37709	7.44209	7.28936	7.40137
NFIC	7.34857	7.42494	7.3256	7.57378	7.53205	7.43176	7.30265	7.43357	7.39927	7.29998	7.50345	7.42626	7.59798	7.47867	7.52662	7.74391	7.34715	7.42777	7.57015	7.43271	7.50629
DNMT3A	7.33659	7.36921	7.39407	7.35965	7.41536	7.34031	7.33517	7.41256	7.35889	7.32176	7.35574	7.38567	7.38708	7.27889	7.35341	7.36162	7.44004	7.3175	7.43445	7.27487	7.33715
ZSCAN18	8.7674	8.7495	8.7642	8.33623	8.56149	8.74066	8.40207	8.16819	8.56068	8.40373	8.23526	8.31834	8.86265	8.29561	8.55921	8.17099	8.26323	8.05258	8.09245	8.18723	8.20113
LOC650744	7.27195	7.29164	7.42164	7.38014	7.31528	7.27993	7.24423	7.36251	7.24138	7.35693	7.31865	7.33224	7.30877	7.27263	7.36159	7.36424	7.36978	7.37096	7.48919	7.28294	7.32984
LOC646804	7.39622	7.37499	7.334	7.30674	7.38205	7.34736	7.39845	7.34429	7.42742	7.32365	7.33882	7.3372	7.32477	7.28176	7.36035	7.30619	7.45449	7.3038	7.3511	7.34209	7.27085
SCARA3	7.34242	7.32778	7.29626	7.24259	7.25971	7.29869	7.29724	7.37974	7.24225	7.33797	7.26989	7.36754	7.38525	7.41153	7.30413	7.26421	7.26066	7.29142	7.34181	7.37203	7.27088
LOC642804	7.32058	7.25572	7.30447	7.32635	7.32904	7.3856	7.31612	7.40205	7.35464	7.30907	7.3534	7.42373	7.35734	7.32298	7.43065	7.4	7.35958	7.2965	7.255	7.38635	7.36442
EPHA6	7.78509	7.96	7.78108	7.83608	7.65048	7.75767	7.60847	7.50483	7.79393	7.69578	7.78742	7.7114	7.57148	7.57775	7.70014	7.64798	7.57574	7.56048	7.64496	7.48533	7.77402
OTOA	7.25354	7.36142	7.37107	7.53712	7.3488	7.36243	7.23122	7.29729	7.34981	7.39946	7.32685	7.31665	7.34587	7.33214	7.22966	7.33121	7.37629	7.32341	7.35481	7.35479	7.31956
HCG2P7	9.09662	8.96588	8.94071	8.73653	8.78672	9.349	9.06149	9.40273	8.90264	8.90534	9.07292	9.15151	9.03729	9.08673	9.05918	9.04152	8.95028	9.07406	8.79164	9.03876	9.01141
P2RX3	7.29234	7.30038	7.25931	7.33486	7.31709	7.31011	7.44271	7.30944	7.36397	7.40093	7.32425	7.35596	7.33136	7.35909	7.38977	7.56868	7.34553	7.38938	7.3561	7.48488	7.33485
SMEK1	7.37404	7.53583	7.45198	7.35395	7.44388	7.34347	7.46087	7.44577	7.32506	7.32216	7.44243	7.37197	7.37985	7.47278	7.47466	7.41951	7.37013	7.45373	7.41717	7.41425	7.51381
SERF1B	7.5963	7.32546	7.29875	7.31491	7.27416	7.43985	7.52842	7.38312	7.3301	7.29162	7.42068	7.42117	7.3297	7.33374	7.43109	7.40369	7.38762	7.33019	7.43921	7.40185	7.37793
LOC647979	8.57634	8.57473	8.5248	8.89939	9.1318	8.2257	8.00764	8.54475	8.24203	8.71252	8.21044	8.51603	8.53795	8.45025	8.04482	8.50466	8.6601	8.44157	8.67334	8.39693	8.03554
SLC27A4	9.48189	9.30227	9.61033	9.50194	8.97889	9.44742	9.05837	8.17837	9.0208	8.78638	9.61604	9.33547	9.35293	8.75051	9.35951	9.13131	8.82351	9.25668	9.36557	9.09203	9.10806
LOC728012	7.22135	7.42997	7.29347	7.33786	7.30852	7.35299	7.2384	7.35253	7.31312	7.26364	7.33518	7.33555	7.32586	7.30523	7.27418	7.2955	7.28369	7.22943	7.33779	7.37952	7.34802
NUTF2	8.86568	8.75887	8.6743	8.19413	8.75718	8.42263	8.50908	7.89416	8.76867	8.38249	7.98981	8.6114	8.33973	8.30597	8.6982	8.34068	7.82133	7.72053	8.24727	7.97026	8.17239
LOC645848	12.3156	11.9711	12.1865	11.7953	11.8324	12.0196	12.0788	11.8369	12.0999	12.0752	11.6642	11.609	11.8155	11.8887	11.9421	11.9534	11.8293	11.818	11.8907	11.9083	11.8039
FAM86B1	7.41413	7.47486	7.47985	7.49192	7.43695	7.54301	7.42509	7.52043	7.40323	7.34498	7.29619	7.47624	7.50505	7.53782	7.37804	7.36764	7.46579	7.53358	7.47928	7.38973	7.55771
TRNT1	7.34844	7.26829	7.33295	7.33187	7.40407	7.36686	7.3039	7.35039	7.37968	7.30033	7.34747	7.35064	7.32453	7.31144	7.34344	7.37887	7.44151	7.37275	7.23459	7.3339	7.35645
TOM1L2	8.45025	8.37479	8.6372	8.29561	8.59636	8.70576	8.34553	7.97411	8.47857	8.44925	8.35563	8.45874	8.51293	8.17258	8.56068	8.51717	8.51203	8.45786	8.2801	8.39134	8.70866
PRDM1	7.54901	7.60924	7.47411	7.36239	7.49469	7.49866	7.56117	7.49768	7.38828	7.55784	7.46621	7.59145	7.49599	7.54982	7.48624	7.7504	7.33366	7.53039	7.62488	7.39296	7.51339
HSPCAL3	9.88454	9.75576	9.65146	9.99448	9.83214	9.73753	10.0709	10.7334	9.59687	9.75576	9.64083	9.92291	9.63827	9.97473	10.2639	10.4636	10.1978	9.60856	10.2131	10.0859	9.97012
BNC1	7.30845	7.36396	7.42593	7.45831	7.3438	7.38826	7.41873	7.29023	7.37102	7.35405	7.37402	7.25772	7.41488	7.29235	7.3778	7.38585	7.30602	7.34125	7.31801	7.27522	7.38353
LOC727773	8.06327	7.80713	7.76383	7.99257	7.7992	8.12661	8.26359	7.80713	7.9264	8.04696	8.10118	8.25198	7.93849	7.97445	8.208	8.07193	7.9324	8.33026	7.91185	7.88726	8.26323
CNGA4	7.47084	7.36346	7.31493	7.32427	7.3391	7.45887	7.39685	7.2992	7.29579	7.30612	7.31902	7.37727	7.37174	7.36094	7.42099	7.32646	7.27059	7.33964	7.35482	7.33206	7.3544
LOC645931	7.31919	7.36616	7.2995	7.31045	7.27375	7.34093	7.33653	7.28691	7.44696	7.3204	7.29918	7.50327	7.41054	7.29839	7.30411	7.43747	7.31363	7.41559	7.27894	7.29958	7.27313
LOC644680	7.33209	7.46698	7.35806	7.31283	7.31541	7.2956	7.33994	7.43725	7.30136	7.32677	7.35549	7.31662	7.35727	7.29533	7.36407	7.33679	7.34642	7.34842	7.37517	7.30242	7.38244
ABR	7.51074	7.49502	7.41432	7.43572	7.38355	7.5032	7.35896	7.34491	7.33005	7.27428	7.38853	7.42343	7.46852	7.37686	7.3901	7.64296	7.38885	7.44321	7.54112	7.47299	7.37234
WDR19	7.45538	7.43429	7.5289	7.42108	7.53708	7.48841	7.53243	7.47033	7.45128	7.38283	7.53656	7.37064	7.4646	7.47061	7.55028	7.42401	7.48029	7.58256	7.61146	7.49347	7.38649
PI4KAP2	8.51461	8.65627	8.60517	8.8296	8.57928	8.90675	8.84135	8.09039	8.61272	8.34735	8.51735	8.46409	8.56671	8.60315	8.45495	8.74025	8.46667	8.63141	8.79622	8.74238	8.47766
FLJ31813	7.283	7.36003	7.29473	7.22448	7.23866	7.27729	7.30393	7.31588	7.33212	7.23548	7.36031	7.34076	7.26848	7.31393	7.32405	7.31208	7.28789	7.40799	7.38348	7.27454	7.3628
ZCCHC11	7.44377	7.25685	7.30503	7.26376	7.30563	7.34621	7.30856	7.28308	7.32263	7.25617	7.3378	7.35799	7.26001	7.23903	7.40062	7.32505	7.30689	7.3	7.3169	7.34618	7.33927
LOC647656	7.35723	7.31951	7.38985	7.29619	7.38847	7.36436	7.3105	7.40984	7.34029	7.49978	7.3724	7.34915	7.36751	7.42299	7.29078	7.35147	7.22878	7.31406	7.36326	7.42766	7.30777
LOC644300	7.71156	7.41542	7.43792	7.71865	8.08174	7.48787	7.5538	8.58532	7.4546	7.75482	7.99957	7.61337	7.46051	7.81447	7.48687	8.04005	8.09704	7.90118	7.88627	8.29926	7.63319
LOC729639	7.44125	7.39047	7.39438	7.39003	7.30056	7.49127	7.2947	7.41458	7.34822	7.32781	7.39357	7.32709	7.34257	7.32941	7.31873	7.36016	7.45019	7.23997	7.3751	7.49181	7.22671
PTBP1	9.37898	9.28604	9.53797	9.31471	9.05877	9.07647	8.93039	8.85734	9.33296	9.26005	8.99677	9.19704	9.22756	8.88328	9.21199	9.16712	8.96207	9.33672	8.86445	8.85408	9.11981
PRPS1L1	7.31008	7.34539	7.24674	7.39692	7.37951	7.32937	7.42295	7.30349	7.37066	7.41755	7.34806	7.38243	7.33349	7.37319	7.28478	7.22679	7.32321	7.25287	7.46742	7.27481	7.31228
MORN1	7.32475	7.34212	7.28986	7.42717	7.31083	7.23444	7.40036	7.36694	7.29204	7.27434	7.33325	7.29728	7.33964	7.37886	7.38714	7.31581	7.29409	7.35358	7.34714	7.49897	7.35319
LOC642032	7.42268	7.31779	7.30179	7.29421	7.35976	7.40498	7.32315	7.3493	7.28176	7.2786	7.39443	7.2928	7.293	7.36029	7.31995	7.29445	7.31407	7.28988	7.36542	7.28482	7.30413
STK24	7.26685	7.3167	7.3366	7.35008	7.35099	7.32035	7.36412	7.32193	7.36494	7.27875	7.30907	7.33701	7.3311	7.34522	7.32754	7.21923	7.33151	7.32994	7.26802	7.39929	7.42165
RNF138	7.52066	7.36127	7.65152	7.44796	7.54082	7.56991	7.38501	7.46814	7.65005	7.57417	7.53033	7.49102	7.47936	7.43207	7.45265	7.48232	7.56109	7.61823	7.59852	7.50563	7.44958
ZNF502	7.30022	7.41187	7.18211	7.25079	7.26161	7.24043	7.29875	7.2964	7.40299	7.34553	7.30408	7.34654	7.32461	7.30324	7.3112	7.30581	7.35671	7.38367	7.29516	7.3116	7.45219
LOC646366	9.62993	9.64083	9.77096	9.61204	9.48352	9.60261	9.44469	9.56635	9.39223	9.58019	9.36193	9.61377	9.53856	9.52508	9.48942	9.61314	9.63294	9.53856	9.65088	9.41425	9.56852
PCDHGC5	8.74577	8.51438	8.38868	8.42206	8.7067	8.42846	8.29538	8.31907	8.65627	8.38868	8.45411	8.57166	8.40928	8.15726	8.51085	8.61465	8.23159	8.6213	8.4046	8.45468	8.71707
PIK4CA	7.39633	7.26206	7.33593	7.33371	7.43832	7.3908	7.32025	7.39821	7.26782	7.40788	7.24608	7.34633	7.367	7.54394	7.30429	7.42257	7.45651	7.34398	7.34729	7.39287	7.37316
LOC649044	7.38268	7.34366	7.33589	7.45348	7.46663	7.3317	7.34422	7.34178	7.3655	7.31125	7.40657	7.35621	7.33746	7.32582	7.3706	7.26978	7.34978	7.33397	7.41798	7.3794	7.36145
CASZ1	7.73181	7.44848	7.47642	7.55258	7.63555	7.82333	8.22697	7.51596	7.76048	7.63591	7.67699	7.91263	7.81715	7.94188	7.86356	7.99852	7.54979	7.59842	7.80251	7.53888	8.08071
PHF17	7.3432	7.35461	7.39436	7.30847	7.38758	7.28917	7.33558	7.27912	7.43911	7.34269	7.34014	7.37227	7.37376	7.42702	7.28304	7.40543	7.33927	7.32304	7.35667	7.33664	7.26636
SMA4	7.6927	7.70838	7.64457	7.68087	8.20273	7.44451	7.7923	7.68512	7.59151	7.83782	7.59277	7.82407	7.44398	7.68571	7.71369	7.49254	7.47019	7.42981	7.67286	7.36289	7.76885
FLJ21767	7.21402	7.27818	7.27325	7.20319	7.25134	7.37578	7.27836	7.22819	7.34709	7.31395	7.21408	7.3774	7.32336	7.28104	7.31044	7.20969	7.346	7.29921	7.25219	7.28185	7.35322
C21orf70	7.23906	7.24813	7.31705	7.32142	7.38685	7.35958	7.33742	7.34978	7.3136	7.28983	7.27626	7.23516	7.2684	7.31254	7.25742	7.33564	7.31177	7.39658	7.3814	7.33683	7.24648
ZBTB34	7.36012	7.3587	7.31966	7.41734	7.4589	7.35509	7.37448	7.55522	7.37604	7.41399	7.40757	7.45977	7.36211	7.39376	7.37186	7.43918	7.30323	7.38892	7.41461	7.36064	7.41664
BPY2	7.33393	7.35234	7.34743	7.36563	7.36498	7.31599	7.36823	7.37335	7.28889	7.31699	7.31249	7.42498	7.37866	7.51741	7.34504	7.34991	7.31102	7.3844	7.32834	7.48125	7.31862
LOC644885	7.28727	7.32986	7.33564	7.40381	7.29864	7.38437	7.31266	7.28938	7.26661	7.27867	7.28119	7.22982	7.47166	7.2816	7.32439	7.30287	7.41455	7.30512	7.33932	7.37127	7.26161
NFAT5	7.43775	7.42555	7.59737	7.44031	7.47485	7.44767	7.42393	7.42216	7.58291	7.39462	7.32165	7.32629	7.43525	7.31879	7.38333	7.28428	7.36376	7.34495	7.33998	7.43694	7.40048
C19orf25	7.36115	7.3392	7.31721	7.31774	7.24229	7.27321	7.34969	7.38916	7.25626	7.30378	7.30732	7.35773	7.32671	7.31849	7.28747	7.28956	7.23064	7.29767	7.27727	7.33215	7.36355
SLC7A11	7.33411	7.38207	7.39107	7.38257	7.33073	7.35748	7.33536	7.30275	7.36878	7.2849	7.36885	7.34009	7.28989	7.33715	7.384	7.39395	7.32814	7.28848	7.3725	7.38108	7.32664
GPATC4	7.36203	7.34935	7.31525	7.34922	7.39143	7.35353	7.41768	7.32219	7.33196	7.44615	7.40302	7.42645	7.31411	7.43549	7.448	7.40902	7.37718	7.33127	7.3743	7.50167	7.46776
TAS1R2	7.37253	7.35827	7.29484	7.31728	7.34379	7.37615	7.37219	7.33195	7.40063	7.3393	7.43643	7.35595	7.44732	7.29395	7.36711	7.41917	7.40332	7.32234	7.32469	7.48435	7.34116
PURG	7.28054	7.32182	7.33287	7.3107	7.57608	7.2715	7.30098	7.28969	7.34035	7.40904	7.34246	7.26774	7.3404	7.24222	7.33123	7.36176	7.37136	7.40864	7.45673	7.339	7.32399
LOC642755	8.36368	8.33697	8.66495	8.62452	8.76493	8.54222	8.34962	9.02384	8.38526	8.54283	8.25333	8.6395	8.47383	8.48882	8.46692	8.2975	8.38621	8.19262	8.41869	8.50496	8.39475
MDM1	7.4463	7.42785	7.40168	7.49964	7.40585	7.41203	7.23622	7.32691	7.44909	7.40435	7.526	7.42089	7.3762	7.29755	7.32268	7.34188	7.39169	7.3979	7.29611	7.36643	7.37733
LOC643429	7.34785	7.36119	7.37194	7.35681	7.32463	7.41392	7.31027	7.27876	7.31498	7.36795	7.33369	7.33221	7.36627	7.29361	7.38237	7.30325	7.52644	7.38303	7.33	7.45695	7.2802
ERP27	7.40517	7.32788	7.32772	7.45926	7.3147	7.33984	7.35309	7.38149	7.21726	7.2734	7.36926	7.23855	7.40778	7.26057	7.33661	7.37373	7.31516	7.32117	7.29992	7.39843	7.3053
C2orf66	7.36691	7.30822	7.31126	7.32594	7.38821	7.31819	7.42297	7.32661	7.30168	7.37578	7.4146	7.34778	7.29485	7.32481	7.35509	7.31084	7.31193	7.38	7.35653	7.33908	7.26783
SLC23A2	7.23412	7.31845	7.32765	7.39137	7.30804	7.23405	7.28615	7.3328	7.30582	7.36487	7.29391	7.22292	7.24381	7.32829	7.25406	7.3339	7.38403	7.31092	7.35761	7.2712	7.24045
LOC648905	7.31607	7.28357	7.37487	7.34328	7.32829	7.40308	7.35189	7.36256	7.34136	7.28231	7.38493	7.35733	7.33376	7.30757	7.2707	7.39264	7.33949	7.38928	7.4491	7.33995	7.34658
UTRN	9.69385	10.8181	10.2549	11.3816	11.4549	10.0959	11.2712	13.2715	10.3728	10.6223	10.8397	10.1171	10.3216	11.9906	10.1988	10.2401	11.1954	10.5362	11.3552	11.4179	11.0804
SAPS2	7.28247	7.34309	7.37214	7.32575	7.37572	7.41499	7.31352	7.3435	7.31327	7.33775	7.4834	7.34229	7.30109	7.30682	7.43434	7.4549	7.40364	7.31819	7.3925	7.31991	7.23229
FAM136A	7.40623	7.36905	7.45673	7.34344	7.45676	7.52856	7.31533	7.4882	7.38802	7.59244	7.51464	7.35291	7.42443	7.45601	7.66634	7.4276	7.5641	7.45614	7.3603	7.54227	7.49097
LOC145853	8.87699	8.52096	8.21085	8.80684	8.3576	7.98576	7.98754	7.9048	8.51603	8.34574	8.24882	8.51135	8.03771	8.14074	8.39353	8.12321	7.96749	8.16764	8.35911	7.78742	8.03757
HPS5	7.95567	7.55991	8.1004	7.73189	7.79641	7.85829	7.6912	7.64128	7.73075	7.81548	7.5946	7.85839	7.86002	7.65234	7.72476	7.73511	7.77241	7.53963	7.78086	7.70489	7.74527
PSMC6	8.16745	8.10003	8.24263	8.24527	8.18988	8.27609	8.11627	7.53114	7.91235	7.91316	7.47758	7.74391	7.76784	7.87859	7.68479	8.32004	7.85991	7.69332	7.91628	7.77015	7.62875
RIOK2	8.20729	8.39862	8.08853	7.84032	8.14724	7.73143	7.68991	7.70415	7.98476	7.66358	7.36877	7.71376	7.83518	7.57291	7.68462	7.91594	7.42127	7.36112	7.42508	7.72702	7.40736
SPAG11B	7.61986	7.69188	7.74065	7.98563	7.90345	7.58001	7.57636	7.55686	7.66485	7.5561	7.37159	7.60967	7.76048	7.66458	7.54937	7.60363	7.56746	7.52873	7.42488	7.53562	7.6599
LOC650628	7.43782	7.47977	7.33012	7.35304	7.42127	7.31861	7.39558	7.35524	7.34911	7.34526	7.43125	7.39936	7.35669	7.48265	7.32379	7.34894	7.42379	7.37358	7.36724	7.48353	7.39868
RNF181	7.4936	7.34939	7.27351	7.43943	7.33926	7.30248	7.41465	7.38151	7.30894	7.32101	7.38743	7.47737	7.38796	7.31791	7.41532	7.30187	7.37658	7.44643	7.37015	7.37992	7.30039
PLAC8L1	7.27167	7.32132	7.32156	7.29512	7.31009	7.33438	7.26204	7.34933	7.29247	7.29905	7.28504	7.26987	7.28059	7.24504	7.31319	7.36558	7.29957	7.20765	7.26635	7.32008	7.37448
SCGB1A1	7.41755	7.32459	7.32945	7.30492	7.51926	7.36588	7.42886	7.25314	7.30686	7.38987	7.43409	7.40403	7.44264	7.33695	7.3253	7.28799	7.4454	7.46713	7.31491	7.42145	7.36623
GPR1	7.30991	7.33526	7.37218	7.41215	7.3444	7.32266	7.34492	7.31929	7.41614	7.3153	7.34764	7.33426	7.32534	7.34078	7.30979	7.30042	7.28295	7.31268	7.30729	7.32487	7.37252
LOC129881	8.26747	8.52124	8.22504	8.27228	7.87859	7.98754	8.62697	9.75355	9.0542	10.2087	10.1329	9.91447	9.60668	9.90639	9.83896	9.21047	10.0433	10.2973	9.56852	10.0022	9.98097
SELV	7.64076	7.44727	7.5763	7.56919	7.62047	7.71346	7.77285	7.86248	7.47483	7.58564	7.43867	7.61282	7.70845	7.69278	7.65753	7.55422	7.86391	7.92402	7.50572	7.65579	7.55916
MRPS22	7.40446	7.32513	7.44801	7.4984	7.46188	7.37398	7.41	7.40739	7.5875	7.53219	7.4899	7.44598	7.35694	7.46564	7.45608	7.50144	7.322	7.42449	7.43041	7.4284	7.4545
LOC652517	10.9622	9.89988	10.2605	11.3931	12.0134	11.0992	11.5792	13.5234	10.7095	12.4718	12.7457	11.5065	11.6829	12.4492	11.1831	11.7659	12.983	12.3812	12.0672	12.7809	11.8594
DCLRE1B	7.34209	7.23903	7.34788	7.34976	7.31342	7.22676	7.29966	7.33742	7.22035	7.25487	7.34464	7.28897	7.28749	7.30941	7.25885	7.2483	7.39799	7.28714	7.2631	7.30301	7.36849
PRDM16	7.35997	7.29372	7.31691	7.27186	7.33789	7.418	7.26985	7.33534	7.32644	7.37892	7.36068	7.32977	7.37493	7.38925	7.32074	7.37716	7.31698	7.33953	7.41075	7.39208	7.43416
LOC730083	7.28536	7.28312	7.39616	7.35568	7.36548	7.31303	7.27282	7.3191	7.3349	7.29902	7.23871	7.31682	7.37635	7.31288	7.35576	7.30144	7.34823	7.28691	7.30123	7.34421	7.31392
LOC730344	7.58776	7.6592	7.62127	7.53826	7.67644	7.80337	7.83357	7.5286	7.6399	7.7057	7.72523	8.03374	7.87323	7.73858	7.74302	7.3818	7.60546	7.734	7.71706	7.89377	7.6842
SCARF2	7.2793	7.26113	7.29755	7.32743	7.35187	7.2527	7.34093	7.40144	7.3567	7.39117	7.42754	7.37875	7.35391	7.39476	7.34587	7.31973	7.25774	7.29646	7.34548	7.33195	7.23671
LOC644023	7.72148	7.50502	7.6985	7.64166	7.62054	7.55887	7.7781	7.40628	7.57801	7.60314	7.38218	7.41854	7.44261	7.48759	7.63869	7.3601	7.40975	7.3856	7.53456	7.51563	7.60985
LOC652857	9.42787	9.74166	9.36051	9.96688	9.61377	9.46823	9.83721	9.93759	9.7602	9.56725	9.44595	9.66344	9.62173	9.94573	9.58852	9.50511	9.38021	9.55734	9.88265	9.75861	9.66402
TNFSF14	7.46166	7.46372	7.44233	7.39015	7.43923	7.51711	7.45505	7.412	7.39816	7.4329	7.26149	7.3217	7.41823	7.35549	7.38757	7.58895	7.41227	7.41143	7.40195	7.36449	7.4706
CAPNS1	7.32639	7.38207	7.35575	7.288	7.30793	7.35799	7.36489	7.35406	7.44456	7.34531	7.39155	7.32079	7.25223	7.40503	7.32267	7.36011	7.24483	7.33132	7.28131	7.37211	7.26361
LOC338586	7.38061	7.33593	7.31617	7.38872	7.36273	7.31167	7.26454	7.37595	7.3512	7.3644	7.38093	7.32593	7.38625	7.27967	7.30518	7.30198	7.34018	7.44001	7.32431	7.22895	7.29073
RPL17	7.52618	7.84066	7.72551	7.60985	7.61058	7.43747	7.48672	7.60388	7.54305	7.61357	7.5644	7.6142	7.63921	7.46805	7.59869	7.60934	7.6813	7.61362	7.71888	7.49472	7.68813
KLK3	7.41964	7.27711	7.36832	7.44756	7.45304	7.44605	7.41185	7.42122	7.48589	7.42891	7.30978	7.37633	7.34459	7.52744	7.42618	7.30533	7.41899	7.35452	7.36008	7.37586	7.39324
LOC442711	7.37972	7.27945	7.40452	7.41681	7.32892	7.37104	7.37586	7.33404	7.29284	7.38283	7.34342	7.33475	7.31114	7.37819	7.39744	7.37995	7.40709	7.36929	7.5034	7.30803	7.38309
TNFAIP1	7.45915	7.43121	7.55759	7.56179	7.45762	7.64577	7.77522	7.62121	7.4562	7.37964	7.79464	7.61357	7.5794	7.58664	7.83518	7.44203	7.44443	7.52201	7.49555	7.79782	7.71127
BCKDHB	7.35293	7.30541	7.30706	7.34617	7.34535	7.4076	7.31032	7.34799	7.4283	7.30706	7.40825	7.29274	7.2941	7.29835	7.25517	7.41603	7.29693	7.29399	7.42127	7.29777	7.35218
LOC728492	7.30187	7.26095	7.23552	7.30826	7.29324	7.24597	7.39557	7.29892	7.34185	7.32849	7.30762	7.42698	7.35222	7.33637	7.34644	7.21929	7.27489	7.35054	7.41394	7.30358	7.3357
XKR6	7.36364	7.38212	7.21368	7.31236	7.36777	7.39763	7.25432	7.2249	7.25595	7.39316	7.36474	7.29224	7.40792	7.30917	7.52716	7.37178	7.27258	7.32489	7.29044	7.27653	7.33315
OR5R1	8.57473	8.52608	8.64879	8.87297	9.34573	8.20258	8.18661	8.27441	8.21191	8.13983	8.31229	8.63749	8.34278	8.18094	7.8729	8.45097	8.71866	8.35035	8.44718	8.45736	8.04233
LOC645033	8.38475	8.52183	8.06494	8.48532	8.25974	8.08483	8.32128	8.74859	8.31701	8.1077	8.02283	7.97349	7.98818	8.37903	8.00764	8.49204	8.08746	8.04629	8.52076	8.46595	8.13041
LOC388922	7.41029	7.35023	7.29719	7.44067	7.47356	7.39563	7.54982	7.46139	7.35695	7.35061	7.36386	7.29951	7.34576	7.39022	7.30123	7.49358	7.4224	7.29674	7.3678	7.35001	7.3833
DSG3	7.42636	7.46308	7.64865	7.47712	7.4038	7.45718	7.31674	7.56466	7.45626	7.51553	7.50857	7.33201	7.424	7.42275	7.42393	7.49	7.47287	7.41583	7.41256	7.5018	7.44559
TSPAN3	7.28232	7.21414	7.39304	7.36576	7.30919	7.31038	7.24863	7.24525	7.28286	7.2904	7.28181	7.32086	7.33809	7.27993	7.30833	7.26828	7.36543	7.2944	7.33409	7.34852	7.26408
RNASE9	7.41789	7.38273	7.57511	7.39191	7.50532	7.44715	7.40925	7.43132	7.27489	7.35158	7.51422	7.2544	7.42062	7.35993	7.356	7.69516	7.45505	7.42255	7.35562	7.42576	7.30398
LOC642660	7.52071	7.52702	7.38656	7.44425	7.51438	7.56982	7.43907	7.39159	7.47468	7.46933	7.35751	7.24309	7.45889	7.43877	7.45406	7.50549	7.23461	7.55304	7.38846	7.29861	7.49695
TRIM27	7.55515	7.73295	7.85108	7.51426	7.71439	7.81859	7.64792	7.52419	7.81343	7.80301	8.17185	7.72038	7.88307	7.89318	7.50925	7.86078	7.83377	7.75993	7.71047	7.9554	7.75355
C1orf124	7.39829	7.37924	7.37813	7.37154	7.26717	7.35882	7.48166	7.40836	7.42842	7.36157	7.35662	7.35662	7.35007	7.39245	7.38509	7.37824	7.38126	7.34288	7.34678	7.36835	7.40572
FLJ41352	7.77932	7.59382	7.75853	7.83084	7.77276	7.518	7.66352	7.66833	7.65897	8.13117	8.43967	8.24483	7.72882	7.71012	7.79567	7.49158	7.82016	7.85991	7.69294	7.57878	8.01535
LOC728343	7.67113	7.62482	7.55428	7.5254	7.48778	7.51608	7.52358	7.48729	7.66823	7.43196	7.62652	7.46336	7.46856	7.44243	7.59282	7.60407	7.48759	7.65431	7.41778	7.5894	7.526
EIF4B	7.3646	7.28745	7.38804	7.3236	7.35057	7.39945	7.3009	7.27965	7.41238	7.34009	7.33345	7.40387	7.27825	7.36694	7.42303	7.2964	7.37936	7.35888	7.35534	7.29762	7.34318
FLJ25404	8.23197	8.13316	8.52778	7.885	8.18068	8.01049	7.97743	7.71901	8.11122	7.99024	7.74065	8.07193	8.18068	7.97535	8.16798	8.13406	8.33729	8.05452	8.00112	7.93187	8.28539
IFT81	7.35604	7.28598	7.52327	7.24942	7.3535	7.35058	7.30582	7.36952	7.36146	7.26263	7.28842	7.42218	7.3063	7.40334	7.38883	7.32075	7.36553	7.3031	7.29698	7.22657	7.35883
ASAH1	8.60162	8.28115	8.22612	8.37884	8.72181	8.11316	8.39914	8.60111	8.35735	8.25051	7.88711	8.15117	8.13353	8.4387	7.97864	8.01705	8.33223	8.11024	8.03185	8.24281	8.09345
LOC642212	9.93578	9.957	9.74368	9.97921	9.66043	9.43333	9.66203	10.1555	9.7485	9.63892	9.7602	10.0641	9.65034	10.1617	9.38129	9.09114	9.24413	8.89098	9.7362	9.77916	9.60559
LOC654078	7.33924	7.35395	7.41206	7.36285	7.30114	7.36937	7.3599	7.42577	7.35826	7.32575	7.32653	7.37619	7.34861	7.29909	7.58081	7.34616	7.41324	7.33198	7.3518	7.38393	7.33222
LOC645651	7.36247	7.27575	7.25131	7.40082	7.28036	7.29595	7.32453	7.2544	7.24801	7.33575	7.29429	7.34876	7.42099	7.42947	7.35669	7.29349	7.24652	7.25788	7.33788	7.34057	7.19717
DMRTA1	7.3455	7.34054	7.27278	7.28613	7.34462	7.32394	7.31153	7.34607	7.34229	7.3309	7.31892	7.24068	7.30467	7.3183	7.29691	7.31534	7.36478	7.22324	7.47537	7.37286	7.2675
FLCN	7.35742	7.36323	7.32558	7.26786	7.30805	7.35253	7.32285	7.31355	7.3585	7.32628	7.33094	7.32733	7.33982	7.35558	7.38979	7.36233	7.29366	7.30798	7.35697	7.37492	7.27057
LOC652803	7.3141	7.38372	7.24098	7.35149	7.28077	7.33873	7.305	7.26674	7.35726	7.29833	7.33597	7.29359	7.39249	7.31328	7.40646	7.24601	7.28901	7.31844	7.31281	7.22667	7.26105
ASB6	7.97689	8.20096	8.09488	8.35276	8.37336	8.41993	8.41732	9.90808	8.06453	8.11855	8.31791	8.04644	8.24346	8.93998	7.9554	8.28476	8.55894	8.65126	8.27376	8.46512	8.54695
ING1	7.59499	7.69876	7.59686	7.75151	7.6423	7.58045	7.59236	7.56619	7.73837	7.63555	7.50863	7.57118	7.62757	7.76118	7.48347	7.68155	7.62273	7.49763	7.5112	7.61954	7.55465
ZMYND12	9.11324	9.30185	8.59466	9.6464	8.69415	8.56641	9.74368	8.42606	9.29585	8.85734	9.69263	8.8327	8.77628	9.46288	8.81448	8.53494	8.25804	8.76158	8.88005	8.91692	9.00287
SIGLEC10	7.3224	7.39171	7.25532	7.37721	7.31928	7.3446	7.41256	7.42793	7.40954	7.36764	7.31169	7.39572	7.29681	7.34302	7.29086	7.29248	7.3962	7.26153	7.30433	7.30945	7.45311
LOC645690	7.42366	7.30251	7.46868	7.37714	7.36336	7.35705	7.29225	7.43569	7.60668	7.4031	7.22828	7.21521	7.46636	7.37201	7.27983	7.22689	7.45963	7.40306	7.35932	7.40133	7.34056
INTS6	7.29815	7.39835	7.30353	7.41462	7.32746	7.25417	7.36156	7.31364	7.41372	7.33731	7.28335	7.37573	7.30947	7.37324	7.33151	7.28609	7.36167	7.47553	7.39618	7.29412	7.28985
ARPC3	7.33793	7.33951	7.2408	7.32677	7.47837	7.2646	7.41261	7.32718	7.51238	7.39878	7.27064	7.2693	7.42935	7.29307	7.31312	7.31595	7.32538	7.47813	7.45143	7.3787	7.42496
KIAA0427	7.26788	7.32385	7.29418	7.34719	7.34035	7.38135	7.37682	7.37713	7.3436	7.25362	7.27592	7.26189	7.3846	7.27773	7.32933	7.27644	7.27806	7.32747	7.28641	7.25103	7.26755
KIAA1245	7.35985	7.37148	7.37656	7.29701	7.36054	7.37924	7.27736	7.27319	7.29963	7.34417	7.29922	7.31888	7.36333	7.32472	7.35473	7.39974	7.28146	7.42287	7.35625	7.3646	7.3846
UGT3A2	7.3833	7.34942	7.52473	7.33365	7.4957	7.36008	7.3587	7.35552	7.30051	7.4582	7.5349	7.35352	7.35037	7.44424	7.379	7.43378	7.28544	7.48425	7.32681	7.47438	7.32952
C6orf59	7.35481	7.337	7.33404	7.38178	7.36154	7.3334	7.35819	7.36369	7.41523	7.40725	7.3967	7.32169	7.37323	7.31275	7.26571	7.40455	7.29026	7.29748	7.29316	7.41922	7.39019
TIAM1	7.32554	7.26653	7.3204	7.36002	7.33085	7.36218	7.46973	7.26381	7.31056	7.38619	7.31137	7.28169	7.38051	7.31885	7.30788	7.36578	7.32159	7.26258	7.30671	7.32817	7.36985
SERPINE2	7.48385	7.34904	7.46479	7.33002	7.26766	7.35489	7.43296	7.38364	7.33249	7.39676	7.37198	7.41015	7.33782	7.37752	7.38777	7.38569	7.47177	7.4235	7.25447	7.37232	7.35621
LOC727987	7.38747	7.29387	7.43311	7.28025	7.33701	7.43377	7.32552	7.47461	7.2962	7.35156	7.39249	7.38533	7.49577	7.247	7.25079	7.28983	7.37916	7.38093	7.21571	7.28119	7.37294
KLHL18	7.66019	7.62151	7.54378	7.54444	7.58505	7.53551	7.54869	7.51833	7.55522	7.42951	7.40425	7.47936	7.45387	7.5069	7.51787	7.40606	7.48184	7.59927	7.42231	7.44266	7.50295
RET	7.3693	7.31526	7.4556	7.45824	7.32962	7.38478	7.28897	7.3795	7.3182	7.36651	7.28642	7.41542	7.31855	7.55317	7.39226	7.35197	7.33696	7.39337	7.4243	7.41193	7.46004
TSHZ2	7.41752	7.40559	7.36188	7.45799	7.51372	7.39035	7.44678	7.44507	7.47495	7.51829	7.51955	7.38607	7.47565	7.37664	7.53126	7.39001	7.31303	7.41118	7.46344	7.46343	7.47873
ARRDC2	7.37828	7.36071	7.37865	7.41438	7.36435	7.35773	7.36765	7.24694	7.31071	7.3459	7.3231	7.26759	7.37086	7.31812	7.34089	7.35231	7.3391	7.35347	7.29714	7.28124	7.28905
GSTA2	7.35374	7.39355	7.39121	7.34704	7.37362	7.42799	7.37985	7.26487	7.32813	7.33266	7.35853	7.48867	7.403	7.39515	7.28477	7.41157	7.34146	7.25482	7.25858	7.34526	7.37806
DSP	7.25168	7.36282	7.35144	7.30481	7.33246	7.26797	7.33481	7.31859	7.26545	7.25103	7.29432	7.28068	7.33374	7.25837	7.37223	7.35176	7.22071	7.35792	7.25196	7.30889	7.25027
LOC646932	7.33982	7.44483	7.31789	7.39981	7.38558	7.51174	7.33535	7.33346	7.37041	7.41056	7.32684	7.40112	7.31166	7.44691	7.28019	7.37629	7.33156	7.21265	7.33483	7.33753	7.42307
PRKRIR	7.34152	7.41385	7.3239	7.25555	7.31039	7.31149	7.36944	7.262	7.27907	7.40412	7.28741	7.34621	7.33647	7.3174	7.2574	7.27608	7.35456	7.31469	7.30675	7.35312	7.29476
LOC731884	7.36554	7.3985	7.34134	7.35604	7.30854	7.36805	7.46289	7.32581	7.38525	7.34377	7.34951	7.3411	7.30942	7.3566	7.38364	7.31038	7.31613	7.33112	7.34282	7.25147	7.27655
LOC641958	7.34496	7.26508	7.35872	7.26267	7.31493	7.29103	7.38328	7.32674	7.32468	7.41451	7.42646	7.43771	7.36249	7.36794	7.46106	7.4144	7.37016	7.3746	7.33269	7.28156	7.29011
GPATCH1	9.39886	7.71991	8.94036	8.01799	8.78084	10.0215	9.62173	9.11177	8.70508	9.57453	9.38579	9.53744	10.382	9.41871	9.70608	10.0125	9.16196	9.05583	8.74636	9.17777	9.76776
DVL1	7.4376	7.46181	7.35937	7.49892	7.50347	7.51741	7.55457	7.95296	7.51461	7.45637	7.5683	7.41394	7.42641	7.60684	7.66571	7.45402	7.4696	7.4537	7.57062	7.72354	7.40755
METTL3	7.30722	7.23004	7.30696	7.42145	7.35604	7.28415	7.26723	7.28346	7.34793	7.32026	7.29235	7.2775	7.44698	7.38248	7.36812	7.38301	7.37778	7.30071	7.42535	7.36042	7.27499
UPK1A	7.70608	7.74575	7.69542	7.58874	7.55745	7.64792	7.35411	7.47473	7.73095	7.80842	7.49763	7.76006	7.42117	7.37315	7.72972	7.46528	7.5285	7.47845	7.58731	7.55646	7.56942
FANCI	7.35965	7.29361	7.38175	7.39445	7.3029	7.30766	7.47488	7.36148	7.39811	7.32178	7.39013	7.3015	7.36474	7.35087	7.50374	7.46702	7.38025	7.38554	7.44976	7.33405	7.34896
ZNF804A	7.46472	7.40543	7.25227	7.37696	7.37536	7.47592	7.40327	7.34739	7.44395	7.46181	7.33688	7.45502	7.29081	7.32899	7.35669	7.35489	7.52011	7.44745	7.51005	7.46955	7.42585
AK2	8.28413	7.84847	8.08607	7.93058	7.90131	8.58217	9.02787	9.02672	7.89023	9.04461	9.28724	8.72554	8.54997	9.16808	8.47612	8.70049	9.361	9.45698	8.16573	9.08324	9.21093
MPDU1	8.88144	9.23802	8.70898	9.28604	9.11233	8.84135	9.23939	8.11993	9.22715	8.89864	9.08324	9.361	8.82452	9.11637	8.89825	8.95354	8.52878	8.91237	9.30937	8.97925	8.97434
LOC203510	7.3089	7.26593	7.30562	7.38033	7.34538	7.27695	7.23548	7.32362	7.39019	7.2909	7.32534	7.27796	7.31768	7.31722	7.37048	7.30017	7.32613	7.38018	7.30846	7.2959	7.33285
SC65	7.37101	7.30216	7.3186	7.31481	7.33307	7.3571	7.2455	7.30046	7.32573	7.35899	7.32698	7.27492	7.25497	7.39899	7.26778	7.40815	7.36361	7.30178	7.31853	7.29568	7.32053
DGKD	7.98696	8.14263	8.04768	8.09119	8.00302	8.22041	8.09474	8.0562	8.27745	8.208	8.34873	8.13135	8.30219	8.01394	8.34207	7.80337	7.96466	8.10973	8.15995	8.1625	8.28784
SARS2	7.32238	7.30467	7.34691	7.33818	7.29275	7.30227	7.33712	7.25994	7.24754	7.33989	7.32605	7.32948	7.28894	7.31099	7.22182	7.30562	7.27792	7.2983	7.24646	7.28408	7.33181
CDR1	7.40684	7.32509	7.40826	7.38089	7.47806	7.36766	7.3868	7.40483	7.36071	7.47736	7.32266	7.37659	7.4143	7.35461	7.40475	7.38947	7.34893	7.40679	7.47466	7.24311	7.38771
LOC642031	7.37516	7.3055	7.36028	7.31285	7.33071	7.29538	7.37865	7.35313	7.41206	7.3026	7.37553	7.31135	7.3528	7.30653	7.31768	7.38452	7.40105	7.34356	7.32824	7.29797	7.50272
LOC647974	7.47785	7.37999	7.36536	7.37492	7.57636	7.329	7.4353	7.35842	7.29077	7.36146	7.28245	7.31093	7.38924	7.33723	7.40811	7.30948	7.31513	7.2	7.41176	7.35785	7.29771
ABHD5	7.3138	7.26635	7.39443	7.37051	7.3603	7.32909	7.34316	7.42637	7.30026	7.30297	7.37359	7.29907	7.32396	7.25332	7.34563	7.4056	7.25235	7.27856	7.36512	7.32922	7.31996
LOC642989	7.73793	7.57689	7.76793	7.55529	7.51442	7.50391	7.69183	7.49623	7.6634	7.57852	7.43135	7.63265	7.5247	7.44599	7.48594	7.695	7.38323	7.5936	7.54381	7.63742	7.54864
PRLHR	7.35902	7.36998	7.30541	7.3229	7.36273	7.28566	7.32368	7.37944	7.32854	7.28962	7.38176	7.31011	7.35311	7.25643	7.34837	7.30676	7.29757	7.36484	7.35217	7.31581	7.32163
OR2M7	7.38194	7.28894	7.35048	7.43195	7.36974	7.3442	7.48931	7.35787	7.3903	7.33942	7.30916	7.35294	7.29405	7.37913	7.33678	7.35139	7.30976	7.33051	7.2918	7.33815	7.29935
LOC644171	9.59552	9.73289	9.24608	9.42567	9.58791	9.13383	9.3591	8.66346	9.52832	9.07767	9.20873	9.49289	8.84453	9.19308	9.67404	9.02595	8.52755	8.50719	9.23413	8.71738	8.87258
CNNM4	7.183	7.29412	7.33924	7.21077	7.36999	7.35048	7.24222	7.32199	7.38953	7.27529	7.28265	7.25826	7.22551	7.34539	7.31928	7.31214	7.27033	7.28464	7.32455	7.24453	7.27534
BCL2L15	7.28169	7.38739	7.5111	7.38964	7.54255	7.34199	7.29029	7.44749	7.45355	7.35743	7.50896	7.41747	7.3414	7.51378	7.32378	7.43224	7.43459	7.36571	7.48473	7.40429	7.39788
RFC2	7.8966	8.47429	8.04435	7.81466	7.83697	8.01394	7.884	7.79181	8.26457	7.93898	7.72159	7.88996	7.90088	7.9287	7.96106	8.16506	7.88005	7.92223	8.13135	7.95322	8.07607
BXDC5	7.38451	7.37016	7.35503	7.35677	7.41267	7.36814	7.29946	7.32618	7.38358	7.36167	7.35689	7.3084	7.34296	7.23864	7.31202	7.43452	7.31396	7.47109	7.3153	7.49025	7.35747
SNAI2	7.86896	7.83707	7.68585	7.60417	8.00362	7.83167	7.74583	8.04136	7.68594	7.70711	7.93618	7.9342	7.8255	8.06589	7.92186	7.59028	7.92338	7.76641	7.9874	7.98217	7.83272
ZNF323	7.43234	7.31929	7.3824	7.35905	7.34453	7.39555	7.43354	7.27677	7.38022	7.33207	7.34213	7.394	7.39217	7.31813	7.29248	7.41478	7.30261	7.33678	7.41307	7.37855	7.29685
LOC402066	7.63888	7.6117	7.68985	7.59879	7.56238	7.68257	7.62332	7.57388	7.50275	7.55333	7.69883	7.62869	7.60354	7.59062	7.6668	7.68414	7.67804	7.50654	7.48711	7.53395	7.55293
LOC400879	7.39069	7.31705	7.31842	7.27823	7.41502	7.28401	7.26102	7.29732	7.22966	7.26766	7.27904	7.36486	7.34812	7.34424	7.30807	7.29711	7.3739	7.35194	7.44021	7.42151	7.25447
LOC646407	7.47044	7.51479	7.4992	7.41411	7.50521	7.41979	7.46856	7.4922	7.40243	7.37747	7.48779	7.43446	7.57769	7.37919	7.339	7.67187	7.41085	7.52437	7.36509	7.50906	7.28871
MRPS21	7.43012	7.38966	7.4278	7.37087	7.24354	7.35847	7.3562	7.25671	7.36151	7.40405	7.29045	7.31009	7.37997	7.37807	7.33593	7.27817	7.27412	7.25108	7.33385	7.33317	7.36701
ANKRD34B	7.51426	7.46753	7.50376	7.45764	7.47803	7.6272	7.42688	7.4575	7.45763	7.30928	7.4462	7.44317	7.40813	7.45044	7.44243	7.41358	7.49502	7.51158	7.51084	7.49382	7.39233
LOC643502	7.51431	7.36508	7.2789	7.3374	7.4997	7.46401	7.38899	7.47976	7.49456	7.46819	7.55949	7.4083	7.46419	7.46967	7.41392	7.34897	7.45769	7.44138	7.56186	7.39346	7.41249
LOC647541	7.28294	7.31657	7.35991	7.30567	7.29178	7.3616	7.36645	7.26966	7.33827	7.37236	7.29632	7.28054	7.35904	7.30149	7.34658	7.27245	7.27795	7.29845	7.34535	7.36537	7.27205
METTL10	7.76854	7.53442	7.80183	7.57825	7.64651	7.63071	7.60395	7.70593	7.68671	7.64111	7.53064	7.73756	7.70131	7.6296	7.6296	7.52981	7.80633	7.49527	7.50381	7.62212	7.66052
ZNF780A	7.37677	7.30648	7.23971	7.41385	7.34891	7.33207	7.48043	7.38207	7.42425	7.31094	7.39171	7.51168	7.41133	7.45311	7.3434	7.76674	7.42506	7.42484	7.43141	7.42316	7.32423
LOC643356	7.36351	7.29092	7.30159	7.18583	7.35066	7.32308	7.28046	7.35169	7.27397	7.34249	7.34052	7.31182	7.36416	7.25979	7.31349	7.38443	7.2998	7.28603	7.25223	7.24185	7.2864
2025-03-03	7.75524	7.81393	7.59884	7.83931	7.7966	7.63938	7.70881	7.64243	7.81304	7.68543	7.61761	7.65565	7.49655	7.56853	7.45297	7.84674	7.72334	7.78733	7.8004	7.58855	7.53896
SF3A1	7.46077	7.41335	7.49208	7.3318	7.77522	7.53439	7.48745	7.45872	7.41535	7.71414	7.49945	7.64119	7.37131	7.49109	7.42624	7.37892	7.45245	7.47411	7.583	7.34383	7.42911
LOC728919	7.28637	7.40423	7.36497	7.46964	7.33606	7.35321	7.32972	7.29729	7.3456	7.23864	7.33475	7.30134	7.38681	7.31875	7.41447	7.36982	7.36915	7.37125	7.31172	7.35362	7.39167
CAPG	7.2853	7.32045	7.32143	7.25674	7.30496	7.28975	7.29606	7.37603	7.30707	7.29616	7.2991	7.43912	7.29832	7.34833	7.29087	7.35126	7.40869	7.23522	7.2834	7.2862	7.29235
COPS2	7.31101	7.47507	7.49489	7.30838	7.33071	7.31871	7.44664	7.43175	7.3669	7.40562	7.39506	7.35312	7.40748	7.2818	7.45324	7.38507	7.38004	7.37126	7.34383	7.3143	7.31344
LOC442597	7.3329	7.44386	7.39471	7.5156	7.48816	7.42035	7.58601	8.54808	7.27418	7.55056	7.39159	7.29786	7.33343	7.73316	7.28884	7.33075	7.71926	7.43231	7.45864	7.83295	7.4959
TAF1A	7.36129	7.38869	7.34725	7.3152	7.31797	7.27278	7.33195	7.33588	7.36625	7.33512	7.2909	7.3086	7.34107	7.34976	7.38259	7.34015	7.3896	7.34159	7.38902	7.43596	7.32048
GSC	7.98157	7.87015	7.79321	7.98078	7.99347	7.65572	7.90854	8.13945	7.97797	7.77365	7.99184	7.87439	7.73382	8.03049	8.03169	7.59175	7.80972	8.04903	7.62794	7.59321	8.07733
LOC651506	7.55145	7.42073	7.48066	7.71504	7.40366	7.41889	7.45575	7.36576	7.30638	7.37845	7.4935	7.34974	7.49384	7.3564	7.46812	7.73963	7.43268	7.32831	7.51915	7.46732	7.43008
LOC646193	7.20223	7.32016	7.28776	7.32419	7.37493	7.39284	7.35619	7.31675	7.32209	7.27326	7.33612	7.35205	7.35341	7.21893	7.37933	7.36326	7.36944	7.31709	7.33603	7.45941	7.39106
LOC653853	7.35321	7.44986	7.382	7.34171	7.28711	7.3548	7.34473	7.33731	7.26621	7.19436	7.24618	7.30159	7.25448	7.30999	7.34714	7.40147	7.32674	7.44984	7.39005	7.32594	7.28151
HRASLS	7.41114	7.25911	7.38358	7.31828	7.31382	7.4021	7.27171	7.38742	7.40945	7.2701	7.30814	7.27181	7.37264	7.36654	7.31109	7.27226	7.34941	7.37066	7.35039	7.35449	7.30354
ANP32C	7.32991	7.31995	7.32991	7.40872	7.26441	7.32771	7.32693	7.33601	7.35846	7.41054	7.28536	7.27957	7.3254	7.32651	7.31155	7.34229	7.31116	7.28819	7.33792	7.2835	7.35393
LOC647384	7.63379	7.59743	7.65847	7.48062	7.54233	7.51495	7.55253	7.46805	7.65401	7.52263	7.54945	7.48383	7.44801	7.6817	7.4825	7.32207	7.44029	7.46928	7.4681	7.43881	7.51279
TMEM159	7.35086	7.44613	7.44971	7.31096	7.35216	7.36468	7.52835	7.52178	7.38516	7.33647	7.36688	7.49234	7.34698	7.41491	7.43644	7.37369	7.39672	7.35546	7.40784	7.42645	7.41404
CHST11	7.28986	7.32592	7.30785	7.2459	7.37908	7.3619	7.45003	7.30493	7.30687	7.35376	7.57467	7.33395	7.32686	7.43743	7.3138	7.42239	7.37966	7.34383	7.33637	7.38015	7.37924
ATP2A2	7.34869	7.27866	7.25237	7.26983	7.36136	7.41353	7.36298	7.4283	7.37108	7.41892	7.34845	7.32469	7.33562	7.46887	7.35135	7.34151	7.36648	7.34617	7.33072	7.34473	7.41155
TMEM32	7.34441	7.35159	7.3938	7.30393	7.34222	7.35937	7.33124	7.32892	7.2773	7.36824	7.42498	7.32081	7.3101	7.35109	7.39782	7.33378	7.34503	7.46357	7.37612	7.39632	7.41626
C9orf93	7.60275	7.44856	7.48145	7.50482	7.53268	7.62624	7.7892	7.46893	7.57148	7.50515	7.45519	7.52109	7.59522	7.64147	7.48884	7.55457	7.48618	7.52705	7.34037	7.49164	7.43912
MYL1	8.10061	7.95187	8.09787	7.97734	8.14949	8.14282	7.91897	7.93198	8.15783	8.2017	8.00533	8.26626	8.0081	7.85079	7.87762	7.95029	8.02301	7.81622	7.85775	7.85557	8.27568
ROR1	7.87827	7.79242	7.8223	7.64841	7.87213	7.82825	7.67248	7.72046	7.84817	7.79514	7.99139	7.63129	7.73436	7.87015	7.93213	7.91937	7.80519	7.99231	7.74027	7.884	7.91235
DEFB131	7.26859	7.34472	7.36652	7.32585	7.38666	7.49449	7.3259	7.36535	7.66798	7.38147	7.33726	7.32243	7.36282	7.40484	7.38867	7.36662	7.31859	7.39529	7.35767	7.3766	7.3744
FBXW7	7.37082	7.25708	7.28391	7.37509	7.20908	7.37785	7.34769	7.25108	7.34108	7.33008	7.36613	7.28983	7.34614	7.22916	7.29792	7.30349	7.29307	7.3487	7.34492	7.16427	7.31246
LOC649858	7.36587	7.35636	7.34144	7.31756	7.33713	7.34868	7.32775	7.27033	7.40156	7.35275	7.3028	7.4007	7.41359	7.33827	7.26202	7.33421	7.30561	7.29184	7.36675	7.32365	7.32455
NUCB2	7.55361	7.49781	7.53134	7.38773	7.72128	7.42376	7.31977	8.28206	7.29035	7.59619	7.53845	7.41407	7.53474	7.61392	7.41426	7.6525	7.71101	7.5058	7.5415	7.73189	7.62212
MMP11	7.2711	7.29432	7.40027	7.31851	7.3382	7.41295	7.46725	7.31185	7.35295	7.32445	7.32393	7.36079	7.18164	7.4469	7.38226	7.28488	7.36317	7.37606	7.35754	7.47618	7.37321
GTF2E1	7.33837	7.49206	7.36912	7.35418	7.24396	7.32586	7.37286	7.2962	7.30637	7.35725	7.30239	7.36755	7.31909	7.36989	7.35207	7.23423	7.2854	7.32377	7.34168	7.31328	7.35996
ELL2	7.32619	7.40045	7.45648	7.37986	7.38418	7.30667	7.26409	7.43077	7.26786	7.32197	7.42408	7.35627	7.35985	7.3163	7.29721	7.32492	7.2667	7.41	7.25329	7.3262	7.32507
RPE	7.36126	7.31584	7.32046	7.31404	7.31893	7.33006	7.34704	7.29812	7.39023	7.3259	7.39617	7.33534	7.32651	7.25519	7.29627	7.32097	7.37728	7.28801	7.44088	7.35112	7.32593
ADCY7	7.36736	7.35678	7.67568	7.38639	7.46234	7.3964	7.51065	7.7518	7.4336	7.44854	7.64598	7.43438	7.51858	7.48391	7.28287	7.30836	7.50957	7.44139	7.42484	7.91474	7.48811
LOC650721	7.54472	7.32762	7.46196	7.36685	7.40581	7.35554	7.36658	7.37792	7.35113	7.31927	7.35409	7.40461	7.33973	7.49147	7.38773	7.6319	7.40817	7.27194	7.30067	7.38267	7.33446
LOC652068	7.26835	7.35777	7.28252	7.3626	7.3504	7.21157	7.27255	7.35945	7.39776	7.32671	7.36427	7.30874	7.32603	7.2854	7.28751	7.33407	7.3703	7.23109	7.37572	7.23291	7.30966
DKFZp434N035	7.30308	7.2444	7.36539	7.30286	7.34337	7.19013	7.31494	7.2441	7.3461	7.26079	7.31841	7.35083	7.27607	7.32783	7.41419	7.25621	7.27253	7.28504	7.34187	7.30803	7.31925
LOC653107	7.38482	7.31747	7.37231	7.30084	7.38769	7.35912	7.25603	7.24512	7.3001	7.37812	7.28773	7.36329	7.27946	7.25153	7.28764	7.41257	7.27493	7.31204	7.30946	7.34515	7.27143
ZHX1	7.30468	7.3221	7.2178	7.24576	7.27665	7.27727	7.28813	7.35018	7.25201	7.29853	7.36149	7.34869	7.32261	7.30207	7.29594	7.32087	7.27898	7.3392	7.28905	7.24379	7.30584
FAM39E	7.33106	7.36263	7.39322	7.32971	7.32741	7.27031	7.34158	7.31231	7.32899	7.322	7.43427	7.31264	7.25858	7.37141	7.36656	7.46316	7.22264	7.32869	7.3246	7.37601	7.38167
LRRIQ1	7.47164	7.46936	7.43461	7.69029	7.33814	7.48906	7.49223	7.45456	7.38559	7.43647	7.46722	7.52459	7.47055	7.50558	7.52008	7.49304	7.53874	7.5957	7.46603	7.47023	7.50547
C7orf54	7.67401	8.14457	7.76651	8.29872	8.01521	7.99542	7.79422	7.87885	8.21342	7.96466	7.82539	8.17505	7.9275	7.77877	7.73231	7.78404	7.75929	7.617	7.77251	7.62977	7.79379
PDE6B	7.36466	7.3315	7.24817	7.29868	7.26535	7.34141	7.30012	7.35556	7.32503	7.29143	7.28327	7.26022	7.29793	7.25055	7.32122	7.32108	7.34842	7.21588	7.40229	7.44615	7.38148
LOC401280	7.40475	7.28457	7.20144	7.33122	7.35361	7.35398	7.32643	7.39593	7.37079	7.33326	7.2727	7.45842	7.28109	7.38525	7.40413	7.2904	7.34583	7.27206	7.36845	7.29827	7.37228
CDC14A	7.30071	7.31429	7.26695	7.25894	7.37321	7.28799	7.32116	7.39722	7.32966	7.29874	7.35226	7.32706	7.29866	7.31895	7.3981	7.37496	7.23315	7.37164	7.36949	7.2794	7.28184
GALNT10	7.68325	7.76826	7.56473	7.91769	8.07959	7.73135	7.79163	7.76497	7.72354	7.56276	7.51309	7.90381	7.53655	7.73231	7.56722	7.76118	7.4687	7.60051	7.74455	7.62904	7.65875
STAB1	7.33575	7.31058	7.35742	7.29056	7.30548	7.2499	7.33826	7.25551	7.33133	7.26067	7.31057	7.35366	7.32497	7.2886	7.3261	7.37005	7.29171	7.24976	7.3262	7.3497	7.31588
CDK5RAP2	7.36804	7.3126	7.4642	7.44554	7.34023	7.31613	7.37371	7.32602	7.30987	7.31109	7.36107	7.38204	7.28563	7.39779	7.37372	7.20981	7.395	7.35435	7.29568	7.33765	7.38656
RGS1	8.1829	8.00434	8.51323	8.21126	8.44093	8.69338	8.22228	8.44093	8.35225	8.56876	8.48619	8.76601	8.5537	8.33334	8.73016	8.30839	8.47668	8.40328	8.36193	8.27791	8.7106
LOC648830	8.64935	9.70979	9.62921	9.28875	9.45185	9.41988	8.94747	8.26903	9.71931	9.41185	9.0722	9.79805	9.37958	8.87881	8.47857	9.25873	9.12821	9.00481	8.70255	9.33825	8.86184
NRF1	7.47648	7.31316	7.46162	7.3709	7.28201	7.37446	7.46746	7.24859	7.37936	7.43329	7.41735	7.44618	7.32516	7.29218	7.36316	7.38026	7.33385	7.43021	7.33499	7.41309	7.37432
LOC642003	7.25376	7.31799	7.29199	7.37938	7.32916	7.35349	7.33712	7.28823	7.36589	7.28436	7.25931	7.36571	7.20908	7.32774	7.38243	7.26957	7.32791	7.27033	7.36268	7.29203	7.25111
DAZ4	8.04057	8.25509	8.10423	8.22022	8.04661	8.09803	8.08274	8.3576	8.21844	7.99091	8.43329	8.25402	8.15783	8.26792	8.1695	7.9554	8.22082	8.01135	7.71865	8.20548	8.35866
LOC653581	7.35823	7.2809	7.39815	7.38393	7.4185	7.44421	7.37679	7.36094	7.35326	7.45027	7.27774	7.35511	7.3095	7.31886	7.34378	7.30684	7.25309	7.30373	7.36431	7.43321	7.43844
PCDHA2	7.29783	7.28326	7.3877	7.28557	7.36723	7.30437	7.30217	7.28606	7.34123	7.36572	7.39225	7.37591	7.33969	7.27181	7.37512	7.35332	7.32283	7.32282	7.4195	7.28111	7.3043
NTN2L	7.34256	7.33206	7.38078	7.36941	7.38553	7.39987	7.31832	7.33501	7.31471	7.31376	7.36378	7.3711	7.29116	7.35515	7.37999	7.42248	7.32444	7.3104	7.3496	7.32931	7.35609
KIAA0319L	7.31414	7.36213	7.40573	7.28644	7.31057	7.28676	7.39531	7.33	7.2746	7.2979	7.36744	7.3298	7.32118	7.31602	7.37145	7.33777	7.32696	7.40874	7.31356	7.31436	7.3036
BRUNOL6	7.30275	7.32167	7.38811	7.26523	7.32935	7.24837	7.32307	7.36457	7.29416	7.2976	7.31254	7.29506	7.39005	7.34903	7.29974	7.27778	7.33308	7.34019	7.35104	7.32907	7.3589
KRTAP19-4	7.33335	7.30108	7.33022	7.28427	7.33241	7.39912	7.31793	7.22237	7.30196	7.35419	7.24165	7.36378	7.41555	7.424	7.31836	7.27951	7.29496	7.29856	7.45233	7.33319	7.28762
LOC643143	7.33834	7.30372	7.26818	7.4092	7.25848	7.35231	7.33092	7.33162	7.27806	7.3508	7.40067	7.39731	7.40496	7.35427	7.31832	7.32571	7.38161	7.3894	7.32975	7.28627	7.43207
PLAU	7.51422	7.47063	7.3866	7.45514	7.42958	7.39972	7.42244	7.42684	7.37315	7.41211	7.45664	7.35028	7.46411	7.41254	7.37755	7.50394	7.32706	7.35762	7.60738	7.42682	7.47799
TNPO2	7.36407	7.37227	7.47304	7.35283	7.40896	7.40069	7.4231	7.37189	7.42678	7.29134	7.45952	7.40314	7.3927	7.4593	7.32464	7.32378	7.41483	7.35511	7.35198	7.4509	7.3662
C17orf55	7.31558	7.3196	7.37774	7.35842	7.29699	7.35316	7.29846	7.28224	7.31985	7.30447	7.35819	7.31771	7.31844	7.39183	7.34126	7.30845	7.3339	7.35053	7.29217	7.24726	7.41771
LOC442204	7.39245	7.25472	7.22694	7.39055	7.35325	7.28272	7.3178	7.3395	7.2827	7.37231	7.28397	7.2886	7.35804	7.28014	7.31489	7.29548	7.35774	7.29689	7.38831	7.31447	7.29584
KCNQ1	7.2846	7.33926	7.31299	7.37335	7.45937	7.29462	7.55925	7.56009	7.36956	7.4305	7.44261	7.34061	7.41899	7.43643	7.42774	7.38178	7.42093	7.34767	7.53764	7.44302	7.43025
H3F3A	7.32768	7.33522	7.37635	7.38094	7.29157	7.30071	7.37675	7.39055	7.35949	7.304	7.3697	7.54308	7.26235	7.36957	7.39407	7.37402	7.37552	7.3534	7.29392	7.29603	7.3362
PDZK1	7.44969	7.35628	7.37838	7.43571	7.36012	7.34907	7.27792	7.48776	7.43599	7.52318	7.32227	7.35527	7.29634	7.3765	7.38985	7.41179	7.39083	7.37785	7.38465	7.34508	7.42641
C1orf110	7.36084	7.33016	7.35382	7.354	7.255	7.28505	7.39435	7.29318	7.31933	7.42105	7.32131	7.31651	7.36926	7.42153	7.38534	7.38514	7.27667	7.31288	7.35201	7.30375	7.29604
SLCO1A2	7.22919	7.43568	7.25527	7.25334	7.33566	7.25828	7.33754	7.32711	7.26776	7.28342	7.32217	7.26589	7.29104	7.25655	7.2363	7.44778	7.30796	7.34241	7.2504	7.29968	7.269
LOC440261	7.41923	7.4389	7.32113	7.43365	7.42824	7.50045	7.39949	7.39259	7.42068	7.32486	7.46639	7.32861	7.41119	7.45329	7.61064	7.40911	7.37231	7.33258	7.3818	7.40772	7.53046
MYLIP	10.7221	10.5716	10.5362	10.4625	10.0953	10.2824	10.1192	8.85585	10.4171	9.86781	9.50288	9.88174	9.71528	10.3034	9.95944	11.2814	10.7124	10.9483	10.8523	10.5233	9.57617
ZBTB7A	7.28371	7.33334	7.36561	7.34045	7.2852	7.25614	7.35254	7.32026	7.36913	7.41079	7.38121	7.28936	7.36267	7.47051	7.26017	7.40569	7.36036	7.32567	7.37197	7.40682	7.33068
LOC731159	7.29347	7.2336	7.33358	7.34314	7.48011	7.37473	7.31945	7.35141	7.25682	7.32701	7.26433	7.33723	7.30305	7.30283	7.28711	7.38295	7.26875	7.3875	7.31769	7.35541	7.34968
SLC39A10	7.34964	7.32166	7.32346	7.30877	7.34663	7.28651	7.39473	7.37385	7.36415	7.36359	7.40277	7.28559	7.23367	7.27361	7.28175	7.36904	7.39177	7.36769	7.30412	7.32592	7.34653
LOC401237	7.33993	7.44846	7.28427	7.39739	7.25453	7.37808	7.32072	7.34446	7.27529	7.38213	7.34671	7.35782	7.3377	7.31623	7.32	7.24093	7.3479	7.33825	7.30357	7.33036	7.21064
PNLDC1	7.67151	7.85094	7.91316	7.9492	7.97381	7.79725	7.84674	8.00434	7.92817	7.98863	7.87226	7.89644	7.77015	7.75128	7.92988	7.86543	7.94894	8.16157	7.92047	8.14949	7.80065
CNOT7	8.56095	8.52806	8.40207	8.70255	8.9279	8.44476	8.85449	8.63556	8.6775	8.29699	8.66899	9.15189	8.54755	8.69908	9.17076	8.33489	8.0829	8.77239	8.91279	8.35364	8.80903
STAU1	8.35012	8.51843	8.51422	8.49982	8.26457	8.48532	8.47146	8.17721	8.26157	8.37038	8.39755	8.08662	8.1625	8.5991	8.39307	8.28693	8.20192	8.01668	8.41517	8.32634	8.22757
LOC651892	7.7441	7.57873	7.56466	7.42423	7.39445	7.63239	7.70079	7.49283	7.58441	7.58793	7.40922	7.65322	7.5592	7.50364	7.48066	7.49127	7.60358	7.49852	7.6639	7.53668	7.66739
LOC730417	7.3838	7.5314	7.47483	7.32926	7.73502	7.43359	7.51924	7.83272	7.49012	7.56238	7.46134	7.39201	7.33674	7.66377	7.39819	7.47717	7.66618	7.561	7.47805	7.68926	7.58868
MAPKAPK2	7.32747	7.53574	7.49485	7.52145	7.52828	7.4476	7.36671	7.44189	7.25729	7.38615	7.54068	7.249	7.50487	7.351	7.46216	7.58035	7.4484	7.40815	7.35249	7.44647	7.33193
GOT1	7.29477	7.34513	7.34851	7.30807	7.30853	7.45796	7.36379	7.30591	7.23676	7.31207	7.35627	7.36109	7.34244	7.30486	7.24093	7.2692	7.2786	7.39928	7.42865	7.31866	7.3435
FLJ22531	8.03049	8.5	8.82317	8.70707	9.62354	8.08432	8.53174	11.4594	7.67354	8.77411	8.36292	7.9363	8.2975	9.41372	7.86904	8.76158	10.0116	8.17973	9.29847	9.05787	8.74409
ATP10D	7.40185	7.43418	7.52024	7.45911	7.42134	7.48269	7.35616	7.36944	7.46663	7.46411	7.53744	7.42717	7.37707	7.4363	7.29557	7.41677	7.35562	7.36996	7.35198	7.28418	7.38324
USP9X	7.3235	7.37156	7.33897	7.39441	7.40373	7.3806	7.35144	7.27991	7.50432	7.34954	7.32425	7.45969	7.34316	7.41767	7.2792	7.35302	7.35025	7.41631	7.17501	7.40528	7.31079
LOC652579	7.49529	7.4818	7.53019	7.49487	7.41986	7.46998	7.49259	7.57625	7.43414	7.41241	7.42995	7.40003	7.46887	7.59095	7.47564	7.36064	7.52578	7.5087	7.772	7.54934	7.34053
MARLIN1	7.30449	7.32013	7.4344	7.26612	7.43435	7.37897	7.29714	7.27184	7.29169	7.33347	7.50808	7.32443	7.30399	7.3164	7.29928	7.37767	7.26961	7.14532	7.25963	7.303	7.28178
ADAMTS19	7.34457	7.31213	7.30504	7.44787	7.2913	7.35662	7.39932	7.30679	7.3293	7.32812	7.3714	7.39748	7.34534	7.40824	7.44025	7.29276	7.34788	7.33039	7.32476	7.28102	7.45012
LOC642553	7.34231	7.31743	7.40053	7.39523	7.2274	7.29669	7.39408	7.37806	7.28281	7.24291	7.3221	7.32296	7.30853	7.30218	7.37128	7.32723	7.34528	7.36664	7.32827	7.28047	7.34856
LOC647065	7.32978	7.36273	7.39112	7.31702	7.31717	7.3657	7.41665	7.30826	7.32123	7.33091	7.33203	7.28866	7.28195	7.44366	7.31551	7.32069	7.28485	7.3365	7.29485	7.29788	7.40691
LOC642229	9.217	9.21262	9.13049	8.45308	8.78232	9.09662	8.80352	8.4113	8.69639	8.88527	7.99122	8.57528	8.749	8.78707	8.72247	8.54117	8.67334	8.01753	8.44259	8.57553	8.64971
PI4KAP1	7.34129	7.35618	7.35377	7.25295	7.32174	7.34004	7.40881	7.35995	7.29395	7.31558	7.25325	7.31808	7.31532	7.31432	7.286	7.29837	7.30757	7.28365	7.33651	7.38374	7.34718
DEF8	7.44163	7.40091	7.36722	7.49116	7.66145	7.40717	7.33239	7.73354	7.43992	7.50409	7.47286	7.40018	7.37017	7.38204	7.35498	7.47845	7.6269	7.36403	7.56489	7.39687	7.37534
SLC41A1	7.39231	7.41015	7.39582	7.3174	7.39025	7.33099	7.3812	7.30405	7.34296	7.30188	7.31899	7.38144	7.3391	7.2939	7.35993	7.29779	7.29387	7.30765	7.29625	7.29011	7.46142
LOC646554	11.7447	13	12.3716	12.8308	11.7305	12.4718	11.5647	10.9483	12.4829	12.4687	11.8459	12.362	12.5892	11.4475	12.0358	11.4284	12.3079	12.1761	11.8208	12.3363	11.4407
MGC19604	8.37884	7.92496	8.55406	7.96239	7.98064	8.42686	8.44205	8.1272	8.26083	8.34962	8.45152	8.24972	8.51461	8.13983	8.37653	8.35936	8.41838	8.60848	7.89737	8.38821	8.47713
ZNF704	7.51774	7.69341	7.38595	7.82198	7.61121	7.56022	7.60755	7.5	7.55875	7.47839	7.38207	7.45791	7.46767	7.62966	7.51618	7.60747	7.44042	7.45054	7.43837	7.48234	7.43423
MGC33407	7.35918	7.31507	7.25074	7.37363	7.35024	7.28957	7.34911	7.25613	7.39249	7.36389	7.39492	7.36471	7.30994	7.35459	7.36007	7.35892	7.44094	7.2731	7.36071	7.38475	7.37067
TSPAN10	7.30725	7.5194	7.28073	7.54408	7.39914	7.36419	7.40252	7.26263	7.44228	7.36469	7.36643	7.42387	7.40054	7.38999	7.32012	7.37074	7.38076	7.31851	7.26333	7.28687	7.35857
E2F6	8.94274	8.85408	9.11637	8.84248	9.26641	9.26838	9.13659	8.9704	8.79354	8.94274	9.23898	9.22666	9.23172	8.97957	8.96999	9.08377	8.8881	8.87584	8.66196	8.80467	8.94509
LOC650759	7.33523	7.37844	7.51495	7.43467	7.42948	7.33225	7.37341	7.41458	7.59454	7.44698	7.45069	7.33041	7.45304	7.50596	7.4755	7.2361	7.40634	7.33002	7.36014	7.38399	7.38899
KATNAL2	7.40969	7.41534	7.27	7.36567	7.43571	7.33777	7.28958	7.29361	7.43782	7.38897	7.34979	7.43408	7.37899	7.31302	7.5561	7.73612	7.2966	7.32151	7.37641	7.32483	7.26468
LOC645359	8.93342	8.93715	8.75152	8.8157	8.7582	8.96279	8.98549	8.56588	8.9241	8.99591	8.64205	8.86482	8.80096	8.81605	8.9499	8.63749	8.39047	8.35276	8.48908	8.73564	8.90143
LOC645304	7.47871	7.60127	7.61647	7.78335	7.44427	7.54798	7.62108	7.44873	7.66019	7.76027	7.55148	7.59579	7.58135	7.62254	7.66458	7.3547	7.41265	7.46204	7.50425	7.47426	7.50008
LOC388022	7.30525	7.33518	7.3805	7.33345	7.32097	7.36529	7.31478	7.29807	7.27007	7.32402	7.30361	7.45438	7.27717	7.26234	7.2903	7.29418	7.33212	7.37003	7.25446	7.33508	7.35079
OR2T27	7.7399	7.90396	7.69128	7.81883	7.80227	7.74659	7.97366	7.75619	7.77294	7.67471	7.96506	7.91047	7.62281	7.89249	7.91133	7.97366	7.76006	7.87844	8.07385	7.87027	7.89699
DUPD1	7.49053	7.40325	7.36949	7.38971	7.46654	7.29802	7.25081	7.32664	7.38342	7.38206	7.3114	7.26289	7.57215	7.44341	7.41916	7.45408	7.34723	7.35152	7.25949	7.35726	7.42611
LOC389517	7.25595	7.30329	7.27298	7.36742	7.25634	7.32489	7.33227	7.24756	7.39516	7.23543	7.36133	7.37777	7.36792	7.28868	7.30624	7.33494	7.29322	7.29356	7.28127	7.26467	7.36123
C1R	7.30096	7.41103	7.42185	7.36122	7.27405	7.36393	7.28203	7.37324	7.3282	7.27771	7.22448	7.27067	7.26927	7.22745	7.34012	7.36097	7.32305	7.37899	7.28916	7.3086	7.26588
ASAM	7.87355	8.00516	7.86896	7.85847	7.96251	7.77648	8.15186	7.49386	7.96809	7.80028	8.02805	7.91923	8.07385	7.77608	7.98023	7.6423	7.79052	7.5614	7.68537	7.73427	7.56226
FLJ25169	7.31472	7.38092	7.3462	7.35156	7.33954	7.36304	7.30131	7.35304	7.49754	7.33346	7.4612	7.35242	7.39741	7.37462	7.35198	7.35474	7.32423	7.43768	7.48351	7.30138	7.47459
LOC401778	7.33107	7.30785	7.33664	7.36669	7.31831	7.34388	7.31202	7.3173	7.33159	7.36946	7.32181	7.37939	7.30244	7.39068	7.36798	7.25097	7.37193	7.28679	7.4054	7.36191	7.39673
NOTCH2NL	8.63478	8.50076	8.65987	8.78733	8.70148	8.4387	8.27245	8.31621	8.68613	8.51658	8.82243	8.77183	8.53687	8.35889	8.57135	8.57685	8.4101	8.70284	8.59181	8.62452	8.55591
LOC732275	7.98607	8.011	7.79502	7.66238	7.85652	7.60422	7.6825	7.5578	7.95607	7.72872	7.6006	7.99542	7.7496	7.65013	7.79899	7.70048	7.81269	7.67644	7.6157	7.82079	7.56893
FLJ38379	7.34597	7.25765	7.26971	7.29545	7.42895	7.35343	7.28755	7.34055	7.30791	7.30737	7.36308	7.29702	7.32907	7.32808	7.39244	7.297	7.32551	7.28059	7.31529	7.29384	7.34046
PRPF38A	7.39201	7.3711	7.30432	7.28882	7.32686	7.39703	7.33829	7.22745	7.40759	7.38351	7.32346	7.27094	7.26802	7.26288	7.32654	7.36779	7.25277	7.3151	7.36322	7.30228	7.36616
LOC646584	8.53429	9.00968	8.55511	9.12684	8.92159	8.94237	9.17995	8.79894	9.21738	8.97505	9.20911	9.3462	8.67119	9.17122	8.88491	9.30883	8.93425	9.03433	9.22715	8.79137	9.20258
METTL7A	8.01476	7.5978	7.61302	7.68187	7.56996	7.65948	7.40018	7.48875	7.56285	7.43802	7.53468	7.31673	7.4032	7.52576	7.49679	7.44341	7.44228	7.372	7.30412	7.39527	7.41111
SPOCK2	10.0375	10.0986	10.3941	9.97386	9.96321	10.5623	9.96925	9.80055	10.2474	10.3206	10.2521	10.3016	10.2354	9.9624	10.1693	10.308	10.2151	10.1318	10.335	10.241	10.1776
TSKS	11.3706	11.29	11.3931	10.8923	10.969	11.4046	11.2969	10.9284	11.2188	11.2293	11.0724	11.0711	11.6159	11.2814	11.5262	11.4633	11.7255	11.6424	11.493	11.7716	11.6877
LOC388532	7.29839	7.28464	7.23281	7.40271	7.48679	7.28562	7.40995	7.36519	7.27935	7.33401	7.23343	7.45547	7.42525	7.33439	7.26232	7.3054	7.32355	7.37412	7.27179	7.25812	7.39269
GOSR2	7.42843	7.37438	7.39324	7.33696	7.39174	7.46414	7.28936	7.32055	7.33786	7.38819	7.42891	7.32385	7.42074	7.33997	7.38666	7.39808	7.36276	7.38613	7.40898	7.42037	7.35158
C21orf57	7.49779	7.31076	7.35717	7.42032	7.36474	7.37953	7.29233	7.35337	7.31507	7.39978	7.40932	7.38103	7.40876	7.40364	7.42852	7.30506	7.38159	7.27758	7.3994	7.46332	7.45379
GFRA2	7.52687	7.30653	7.35361	7.28906	7.3484	7.31745	7.32385	7.31885	7.3518	7.32565	7.3791	7.39627	7.36431	7.38536	7.26206	7.36665	7.28828	7.44395	7.36239	7.26779	7.36975
LOC646139	7.43871	7.3704	7.41978	7.35342	7.28827	7.37137	7.31836	7.44494	7.36426	7.39043	7.41642	7.36391	7.32649	7.38597	7.2932	7.31644	7.40326	7.4411	7.47511	7.32953	7.183
SNORD28	7.43744	7.31502	7.33189	7.40596	7.26969	7.34488	7.29483	7.27448	7.24159	7.25678	7.32942	7.29689	7.32228	7.28963	7.3185	7.34403	7.3672	7.29111	7.26707	7.36485	7.3105
INDO	7.38452	7.3722	7.34007	7.31999	7.29152	7.28291	7.36957	7.25303	7.35242	7.28034	7.2553	7.31807	7.31431	7.31962	7.31654	7.36065	7.37139	7.29558	7.31367	7.32353	7.29454
ZMYM3	7.59112	7.55676	7.34624	7.53442	7.39799	7.52948	7.56066	7.51012	7.54566	7.61992	7.62696	7.5967	7.71047	7.52716	7.67426	7.37508	7.53398	7.44744	7.39732	7.51089	7.51038
LOC352909	7.32088	7.2979	7.30212	7.40682	7.23662	7.25523	7.27385	7.27181	7.26997	7.34489	7.29383	7.38426	7.39463	7.32001	7.28126	7.269	7.30423	7.38086	7.35449	7.31715	7.25293
LTBP1	8.20863	8.23668	7.86116	8.06999	8.12045	7.90838	7.87154	7.86707	7.99104	7.83957	7.88848	7.84826	7.76549	7.90075	7.78869	7.5196	7.70381	7.5982	7.69113	7.85267	7.79514
LOC641810	7.36136	7.37911	7.35793	7.40628	7.40613	7.32968	7.37834	7.33321	7.36545	7.36225	7.31211	7.40882	7.34704	7.36749	7.36961	7.40835	7.5087	7.36729	7.46258	7.32877	7.40791
GLT1D1	8.24324	8.72956	8.09384	8.87539	8.07457	8.29209	8.31321	7.83859	8.42083	8.37505	8.82452	7.99411	7.83115	8.7148	8.36901	8.1504	7.87733	8.125	8.38505	8.11891	7.83771
CCKAR	7.27405	7.31722	7.35433	7.21804	7.37695	7.3134	7.30692	7.34289	7.37755	7.35869	7.32802	7.45952	7.34196	7.2258	7.38457	7.36498	7.31283	7.2954	7.32163	7.34053	7.39902
RIT1	7.38933	7.49665	7.37217	7.35879	7.34689	7.37478	7.38302	7.33748	7.3634	7.3868	7.38652	7.37512	7.39775	7.26588	7.28214	7.34327	7.39086	7.43005	7.40563	7.50119	7.2574
PTPRS	7.3759	7.44107	7.31132	7.40688	7.49866	7.31257	7.43663	7.34653	7.33094	7.39282	7.26214	7.39294	7.36075	7.32106	7.28496	7.36071	7.34776	7.33806	7.32772	7.28808	7.37519
LOC554251	7.46503	7.36755	7.48906	7.39994	7.44482	7.40843	7.2866	7.41386	7.47825	7.53061	7.31888	7.33781	7.323	7.28518	7.41297	7.38678	7.4019	7.38657	7.37212	7.45335	7.28506
LOC653039	7.5263	7.33428	7.40019	7.46779	7.4869	7.63604	7.54498	7.46462	7.57309	7.56659	7.5286	7.66739	7.57505	7.46757	7.44191	7.31053	7.36175	7.4047	7.54287	7.41934	7.53222
LOC201175	7.35232	7.36871	7.51762	7.56001	7.51198	7.41853	7.39406	7.8491	7.5894	7.6847	7.95042	7.62638	7.65961	7.57564	7.47697	7.41346	7.80947	7.88814	7.86666	7.58196	7.59241
ASB12	7.34754	7.37503	7.2962	7.40591	7.38764	7.52572	7.39631	7.38117	7.3862	7.37911	7.41845	7.3622	7.34617	7.37158	7.43298	7.29938	7.3563	7.34242	7.27539	7.34128	7.33988
ALDH4A1	9.40049	8.24455	8.97146	8.85102	8.49142	9.62527	9.84035	9.35136	8.50662	9.82214	10.1265	9.63827	9.45113	9.85268	9.23279	9.51349	9.75492	9.89908	8.91692	9.17814	9.97067
C8orf4	10.3667	10.4343	10.4604	10.4005	10.2454	10.0774	9.87038	9.66149	10.2064	10.2051	9.37833	10.2566	9.7159	9.61148	9.90881	10.5744	10.0506	9.79067	10.0539	9.98097	9.80592
TRPA1	7.5794	7.61613	7.69411	7.56332	7.52307	7.50134	7.52377	7.35898	7.49331	7.70639	7.58591	7.59321	7.42086	7.51728	7.41644	7.46447	7.49862	7.41277	7.3571	7.45756	7.50384
PES1	7.32392	7.37877	7.31829	7.3125	7.30809	7.29133	7.38597	7.40149	7.3636	7.3236	7.3418	7.32628	7.33841	7.46418	7.37106	7.3407	7.36477	7.43841	7.27829	7.49723	7.3374
BNC2	7.33889	7.28578	7.37965	7.39921	7.30928	7.35131	7.392	7.38767	7.39934	7.27386	7.38698	7.46218	7.37241	7.31686	7.32192	7.37111	7.30945	7.37651	7.40166	7.3062	7.33807
LOC648256	7.3097	7.3061	7.3305	7.32133	7.44902	7.37865	7.32734	7.32071	7.40018	7.37755	7.38577	7.38497	7.41993	7.35892	7.44977	7.36031	7.33513	7.36741	7.4119	7.36152	7.3599
NMT2	7.25292	7.28088	7.35688	7.26361	7.24588	7.34501	7.25408	7.31409	7.34743	7.36708	7.3151	7.39723	7.34769	7.31468	7.40203	7.34832	7.26518	7.29002	7.37473	7.33136	7.36383
LOC643093	7.33679	7.36261	7.29723	7.28843	7.27852	7.29497	7.3188	7.32684	7.22081	7.35598	7.39479	7.30927	7.31151	7.35064	7.3422	7.3962	7.28496	7.39543	7.3116	7.25805	7.40274
LOC124216	7.27351	7.33621	7.27402	7.29037	7.24108	7.33962	7.3292	7.27814	7.36761	7.30894	7.37021	7.33859	7.32283	7.35739	7.28993	7.32152	7.23516	7.33995	7.3739	7.29832	7.38395
BOLA2	7.27471	7.36005	7.40331	7.3928	7.34089	7.36375	7.4461	7.3483	7.30122	7.31676	7.43622	7.30553	7.43134	7.36631	7.39337	7.3945	7.42596	7.33684	7.43355	7.33311	7.2892
SOHLH1	8.18572	8.11937	8.00639	7.83719	7.95085	7.84805	7.85079	7.80823	8.00011	7.99684	7.66634	7.76826	7.7786	7.79242	7.63978	7.73354	7.83476	7.80119	7.65041	7.76347	7.87038
SEC24D	7.35777	7.31513	7.36201	7.42537	7.42324	7.43143	7.34908	7.46118	7.33825	7.3831	7.37045	7.39389	7.31843	7.31598	7.30035	7.22028	7.30216	7.21929	7.31168	7.38857	7.33223
PPP2R3A	7.44685	7.64855	7.33471	7.51886	7.34369	7.45147	7.52459	7.47621	7.39393	7.65868	7.47476	7.39351	7.552	7.65587	7.37217	7.54352	7.55242	7.4645	7.56066	7.57728	7.52021
MYOT	7.54385	7.45598	7.58433	7.50966	7.54597	7.60117	7.52235	7.57148	7.58689	7.44639	7.46126	7.56979	7.54297	7.36864	7.44471	7.31073	7.45271	7.50292	7.48246	7.46115	7.44673
TCEAL8	7.31492	7.30911	7.28373	7.29141	7.33448	7.32135	7.25465	7.39803	7.36395	7.35601	7.31958	7.30394	7.38964	7.22231	7.36503	7.27751	7.28448	7.25714	7.38784	7.2579	7.34575
LOC642295	7.30621	7.3472	7.36742	7.35503	7.34181	7.28939	7.3097	7.4125	7.32608	7.33769	7.27613	7.33944	7.30937	7.46714	7.24861	7.35267	7.34996	7.37524	7.39367	7.48605	7.30656
LOC440434	7.44146	7.39844	7.40691	7.44608	7.43973	7.49858	7.3797	7.72702	7.46048	7.61829	7.35868	7.51683	7.40417	7.56881	7.39378	7.40434	7.50642	7.45849	7.44648	7.6252	7.51192
LOC643850	7.32894	7.27978	7.30318	7.37702	7.34019	7.3581	7.40344	7.39455	7.38223	7.26866	7.35837	7.26483	7.33445	7.29819	7.20016	7.26123	7.30321	7.26967	7.54412	7.30219	7.2967
STON1-GTF2A1L	7.33568	7.38693	7.2361	7.34191	7.37748	7.38345	7.42049	7.29565	7.45119	7.46558	7.3855	7.36035	7.405	7.25869	7.43635	7.30602	7.45392	7.35941	7.34286	7.29126	7.32486
TRPC6	7.46814	7.40272	7.2543	7.32298	7.43663	7.37429	7.26404	7.29444	7.37724	7.35933	7.35329	7.39945	7.32338	7.32951	7.3838	7.37897	7.47695	7.3452	7.31149	7.35951	7.34859
ZMPSTE24	8.88853	8.89939	9.3504	8.96091	9.10733	9.33296	8.7642	9.11877	8.96788	9.02384	8.77981	8.81605	8.77981	8.99422	8.92834	8.80422	9.34259	9.10849	9.01276	9.02384	9.03262
RAB11FIP1	7.31092	7.31179	7.38903	7.36156	7.35251	7.3136	7.26511	7.29468	7.36056	7.19534	7.29895	7.32241	7.27376	7.40067	7.43935	7.50808	7.35642	7.28827	7.41707	7.32673	7.35365
MGC3020	7.22806	7.30669	7.23824	7.31984	7.2916	7.35453	7.37975	7.2911	7.26528	7.33285	7.3124	7.28684	7.26746	7.31082	7.25097	7.20113	7.31495	7.34092	7.22243	7.31115	7.38726
LOC653537	7.33825	7.33623	7.34935	7.42608	7.30376	7.28308	7.3323	7.2984	7.40423	7.32892	7.3612	7.37457	7.35375	7.32958	7.39866	7.36147	7.40413	7.39987	7.39425	7.22366	7.38068
GPR87	7.25599	7.37747	7.26165	7.27374	7.25805	7.30207	7.3167	7.39118	7.2481	7.32046	7.31238	7.37314	7.35475	7.31867	7.27553	7.3189	7.32219	7.3881	7.28439	7.2922	7.34754
SNRPE	7.37659	7.32314	7.34811	7.37903	7.26921	7.36098	7.29627	7.41526	7.38602	7.34371	7.33827	7.34369	7.4651	7.35047	7.35564	7.51581	7.35005	7.30399	7.42084	7.32398	7.47592
C17orf39	7.35879	7.36113	7.30031	7.35599	7.24576	7.34373	7.45501	7.82518	7.74482	8.37479	8.98592	7.72743	7.5491	7.69947	8.29926	7.40058	7.709	7.84135	7.9492	7.60574	7.85898
GUCY2E	7.40994	7.30713	7.26271	7.34635	7.33079	7.3386	7.30545	7.37461	7.28589	7.37405	7.30785	7.30858	7.32653	7.31736	7.39406	7.3486	7.34573	7.3353	7.36757	7.36529	7.30526
IHPK1	7.3477	7.29964	7.32237	7.29078	7.36035	7.32133	7.34562	7.30917	7.29683	7.33701	7.27898	7.28225	7.32307	7.33882	7.35693	7.38219	7.3765	7.35604	7.26885	7.31175	7.31935
RBMS1	7.30022	7.35713	7.49271	7.35902	7.32144	7.38909	7.54505	7.40585	7.37748	7.38658	7.46824	7.50674	7.51028	7.47039	7.45461	7.40156	7.40581	7.55333	7.31342	7.33039	7.46547
LOC642000	8.49952	8.29481	8.08662	8.5537	8.44666	8.26516	8.12096	8.39329	8.15726	8.2308	8.44817	8.37653	8.18112	7.9474	8.28649	8.78274	8.81184	8.77277	8.54611	8.72714	7.94044
C16orf59	7.28923	7.27824	7.29068	7.29573	7.41313	7.27742	7.2561	7.28394	7.3545	7.27863	7.36146	7.23128	7.38431	7.3062	7.29073	7.3049	7.3532	7.2775	7.34697	7.34634	7.2756
C11orf73	8.01718	7.76651	7.63286	8.05604	8.43308	8.08466	8.36923	10.131	7.85921	8.42446	8.24708	8.26107	8.19632	8.72674	7.95499	8.12231	8.67874	8.51534	8.2382	8.97635	8.67086
GRAP	7.35862	7.49478	7.31772	7.40775	7.46089	7.46196	7.33003	7.48843	7.48058	7.43563	7.30485	7.42744	7.6364	7.35139	7.50302	7.58001	7.47461	7.5051	7.51978	7.35369	7.27604
ARSA	7.63646	7.65559	7.71223	7.56144	7.88005	7.72724	7.59418	8.10255	7.56281	7.91866	7.72626	7.7658	7.63672	7.96434	7.66586	7.67718	7.85478	7.55839	7.68122	7.61491	7.69996
OSBPL2	7.2969	7.43349	7.36491	7.32682	7.46906	7.3425	7.3016	7.38169	7.30915	7.33553	7.3896	7.38695	7.3957	7.37525	7.33254	7.35593	7.35649	7.27814	7.39689	7.4497	7.34376
DNAJC10	7.24701	7.30237	7.36233	7.274	7.28954	7.24576	7.2957	7.30513	7.32647	7.33104	7.30354	7.35941	7.37486	7.33134	7.33759	7.37836	7.31966	7.29268	7.37638	7.2336	7.26245
FGA	7.53754	7.46001	7.39085	7.50104	7.40237	7.41179	7.54107	7.38188	7.61741	7.44141	7.50685	7.40593	7.43622	7.47948	7.45268	7.38971	7.30668	7.35963	7.4612	7.47562	7.41539
LOC389422	8.29379	8.33729	8.30556	7.89597	7.86274	8.29681	8.39405	8.35276	8.56616	7.96373	7.85803	7.95217	7.95773	8.00454	8.29139	8.21044	8.00259	7.99079	7.8499	8.08159	8.17399
NOTO	11.1017	10.9262	11.5814	10.9201	10.9541	11.431	10.8708	10.2993	11.0309	10.9676	10.2294	10.9732	11.0992	10.6246	10.5104	10.9466	11.1723	11.0063	10.7417	10.9676	10.9037
EPC2	7.31824	7.36507	7.35553	7.37442	7.29332	7.41503	7.2986	7.36758	7.44666	7.24442	7.4722	7.30493	7.28208	7.35044	7.30901	7.42043	7.38145	7.44661	7.35033	7.38495	7.36924
DUSP5	7.39539	7.3469	7.35058	7.37124	7.34433	7.29075	7.4588	7.33337	7.35533	7.35127	7.31015	7.35028	7.30049	7.37078	7.32633	7.33598	7.30053	7.34612	7.37335	7.29887	7.30516
LOC643286	7.45801	7.38077	7.44278	7.37573	7.38299	7.33839	7.33677	7.39868	7.35945	7.34108	7.48383	7.32599	7.37818	7.43552	7.43513	7.33109	7.42935	7.34685	7.44229	7.41928	7.42576
ZNF304	7.27872	7.40409	7.5641	7.36488	7.40719	7.35052	7.37285	7.42761	7.34587	7.46445	7.48206	7.39483	7.46056	7.57337	7.4469	7.34592	7.38811	7.45151	7.48978	7.38713	7.35604
LOC650611	7.27416	7.31699	7.36271	7.41958	7.27709	7.3121	7.30921	7.38354	7.33274	7.33924	7.324	7.37465	7.36207	7.40566	7.38742	7.37331	7.38992	7.24138	7.36868	7.25844	7.43992
CGI-96	7.53747	7.50157	7.50245	7.48975	7.38753	7.43881	7.32688	7.38958	7.47067	7.2733	7.55793	7.51762	7.51785	7.47576	7.54168	7.78168	7.44677	7.57183	7.43821	7.45753	7.38797
LOC390483	8.51931	8.53521	8.95983	8.63894	8.67487	8.6114	8.33003	7.82527	8.72018	8.0653	8.02332	8.15077	8.33426	8.11907	8.27915	8.46595	8.32935	8.0564	8.2225	7.99645	8.42686
LOC642788	7.32985	7.29515	7.32413	7.37679	7.27355	7.4016	7.25196	7.25776	7.27943	7.26469	7.21804	7.35565	7.2785	7.31478	7.22206	7.25344	7.39636	7.35069	7.28476	7.30574	7.23332
LOC645891	7.33829	7.34815	7.29833	7.40834	7.3084	7.26382	7.30452	7.42359	7.3827	7.29323	7.35381	7.36224	7.34477	7.25664	7.36326	7.31602	7.3804	7.23513	7.39744	7.44787	7.40694
SNRPN	7.34818	7.34776	7.31874	7.27031	7.32441	7.36026	7.38916	7.27238	7.35516	7.28463	7.22901	7.3224	7.31647	7.26775	7.35014	7.30729	7.41037	7.30147	7.29827	7.23487	7.33703
RUVBL1	7.33679	7.28712	7.31783	7.35357	7.29824	7.29788	7.3724	7.31926	7.31385	7.35087	7.30088	7.28215	7.29143	7.27545	7.32552	7.28862	7.30379	7.24232	7.22309	7.2537	7.25332
LOC652793	7.28831	7.29296	7.33289	7.38113	7.30605	7.29737	7.30873	7.28885	7.28795	7.31774	7.25295	7.31848	7.25674	7.33945	7.31845	7.32109	7.33378	7.32958	7.30333	7.26663	7.25325
ARHGEF11	7.34208	7.27531	7.35522	7.32155	7.26723	7.33818	7.316	7.26959	7.27406	7.30363	7.37897	7.27587	7.37524	7.41714	7.35059	7.28805	7.35837	7.26317	7.40237	7.32032	7.33418
LOC653160	7.39614	7.37808	7.27607	7.2731	7.37081	7.31819	7.3825	7.289	7.35923	7.30215	7.40118	7.39215	7.32453	7.37799	7.33464	7.37514	7.35746	7.32768	7.3961	7.38947	7.34302
OR4M2	11.9711	11.2486	11.743	11.1792	11.6877	12.5535	11.6877	11.0743	11.6399	12.0358	11.9299	12.3079	12.7911	11.6242	12.4173	12.2706	11.7097	11.703	12.1367	12.2678	11.9711
ARMC8	7.61093	7.93368	7.82438	7.80077	7.78595	7.63794	7.79142	7.47381	7.78198	7.71953	7.64985	7.7781	7.71183	8.14325	7.73659	8.00669	7.67401	7.6962	7.70058	7.57704	7.6015
DKFZP564O0823	7.27459	7.33865	7.43152	7.2908	7.30845	7.35041	7.25867	7.33208	7.25399	7.29745	7.25805	7.29784	7.3002	7.25966	7.37392	7.37848	7.35106	7.31243	7.32295	7.38142	7.24958
LOC653214	7.19934	7.29644	7.34016	7.33159	7.35525	7.33841	7.25249	7.34666	7.42095	7.30873	7.29483	7.27265	7.33316	7.30782	7.29435	7.39277	7.27788	7.34783	7.42285	7.34392	7.25359
PAX8	7.38204	7.44478	7.37015	7.30966	7.28095	7.27397	7.2832	7.37605	7.38718	7.30011	7.32045	7.36259	7.29011	7.34093	7.40543	7.24835	7.30955	7.29861	7.32958	7.35816	7.28356
PCGF6	7.35191	7.38143	7.30933	7.37499	7.31473	7.33041	7.28433	7.37074	7.25779	7.36908	7.25437	7.36864	7.31955	7.24786	7.33862	7.46634	7.37588	7.31402	7.34243	7.29342	7.31358
ATCAY	7.41036	7.39589	7.33558	7.29984	7.29445	7.26812	7.34781	7.35749	7.29404	7.35771	7.33972	7.31332	7.31904	7.3209	7.36595	7.33271	7.35651	7.30828	7.36463	7.19331	7.37055
KCNH7	7.31407	7.36122	7.33062	7.408	7.29107	7.37441	7.3575	7.32372	7.3158	7.32512	7.32881	7.36369	7.33589	7.36722	7.30765	7.28738	7.40747	7.3884	7.35527	7.32698	7.37752
LOC642077	7.34574	7.27113	7.2571	7.25319	7.29148	7.30732	7.43015	7.30466	7.31054	7.28846	7.33346	7.29163	7.28761	7.34373	7.27738	7.26557	7.26532	7.35043	7.28281	7.26815	7.40022
LOC652537	7.31021	7.30331	7.42136	7.33016	7.34465	7.27876	7.32532	7.3802	7.38451	7.43268	7.37982	7.33808	7.31682	7.31889	7.42086	7.44796	7.3253	7.34753	7.35718	7.32565	7.29887
AK5	7.33133	7.45577	7.36729	7.43216	7.41781	7.36864	7.30852	7.39475	7.32691	7.33542	7.36224	7.23362	7.2464	7.30354	7.28347	7.33282	7.46126	7.46244	7.4638	7.39007	7.34519
STAC3	8.09293	7.91628	8.08678	8.29027	7.81954	8.14074	7.73784	7.63742	7.77532	8.12638	7.86479	7.74	8.14	7.63508	7.83648	7.83813	7.94699	7.99411	8.03066	7.94151	7.73702
LOC643186	7.32221	7.31804	7.37624	7.43311	7.35896	7.42219	7.45951	7.48867	7.45177	7.51391	7.2946	7.36126	7.56039	7.36353	7.4121	7.34204	7.38632	7.40699	7.44761	7.38194	7.48173
LOC644420	7.47413	7.28881	7.44419	7.37671	7.45019	7.50401	7.40431	7.39906	7.34707	7.43807	7.29045	7.36836	7.56822	7.37889	7.37888	7.34436	7.46747	7.47609	7.48483	7.37841	7.39293
FLJ20397	7.41883	7.36006	7.35451	7.35345	7.40212	7.45962	7.35645	7.39752	7.31813	7.40439	7.27719	7.38461	7.44222	7.37593	7.33233	7.38388	7.42626	7.33401	7.37378	7.38739	7.40861
LOC387856	8.20018	8.18048	8.1055	8.49452	8.42231	7.92817	7.91747	7.78179	8.16229	8.05489	8.06232	8.16661	8.12134	8.03252	8.01442	7.93862	8.07867	8.04518	8.21281	8.12485	7.9116
LOC652553	7.25211	7.39029	7.40205	7.39077	7.49281	7.50323	7.42762	7.35782	7.43128	7.28505	7.39879	7.32135	7.25524	7.46727	7.26145	7.36067	7.28846	7.40487	7.20959	7.29229	7.43576
CHMP2A	7.30277	7.35892	7.28175	7.15307	7.36487	7.31958	7.32871	7.25282	7.31726	7.3187	7.31568	7.38053	7.25461	7.36464	7.30494	7.32526	7.28136	7.36404	7.30668	7.21359	7.29339
LOC653481	7.30929	7.31611	7.35279	7.32001	7.37946	7.28478	7.32084	7.28963	7.34239	7.3881	7.26506	7.39429	7.29722	7.24986	7.32867	7.30367	7.38225	7.37688	7.39932	7.27548	7.36035
RPS24	7.33285	7.39633	7.33864	7.3121	7.2272	7.42722	7.32309	7.45061	7.3439	7.26044	7.34421	7.38863	7.32513	7.34508	7.64645	7.30338	7.37789	7.31275	7.31134	7.36142	7.33242
WDR4	7.72265	7.67272	7.53918	7.61052	7.54048	7.66145	7.70688	7.56126	7.5676	7.57689	7.37933	7.60051	7.61864	7.52084	7.59952	7.34271	7.67906	7.49634	7.4826	7.46268	7.41296
LOC644891	7.22076	7.33863	7.3368	7.31182	7.42936	7.34707	7.34312	7.37521	7.33846	7.28796	7.46037	7.33941	7.23148	7.48373	7.36273	7.36327	7.40529	7.46979	7.32793	7.32404	7.20062
LOC652003	7.42667	7.35166	7.547	7.39451	7.55724	7.3084	7.3827	7.53413	7.48162	7.35576	7.53039	7.41915	7.53043	7.44434	7.38854	7.44735	7.4608	7.33903	7.33554	7.43971	7.52358
LOC390427	7.33817	7.32521	7.4597	7.25009	7.36757	7.30475	7.3587	7.2488	7.45044	7.44949	7.39532	7.26328	7.32034	7.32043	7.35046	7.41025	7.37977	7.33796	7.36687	7.37551	7.25164
LOC391092	7.25814	7.23322	7.33087	7.35803	7.38071	7.35967	7.26233	7.5034	7.38952	7.32263	7.31905	7.26515	7.35497	7.33046	7.24906	7.45652	7.33132	7.30929	7.32885	7.37698	7.44492
BHMT	7.558	7.4322	7.60804	7.83803	7.62916	7.49007	7.59079	7.62851	7.58457	7.60896	7.91102	7.7091	7.63782	7.6138	7.62942	7.49964	7.58564	7.50959	7.60902	7.70058	7.52163
LOC649944	7.61652	7.56628	7.49605	7.78793	7.56328	7.62995	7.71047	7.60096	7.83719	7.57924	7.77188	7.63422	7.63271	7.70584	7.76304	7.57848	7.50918	7.59765	7.54627	7.63737	7.52557
LOC654046	7.3492	7.36492	7.33045	7.36469	7.36449	7.23647	7.41219	7.314	7.33738	7.2694	7.35661	7.27038	7.37174	7.29246	7.41175	7.42823	7.40105	7.35025	7.3069	7.30648	7.31163
COX19	7.53089	7.28263	7.39955	7.38193	7.36443	7.29497	7.54408	7.47562	7.37133	7.34004	7.30472	7.3175	7.38364	7.43832	7.36942	7.40164	7.41425	7.30695	7.36515	7.34239	7.28537
LOC731365	7.35737	7.43764	7.31654	7.34397	7.34488	7.38647	7.3052	7.38527	7.46409	7.27796	7.34305	7.34124	7.30153	7.24815	7.32645	7.26763	7.30724	7.3928	7.34226	7.26769	7.30131
HLA-G	8.18968	8.65148	8.06909	8.40993	8.81242	8.56926	8.32517	8.5256	8.47018	8.31073	8.16175	8.78818	8.5934	8.49662	8.42943	8.20665	8.09312	8.02085	8.4113	8.58193	8.27687
LOC650076	7.38274	7.33253	7.34892	7.30744	7.35451	7.46041	7.43204	7.35373	7.38571	7.30486	7.3605	7.41802	7.33891	7.48298	7.41881	7.51297	7.35665	7.39718	7.3736	7.41046	7.30316
ZYG11B	9.64754	9.77364	9.67142	9.70135	9.81436	9.35236	9.56635	9.69263	9.63404	9.62173	8.84037	9.55246	9.14718	9.54961	9.30455	9.12447	9.62354	9.5222	9.21738	9.37898	9.55624
SUZ12P	7.39636	7.33012	7.44041	7.34041	7.3584	7.60412	7.46258	7.3789	7.29016	7.38677	7.33213	7.29263	7.41857	7.5288	7.424	7.49874	7.51696	7.32382	7.25779	7.41346	7.28496
AZIN1	7.35755	7.40475	7.31136	7.28949	7.28573	7.40377	7.46964	7.39472	7.3601	7.34904	7.36829	7.37466	7.30632	7.39221	7.3516	7.34442	7.32383	7.22702	7.32938	7.3094	7.36603
CCR3	7.35085	7.33832	7.30615	7.35486	7.31799	7.40602	7.27206	7.28556	7.34509	7.32088	7.32474	7.37181	7.35845	7.31983	7.32549	7.42804	7.33953	7.35872	7.31023	7.37321	7.4113
FBXO4	8.01738	8.23687	8.19902	8.29699	8.79294	8.20349	7.86002	7.82652	7.72159	7.84817	7.91447	8.29209	7.9957	7.83673	7.70039	8.27586	8.17799	8.10409	7.87827	7.95257	7.77251
LOC644342	7.28973	7.39014	7.33671	7.3089	7.28278	7.38446	7.39109	7.34127	7.30483	7.30344	7.37478	7.33764	7.34133	7.39839	7.37757	7.36945	7.38788	7.39305	7.35204	7.38942	7.31782
LCE2D	7.32173	7.31117	7.41362	7.39231	7.30713	7.31619	7.19534	7.32896	7.32754	7.28312	7.25461	7.4466	7.27888	7.26667	7.30486	7.30421	7.32026	7.24732	7.34431	7.32471	7.35791
IGLL1	8.30978	8.0555	8.68652	8.45896	8.30738	8.37016	8.40975	7.89842	8.29538	8.39552	8.1415	8.34068	8.17763	8.40789	8.10321	8.38945	8.28818	8.3909	8.59728	8.15212	8.37559
THSD7A	7.3144	7.29334	7.26511	7.30855	7.33553	7.21697	7.26838	7.33099	7.3179	7.28768	7.30935	7.36521	7.30814	7.23622	7.25307	7.31581	7.40295	7.33539	7.33521	7.29327	7.31883
LOC391771	10.121	10.22	10.2677	10.2639	10.131	10.1653	10.0928	9.97921	10.2813	9.81612	10.0631	9.8721	10.2294	10.0011	9.94838	10.3049	10.0533	9.91956	10.1449	9.69472	10.0824
LOC646971	7.45554	7.32272	7.45567	7.60309	7.47522	7.4716	7.43182	7.38839	7.3273	7.4447	7.47944	7.45698	7.36618	7.45426	7.51779	7.41713	7.48071	7.41469	7.4503	7.36389	7.42667
OR14A16	7.29955	7.38115	7.18663	7.31857	7.38496	7.26645	7.35705	7.36958	7.23999	7.28044	7.42639	7.28464	7.22176	7.28228	7.35504	7.45615	7.32458	7.31462	7.33111	7.29398	7.38483
LOC653146	7.33068	7.31376	7.3862	7.41181	7.30053	7.3547	7.37401	7.27061	7.38042	7.35158	7.35564	7.32766	7.39661	7.34974	7.30724	7.38103	7.38495	7.22222	7.31189	7.39585	7.27032
MIA2	7.50474	7.31701	7.29068	7.34673	7.31628	7.29258	7.39965	7.39842	7.37465	7.36174	7.44404	7.31828	7.30485	7.22514	7.30996	7.55715	7.42498	7.40541	7.336	7.30893	7.29172
LOC648054	13.0721	13.3815	12.9682	13.3065	12.9013	13.0978	12.8082	12.3686	13.0978	12.9317	12.757	12.7951	12.8082	12.7457	13.1828	12.761	12.6612	13.077	12.6899	12.9105	12.6928
LOC648154	7.35878	7.23171	7.26554	7.42971	7.30815	7.2678	7.30576	7.30649	7.54088	7.33838	7.30898	7.3054	7.35137	7.4628	7.37336	7.27677	7.41036	7.28741	7.28961	7.42501	7.34912
TGIF1	7.34868	7.38052	7.26055	7.33343	7.3906	7.50043	7.39311	7.3204	7.24851	7.36042	7.35077	7.38473	7.3481	7.3129	7.35197	7.41105	7.34604	7.36961	7.44551	7.34584	7.31858
LOC647946	7.89428	7.73268	7.73287	7.72551	7.57215	7.77143	7.60738	7.71337	7.60747	7.68655	7.69	7.84089	7.75111	7.77681	7.6989	7.67568	7.76772	7.65487	7.69922	7.70716	7.76451
LOC642334	10.2077	10.0616	9.95262	10.0245	10.0808	10.1531	10.3128	10.3826	10.0533	10.0251	9.94143	10.0314	10.2226	10.2087	10.2322	10.0986	10.1052	10.2474	10.1192	10.214	9.95456
FLJ43950	7.46922	7.3438	7.38591	7.45071	7.41354	7.33364	7.30252	7.35456	7.33242	7.38234	7.42196	7.30392	7.49014	7.39332	7.40512	7.34358	7.43683	7.39013	7.35335	7.39614	7.42048
RPS6	7.5093	7.49223	7.68227	7.58689	7.68203	7.41445	7.5883	7.53935	7.63895	7.49996	7.42905	7.61175	7.33209	7.54048	7.54135	7.55128	7.61221	7.53914	7.56322	7.52348	7.63333
FLYWCH1	7.38133	7.37857	7.32219	7.29695	7.27347	7.37607	7.35887	7.37201	7.33393	7.376	7.27216	7.28972	7.35704	7.32665	7.40544	7.43231	7.3141	7.33139	7.33786	7.38358	7.291
TIMM17A	7.28179	7.39667	7.2924	7.32649	7.36595	7.30357	7.31161	7.29348	7.35167	7.26119	7.31924	7.2971	7.33353	7.27003	7.34305	7.3425	7.34165	7.29947	7.3046	7.31354	7.34417
LOC651272	7.7089	7.62127	7.82591	7.80337	7.69658	7.63502	7.44456	7.62021	7.63306	7.76159	7.68733	7.61647	7.83894	7.66898	7.66247	7.48791	7.70406	7.52226	7.77886	7.62221	7.77588
LOXL2	7.41379	7.23633	7.28899	7.36987	7.33322	7.33056	7.29525	7.29701	7.24995	7.38777	7.31514	7.21854	7.37715	7.3179	7.28496	7.22711	7.3169	7.25992	7.17706	7.24191	7.22854
RPL27	12.9682	12.9234	13.0425	12.8624	12.9234	12.8822	12.5287	11.9477	12.7161	12.4956	11.9083	12.7247	12.4449	12.3812	12.5862	12.7325	12.362	12.0999	12.5329	12.1695	12.5287
ITGB1BP3	7.42497	7.30301	7.4158	7.31096	7.4375	7.37028	7.41676	7.31911	7.22222	7.33338	7.32151	7.41554	7.32135	7.29091	7.31887	7.38371	7.26913	7.37464	7.33502	7.30658	7.38995
LOC648240	7.37863	7.32814	7.30902	7.31283	7.40313	7.48103	7.24744	7.38127	7.34796	7.3434	7.27487	7.36034	7.33981	7.38174	7.37416	7.31162	7.41698	7.29539	7.32182	7.3693	7.35568
GPR141	7.37443	7.3834	7.40366	7.418	7.48242	7.43459	7.35774	7.40601	7.53629	7.47654	7.43458	7.38887	7.45092	7.4232	7.47072	7.54305	7.47829	7.393	7.37144	7.39513	7.50598
DNM2	9.20214	9.1318	9.05583	9.22967	9.37185	9.18573	9.15787	10.0314	8.9696	9.22666	9.23544	9.24242	9.27265	9.36676	9.12447	9.02963	9.26252	9.13337	9.48645	9.36193	9.24702
SH3RF1	7.43195	7.43608	7.6399	7.3511	7.52912	7.39944	7.39757	7.75676	7.3905	7.59765	7.73427	7.51435	7.47392	7.52756	7.45517	7.57433	7.56477	7.60979	7.40302	7.52157	7.56162
RBP1	7.3184	7.29463	7.31742	7.37395	7.34844	7.31105	7.45648	7.30394	7.30071	7.41034	7.46498	7.37775	7.30746	7.28273	7.34822	7.35618	7.34384	7.27203	7.53387	7.45589	7.33918
VPS13D	7.29519	7.39344	7.58096	7.40786	7.36072	7.4537	7.38381	7.38823	7.44179	7.45212	7.41065	7.43617	7.35305	7.42258	7.53236	7.24597	7.35379	7.42688	7.39602	7.36506	7.29345
LOC643365	12.2	11.9109	12.2213	12.1087	12.1273	12.4915	12.7044	12.7161	12.3079	12.5329	12.6612	12.1972	12.4915	12.2153	12.6963	12.3422	12.2992	12.5329	12.5156	12.2867	12.7525
GBA2	7.34811	7.2792	7.29798	7.33212	7.35323	7.32556	7.3572	7.34461	7.36794	7.37626	7.36502	7.38407	7.37481	7.31713	7.27528	7.27662	7.3392	7.28001	7.32345	7.31834	7.29229
LOC643771	7.35195	7.41912	7.23901	7.2435	7.34819	7.29832	7.3018	7.28701	7.2919	7.31252	7.38295	7.38204	7.34277	7.37042	7.36963	7.32318	7.31162	7.35707	7.3011	7.26392	7.25523
SLC26A8	8.34428	8.30433	7.86039	8.10101	7.9363	8.36368	7.90644	8.37336	8.40853	8.42992	8.48374	8.13078	8.11993	8.08035	8.30005	8.07755	8.13843	8.24841	8.16013	8.34828	8.01753
LOC391761	7.67317	7.59434	7.54571	7.5239	7.60434	7.45925	7.65852	7.62559	7.69158	7.60341	7.72604	7.50723	7.66618	7.68553	7.82111	7.56982	7.51074	7.70697	7.43822	7.67982	7.85478
LOC645655	7.46489	7.3063	7.37103	7.34319	7.46078	7.40489	7.2336	7.43793	7.36064	7.33207	7.40161	7.43513	7.34864	7.51033	7.34652	7.44078	7.41914	7.51678	7.35149	7.43555	7.30312
LOC645602	7.32644	7.38473	7.43251	7.47239	7.51238	7.33116	7.38963	7.42108	7.53147	7.49375	7.41972	7.34183	7.39685	7.38366	7.4117	7.48859	7.44391	7.37799	7.4716	7.38894	7.61901
LOC391013	7.24073	7.34175	7.39016	7.33342	7.45915	7.38832	7.36003	7.27555	7.31222	7.27718	7.30913	7.31924	7.3501	7.32487	7.30971	7.31277	7.20432	7.41562	7.39361	7.37136	7.42302
LOC284194	7.36473	7.24303	7.29239	7.2467	7.44027	7.20858	7.33361	7.46242	7.34313	7.34506	7.33891	7.35725	7.33212	7.32313	7.37009	7.42276	7.15307	7.34077	7.40143	7.23059	7.32967
C16orf50	7.36786	7.3292	7.34502	7.47889	7.30212	7.38906	7.38033	7.38454	7.28858	7.55518	7.33141	7.39385	7.27994	7.35861	7.4745	7.39805	7.33287	7.35552	7.35246	7.39392	7.38758
LOC643237	7.52744	7.4935	7.4162	7.38628	7.33088	7.32033	7.36505	7.39926	7.40311	7.33762	7.40833	7.41954	7.44477	7.32226	7.45175	7.498	7.35522	7.40082	7.40274	7.49925	7.46596
LOC390712	7.36821	7.34027	7.32743	7.31565	7.30015	7.44163	7.33659	7.35643	7.29654	7.28877	7.34112	7.29518	7.30381	7.34621	7.26138	7.21627	7.28227	7.34949	7.34441	7.38551	7.41282
LOC643201	8.00375	7.63623	8.25913	8.0601	8.0089	8.55921	8.05925	7.90345	8.20372	8.46565	8.49142	8.67522	8.45048	8.29062	8.49265	7.70772	8.0629	8.67275	8.09505	8.43662	8.48585
LIN37	7.46154	7.47488	7.34217	7.4185	7.36189	7.43214	7.42967	7.30062	7.40167	7.39672	7.29124	7.40487	7.44178	7.46131	7.41817	7.49632	7.4185	7.36196	7.49063	7.38316	7.32427
LOC653324	7.28539	7.33827	7.26661	7.28798	7.38082	7.3162	7.3224	7.36194	7.34878	7.36694	7.27084	7.25593	7.29432	7.29876	7.27644	7.29592	7.39065	7.3173	7.29042	7.32889	7.32821
SULT1A1	7.31891	7.34221	7.31196	7.25759	7.27186	7.42695	7.34045	7.17318	7.34834	7.26754	7.33525	7.30045	7.26628	7.27759	7.27908	7.21341	7.38308	7.39457	7.353	7.33061	7.36347
HECTD3	8.36706	8.49922	8.61272	8.7209	8.47223	8.5032	7.76486	7.51005	8.495	8.1959	7.66779	8.2789	7.94443	7.61239	7.89829	8.41405	7.96025	7.78361	7.85223	7.91235	7.63927
SLC1A4	7.8536	7.90557	7.90512	7.86861	7.7409	7.70366	7.82059	7.6101	7.94576	7.68563	7.68236	7.766	7.69437	7.69019	7.93229	7.48303	7.49737	7.62205	7.49057	7.75802	7.7104
LOC651468	7.35549	7.27497	7.31296	7.41821	7.31082	7.29741	7.39857	7.35017	7.3589	7.37343	7.4224	7.37752	7.34194	7.35617	7.34947	7.38679	7.32347	7.3254	7.30884	7.43277	7.37822
RGPD5	7.49451	7.50401	7.43419	7.42929	7.42242	7.39872	7.29419	7.45606	7.38381	7.28167	7.3678	7.29258	7.35081	7.31736	7.55616	7.44048	7.42346	7.37283	7.44297	7.34539	7.46798
MDH1	7.35483	7.29971	7.3607	7.3847	7.33159	7.32892	7.38007	7.4334	7.32133	7.33579	7.28549	7.40175	7.37075	7.3884	7.29732	7.38765	7.39362	7.24058	7.33573	7.31108	7.41261
PSD3	7.35306	7.3357	7.40647	7.32215	7.26019	7.38867	7.43799	7.27796	7.31704	7.29045	7.37951	7.37356	7.36268	7.32678	7.35302	7.36707	7.30162	7.34707	7.29488	7.37448	7.30518
CRIP1	7.67377	8.1002	8.12638	7.90557	7.99139	7.56053	7.66254	7.7654	8.1937	8.02452	8.32173	7.80161	8.10938	7.62168	7.94753	8.54418	7.99104	8.19776	7.85142	7.89156	7.70366
LOC402634	7.37947	7.37106	7.41461	7.30376	7.35408	7.27658	7.27437	7.38601	7.36932	7.37743	7.3682	7.34647	7.29579	7.36212	7.31831	7.30379	7.48021	7.24584	7.30282	7.3017	7.31645
LOC401180	7.33813	7.39222	7.28325	7.32728	7.28241	7.39847	7.24824	7.35202	7.3081	7.38768	7.38958	7.29119	7.42989	7.33966	7.33836	7.39512	7.43217	7.29373	7.37437	7.40214	7.34511
SEMA5A	7.38858	7.50546	7.26586	7.48458	7.37832	7.4222	7.30947	7.42815	7.49686	7.50796	7.45337	7.35344	7.48303	7.50197	7.31765	7.63679	7.32122	7.46819	7.25702	7.47246	7.40062
NKPD1	7.89091	7.71971	7.75086	8.0564	8.0224	7.92988	7.69059	7.79454	7.83749	7.94275	7.74252	7.937	7.71595	7.84365	7.82152	8.03131	7.77648	7.87268	7.90759	7.81329	7.89463
REPS2	7.35327	7.30651	7.36827	7.34188	7.26318	7.31412	7.36313	7.31334	7.31921	7.25707	7.26839	7.32591	7.38821	7.33895	7.21122	7.37568	7.34188	7.31535	7.31885	7.29135	7.29262
LOC731486	7.85371	7.64407	7.75514	7.71873	7.53016	7.89886	7.6026	7.50073	7.66352	7.55372	7.51036	7.8117	7.85674	7.5351	7.61396	7.61146	7.74681	7.6582	7.68729	7.69051	7.67636
LOC400099	7.33016	7.33643	7.34014	7.38616	7.28097	7.32893	7.32186	7.42716	7.32901	7.31379	7.29603	7.26893	7.41817	7.27664	7.21256	7.3658	7.32128	7.37993	7.25621	7.378	7.26365
ABLIM3	7.3227	7.3312	7.22663	7.37493	7.3516	7.31374	7.44526	7.28614	7.27108	7.28187	7.37768	7.34387	7.34185	7.32136	7.33099	7.3701	7.28869	7.29424	7.31995	7.397	7.33534
PRICKLE3	7.39919	7.35337	7.48818	7.39506	7.41602	7.43975	7.41868	7.4218	7.4189	7.47156	7.39881	7.42928	7.46498	7.47956	7.34142	7.4261	7.49519	7.48627	7.27255	7.47731	7.42568
LOC651723	7.712	7.79441	7.66574	7.73956	7.85079	7.8108	7.81343	7.85847	7.77473	7.84857	7.82966	8.00995	7.76486	7.71447	7.74401	7.48464	7.6015	7.75951	7.6525	7.65839	7.71455
APCDD1	7.25804	7.317	7.26451	7.29893	7.30518	7.40671	7.40377	7.25084	7.3198	7.26692	7.31	7.27538	7.26873	7.28102	7.41324	7.33133	7.30971	7.32207	7.277	7.36931	7.33527
PCDHGC3	7.49824	7.52365	7.41635	7.57625	7.45804	7.41242	7.50966	7.5104	7.43836	7.35831	7.64586	7.26258	7.58265	7.40052	7.5786	7.46568	7.3869	7.42074	7.42924	7.49386	7.50113
LOC401019	8.67548	8.67459	9.23544	8.4614	8.89898	8.95948	8.52431	8.19217	8.8929	8.77898	8.59933	8.78954	8.99855	8.62426	8.81509	8.91279	8.57928	8.7209	8.63749	8.58559	8.76547
LOC652242	7.34897	7.35069	7.29916	7.35694	7.18886	7.27543	7.42335	7.2627	7.27571	7.37824	7.29278	7.32913	7.30649	7.31497	7.30312	7.33007	7.38372	7.36626	7.23353	7.34938	7.48642
HIBCH	7.87213	8.69019	8.36133	8.61591	7.94881	7.95646	8.09641	7.43384	8.58143	7.8593	7.50154	7.73502	7.50066	7.93109	7.64542	8.53223	7.53439	7.48533	7.86613	7.70325	7.65961
ABO	8.7275	8.94597	8.55894	8.89038	8.57767	8.6663	9.07014	8.98968	8.86852	8.7249	8.95354	8.89585	8.8217	8.76711	8.85513	8.73653	8.61199	9.00162	8.97925	9.19308	8.7783
LOC388160	8.32634	8.79294	8.24681	8.73564	8.1854	8.15792	7.96373	9.20352	8.12321	8.58296	8.19836	8.31543	8.65931	8.92472	8.50298	8.50442	9.07406	8.85072	8.57497	9.40049	8.42634
LOC648533	7.38841	7.35359	7.44468	7.40422	7.29921	7.36191	7.38869	7.42068	7.30055	7.3689	7.36165	7.21505	7.37475	7.30384	7.38387	7.44919	7.32292	7.37689	7.38566	7.42714	7.35904
NLRP10	7.4576	7.37677	7.45405	7.37195	7.45054	7.39424	7.39147	7.37893	7.39296	7.30296	7.43163	7.43409	7.46216	7.36047	7.412	7.4373	7.35452	7.43162	7.29211	7.36138	7.3392
LOC651580	8.83101	8.73591	8.96475	8.9652	9.11487	9.22931	9.42856	10.3998	8.78672	9.37958	9.73098	9.63892	9.66938	9.54735	9.08102	8.79992	9.50241	9.68684	9.00336	9.43033	9.31309
LOC653555	7.38089	7.41952	7.39932	7.359	7.34203	7.33366	7.4059	7.44078	7.35298	7.46466	7.35347	7.4008	7.29708	7.45665	7.30503	7.35875	7.43696	7.34559	7.2946	7.45644	7.46455
OR51B5	7.64418	7.9324	7.97395	7.62955	7.68266	7.85002	7.90972	8.26811	7.95374	8.07733	8.05441	7.94361	7.96354	7.93933	7.81181	7.93047	8.19179	8.2503	8.11937	8.08899	7.80546
NFASC	10.8957	10.4649	10.7612	10.1399	10.1439	10.5275	9.85325	9.04642	10.4397	9.85553	9.48083	9.77364	10.6002	9.70979	10.1644	9.42567	8.97725	8.55143	9.14457	9.34517	9.85049
LOC645879	7.26477	7.27298	7.33521	7.27294	7.43284	7.36892	7.3175	7.21797	7.24037	7.49032	7.33768	7.54195	7.27687	7.32062	7.30738	7.32628	7.33854	7.25145	7.43594	7.34514	7.34476
LOC286208	7.30106	7.41888	7.50174	7.47597	7.47263	7.52641	7.51378	7.40212	7.44825	7.54921	7.57924	7.38613	7.82319	7.37552	7.47524	7.76138	7.33309	7.59084	7.45674	7.53998	7.43438
LOC654174	7.64147	7.62802	7.66869	7.63895	7.69251	7.49647	7.63769	7.53691	7.82133	7.51824	7.58689	7.62972	7.53978	7.57568	7.52495	7.58059	7.63591	7.51951	7.54553	7.52719	7.61426
LOC647519	8.80096	9.72515	8.60717	9.96321	9.20016	9.40842	9.06257	8.16967	9.46046	8.47303	9.37445	9.39761	9.25148	8.90179	8.42397	8.86371	7.98677	8.79925	8.95742	9.12023	8.77047
FILIP1	7.35335	7.27236	7.2491	7.33871	7.2745	7.28121	7.33127	7.32539	7.33839	7.32276	7.24543	7.29297	7.45273	7.31152	7.31718	7.25576	7.28583	7.30154	7.28993	7.26777	7.35534
LOC645165	7.46247	7.25965	7.38442	7.25367	7.30103	7.36633	7.43094	7.32635	7.34045	7.36137	7.26598	7.26046	7.36895	7.37654	7.43514	7.32859	7.4222	7.30969	7.41354	7.37183	7.34951
STARD6	7.42443	7.31232	7.28087	7.33631	7.26596	7.29123	7.38206	7.2945	7.42176	7.34351	7.33275	7.25969	7.34308	7.34578	7.32839	7.39574	7.31184	7.24075	7.2216	7.35049	7.31029
ARSK	7.30986	7.40533	7.42472	7.33344	7.36258	7.53285	7.35096	7.40848	7.38756	7.32898	7.35948	7.34295	7.44208	7.46553	7.38715	7.47456	7.44799	7.47407	7.39508	7.3175	7.37332
LOC649993	9.29226	9.40728	8.81605	8.86973	8.35412	9.47696	9.32548	8.30718	9.8357	8.79294	9.01393	9.04461	9.05247	9.07592	9.51065	9.97921	9.08276	9.19446	8.83964	8.97768	9.49887
PPIL6	8.54007	8.27394	8.28693	8.2225	8.09663	8.04937	8.4277	7.95715	8.08174	7.96764	7.81691	8.07918	7.98023	8.11164	7.79748	8.09421	8.26277	8.56641	8.21472	8.26768	7.94894
C6orf70	7.37904	7.3488	7.40215	7.32831	7.3312	7.33644	7.24803	7.32575	7.34944	7.35398	7.43684	7.30476	7.39633	7.35706	7.35047	7.31425	7.29741	7.29231	7.33156	7.48855	7.29779
MUC3B	7.3884	7.33005	7.35577	7.35359	7.38029	7.30779	7.39524	7.33064	7.25027	7.46573	7.35405	7.3115	7.46518	7.36701	7.41456	7.36937	7.38174	7.36798	7.43725	7.34523	7.3818
SOCS6	7.33088	7.21113	7.15577	7.3857	7.23036	7.21888	7.31584	7.30608	7.28758	7.27163	7.30465	7.27401	7.31722	7.27942	7.38906	7.3399	7.31375	7.35056	7.32839	7.3572	7.31546
LOC652077	7.40379	7.32244	7.37336	7.42167	7.32485	7.28436	7.39033	7.34996	7.25503	7.37302	7.36807	7.38314	7.32622	7.23233	7.35583	7.36433	7.29113	7.2495	7.32419	7.33154	7.40879
LOC440508	7.3381	7.31601	7.29446	7.23076	7.49804	7.32961	7.29795	7.33854	7.33136	7.33932	7.37756	7.28605	7.34504	7.4004	7.31364	7.39829	7.49276	7.30098	7.32252	7.59864	7.20512
ZNF533	7.29787	7.27779	7.39591	7.37899	7.34895	7.34213	7.37894	7.3529	7.32983	7.39571	7.29378	7.32762	7.30589	7.27919	7.34498	7.48673	7.27363	7.36854	7.36107	7.26403	7.27162
STARD3	7.39168	7.30277	7.35371	7.35859	7.40889	7.31763	7.45322	7.27581	7.34951	7.38642	7.30478	7.37226	7.38357	7.48629	7.27628	7.3847	7.34707	7.35047	7.38227	7.24869	7.40888
B3GALT3	7.25539	7.31465	7.30452	7.2601	7.35195	7.24146	7.3151	7.3236	7.33015	7.2459	7.35639	7.3332	7.25319	7.32503	7.38277	7.30416	7.26956	7.31924	7.3007	7.2388	7.44577
C14orf78	7.2908	7.40564	7.30168	7.26946	7.35795	7.33905	7.25239	7.33969	7.28677	7.36967	7.30618	7.27485	7.29821	7.40196	7.35508	7.339	7.28458	7.39807	7.35294	7.3425	7.25793
LOC645073	7.29808	7.34121	7.36273	7.30872	7.32215	7.26141	7.48223	7.38226	7.25881	7.29459	7.27934	7.33552	7.26253	7.38644	7.19013	7.36951	7.39983	7.30483	7.32663	7.26128	7.29191
PTPRU	7.48677	7.5752	7.60552	7.63515	7.52825	7.55382	7.55222	7.52021	7.72909	7.52537	7.62095	7.71346	7.45423	7.36058	7.42586	7.55949	7.53529	7.49848	7.46858	7.56996	7.43947
SKAP2	7.32639	7.39496	7.44317	7.2915	7.26945	7.32557	7.31244	7.34283	7.30966	7.30983	7.30697	7.32032	7.23647	7.29523	7.37776	7.31213	7.26952	7.37019	7.40778	7.35951	7.30982
ADAT1	7.35998	7.43527	7.50835	7.45465	7.60606	7.42156	7.3885	7.4003	7.33563	7.38217	7.35575	7.5894	7.55664	7.41983	7.43113	7.31762	7.42171	7.44089	7.44994	7.47444	7.42411
FMR1NB	10.7703	10.4287	10.5744	10.4135	10.4958	10.4712	10.5639	10.0125	10.7934	10.08	10.5348	10.3128	10.3667	10.1466	10.8589	10.4677	9.81755	10.1807	10.5244	10.3069	9.94064
C1orf69	7.38556	7.32334	7.25927	7.35083	7.3893	7.25588	7.28972	7.32761	7.38343	7.32536	7.35473	7.32369	7.44097	7.30834	7.46489	7.28082	7.29587	7.3997	7.37842	7.33287	7.31339
MEOX1	7.37625	7.3365	7.3113	7.26922	7.39208	7.31973	7.42457	7.36785	7.4143	7.32278	7.29265	7.4631	7.36595	7.39222	7.42899	7.36672	7.34758	7.40165	7.32648	7.35246	7.35479
LOC390282	7.4094	7.50938	7.41979	7.49355	7.3972	7.32458	7.34106	7.46707	7.37623	7.35086	7.36256	7.39551	7.52756	7.3508	7.66224	7.40689	7.38413	7.47383	7.45487	7.51366	7.35319
C19orf23	8.59037	9.39465	8.96279	9.78978	9.35571	9.5502	9.51065	9.00374	9.17445	8.99278	9.30508	8.98505	9.29371	9.56497	8.92051	9.1001	8.97588	9.26293	9.5085	9.00907	9.0747
C8orf46	7.48389	7.35153	7.31266	7.48154	7.38522	7.39003	7.36472	7.452	7.22798	7.2983	7.40232	7.32071	7.46723	7.35259	7.35768	7.46344	7.34763	7.49534	7.41962	7.37507	7.32613
ACTR3	7.32799	7.37386	7.29997	7.36828	7.40809	7.42841	7.33592	7.45219	7.47638	7.34408	7.42437	7.45121	7.28902	7.36423	7.34157	7.39951	7.35796	7.44085	7.37675	7.33111	7.26329
LOC644607	7.3524	7.31586	7.3556	7.29849	7.39142	7.27489	7.26504	7.4052	7.36021	7.28792	7.34125	7.43743	7.39279	7.4036	7.35007	7.28965	7.43299	7.31651	7.32717	7.38373	7.30608
RNF168	7.27801	7.35201	7.32694	7.26919	7.34252	7.33062	7.34023	7.29342	7.31756	7.33211	7.33149	7.38537	7.38771	7.28389	7.33921	7.28707	7.31013	7.35343	7.36844	7.27034	7.32138
LOC641741	7.41401	7.42074	7.46501	7.43673	7.43833	7.40596	7.44168	7.37343	7.37994	7.38831	7.42154	7.38535	7.3383	7.45593	7.3841	7.41731	7.43216	7.40474	7.42607	7.38363	7.37026
KRTAP10-5	8.77183	8.55736	8.58737	8.7252	8.44568	8.84997	8.63249	8.61199	8.65961	8.75261	8.89723	8.83136	8.80943	8.76798	8.55538	8.69304	8.51108	8.86297	8.61408	8.51181	8.74636
TSNAXIP1	7.33215	7.38452	7.32507	7.30255	7.30747	7.27685	7.36578	7.32652	7.4111	7.36416	7.29936	7.29873	7.37432	7.26806	7.34004	7.36025	7.32515	7.26873	7.29743	7.29766	7.32837
SAE1	7.30271	7.3465	7.42112	7.33398	7.33897	7.33781	7.32211	7.32691	7.44356	7.2774	7.38072	7.35626	7.33131	7.30053	7.36894	7.26949	7.33811	7.3571	7.29351	7.2673	7.39126
LOC645167	7.3414	7.42004	7.45123	7.30809	7.36405	7.33737	7.30908	7.45885	7.29289	7.25295	7.42654	7.41736	7.40809	7.38666	7.41362	7.40855	7.4711	7.37892	7.31958	7.2162	7.34842
LOC648972	7.3819	7.4733	7.35694	7.24073	7.34886	7.45967	7.36545	7.29554	7.56919	7.38988	7.42919	7.48571	7.34086	7.3755	7.41428	7.28821	7.47295	7.38987	7.48353	7.37364	7.49984
MYRIP	7.50172	7.32824	7.46259	7.40809	7.37439	7.42141	7.56792	7.44664	7.40896	7.55663	7.4572	7.46383	7.38518	7.46562	7.42569	7.34117	7.46267	7.45107	7.33664	7.75055	7.40962
CCL20	7.35809	7.32729	7.31344	7.35234	7.30349	7.30897	7.29687	7.31375	7.29924	7.32597	7.33864	7.37084	7.31922	7.20643	7.44864	7.29251	7.27544	7.4197	7.30129	7.44487	7.3063
LOC342979	7.35033	7.28743	7.32601	7.76258	7.41657	7.46806	7.35012	7.30787	7.41058	7.39986	7.54448	7.30269	7.48621	7.42902	7.38725	7.36561	7.28805	7.4007	7.36678	7.27764	7.38293
NUBP2	7.38851	7.31706	7.27748	7.32242	7.34522	7.34703	7.26364	7.28411	7.3574	7.32476	7.29821	7.36301	7.30326	7.29963	7.41176	7.33264	7.30031	7.26804	7.32425	7.24169	7.29232
LOC643274	7.34775	7.44915	7.37659	7.38429	7.29824	7.3456	7.27193	7.29833	7.36428	7.37758	7.34488	7.33571	7.23587	7.3762	7.44163	7.34176	7.36123	7.23229	7.30834	7.42099	7.35991
TBC1D3B	7.3826	7.38195	7.35385	7.33942	7.36978	7.36603	7.51756	7.37468	7.36162	7.35656	7.37189	7.34778	7.3315	7.42086	7.45509	7.41174	7.37244	7.4017	7.29944	7.40011	7.36716
EREG	7.38525	7.28759	7.34128	7.33824	7.26059	7.34046	7.40326	7.36855	7.45206	7.41498	7.37638	7.30404	7.30362	7.37601	7.43459	7.28267	7.39936	7.39219	7.28559	7.40454	7.46778
LOC647008	7.31824	7.34682	7.38277	7.34918	7.45723	7.31924	7.3604	7.36571	7.26232	7.36738	7.33259	7.34035	7.3763	7.31762	7.2753	7.33752	7.33989	7.27991	7.31848	7.40254	7.35535
SGCD	7.42037	7.6235	7.48769	7.45529	7.50342	7.45251	7.43698	7.40808	7.41393	7.31581	7.28004	7.45269	7.63232	7.4233	7.45092	7.37779	7.42458	7.46245	7.53285	7.5112	7.55068
LOC649350	7.64893	7.61175	7.66303	7.85687	7.99747	7.77749	7.69324	7.69938	7.5936	7.82518	7.74649	7.70935	7.70763	7.58595	7.64235	7.57428	7.69183	7.66514	7.55957	7.62425	7.83345
LOC651429	7.34708	7.38463	7.31295	7.31995	7.28638	7.37262	7.33334	7.37361	7.32341	7.32743	7.36683	7.35199	7.36036	7.28992	7.34766	7.29921	7.34737	7.33384	7.32437	7.31355	7.34654
LOC729744	7.37002	7.36327	7.37186	7.42388	7.38275	7.40847	7.46293	7.40831	7.47678	7.38036	7.23239	7.36634	7.33011	7.35252	7.34397	7.39541	7.39665	7.39374	7.42038	7.35099	7.29421
LOC653706	7.45299	7.42624	7.37871	7.32398	7.46235	7.36106	7.33378	7.38535	7.43063	7.40913	7.36052	7.31153	7.29211	7.36759	7.39861	7.39717	7.43159	7.3959	7.46953	7.46176	7.498
ALKBH5	8.14709	7.80701	8.27475	7.77637	7.67232	7.88141	7.62716	8.11386	7.86417	8.04734	7.60917	7.78857	7.88941	7.80534	7.91316	7.65753	8.14372	7.75381	7.73041	7.77294	7.86067
LOC441762	7.3527	7.36285	7.32343	7.40837	7.36322	7.2813	7.32614	7.24151	7.29847	7.23178	7.23412	7.3464	7.3236	7.37686	7.3242	7.31849	7.35547	7.43266	7.2591	7.29039	7.31005
LOC728734	7.41658	7.28983	7.39912	7.39456	7.36918	7.26513	7.29183	7.32429	7.29494	7.2551	7.34103	7.37953	7.31584	7.36261	7.33943	7.27978	7.29506	7.34138	7.31702	7.45038	7.28952
GUSBL2	11.1531	10.7872	10.9101	10.6851	11.0322	11.2691	11.2994	11.3789	11.1931	11.1174	11.4383	10.9284	11.1661	11.1772	11.2994	10.9023	10.803	11.5403	11.6342	11.2219	11.2258
CPA6	7.46767	7.28824	7.26034	7.39505	7.37241	7.30101	7.37048	7.47672	7.42552	7.409	7.42063	7.3255	7.3533	7.48645	7.33977	7.31775	7.40032	7.28081	7.35442	7.38205	7.34906
CBWD2	7.32632	7.46673	7.32822	7.3635	7.39288	7.33697	7.31779	7.61741	7.31141	7.32276	7.3691	7.32555	7.36178	7.4833	7.30225	7.37684	7.48787	7.35092	7.47648	7.48642	7.28945
IGSF1	7.38195	7.25727	7.26686	7.30398	7.36918	7.31039	7.2471	7.31543	7.30221	7.28554	7.3578	7.31436	7.2842	7.38042	7.28436	7.30152	7.29191	7.25753	7.36243	7.32021	7.28227
POLR2J	7.38214	7.32699	7.39927	7.40773	7.21113	7.32609	7.29376	7.34061	7.31539	7.64691	7.41146	7.37287	7.28919	7.33959	7.44225	7.33213	7.32835	7.36332	7.4273	7.33544	7.33483
CCDC85B	7.32786	7.38292	7.36261	7.4096	7.35824	7.32684	7.4201	7.63435	7.21048	7.35295	7.37968	7.36182	7.36035	7.3708	7.38395	7.29138	7.4805	7.39715	7.41046	7.41046	7.37695
ZNF607	7.47578	7.37099	7.30927	7.34413	7.33237	7.30095	7.33758	7.25478	7.30923	7.32806	7.28702	7.5087	7.36378	7.32244	7.28504	7.28901	7.42521	7.25476	7.32438	7.38061	7.40884
PLAG1	7.36566	7.33874	7.26787	7.33792	7.33327	7.33461	7.22014	7.25889	7.33235	7.36853	7.32265	7.29294	7.34393	7.2931	7.27862	7.26833	7.28546	7.38314	7.24527	7.21672	7.22309
PODXL2	9.83896	9.7602	8.76547	9.70005	8.9901	9.35136	9.81831	10.0441	9.53744	9.6211	9.67689	9.57046	9.36988	9.97307	9.72569	9.49979	9.73753	10.4472	9.51699	9.94324	9.7651
LOC650909	7.34685	7.33248	7.34472	7.32618	7.42363	7.46272	7.31603	7.38042	7.45984	7.46839	7.5218	7.3989	7.39516	7.39977	7.31863	7.41349	7.34014	7.3883	7.33778	7.35791	7.33151
CD200R2	8.27944	8.65987	8.53429	8.46111	8.67119	8.16229	8.22365	7.88041	8.23839	7.97783	8.26747	8.43424	8.02098	8.09769	8.15706	8.39067	8.03236	8.0409	8.52633	7.87574	7.96875
CBX7	7.37118	7.52344	7.55916	7.48596	7.46683	7.56058	7.61774	7.42533	7.48906	7.57957	7.50148	7.61692	7.55957	7.37996	7.46912	7.63508	7.53971	7.51203	7.47087	7.58131	7.49922
LEPREL1	8.61169	8.7275	8.64046	9.0858	9.16196	8.61097	8.77277	9.03922	8.45386	8.54856	8.49982	8.48882	8.71087	8.91319	8.32128	8.37586	8.45152	8.40553	8.37479	8.79715	8.01875
FLJ42842	7.98476	7.92082	8.28857	8.07685	8.3953	8.12553	7.75381	8.00764	8.16967	8.25069	8.30933	7.93818	8.22006	8.16013	8.0224	7.99257	8.19632	7.89038	7.94432	8.01966	7.85314
RASSF6	7.32911	7.28844	7.38674	7.39709	7.45324	7.32789	7.44591	7.38508	7.35522	7.24504	7.33592	7.35689	7.39322	7.31027	7.28135	7.29999	7.39173	7.33923	7.30589	7.32602	7.27037
HMGCR	7.39557	7.40803	7.49005	7.56281	7.54892	7.50279	7.3727	7.3312	7.48503	7.41537	7.28132	7.40743	7.40564	7.36092	7.38584	7.36579	7.45686	7.46404	7.39751	7.40456	7.378
LOC284757	7.63895	7.69059	7.76016	7.63444	7.72652	7.97612	7.68919	7.66396	7.76459	7.71481	7.80193	7.5805	7.70104	7.99091	7.92612	7.49597	7.641	7.88775	7.81918	7.96737	7.86652
RFXDC1	7.4441	7.49701	7.3265	7.56199	7.31647	7.31462	7.38493	7.46952	7.46562	7.40417	7.42997	7.28686	7.53878	7.42344	7.38887	7.60122	7.39373	7.36644	7.41136	7.36963	7.37769
SPPL3	7.27099	7.40176	7.3101	7.46265	7.45366	7.32712	7.20239	7.35326	7.38528	7.34656	7.35979	7.39011	7.34868	7.45369	7.38591	7.43733	7.39146	7.38982	7.37961	7.39551	7.31564
NUP50	7.44599	7.41988	7.37625	7.3528	7.38285	7.35873	7.31323	7.35107	7.36246	7.45966	7.39861	7.37044	7.40987	7.38832	7.52557	7.45272	7.44271	7.41306	7.37753	7.3859	7.39012
SERHL	7.29652	7.2888	7.41326	7.41139	7.3242	7.30569	7.30814	7.3554	7.41993	7.38159	7.40967	7.34498	7.38202	7.37696	7.36667	7.51613	7.46852	7.4276	7.38263	7.33331	7.4753
LOC440917	7.59335	7.64006	7.76506	7.63849	7.60507	7.58611	7.55701	7.48173	7.46131	7.55602	7.43802	7.5676	7.51326	7.50537	7.42903	7.35048	7.67982	7.5847	7.58135	7.51596	7.52142
LOC57228	7.76748	7.74746	7.86586	7.77232	7.57568	7.86666	7.67675	8.14325	7.61415	8.10738	8.04551	7.96448	8.15269	7.88839	8.2255	8.00995	8.62342	9.0818	8.05844	8.21397	8.57414
MT1M	7.29631	7.31126	7.2659	7.2464	7.41667	7.32389	7.34982	7.26498	7.33696	7.43489	7.32093	7.3427	7.37162	7.27265	7.26339	7.31988	7.28125	7.31924	7.33253	7.32774	7.46698
FGFR1OP2	7.45304	7.39908	7.35398	7.35251	7.30312	7.31997	7.36103	7.36265	7.36619	7.32761	7.41872	7.39729	7.36845	7.29106	7.44407	7.38845	7.28741	7.2909	7.30915	7.47295	7.33208
KCNC2	7.43957	7.45051	7.33531	7.30786	7.34678	7.26462	7.28742	7.25745	7.34671	7.34356	7.29561	7.33943	7.31832	7.34213	7.27893	7.28589	7.39942	7.29363	7.44745	7.36544	7.44247
ADARB1	8.8722	8.22632	8.7783	8.23526	8.33095	8.37426	8.44014	8.71682	8.32331	8.39111	8.97588	8.31701	8.60467	8.15186	9.09087	8.33124	8.08035	8.52755	8.14443	8.24563	8.59728
LOC730347	7.72523	7.95004	7.49243	7.92833	7.68742	7.75862	7.87104	7.98677	7.92947	7.65394	8.08988	7.72239	7.68197	7.9563	8.0955	7.95374	7.65943	7.88251	8.08988	7.98849	7.72205
C1orf57	7.76451	7.7339	7.70249	7.57636	7.6033	7.6962	7.641	7.57912	7.78098	7.76343	7.50843	7.70265	7.71156	7.63319	7.64296	7.46607	7.72953	7.66898	7.62725	7.6388	7.56095
SRPK2	7.44846	7.56822	7.54729	7.59424	7.39508	7.48292	7.49643	7.56722	7.63168	7.4512	7.92431	7.61576	7.66739	7.65642	7.69098	7.66847	7.54125	7.67433	7.64586	7.40183	7.62869
CEACAM4	7.35466	7.29409	7.298	7.41992	7.23536	7.33673	7.31774	7.37594	7.36928	7.33	7.32636	7.4193	7.4393	7.34321	7.34249	7.45486	7.38829	7.38267	7.34023	7.37593	7.40036
YTHDF3	7.30029	7.38592	7.21893	7.42201	7.33837	7.24209	7.28663	7.42851	7.38955	7.28794	7.3829	7.21697	7.42294	7.34623	7.40407	7.21172	7.28295	7.36916	7.30588	7.39008	7.40095
POLR2J4	7.36106	7.29146	7.36025	7.36545	7.34215	7.28209	7.3648	7.31035	7.3373	7.35329	7.42916	7.38432	7.34572	7.28524	7.41144	7.28417	7.26332	7.3442	7.39475	7.42697	7.31656
GALT	8.501	8.48619	8.3115	8.44425	8.34574	8.42606	8.48374	8.24203	8.63815	8.64332	8.58193	8.70024	8.48772	8.53223	8.73436	8.96207	8.53984	8.7397	8.48356	8.6926	8.49142
LOC340228	7.28885	7.30345	7.40185	7.34372	7.37664	7.4142	7.24628	7.35348	7.3376	7.24495	7.35168	7.37029	7.28014	7.37953	7.36298	7.27534	7.40932	7.41112	7.33663	7.35743	7.31295
MAGEL2	7.98767	8.53152	8.17099	8.6601	8.12784	7.99999	8.06909	7.59681	8.54117	7.96279	8.18988	8.16175	8.13078	7.88416	8.39755	8.25932	7.80366	7.96013	7.90118	7.85991	7.92506
SEC23B	7.23236	7.33105	7.31972	7.39146	7.31775	7.31637	7.25393	7.30584	7.27061	7.37916	7.33196	7.3795	7.30739	7.31299	7.28376	7.26098	7.3656	7.34279	7.45377	7.41289	7.32582
OR2AG2	9.00862	8.35441	8.99212	8.39188	8.71394	8.49789	8.74377	8.01476	8.71615	8.81377	8.80943	9.01353	8.60214	8.44532	9.17007	8.97725	8.66165	8.70317	8.93633	8.52076	8.83101
KIAA0152	7.32165	7.27347	7.3651	7.46576	7.32489	7.37371	7.33822	7.38241	7.33709	7.34296	7.32906	7.35971	7.3065	7.34525	7.38536	7.35867	7.46537	7.32406	7.33913	7.41609	7.22562
KIAA0319	7.90017	8.1712	8.17953	7.80961	7.75335	8.079	8.10282	7.57413	8.28433	8.00162	8.07075	8.04297	7.99139	7.79973	8.01783	8.10409	7.82152	7.82677	7.88966	7.78684	7.91087
HR	7.32295	7.25767	7.24493	7.33838	7.37211	7.27524	7.38272	7.29106	7.29774	7.19479	7.31679	7.26806	7.25747	7.33653	7.2642	7.32616	7.29579	7.26226	7.29674	7.31577	7.36818
TSEN54	8.07572	7.71698	7.9904	7.70272	7.95567	7.84268	7.78086	7.78595	7.80936	7.69633	7.70831	7.91434	7.78219	7.84135	7.70997	7.74906	7.88276	7.62407	7.8292	7.6782	7.73756
RPS6KA5	7.27991	7.35263	7.3761	7.34559	7.49176	7.36112	7.30113	7.30792	7.39382	7.31963	7.31984	7.34906	7.31745	7.38226	7.38407	7.28509	7.22376	7.31292	7.33902	7.32852	7.29186
CLEC12B	8.5587	8.94908	8.50381	8.78431	8.50986	8.28944	8.83928	7.74632	8.60214	8.2656	8.08483	8.67719	8.44315	8.59636	8.25299	8.58936	7.9805	7.91293	8.33489	8.07028	8.37087
CYP2B6	7.30423	7.28372	7.30497	7.29106	7.25804	7.3393	7.41335	7.29437	7.3972	7.34442	7.23017	7.25837	7.2986	7.25588	7.13289	7.42142	7.34415	7.27434	7.26096	7.27108	7.23976
CCDC34	10.6715	10.5142	11.0322	11.128	10.4376	10.6785	10.5598	9.82692	10.2973	10.2874	10.2491	10.1636	10.2463	10.1181	10.5093	10.7302	10.9845	11.0804	10.0999	10.8816	10.3226
MVD	7.2784	7.30863	7.33167	7.31245	7.33964	7.26391	7.33108	7.20407	7.42431	7.29554	7.41536	7.26505	7.32468	7.29816	7.28368	7.41765	7.30502	7.30298	7.26898	7.29351	7.22814
TSPYL2	7.40177	7.32173	7.35076	7.27066	7.23692	7.31791	7.34898	7.24191	7.28346	7.37307	7.28019	7.2684	7.32182	7.29241	7.24841	7.25988	7.30432	7.23755	7.28826	7.27401	7.36071
ASNA1	7.29639	7.31581	7.34244	7.42194	7.31949	7.41698	7.37017	7.3151	7.25734	7.39238	7.4062	7.45846	7.34658	7.38921	7.31593	7.32036	7.33561	7.30989	7.51339	7.28721	7.38895
HSFX1	9.20446	9.20873	9.86298	9.2658	9.39078	9.66674	9.27075	9.64141	9.38021	9.22312	8.80422	9.19584	9.35444	9.18265	9.13131	9.46471	9.95803	9.60559	9.31115	9.50288	9.37294
LOC644650	7.92892	7.60945	7.67927	7.71943	7.70347	7.81366	7.78772	7.66273	7.56619	7.51459	7.7045	7.62494	7.62937	7.59483	7.69516	7.40344	7.5763	7.8004	7.4847	7.59056	7.4716
SCN3A	7.34064	7.49435	7.37387	7.3099	7.31748	7.33988	7.30443	7.37514	7.35062	7.33888	7.38677	7.38364	7.34902	7.36238	7.3761	7.39656	7.31756	7.33695	7.35001	7.33878	7.28723
ACSM2B	7.39127	7.32456	7.45476	7.30866	7.34295	7.28741	7.29305	7.42143	7.40297	7.32662	7.24432	7.35975	7.312	7.24207	7.36278	7.33865	7.29383	7.39368	7.339	7.32664	7.31774
LOC651326	9.38651	9.33785	9.17995	9.421	9.3935	9.62063	9.53931	9.5232	9.53525	9.64495	9.50674	9.73226	9.30368	9.36723	9.6	9.17739	9.26784	9.4344	9.48507	9.49642	9.34802
NCAPH	7.27082	7.29835	7.2969	7.35879	7.31277	7.38509	7.36792	7.27359	7.37823	7.29156	7.37238	7.27825	7.33474	7.30068	7.33602	7.31769	7.34086	7.33261	7.30502	7.34739	7.24878
FLJ32310	8.14779	8.38021	8.69783	8.95742	8.46933	8.00332	8.56068	7.60139	8.41598	8.24163	8.33577	8.12321	7.83476	8.35035	7.86067	8.03819	7.96091	8.02939	7.94373	8.0667	8.39353
ZFHX4	7.37074	7.52158	7.29523	7.32226	7.34126	7.49095	7.37502	7.36326	7.38681	7.28689	7.33268	7.36288	7.35802	7.44902	7.41632	7.44233	7.34102	7.33399	7.62364	7.38189	7.37963
NRG1	7.20251	7.31824	7.33289	7.38368	7.33677	7.2781	7.37082	7.35323	7.30802	7.34447	7.29668	7.40042	7.38685	7.30713	7.44696	7.3305	7.39558	7.33369	7.30723	7.43339	7.27142
SH3MD4	7.28511	7.30334	7.29009	7.28847	7.34468	7.45876	7.35402	7.30988	7.3071	7.36956	7.34349	7.33867	7.41531	7.30214	7.44522	7.24895	7.31892	7.42954	7.39678	7.31855	7.28217
LOC285900	7.4443	7.33365	7.25411	7.32898	7.35633	7.29223	7.3427	7.3791	7.42496	7.34947	7.32334	7.37295	7.28623	7.27776	7.35344	7.40186	7.37066	7.2886	7.42558	7.3068	7.36798
WTAP	7.24367	7.245	7.34816	7.26545	7.45312	7.34205	7.39419	7.346	7.49829	7.35542	7.3468	7.34161	7.34918	7.3503	7.37513	7.30131	7.33258	7.36646	7.2895	7.32566	7.33404
NSFL1C	9.08458	8.63278	9.21262	8.99379	9.16006	9.0536	8.71615	9.38476	9.05837	9.19308	9.40728	9.01393	9.00287	8.85651	8.92321	8.783	8.96827	9.10607	8.82146	8.89642	9.20672
CBFA2T3	7.29976	7.422	7.32313	7.25786	7.37003	7.35676	7.37044	7.29859	7.31037	7.31297	7.39477	7.31582	7.30528	7.32648	7.35475	7.29566	7.30858	7.36534	7.34716	7.29815	7.27411
STAP2	7.3299	7.36187	7.35393	7.33063	7.33748	7.35785	7.34486	7.31032	7.39894	7.30172	7.34938	7.33214	7.32834	7.31331	7.34874	7.34931	7.26777	7.29344	7.4281	7.27779	7.33077
ZMYM6	7.42701	7.29406	7.32209	7.38306	7.34569	7.40908	7.37164	7.295	7.35856	7.39189	7.36029	7.33674	7.30571	7.39172	7.36435	7.3502	7.36076	7.33493	7.32796	7.39057	7.29737
EDEM3	7.36928	7.34254	7.30408	7.32019	7.30116	7.36392	7.2965	7.29329	7.41713	7.30499	7.3032	7.30333	7.32388	7.34516	7.27357	7.31566	7.34467	7.34242	7.34275	7.38961	7.35865
KCNIP2	7.33526	7.37565	7.20776	7.3391	7.37523	7.36693	7.3307	7.36475	7.42721	7.39437	7.32485	7.50601	7.36141	7.54741	7.39181	7.40306	7.34318	7.45934	7.34179	7.53184	7.29166
LOC647683	9.27985	8.4123	8.58376	8.57611	8.02982	8.38868	8.42992	8.15168	8.66841	8.42742	8.28206	8.31451	8.59783	8.20096	9.21997	8.57135	8.31451	8.77213	8.48395	8.52721	8.86338
LOC651141	7.39579	7.4808	7.46476	7.56477	7.4673	7.45922	7.49864	7.71223	7.54953	7.60636	7.63742	7.60755	7.60078	7.71655	7.69525	7.62788	7.7544	7.78335	7.40335	7.67874	7.63089
EXOD1	8.97768	9.68384	9.35293	9.41325	9.39465	9.22967	8.80538	8.27316	9.67577	9.18834	8.77484	8.97957	9.31026	8.76867	8.97361	9.17777	8.9279	8.74442	8.96244	8.70543	8.93502
ZNF644	7.29513	7.26102	7.39655	7.41533	7.42326	7.41216	7.41996	7.46304	7.29396	7.32963	7.37699	7.23161	7.43743	7.2534	7.18865	7.34755	7.42485	7.48645	7.50003	7.44991	7.32043
LOC90120	7.46513	7.3866	7.32198	7.51596	7.42072	7.47829	7.3938	7.29278	7.39445	7.32761	7.35929	7.52634	7.49245	7.33742	7.34368	7.7778	7.49014	7.33201	7.3142	7.39006	7.28316
VAV3	9.66098	9.3591	9.50926	8.78672	9.11676	9.1476	8.65664	8.62378	9.34711	9.01581	8.72584	9.04112	8.99422	8.80096	8.90143	9.00408	8.82048	8.38456	8.40189	8.75586	8.97635
CCDC69	12.4173	12.6813	12.346	12.511	12.0966	12.0904	12.6899	11.4724	12.6453	12.2774	12.124	12.4274	12.3079	12.3125	12.5645	11.7743	11.9007	12.0004	12.32	12.3955	12.0874
GFM1	7.32284	7.3354	7.37616	7.35145	7.43895	7.39486	7.34591	7.37323	7.39693	7.26845	7.28921	7.24643	7.39701	7.26276	7.27567	7.32268	7.28111	7.35358	7.31447	7.38003	7.3173
C1orf198	7.3358	7.35485	7.40955	7.26182	7.33965	7.2264	7.37309	7.31317	7.2949	7.32262	7.36463	7.52519	7.3278	7.31768	7.45024	7.40124	7.38228	7.39748	7.42071	7.40981	7.34235
PDE8A	7.42555	7.39651	7.37384	7.49388	7.46401	7.44294	7.28552	7.36123	7.31791	7.31075	7.34535	7.50923	7.42135	7.36634	7.42196	7.52499	7.46018	7.52238	7.35872	7.33964	7.44605
SAR1A	7.36034	7.30379	7.33262	7.3663	7.31003	7.3695	7.43611	7.34927	7.32567	7.40538	7.29201	7.31405	7.38394	7.29472	7.28258	7.34114	7.31963	7.27737	7.29561	7.33716	7.3694
TMEM137	7.26368	7.33572	7.25955	7.2992	7.29877	7.2878	7.43665	7.37966	7.23544	7.32413	7.38157	7.34853	7.4066	7.24636	7.25476	7.36825	7.28739	7.33406	7.2491	7.38611	7.35834
MGLL	7.30731	7.25351	7.25533	7.38021	7.30874	7.3506	7.21588	7.30077	7.35803	7.30578	7.34211	7.42827	7.36285	7.28152	7.34403	7.26477	7.40714	7.24908	7.3142	7.24279	7.28486
TRIM34	7.35402	7.35442	7.34658	7.43617	7.30887	7.27792	7.40456	7.31967	7.39562	7.33854	7.34736	7.28273	7.39989	7.34446	7.25984	7.40984	7.32936	7.36207	7.23221	7.30906	7.38482
LOC645868	7.64489	7.70655	8.08053	7.88839	8.28368	7.97224	7.59557	7.72988	7.58538	7.93213	7.61736	7.63658	8.07122	7.79889	7.68835	7.71033	7.94373	7.66656	7.63978	8.04661	7.82801
LOC642228	7.28366	7.3334	7.37561	7.33835	7.26574	7.28049	7.29414	7.34724	7.31186	7.27521	7.36008	7.29567	7.39208	7.30375	7.33449	7.31574	7.21608	7.31587	7.38958	7.26438	7.24517
RPS3A	7.3804	7.31535	7.30251	7.28667	7.44281	7.37507	7.30461	7.31229	7.61461	7.39557	7.35336	7.33722	7.30136	7.34956	7.35343	7.4296	7.34188	7.32432	7.36313	7.33958	7.34048
LOC643831	7.36279	7.29582	7.35025	7.40574	7.36755	7.43248	7.37793	7.33062	7.45722	7.35199	7.307	7.44092	7.38027	7.43916	7.31471	7.37007	7.39565	7.42895	7.60917	7.28406	7.39729
ZNF254	10.7334	10.7399	10.7515	10.3206	10.3998	10.732	10.3783	10.9784	10.8322	10.5744	11.0309	10.5207	10.3711	10.5639	10.8574	10.5255	10.3957	10.9068	10.4948	10.6851	10.7906
C15orf17	7.37626	7.34734	7.49583	7.39468	7.56601	7.37692	7.34265	7.36948	7.43886	7.34994	7.5265	7.42665	7.41946	7.43266	7.40324	7.26609	7.47652	7.60768	7.42446	7.49161	7.37809
BPHL	7.86831	7.91693	7.68072	7.74142	7.92293	7.72195	7.90948	7.96592	7.86666	7.76304	7.63254	7.94866	7.88368	8.05113	8.00112	7.74464	7.57164	7.60428	8.0349	7.9279	7.89377
CYP27C1	7.44997	7.34497	7.29114	7.51962	7.46775	7.48425	7.41288	7.39269	7.4441	7.33195	7.30912	7.35453	7.39552	7.49177	7.25457	7.63938	7.32669	7.33048	7.35471	7.40533	7.35333
CNNM1	7.34945	7.3374	7.34019	7.39147	7.29565	7.37673	7.41339	7.22991	7.27449	7.35907	7.32146	7.2846	7.42047	7.37978	7.35198	7.33145	7.4141	7.3343	7.33722	7.28738	7.3742
RPAP2	7.41845	7.43749	7.40881	7.31621	7.46082	7.44473	7.30055	7.43991	7.38416	7.55289	7.40789	7.60909	7.35455	7.35397	7.46791	7.34272	7.3197	7.34122	7.56281	7.3136	7.47214
SYT17	7.61099	7.55098	7.65542	7.76249	7.766	7.78542	7.69625	7.76969	7.42675	7.64439	7.63037	7.4596	7.65604	7.40874	7.57164	7.59941	7.77433	7.67426	7.66096	7.74321	7.4752
TRIM29	7.4372	7.51347	7.709	7.57615	7.64616	7.52115	7.60358	7.45335	7.53732	7.77059	7.43827	7.92199	7.44795	7.65948	7.68527	7.73196	7.81928	7.74519	7.90245	7.49842	7.6927
EIF5	7.54969	7.52618	7.4196	7.49421	7.45854	7.52235	7.41475	7.38	7.43405	7.38814	7.41646	7.57131	7.4857	7.34115	7.33512	7.46047	7.38284	7.31327	7.3404	7.50974	7.46796
CRTC2	7.46689	7.37291	7.38936	7.40446	7.35231	7.31566	7.3619	7.45314	7.3752	7.37382	7.54772	7.45482	7.38573	7.39533	7.51837	7.43628	7.43528	7.2837	7.42353	7.41414	7.33948
SFRS11	7.21491	7.45521	7.39066	7.25902	7.3367	7.30404	7.27727	7.35571	7.28359	7.26135	7.27463	7.30121	7.26254	7.29359	7.28552	7.30438	7.33574	7.28409	7.32386	7.27888	7.26745
STMN1	7.4274	7.39384	7.38428	7.49351	7.40041	7.33541	7.4439	7.46095	7.48269	7.43221	7.66785	7.35086	7.44382	7.38148	7.53995	7.43316	7.39336	7.4398	7.47293	7.42567	7.35869
FIBP	7.42248	7.41599	7.45235	7.34082	7.46647	7.38157	7.35714	7.39904	7.44293	7.3872	7.35299	7.41491	7.46021	7.44483	7.4393	7.42411	7.85045	7.77627	7.60675	7.81642	7.46467
CFH	7.2998	7.23673	7.2901	7.27187	7.37856	7.40092	7.26758	7.25309	7.37375	7.31585	7.42592	7.36773	7.34781	7.28108	7.32275	7.29592	7.38349	7.30165	7.40885	7.33692	7.36419
PPM1M	7.28771	7.25378	7.32601	7.39023	7.31898	7.32172	7.29805	7.35653	7.27803	7.28637	7.47833	7.29956	7.31367	7.22648	7.37912	7.41649	7.28145	7.29011	7.29378	7.35041	7.30725
LOC644951	9.44699	10.0041	9.39078	9.65214	9.79673	9.62993	9.81322	10.7081	10.5303	10.6119	11.1553	10.621	10.5787	10.621	9.93252	8.84315	9.35717	9.48862	9.16483	9.50402	10.352
LOC646422	7.32523	7.27184	7.24014	7.39581	7.33149	7.34494	7.37655	7.37732	7.41664	7.36529	7.2477	7.30791	7.29092	7.27322	7.32383	7.27168	7.35588	7.29236	7.3766	7.22528	7.29408
IQCB1	7.28732	7.48474	7.32691	7.35193	7.28321	7.36969	7.39271	7.32549	7.26376	7.31741	7.29382	7.34077	7.32974	7.39747	7.33814	7.28565	7.31744	7.34812	7.3465	7.286	7.33325
PMEPA1	7.36265	7.30359	7.37106	7.38035	7.51748	7.37709	7.33411	7.56951	7.3324	7.46143	7.52502	7.36474	7.68679	7.37643	7.36538	7.52035	7.52482	7.56726	7.42946	7.58045	7.41896
LOC649747	8.96911	9.25465	8.95711	8.91131	9.37445	9.13099	9.11072	9.45394	8.93227	9.03303	9.46775	9.30455	9.3591	9.1476	9.16196	9.10733	8.99503	9.20732	9.28929	9.01353	8.92589
LOC222699	7.29625	7.4505	7.22895	7.33015	7.31404	7.36238	7.35383	7.44002	7.30858	7.37975	7.28048	7.26122	7.31594	7.33069	7.24419	7.23719	7.35861	7.31877	7.31248	7.29165	7.26321
PLEKHG2	7.46093	7.31789	7.5285	7.34343	7.3924	7.40656	7.35735	7.29518	7.47879	7.299	7.43762	7.38717	7.48301	7.26671	7.29296	7.42771	7.38081	7.35282	7.40697	7.37689	7.39461
ZC3H8	7.33272	7.27538	7.42211	7.3777	7.32424	7.35953	7.3131	7.23707	7.22098	7.37235	7.3477	7.48063	7.30945	7.36779	7.34312	7.3712	7.272	7.23253	7.26503	7.29074	7.31251
JMJD5	7.54312	7.34417	7.35679	7.30088	7.30545	7.2896	7.32473	7.309	7.3591	7.35885	7.41211	7.31981	7.39968	7.2615	7.37118	7.29755	7.33565	7.38497	7.4374	7.28327	7.35259
SUNC1	7.86535	7.60096	7.92234	7.52093	7.73032	7.7261	7.60624	7.56024	7.71223	7.71648	7.72717	7.66571	7.7362	7.68292	7.70745	7.64057	7.6912	7.68405	7.61128	7.78963	7.77849
MITF	7.61565	7.42449	7.49776	7.41601	7.38061	7.41133	7.4917	7.43924	7.42614	7.39824	7.41261	7.38768	7.34342	7.42106	7.43178	7.36238	7.43378	7.40378	7.37968	7.38277	7.42361
ACTL6B	7.33059	7.48456	7.33198	7.33507	7.39898	7.44944	7.39165	7.31484	7.32902	7.43529	7.48587	7.45258	7.38561	7.41722	7.18503	7.40359	7.31082	7.26619	7.26353	7.3419	7.32505
TMEM14C	7.94684	7.91172	8.22776	7.77658	8.17505	7.9639	7.90105	7.58166	8.26107	7.93549	7.80833	7.99091	8.04248	7.70822	7.96326	7.96582	8.0003	7.54162	8.00654	7.68985	7.85546
C1orf151	8.30414	8.34988	8.37786	8.44045	8.44617	8.39814	8.14615	8.61272	8.54588	8.28714	8.32791	8.36319	8.3688	8.37925	8.2358	8.09229	8.13417	8.23037	8.13767	8.16683	8.1077
AHCY	7.41437	7.40775	7.35407	7.31972	7.3902	7.35962	7.38919	7.40543	7.54166	7.29588	7.32643	7.4747	7.44101	7.33877	7.32471	7.34726	7.38086	7.41749	7.4127	7.36507	7.45917
TMUB2	8.24163	8.5537	8.16835	8.20589	8.17318	8.45071	8.50774	8.36839	8.42634	8.19041	8.19061	8.45522	8.01358	8.26133	8.2975	8.05586	8.05844	8.27148	8.00259	8.24368	8.18383
SIRT4	7.38934	7.69482	7.62259	7.56548	7.37422	7.46554	7.54225	7.41652	7.33682	7.52775	7.73521	7.37646	7.52043	7.42366	7.44587	7.65225	7.49449	7.49972	7.38276	7.47168	7.43921
ABL2	7.79282	7.64304	7.83741	7.68893	7.77921	7.70716	7.75862	7.74876	7.62342	7.61522	7.65679	7.82368	7.74649	7.87243	7.87674	7.69411	7.85424	7.81244	7.62462	7.75381	7.5784
RSAD2	8.40928	8.27273	8.43125	8.53152	8.53662	8.2486	8.43483	9.88399	8.32471	8.85818	8.78024	8.49424	8.46616	8.89789	8.50381	8.55591	8.92523	8.45706	8.64487	8.88408	8.70317
XPO4	7.34386	7.35126	7.44476	7.37219	7.48015	7.43854	7.32812	7.35493	7.45247	7.42579	7.54231	7.46511	7.3809	7.36307	7.41896	7.49549	7.3628	7.39247	7.44605	7.45971	7.43712
LOC643293	7.60679	7.68405	7.49277	7.58807	7.56673	7.56093	7.57674	7.52078	7.6125	7.62103	7.72542	7.47831	7.51272	7.60997	7.56445	7.82825	7.59194	7.6927	7.65401	7.70791	7.8359
NME2	7.29842	7.30778	7.28117	7.31357	7.38392	7.27894	7.3701	7.24319	7.23719	7.26208	7.41343	7.30186	7.347	7.34847	7.48351	7.48368	7.26994	7.34032	7.34183	7.34328	7.30018
LOC644993	7.30138	7.27742	7.26128	7.42307	7.34314	7.32143	7.24937	7.23869	7.34567	7.40963	7.33473	7.30665	7.29271	7.25753	7.29141	7.25285	7.29138	7.33709	7.30254	7.32596	7.33593
SALL1	9.30185	9.80592	9.60559	9.35088	9.38476	9.3763	9.53406	8.66075	9.83785	9.33342	8.94237	9.42506	9.11279	9.27075	9.23672	9.7362	8.79622	8.59636	9.13049	8.94163	9.4344
TNKS	7.31427	7.29846	7.35132	7.40269	7.2897	7.29909	7.29387	7.40424	7.37176	7.37252	7.34884	7.29117	7.28825	7.38219	7.36737	7.30755	7.34681	7.33971	7.33374	7.34762	7.35322
TLR8	7.28157	7.33143	7.41022	7.3171	7.32794	7.3317	7.33722	7.29678	7.26743	7.3559	7.3489	7.34033	7.39288	7.43246	7.41154	7.3553	7.35581	7.33134	7.38443	7.34574	7.30856
MTP18	9.82935	9.55682	9.6211	9.93449	9.89856	10.2005	10.1957	10.3416	10.0295	10.3016	10.7838	11.1594	10.2014	10.2312	10.4892	10.4905	9.69055	10.5314	10.4387	9.79145	10.2112
C1orf84	7.29528	7.32797	7.44155	7.43001	7.37074	7.39003	7.41376	7.32779	7.39987	7.3645	7.35492	7.35465	7.5314	7.26337	7.35583	7.30317	7.40589	7.35178	7.41096	7.48522	7.36744
LOC642568	7.30837	7.38873	7.29685	7.3602	7.35554	7.35596	7.33993	7.30104	7.35919	7.29367	7.37728	7.33296	7.27216	7.31142	7.32708	7.31776	7.27815	7.30752	7.30764	7.43951	7.36709
MUC6	7.35097	7.38035	7.24854	7.43701	7.36446	7.37718	7.41441	7.46636	7.35139	7.37515	7.30506	7.35464	7.42825	7.36696	7.45932	7.29374	7.42719	7.31892	7.38366	7.39238	7.3555
SEC15L2	7.91329	7.59852	7.84301	7.78634	7.64119	7.74293	7.58328	7.68751	7.81687	7.72724	7.75676	8.07028	7.67037	7.75939	7.90118	8.14263	7.73641	7.72119	7.94301	7.68722	7.82876
LOC649317	7.4543	7.50437	7.53328	7.44892	7.44408	7.53929	7.47381	7.64949	7.34686	7.51924	7.47971	7.41274	7.48116	7.46115	7.49128	7.54324	7.38129	7.56365	7.40669	7.53038	7.44641
RHEB	7.51551	7.42384	7.44544	7.54664	7.35311	7.4467	7.44186	7.45799	7.26291	7.51675	7.38711	7.42085	7.34353	7.45615	7.46924	7.3755	7.53358	7.43006	7.58549	7.42333	7.33442
RPS26P10	7.3769	7.38171	7.33855	7.40776	7.26786	7.34431	7.47538	7.47115	7.41299	7.38327	7.3712	7.48347	7.28333	7.41437	7.44648	7.33688	7.35755	7.32099	7.44636	7.30602	7.34236
FMNL3	7.34557	7.27417	7.3323	7.29934	7.33452	7.31858	7.38881	7.30057	7.37403	7.31293	7.3352	7.35346	7.3323	7.35826	7.27823	7.32946	7.27072	7.31171	7.41628	7.26568	7.36203
LOC648264	7.22176	7.4299	7.3275	7.41642	7.34554	7.34107	7.34024	7.34861	7.36841	7.38264	7.34763	7.31895	7.38959	7.54914	7.34466	7.34902	7.33021	7.29532	7.22028	7.47371	7.32669
LOC643686	8.54369	8.22809	8.20048	8.22632	8.11039	8.07354	8.2972	8.07476	8.21281	8.12553	8.12589	8.08257	8.22365	8.05604	8.33244	8.42634	8.00916	7.96207	8.05829	7.86391	8.10101
LOC728946	7.42515	7.37296	7.3306	7.43363	7.28471	7.35891	7.34166	7.34424	7.43278	7.37195	7.25332	7.3202	7.29573	7.34508	7.41855	7.31657	7.36655	7.346	7.3138	7.32497	7.30878
MAP2K2	7.30236	7.4124	7.26987	7.33954	7.32927	7.2991	7.39897	7.25332	7.3338	7.39042	7.32349	7.32113	7.34768	7.28083	7.33207	7.47255	7.30381	7.25499	7.39963	7.38268	7.34333
HHIPL1	7.60139	7.53838	7.47625	7.59557	7.58573	7.49463	7.42209	7.50031	7.63591	7.49509	7.66485	7.78684	7.60117	7.5525	7.70755	7.63909	7.5561	7.55213	7.6033	7.51361	7.46137
MSRB2	7.40339	7.392	7.36136	7.29074	7.36	7.29363	7.37063	7.31321	7.32292	7.42054	7.25788	7.37452	7.34458	7.35495	7.34812	7.40795	7.33272	7.34664	7.39307	7.34585	7.38605
TERF2IP	7.31478	7.33347	7.30626	7.37561	7.3429	7.38776	7.32897	7.34163	7.33541	7.28753	7.32582	7.33839	7.29378	7.33768	7.30398	7.33159	7.28032	7.27261	7.35506	7.31889	7.27287
LOC644789	7.62494	7.55422	7.45027	7.747	7.62904	7.56445	7.77095	8.38505	7.77159	7.69687	7.82518	7.94933	7.6334	8.00669	7.77069	7.53568	7.81859	7.71215	7.69786	7.73295	7.67157
LOC391722	7.35879	7.31206	7.32145	7.3784	7.41466	7.30773	7.36737	7.36784	7.2495	7.29643	7.39475	7.24487	7.40048	7.34744	7.29317	7.41943	7.31444	7.32085	7.32099	7.21378	7.22286
ADNP	7.27161	7.31329	7.43016	7.37646	7.38962	7.35099	7.36986	7.39266	7.3959	7.46668	7.25457	7.4051	7.38077	7.36936	7.3007	7.38931	7.25764	7.37636	7.31501	7.37378	7.33176
LOC642035	7.44598	7.39737	7.49342	7.47257	7.5164	7.38063	7.59309	7.70989	7.4494	7.51625	7.34259	7.49717	7.34603	7.57815	7.46845	7.70482	7.53522	7.46178	7.45646	7.44254	7.39701
CENPI	7.25986	7.36412	7.37558	7.38747	7.40346	7.38673	7.30946	7.30963	7.34312	7.29775	7.3718	7.34319	7.34301	7.33589	7.36838	7.42414	7.41002	7.40935	7.41283	7.35659	7.27896
MBNL2	7.3087	7.2465	7.25821	7.27245	7.29421	7.23267	7.3789	7.24471	7.31043	7.35801	7.3243	7.3153	7.30973	7.32139	7.33006	7.33647	7.19305	7.29372	7.30947	7.34591	7.26125
ZNF831	7.24728	7.32628	7.28619	7.35556	7.3278	7.29085	7.34146	7.32249	7.37277	7.33204	7.32194	7.29604	7.27588	7.29976	7.31163	7.39266	7.28888	7.39603	7.26046	7.23901	7.23968
SPN	7.32548	7.37607	7.33583	7.41723	7.27658	7.36593	7.36149	7.31421	7.29906	7.29827	7.33838	7.46614	7.35142	7.41444	7.44556	7.30065	7.48073	7.40968	7.38967	7.36493	7.35353
LOC441296	7.32983	7.34826	7.40629	7.37739	7.35735	7.50762	7.28983	7.56182	7.28607	7.36102	7.48761	7.45521	7.40006	7.44952	7.42279	7.33087	7.47766	7.47056	7.37556	7.42655	7.34087
LOC648447	7.25934	7.25805	7.35016	7.29019	7.34269	7.31451	7.40311	7.34082	7.3476	7.38401	7.4193	7.36258	7.27261	7.33756	7.36236	7.32005	7.33704	7.45726	7.31493	7.29013	7.3532
LOC641820	7.37568	7.26988	7.30154	7.41296	7.3856	7.28829	7.37394	7.43894	7.29212	7.4236	7.34473	7.35427	7.33175	7.32138	7.34582	7.32225	7.35869	7.27286	7.36293	7.34901	7.35714
RAD54L	7.40661	7.2657	7.3695	7.41465	7.4237	7.31892	7.38027	7.25939	7.36423	7.39105	7.40131	7.36549	7.30315	7.27861	7.35525	7.33051	7.36056	7.38146	7.47524	7.32981	7.40623
LOC732371	7.27298	7.32486	7.32598	7.3432	7.30997	7.23612	7.34594	7.33778	7.35595	7.32662	7.27256	7.30348	7.32446	7.39859	7.39918	7.37543	7.35327	7.31257	7.32877	7.29039	7.33438
KIAA0251	7.31073	7.39631	7.2998	7.36512	7.27817	7.38363	7.37904	7.25457	7.36899	7.32118	7.33214	7.32879	7.34243	7.18465	7.25192	7.46227	7.27958	7.41424	7.28114	7.32207	7.27864
LOC654000	7.32589	7.32301	7.31235	7.33634	7.31952	7.43107	7.28634	7.33204	7.25233	7.24708	7.40581	7.31928	7.42902	7.29308	7.34983	7.34821	7.27523	7.41385	7.2931	7.28458	7.46453
LOC645438	7.42201	7.40448	7.45229	7.39294	7.35083	7.44654	7.42005	7.40386	7.37672	7.44472	7.39536	7.34978	7.39163	7.42751	7.38116	7.30377	7.40379	7.32227	7.30599	7.39604	7.39682
CRABP1	8.56736	8.54808	8.90054	8.54143	8.83866	8.48374	8.44692	9.1397	8.67846	8.44157	8.64549	8.68543	8.40093	8.52633	8.34379	8.13728	8.1825	7.9874	8.13394	8.2856	8.48671
LOC648814	7.39598	7.37955	7.38147	7.33546	7.25948	7.37797	7.31171	7.25896	7.32623	7.37505	7.36607	7.37292	7.34347	7.35994	7.36074	7.29459	7.37038	7.36029	7.39133	7.35726	7.34687
DYNLRB1	7.33096	7.3692	7.35527	7.37401	7.3396	7.25841	7.31044	7.37821	7.31903	7.37063	7.27497	7.35194	7.40962	7.39863	7.33641	7.35247	7.27514	7.36861	7.37632	7.35947	7.36392
LOC338750	7.41107	7.55753	7.50258	7.39941	7.4329	7.50333	7.34107	7.37996	7.50837	7.46261	7.37866	7.39261	7.60618	7.37837	7.51647	7.32079	7.4677	7.35239	7.33656	7.34708	7.48802
LOC401629	7.33654	7.27809	7.31548	7.35176	7.32921	7.3081	7.31931	7.28494	7.31308	7.34433	7.36972	7.44048	7.30462	7.3371	7.28509	7.32202	7.28925	7.32906	7.27985	7.25777	7.3256
LOC647474	7.9447	7.67675	7.6777	7.95029	7.72166	7.91447	8.02347	7.6138	8.18556	7.74445	8.01426	7.85191	7.97625	7.9691	8.01135	7.70508	7.84258	7.842	7.84826	8.20417	7.88747
ATP1B1	7.38528	7.561	7.57448	7.46942	7.40543	7.45223	7.39708	7.37638	7.37309	7.41094	7.41484	7.37737	7.38055	7.34612	7.39297	7.40646	7.50056	7.61819	7.3732	7.58433	7.36715
LOC645545	9.56575	9.54667	9.35613	9.38536	9.39223	9.58311	9.93514	9.44469	9.67624	9.3723	9.52713	9.6781	9.39992	10.0366	9.47622	9.0903	9.14887	9.37898	9.35841	9.35236	9.61033
ZCCHC13	7.36123	7.32204	7.32287	7.48641	7.30452	7.31387	7.31494	7.38228	7.30692	7.36617	7.37502	7.39462	7.34348	7.35164	7.32008	7.38561	7.38523	7.33542	7.33938	7.29278	7.37375
ZNF573	7.43215	7.40788	7.32341	7.33408	7.3372	7.34875	7.35181	7.31475	7.36913	7.31931	7.35659	7.35679	7.34607	7.43168	7.28936	7.37303	7.36681	7.35604	7.26922	7.29919	7.35365
FRMPD2	7.65791	8.63249	9.33395	8.81476	8.69019	7.85557	8.86973	7.50407	8.79819	9.20177	8.32584	8.58376	7.98405	8.65931	8.02738	8.54064	8.83314	8.44718	8.46084	7.89854	8.93813
ABT1	7.73767	8.24563	8.09888	8.3177	8.615	8.06649	8.2065	10.1947	8.13438	8.22776	8.34003	8.02452	8.15726	9.10291	7.88891	8.07476	9.09344	8.24638	8.84671	8.79294	8.11221
LOC652470	7.37548	7.35404	7.26652	7.34102	7.32894	7.37019	7.41258	7.37184	7.42211	7.3166	7.39212	7.35683	7.38883	7.33789	7.46356	7.35983	7.37363	7.33571	7.41604	7.36831	7.27749
ZNF365	7.3284	7.42365	7.32453	7.30754	7.28216	7.27637	7.32468	7.33558	7.3203	7.36387	7.33261	7.40809	7.26363	7.32541	7.29422	7.33951	7.31668	7.31947	7.32938	7.27998	7.31486
KBTBD6	7.41038	7.43197	7.3679	7.56426	7.367	7.39232	7.44239	7.46659	7.42587	7.26698	7.3996	7.47614	7.52112	7.39791	7.27631	7.43951	7.31431	7.35151	7.31622	7.48464	7.3916
LOC651128	7.33374	7.39436	7.44547	7.29113	7.37982	7.40554	7.32791	7.40681	7.45334	7.34219	7.42315	7.27722	7.35009	7.39523	7.44802	7.41271	7.34051	7.3279	7.32515	7.38605	7.36554
LOC654172	7.31815	7.52803	7.29499	7.32064	7.36798	7.3799	7.41129	7.35654	7.47286	7.36469	7.46637	7.36802	7.44248	7.36834	7.28523	7.40261	7.51381	7.37665	7.24672	7.43209	7.27277
C18orf19	7.40445	7.46065	7.39818	7.47227	7.39237	7.55875	7.5034	7.39844	7.5375	7.51989	7.61639	7.54099	7.48508	7.54007	7.42777	7.39311	7.47875	7.59754	7.49245	7.41584	7.57515
MGC34800	7.30375	7.29949	7.21547	7.30811	7.37177	7.40241	7.31084	7.22351	7.29109	7.28222	7.2796	7.29273	7.34024	7.44373	7.30497	7.27288	7.31858	7.33086	7.24565	7.28352	7.24121
HOM-TES-103	7.44777	7.36824	7.22188	7.31473	7.34286	7.33938	7.27296	7.37655	7.26964	7.31515	7.43032	7.40213	7.43918	7.42816	7.37418	7.24892	7.31518	7.28847	7.39645	7.42398	7.3596
CFP	7.52604	7.38494	7.61593	7.50261	7.38417	7.46375	7.37369	7.4796	7.50736	7.55049	7.39202	7.41125	7.60979	7.46549	7.40726	7.43782	7.638	7.56841	7.47238	7.46839	7.4508
DAZ2	7.345	7.37726	7.35554	7.2514	7.29085	7.36251	7.20363	7.39196	7.31447	7.34941	7.2859	7.34107	7.37438	7.31043	7.29902	7.26257	7.3646	7.30854	7.43644	7.31655	7.39474
RFC3	7.27661	7.37639	7.37225	7.3534	7.30878	7.38521	7.37703	7.36261	7.43935	7.27717	7.28604	7.35531	7.33488	7.36723	7.42365	7.37706	7.26485	7.3111	7.31668	7.37099	7.24703
TRIP11	7.26499	7.37993	7.36884	7.30162	7.43889	7.34252	7.2734	7.29276	7.32393	7.25244	7.31948	7.32285	7.3898	7.36052	7.35095	7.29832	7.3812	7.38614	7.33712	7.30809	7.39048
GRLF1	13.4916	13.4695	13.4131	13.2598	13.0881	13.6788	13.5567	13.9167	13.5868	13.7117	13.7932	13.6725	13.9517	13.3672	13.8012	13.3869	13.3361	13.6512	13.5868	13.4634	13.6671
MAP3K10	12.8779	13.162	13.1924	13.4569	13.0562	12.939	12.9644	12.8565	12.9055	12.761	12.4718	12.9357	12.8745	13.0425	12.2549	12.8624	12.9105	12.6813	12.641	12.8699	12.7809
LOC643813	7.50068	7.3245	7.28941	7.31672	7.33826	7.36941	7.35664	7.36344	7.37307	7.33039	7.31215	7.2607	7.51536	7.33486	7.37808	7.26112	7.3956	7.21422	7.40642	7.36169	7.34788
ZNF501	7.43263	7.40423	7.22576	7.34934	7.33197	7.46894	7.33512	7.34411	7.33895	7.39634	7.36922	7.32795	7.19013	7.51158	7.24098	7.30734	7.28485	7.29525	7.38343	7.36892	7.42066
NR4A3	7.97822	7.85953	8.22378	7.88573	7.82562	7.86882	7.75421	8.1912	8.02452	8.17907	7.91887	7.8251	8.30388	7.69107	8.1004	8.01216	8.19474	7.71385	7.79393	7.93394	8.1089
ZNF418	9.62785	9.37691	9.87443	9.12634	9.24082	9.73226	9.61377	10.0477	9.33547	9.64016	9.36877	9.43849	9.81436	9.86363	9.70422	9.7723	10.2647	10.0688	9.95394	10.0149	9.62785
GGA1	7.29472	7.38965	7.38983	7.35171	7.196	7.30976	7.32935	7.32967	7.34856	7.35222	7.36933	7.41569	7.3728	7.37004	7.23989	7.40744	7.38962	7.40555	7.35578	7.382	7.29191
ABCG1	7.33371	7.31459	7.30533	7.27656	7.32545	7.35309	7.32507	7.32162	7.35721	7.35423	7.28037	7.32584	7.2729	7.3087	7.32842	7.29809	7.32824	7.37409	7.33415	7.3063	7.30577
MEX3C	7.30266	7.33948	7.28175	7.29026	7.38105	7.29148	7.37622	7.28319	7.31383	7.31351	7.278	7.26105	7.29265	7.37511	7.30074	7.40626	7.34269	7.30725	7.30671	7.31112	7.30612
KIAA1026	7.33683	7.32293	7.30598	7.39287	7.29922	7.37656	7.31686	7.26493	7.2965	7.30296	7.24464	7.2786	7.3099	7.34779	7.34572	7.29321	7.30497	7.38009	7.351	7.31147	7.29873
LOC169834	8.24105	8.36632	8.32196	8.20258	7.96434	8.19437	8.01135	7.80077	8.09455	8.0657	7.82998	8.11481	8.03819	7.91567	8.10061	8.12966	7.77143	7.62183	7.84313	7.8015	8.02667
LOC642730	7.3858	7.37601	7.3	7.41354	7.27977	7.36288	7.43105	7.35117	7.33672	7.34342	7.33066	7.30787	7.35733	7.30892	7.43262	7.43359	7.31847	7.38836	7.31197	7.33001	7.35994
C1orf102	7.3492	7.31948	7.51629	7.42427	7.46511	7.4635	7.43881	7.38244	7.31225	7.40517	7.30325	7.41595	7.37169	7.38653	7.52379	7.35637	7.36658	7.34779	7.48298	7.36552	7.40822
MPFL	7.34362	7.35939	7.29848	7.28299	7.32453	7.41671	7.34915	7.34711	7.41264	7.33851	7.30816	7.35827	7.30182	7.40236	7.21422	7.33001	7.35507	7.28146	7.42716	7.28658	7.39484
FLJ31818	7.33939	7.29855	7.38992	7.3495	7.35401	7.32155	7.35855	7.20512	7.30012	7.36039	7.33642	7.39917	7.31335	7.32654	7.37153	7.3395	7.35904	7.33036	7.43172	7.35027	7.27102
CCDC40	7.39591	7.3512	7.28335	7.42622	7.41295	7.33441	7.41973	7.36396	7.39716	7.32169	7.35547	7.41767	7.42465	7.3266	7.44673	7.41099	7.32371	7.29324	7.42996	7.45612	7.41636
DRD2	7.37373	7.27564	7.35473	7.26959	7.39897	7.29729	7.34347	7.26857	7.22845	7.29638	7.26864	7.25289	7.29284	7.36813	7.28084	7.3231	7.26723	7.26161	7.36135	7.27385	7.29714
POLH	7.48541	7.43947	7.43876	7.5772	7.35393	7.50025	7.31362	7.47314	7.44766	7.46649	7.41632	7.38168	7.47817	7.32724	7.37262	7.34516	7.39803	7.38971	7.42977	7.42181	7.41722
BTBD14B	7.30877	7.41305	7.49957	7.47522	7.5122	7.41786	7.48107	7.46073	7.50733	7.41519	7.56337	7.34066	7.4192	7.42238	7.3932	7.60255	7.46583	7.44569	7.42315	7.50639	7.30375
LOC647135	7.30535	7.38811	7.32882	7.34348	7.35428	7.32664	7.43134	7.37412	7.38618	7.33338	7.31243	7.35824	7.39369	7.34583	7.42339	7.32196	7.40118	7.28756	7.39536	7.34667	7.49529
KHDRBS2	7.20776	7.29852	7.27247	7.299	7.31002	7.36037	7.3927	7.27919	7.32259	7.34285	7.27371	7.35289	7.34744	7.32003	7.3391	7.35827	7.26802	7.29546	7.29313	7.3712	7.19369
OAS1	7.35581	7.44029	7.45833	7.43077	7.34236	7.35544	7.32736	7.36418	7.47803	7.28138	7.35898	7.37814	7.31489	7.30312	7.35621	7.46482	7.35433	7.38986	7.46557	7.38859	7.3955
LOC643403	7.29854	7.29631	7.31136	7.31175	7.24791	7.23346	7.30168	7.27226	7.26697	7.34005	7.245	7.37496	7.28864	7.21172	7.3269	7.26275	7.27987	7.32156	7.24035	7.27675	7.3073
ABCB5	7.45615	7.38742	7.33765	7.36612	7.35833	7.27562	7.28956	7.33217	7.36175	7.17378	7.37072	7.52011	7.33599	7.39208	7.34455	7.43537	7.45409	7.41258	7.38049	7.39946	7.3161
DRG1	7.50354	7.68845	7.57639	7.62226	7.50409	7.73372	7.70997	7.69648	7.59864	7.61836	7.72019	7.62658	7.81215	7.58162	7.67006	7.56841	7.65839	7.57337	7.63864	7.6247	7.74142
MAPKBP1	7.30557	7.26943	7.34973	7.27986	7.30379	7.30075	7.39279	7.34121	7.31948	7.23794	7.13289	7.4142	7.3571	7.36681	7.51824	7.32753	7.28207	7.33248	7.25297	7.32956	7.37445
GPR135	7.3155	7.27056	7.35816	7.31799	7.31541	7.33106	7.26342	7.3215	7.40713	7.33147	7.26295	7.27914	7.36191	7.30613	7.38023	7.31419	7.30557	7.2933	7.3241	7.37951	7.39799
LOC146053	7.26593	7.30291	7.33554	7.34128	7.40823	7.4153	7.257	7.40025	7.44863	7.35571	7.31995	7.35625	7.40589	7.33771	7.37958	7.30223	7.32323	7.31941	7.33507	7.36458	7.26358
LSS	7.58626	7.35633	7.38691	7.40531	7.35721	7.38114	7.32964	7.38413	7.3978	7.48013	7.36985	7.36467	7.40966	7.46145	7.4079	7.40579	7.30363	7.48744	7.44834	7.37813	7.52641
L3MBTL	7.46935	7.36229	7.3636	7.34602	7.34274	7.33597	7.40045	7.31223	7.32472	7.30275	7.27104	7.33932	7.36517	7.25931	7.25576	7.33049	7.26829	7.28912	7.36987	7.38968	7.36238
LOC653451	7.50434	7.37526	7.3242	7.25927	7.37366	7.26107	7.31548	7.32529	7.2982	7.43427	7.32897	7.35812	7.44259	7.38423	7.40688	7.32235	7.37536	7.2811	7.39011	7.41204	7.35492
WDR54	7.59052	7.47369	7.52213	7.48951	7.48483	7.44499	7.67852	7.55	7.60788	7.47695	7.51872	7.3683	7.49824	7.53442	7.48875	7.43602	7.41497	7.43213	7.56217	7.4191	7.49267
C16orf68	7.32994	7.58256	7.48765	7.33795	7.49324	7.41198	7.32461	7.38459	7.46015	7.4411	7.44981	7.40587	7.54248	7.34475	7.45526	7.42703	7.38186	7.44559	7.34725	7.49179	7.40885
CCR2	7.27046	7.25342	7.31495	7.34758	7.30878	7.30741	7.37209	7.36002	7.29137	7.27383	7.34093	7.37873	7.25325	7.31624	7.51383	7.37826	7.29699	7.3819	7.33777	7.28335	7.4081
FAM83E	7.42364	7.30701	7.33241	7.31862	7.28496	7.3018	7.40302	7.42726	7.3096	7.37544	7.27565	7.31221	7.31667	7.36505	7.27729	7.30674	7.31741	7.28823	7.2488	7.35236	7.34196
PIAS2	7.6582	7.59084	7.51951	7.47664	7.44026	7.76334	7.59891	7.43367	7.51666	7.68729	7.64489	7.48491	7.56726	7.5598	7.63756	7.50071	7.58698	7.78062	7.48579	7.58745	7.60847
LOC643669	7.55258	7.60139	7.55911	7.37582	7.53688	7.54697	7.63616	7.38975	7.48053	7.49522	7.38527	7.42622	7.48908	7.42422	7.57278	7.42396	7.55691	7.54956	7.48906	7.55028	7.53925
PCYT1A	8.34449	8.36512	8.42349	8.36421	8.5537	8.16366	8.19437	8.21143	8.54731	8.3351	7.98335	8.44392	8.51007	8.25157	8.10174	8.21191	8.27394	8.3953	8.09091	8.24263	8.24972
LOC728395	7.94151	7.85028	7.65811	7.86391	7.78894	7.87562	8.02332	7.7786	7.67991	7.78634	7.97251	7.74866	7.94331	7.86766	7.80769	8.17354	7.81792	8.012	7.91275	7.98963	7.87282
LOC120376	7.46115	7.48957	7.39246	7.42357	7.2926	7.46749	7.33503	7.3703	7.40945	7.41753	7.50342	7.38473	7.36263	7.46094	7.3447	7.34386	7.32852	7.40534	7.42199	7.36885	7.38872
BAZ1A	8.43402	7.92149	8.49893	8.12179	8.19023	8.28671	8.12742	8.10118	8.1632	7.96847	8.26516	8.16728	8.06686	8.02939	8.02917	7.94793	8.1089	7.97548	8.12321	8.08095	8.15901
ECM1	7.49842	7.54416	7.4172	7.64128	7.40933	7.55973	7.59293	7.40088	7.37622	7.48717	7.57341	7.50631	7.57534	7.37626	7.36484	7.46982	7.41731	7.59847	7.36154	7.42304	7.38084
C1orf108	7.62205	7.34357	7.34414	7.41314	7.468	7.34931	7.38041	7.41391	7.43102	7.17837	7.3446	7.31933	7.43623	7.452	7.56797	7.52213	7.32016	7.36146	7.31672	7.41003	7.29639
LOC653669	7.56126	7.44583	7.47281	7.33518	7.33286	7.43206	7.35708	7.43484	7.37669	7.39639	7.34144	7.36878	7.34895	7.31925	7.3762	7.36843	7.31584	7.38411	7.355	7.30673	7.37622
FIS1	9.58194	9.82418	9.91186	9.62412	9.65716	9.99843	9.64421	9.98255	9.98097	9.71248	9.26641	9.65596	9.70214	9.55841	9.77853	9.86693	9.81831	9.38914	9.61953	9.59001	9.69055
DKFZP586H2123	7.35126	7.31102	7.35587	7.35575	7.3	7.37349	7.36408	7.34729	7.44752	7.35414	7.38045	7.30488	7.37308	7.38207	7.34639	7.32904	7.40983	7.33364	7.32679	7.40096	7.46359
LOC339742	7.32773	7.36206	7.31876	7.46946	7.32485	7.35736	7.39943	7.33409	7.28951	7.38176	7.24421	7.35769	7.33423	7.29277	7.36757	7.32773	7.42152	7.35355	7.42261	7.35941	7.29932
TACR3	7.68636	7.44455	7.42724	7.42927	7.88941	7.35881	7.47756	7.49442	7.43419	7.56285	7.32954	7.41904	7.52792	7.37947	7.43318	7.36739	7.30076	7.4659	7.38992	7.46884	7.3541
PAN2	7.97658	8.17973	8.31676	8.16472	8.21496	8.33305	8.35977	8.62014	8.26856	8.30342	8.41202	8.52829	8.32004	8.40824	8.22378	7.95646	7.97206	7.9657	8.03147	8.21904	8.13649
LOC642976	7.33585	7.30692	7.35229	7.33515	7.3177	7.39126	7.19069	7.34533	7.3545	7.30576	7.33764	7.33918	7.31892	7.26777	7.36902	7.39055	7.32556	7.34511	7.35804	7.37545	7.261
CCDC114	7.36984	7.43473	7.45669	7.43247	7.54608	7.44989	7.30204	7.34613	7.27801	7.25508	7.39999	7.36853	7.48655	7.5348	7.55222	7.4411	7.35182	7.37942	7.2743	7.57056	7.42887
PTCHD3	7.38399	7.3251	7.39091	7.37537	7.36224	7.34587	7.43345	7.31063	7.37936	7.30448	7.3372	7.38	7.34031	7.28746	7.2321	7.23768	7.27386	7.31784	7.28902	7.3308	7.43815
HSPA6	7.35534	7.32585	7.34402	7.37033	7.29507	7.35166	7.30886	7.31163	7.32465	7.37262	7.50081	7.40116	7.30635	7.43951	7.36714	7.27136	7.39717	7.3356	7.29156	7.30847	7.31012
CRTAC1	7.4888	7.3265	7.4261	7.33922	7.3437	7.39082	7.33267	7.38819	7.31823	7.43747	7.43747	7.39847	7.39958	7.38584	7.46849	7.36426	7.37314	7.44165	7.48664	7.44234	7.53334
DAOA	7.56722	8.04233	7.45739	7.90366	7.65982	7.4907	7.59033	7.47537	8.0672	7.61016	7.43259	7.78189	7.51149	7.59209	7.68359	7.46646	7.53629	7.50003	7.76037	7.61316	7.54945
SPEF2	7.40007	7.49236	7.39246	7.37676	7.32252	7.31131	7.34386	7.33506	7.29197	7.40925	7.26964	7.30168	7.34884	7.37373	7.28897	7.402	7.33493	7.30523	7.30904	7.29333	7.38268
C3orf41	7.40031	7.42375	7.43661	7.47362	7.45629	7.35517	7.34343	7.44102	7.39331	7.3482	7.38425	7.37243	7.40861	7.30929	7.42269	7.39097	7.43152	7.43421	7.40574	7.45932	7.40699
KLRG1	7.29114	7.22519	7.25989	7.2969	7.2673	7.33801	7.37189	7.31813	7.29033	7.25718	7.33682	7.38805	7.38949	7.28345	7.34617	7.34339	7.30922	7.31952	7.3446	7.32745	7.25599
LOC100101266	7.31756	7.21657	7.28345	7.33843	7.35653	7.35847	7.24517	7.27321	7.37245	7.30419	7.25859	7.25873	7.20959	7.30599	7.31917	7.27773	7.27724	7.23592	7.35209	7.20871	7.29694
SLC43A3	7.27566	7.34632	7.23059	7.28103	7.30041	7.21064	7.3366	7.27322	7.28861	7.26919	7.29778	7.28563	7.3431	7.33365	7.30366	7.30227	7.27597	7.34709	7.3429	7.34533	7.45467
CHD4	7.48804	7.47903	7.55072	7.33998	7.30222	7.38675	7.52443	7.59315	7.41357	7.60072	7.74391	7.38387	7.42907	7.69095	7.65272	7.55522	7.7853	8.04661	7.81304	7.90775	7.72334
LOC650185	7.35982	7.3747	7.35459	7.30147	7.37591	7.31578	7.37302	7.30464	7.37497	7.32836	7.36114	7.35796	7.34273	7.36307	7.32462	7.34244	7.31388	7.24141	7.26657	7.45109	7.42209
MRPS18C	7.56328	7.46751	7.62357	7.42333	7.40534	7.41328	7.43829	7.41952	7.29251	7.61949	7.4001	7.38973	7.37827	7.46211	7.49312	7.52515	7.45739	7.38753	7.34625	7.40035	7.39147
DSCAM	9.88805	9.32445	9.92291	9.53003	9.98344	9.83721	9.73753	9.53069	9.6752	9.64421	9.49822	9.89988	9.75861	9.49979	9.99086	9.41229	9.73226	9.42856	9.39992	9.35392	9.68904
LOC653242	7.47153	7.42174	7.52186	7.42641	7.58021	7.43099	7.52027	7.56114	7.41457	7.44921	7.39895	7.43956	7.44099	7.4515	7.55729	7.38411	7.50518	7.40011	7.48269	7.45275	7.36374
DAG1	9.7989	9.49729	9.79298	9.38651	9.64141	9.36933	9.21542	8.92364	9.27075	9.19281	9.3629	9.45218	9.44533	9.40842	9.26252	10.1539	9.88399	9.50288	9.74783	9.96525	9.29226
WNT10A	8.07882	7.49719	8.03977	7.52537	7.68594	8.11781	7.83648	7.46472	8.19836	8.06117	8.00825	7.77964	8.05073	7.8358	8.06453	7.5722	7.66626	7.75981	7.6364	7.85888	7.84847
FLJ20297	10.6285	9.79959	11.1253	10.0709	10.7371	10.8674	10.4625	10.0149	10.5387	10.6589	10.4483	10.3511	11.0076	9.81975	10.454	9.81436	10.4516	10.5623	10.1274	10.585	10.4354
SFXN4	7.19479	7.37158	7.34755	7.3355	7.3013	7.42666	7.22397	7.2695	7.44646	7.35525	7.34933	7.3548	7.37107	7.37957	7.34356	7.34568	7.24834	7.36963	7.25785	7.23122	7.33005
FLJ13611	7.32653	7.37542	7.29572	7.33807	7.30209	7.29865	7.29484	7.35282	7.3436	7.35563	7.37034	7.28301	7.28903	7.27371	7.28969	7.2714	7.32708	7.34819	7.38237	7.34191	7.33649
KRTAP2-1	7.26247	7.33285	7.50107	7.40243	7.26005	7.29306	7.30613	7.32994	7.29933	7.35169	7.2757	7.46805	7.31372	7.24383	7.25201	7.28517	7.45117	7.24597	7.26554	7.19436	7.38103
FAM53A	7.32527	7.30894	7.34356	7.2912	7.36209	7.37918	7.30711	7.3261	7.42276	7.24389	7.35399	7.39009	7.31183	7.38538	7.32006	7.34028	7.32144	7.27594	7.31991	7.31048	7.36447
LOC653884	8.77148	8.57528	8.86018	8.47453	8.67967	8.48356	8.62261	7.88164	8.96588	8.42888	8.55946	8.21959	8.27294	8.21646	8.66104	8.70838	8.13649	8.13263	8.64841	8.23159	8.44068
GTF3A	7.35227	7.36516	7.37419	7.37244	7.37014	7.32093	7.29543	7.43848	7.5345	7.40625	7.40619	7.41022	7.32604	7.42027	7.31102	7.3931	7.48301	7.38125	7.27627	7.41429	7.39003
LOC645408	8.84851	8.77213	8.89531	8.67359	8.99052	8.65185	8.75718	8.52929	8.79022	8.93119	8.19514	8.96475	8.6675	8.68392	9.00667	8.61804	8.81075	8.71125	8.57742	8.47197	8.62378
LOC652840	8.11005	8.05675	7.87523	7.79683	8.16013	8.1086	8.05991	8.57818	8.19654	8.13545	8.07936	8.23159	8.01457	8.38821	8.23345	7.85267	8.1358	8.53074	8.02222	8.0227	8.03607
TP53AP1	7.28743	7.23628	7.37792	7.33014	7.30093	7.27236	7.36007	7.25188	7.32655	7.2557	7.41299	7.27331	7.47127	7.29959	7.34758	7.32252	7.33285	7.34175	7.32558	7.33555	7.33765
APH1A	7.43991	7.4217	7.43224	7.38871	7.45716	7.37996	7.44017	7.42096	7.41094	7.39541	7.39343	7.31095	7.35767	7.3622	7.48959	7.38916	7.43835	7.48491	7.41127	7.41608	7.33082
C12orf64	7.29272	7.53909	7.44535	7.33852	7.37917	7.37904	7.31871	7.31878	7.42684	7.44223	7.36202	7.38017	7.40318	7.37528	7.34438	7.39482	7.39891	7.40686	7.27369	7.33463	7.45002
RP11-45B20.2	8.40656	8.56149	8.23707	8.51676	8.64105	8.44205	8.74025	9.81436	8.28983	8.6295	8.93958	8.46692	8.61955	9.41277	8.97318	9.33207	8.86973	8.91046	9.31722	8.86897	8.82146
DGUOK	7.30104	7.35653	7.3352	7.2839	7.32491	7.37314	7.35486	7.26466	7.34746	7.43754	7.28359	7.2499	7.35068	7.31601	7.29832	7.34289	7.40818	7.36843	7.30702	7.27991	7.27523
IL1A	7.53854	7.70205	7.63205	7.53104	7.61302	7.81124	7.61003	7.5754	7.58553	7.48315	7.5483	7.51099	7.52726	7.61992	7.50889	7.64671	7.50164	7.5683	7.47917	7.68021	7.55391
LOC644612	7.33464	7.47446	7.43202	7.42945	7.47788	7.60465	7.34575	7.40346	7.54498	7.48216	7.37244	7.42965	7.4852	7.35203	7.3599	7.40325	7.35482	7.46536	7.44537	7.35409	7.42359
MRPL54	7.55204	7.50432	7.45604	7.41488	7.6026	7.47668	7.45762	7.62494	7.39227	7.55437	7.3326	7.53107	7.5351	7.56226	7.84478	7.40171	7.54287	7.47085	7.40496	7.50472	7.62601
LOC642578	7.42759	7.31572	7.29008	7.22572	7.34319	7.31331	7.35511	7.32798	7.27871	7.38039	7.39409	7.39754	7.31415	7.40274	7.3333	7.35124	7.35166	7.3775	7.34342	7.35996	7.35441
C13orf15	7.31488	7.25494	7.32932	7.33997	7.35002	7.34362	7.38724	7.3032	7.27559	7.46803	7.35297	7.46366	7.33157	7.32664	7.27444	7.27284	7.34792	7.43062	7.3598	7.34199	7.34495
LOC642895	7.46908	7.41366	7.31419	7.50487	7.20376	7.27351	7.30357	7.36613	7.41306	7.36433	7.36515	7.42441	7.37303	7.35049	7.31498	7.38011	7.33038	7.35381	7.3289	7.36788	7.35225
SLC44A3	7.41096	7.46077	7.45494	7.3767	7.37743	7.53303	7.41053	7.45883	7.34865	7.28669	7.3221	7.3825	7.46057	7.37728	7.45834	7.58474	7.31991	7.4503	7.4112	7.51195	7.49247
SYT13	7.36805	7.3169	7.27594	7.43689	7.39445	7.34731	7.36958	7.36399	7.28423	7.2876	7.3992	7.25606	7.38157	7.28471	7.23507	7.29334	7.44538	7.41082	7.34412	7.3414	7.26241
SCAND2	7.4292	7.42112	7.38186	7.47541	7.44814	7.50928	7.46154	7.43544	7.42739	7.47234	7.42074	7.52915	7.36835	7.54517	7.4005	7.33586	7.38492	7.31331	7.45195	7.39351	7.30119
CHKA	7.29781	7.28436	7.24777	7.26004	7.37781	7.19696	7.25852	7.42826	7.30416	7.39412	7.31275	7.32262	7.36918	7.23984	7.25469	7.28202	7.30673	7.29671	7.29104	7.23064	7.31607
IQSEC2	7.35509	7.42714	7.43619	7.42066	7.3526	7.39978	7.43317	7.34982	7.41455	7.31245	7.34509	7.47899	7.58745	7.30057	7.38634	7.3512	7.40107	7.44613	7.4022	7.45831	7.34596
SLC13A3	7.30719	7.3527	7.35552	7.35767	7.40645	7.39265	7.3107	7.34568	7.47282	7.31966	7.35166	7.26277	7.35266	7.3349	7.32445	7.45565	7.33068	7.3267	7.39591	7.3536	7.41015
RYK	7.30646	7.54107	7.44722	7.29687	7.46227	7.26954	7.32485	7.35848	7.39881	7.36775	7.32697	7.44396	7.38809	7.30264	7.51678	7.3283	7.41402	7.27742	7.26844	7.36717	7.32112
LOC653702	7.32315	7.30685	7.27881	7.31468	7.29932	7.26821	7.27055	7.2949	7.38692	7.30849	7.33107	7.30431	7.30913	7.28456	7.38899	7.32819	7.29976	7.18762	7.33231	7.31797	7.24423
LOC647536	7.33686	7.28666	7.35399	7.35353	7.39216	7.32641	7.39387	7.42432	7.36051	7.39828	7.31867	7.37089	7.34512	7.40389	7.33217	7.26415	7.3431	7.33066	7.32059	7.3824	7.3388
LOC728760	7.69476	7.87709	7.6616	7.63704	7.58735	7.60879	7.6135	7.54099	7.7163	7.71292	7.40776	7.54135	7.48861	7.57257	7.60062	7.57685	7.60762	7.488	7.67173	7.70014	7.5644
LOC728910	7.53054	7.66485	7.46871	7.46216	7.52099	7.409	7.33799	7.42538	7.65943	7.41713	7.45444	7.49996	7.44537	7.44255	7.57305	7.29196	7.37213	7.31885	7.58305	7.49047	7.49942
LOC642280	7.42202	7.38252	7.5401	7.35482	7.50197	7.61367	7.42296	7.45435	7.22196	7.50427	7.50264	7.52656	7.51216	7.33351	7.32466	7.48836	7.36014	7.49095	7.41401	7.50725	7.40098
GALNT5	8.04734	8.34136	8.07936	8.06517	8.07555	7.96065	7.98335	7.55317	8.18423	7.85438	7.50485	7.9474	7.65883	7.83368	7.89886	8.21609	7.77188	7.9137	8.02722	7.8529	7.69827
PTPRN	7.31579	7.45714	7.33207	7.34982	7.41104	7.46469	7.36686	7.46691	7.44281	7.40013	7.3234	7.36383	7.35434	7.34906	7.32097	7.44253	7.40962	7.39983	7.3451	7.37827	7.30666
CDK5RAP3	7.38393	7.33652	7.36243	7.33535	7.39396	7.23098	7.30578	7.24014	7.30869	7.30643	7.34626	7.2455	7.29932	7.3202	7.41723	7.48281	7.33041	7.27913	7.26044	7.40964	7.46047
LOC644343	7.28585	7.35094	7.20935	7.26001	7.4232	7.36681	7.34967	7.28298	7.31064	7.2876	7.23999	7.34865	7.24358	7.30114	7.31934	7.33273	7.29706	7.25742	7.33664	7.32405	7.45666
LOC730012	7.38719	7.30796	7.31578	7.25488	7.1691	7.24254	7.33343	7.31013	7.29112	7.28986	7.2912	7.38891	7.30009	7.34645	7.2407	7.26558	7.38101	7.34303	7.36603	7.2484	7.33213
LOC643401	7.25206	7.34458	7.37819	7.38482	7.33901	7.38992	7.39671	7.34435	7.42026	7.39607	7.36803	7.32296	7.33555	7.27121	7.3522	7.35054	7.34928	7.37713	7.262	7.35386	7.35525
LOC647243	7.63567	7.80357	7.62834	7.6882	7.6956	7.68926	7.87038	7.73316	7.77648	7.74876	7.96251	7.8488	7.70397	7.75403	7.81907	7.61829	7.84113	7.89982	7.95729	7.63265	7.84537
ASAH2B	7.28481	7.32575	7.28058	7.49375	7.28605	7.27926	7.31227	7.36222	7.41458	7.31887	7.28423	7.29909	7.2881	7.45574	7.27415	7.35895	7.30483	7.2545	7.28834	7.2965	7.35953
LOC647888	7.33085	7.37106	7.30814	7.36033	7.3335	7.3323	7.40128	7.33053	7.293	7.32221	7.32467	7.31711	7.3064	7.2739	7.32397	7.29224	7.25187	7.31755	7.31559	7.3937	7.24111
DLEU2	7.35397	7.37331	7.33714	7.49038	7.31156	7.28771	7.39043	7.34103	7.34644	7.37486	7.3947	7.33631	7.30051	7.33987	7.3716	7.46617	7.30835	7.36285	7.41155	7.40668	7.27954
LOC642707	7.43826	7.6138	7.44834	7.42266	7.45547	7.43678	7.5098	7.49814	7.40543	7.4851	7.60067	7.40438	7.38591	7.32255	7.51256	7.53446	7.46585	7.43282	7.40879	7.34066	7.43436
LOC647666	7.36399	7.26531	7.32304	7.24793	7.34016	7.36387	7.41324	7.33314	7.34873	7.40299	7.3182	7.29226	7.38569	7.29635	7.23719	7.34002	7.3585	7.3167	7.46186	7.36566	7.28791
WWC1	7.43067	7.35677	7.32274	7.36214	7.38964	7.36462	7.34296	7.42718	7.46834	7.48454	7.31842	7.44919	7.46765	7.4146	7.32968	7.32046	7.36817	7.38883	7.63159	7.37341	7.46151
LOC642833	7.52284	7.51366	7.41916	7.49859	7.44764	7.46335	7.49844	7.39282	7.46756	7.359	7.4703	7.46624	7.54772	7.47106	7.55556	7.42947	7.48023	7.54352	7.34684	7.48516	7.32225
MAGEC3	7.50623	7.35991	7.48345	7.31189	7.34945	7.37249	7.42914	7.3381	7.37652	7.23151	7.3989	7.31275	7.33209	7.326	7.36907	7.3169	7.34268	7.37291	7.38119	7.31096	7.3552
UBXD1	7.33392	7.28089	7.3263	7.38288	7.40107	7.28244	7.28581	7.36218	7.31307	7.28177	7.31693	7.27237	7.32044	7.24946	7.25975	7.18211	7.26001	7.2489	7.35645	7.41555	7.33361
RREB1	10.192	10.3302	10.4516	10.5333	10.2087	9.9763	10.2483	9.91571	10.3751	10.1281	9.53476	10.5387	9.84178	10.1103	9.85117	10.2087	9.96525	9.27419	9.91359	9.64953	9.98189
C14orf72	7.28062	7.29497	7.33692	7.35392	7.32701	7.39839	7.40457	7.39815	7.3389	7.35277	7.35698	7.3624	7.38782	7.23168	7.40537	7.3007	7.30897	7.29683	7.39647	7.3261	7.48968
LOC642321	7.33082	7.25634	7.30009	7.31649	7.26909	7.19973	7.33168	7.32976	7.24597	7.3193	7.26372	7.26844	7.3092	7.3394	7.3033	7.24742	7.26739	7.30539	7.22909	7.22123	7.3382
LOC649886	7.31618	7.322	7.37168	7.29919	7.42381	7.3113	7.2593	7.20894	7.3392	7.33086	7.32052	7.42038	7.32511	7.29159	7.31689	7.3267	7.33742	7.28076	7.35355	7.32117	7.4111
CLGN	8.24972	8.495	8.67459	8.43891	8.332	8.77351	8.69051	8.59693	8.62099	8.83866	8.53287	8.56707	8.81111	8.35664	8.49291	8.37038	8.37336	8.54064	8.40684	8.48326	8.62408
MRE11A	7.35722	7.40986	7.41922	7.36426	7.36319	7.35251	7.35274	7.29221	7.36578	7.38297	7.33243	7.42294	7.36511	7.33387	7.40229	7.35602	7.41727	7.4146	7.33802	7.24415	7.41045
SLC46A3	7.45808	7.47425	7.51616	7.62676	7.59493	7.61415	7.47144	7.48357	7.46851	7.50923	7.34319	7.52263	7.32289	7.43566	7.3363	7.44635	7.48599	7.52762	7.35727	7.51933	7.36349
LOC642778	7.42831	7.44701	7.43272	7.54283	7.41838	7.47697	7.39224	7.47476	7.34763	7.38145	7.54906	7.43442	7.64304	7.46047	7.4922	7.85921	7.41739	7.41996	7.46322	7.52828	7.4123
C3orf57	7.39759	7.31562	7.40582	7.28898	7.39359	7.43809	7.3981	7.42872	7.24504	7.33628	7.40225	7.46728	7.36163	7.45387	7.27585	7.29885	7.3041	7.43778	7.42582	7.3176	7.3748
ACTC1	7.25316	7.34841	7.30261	7.23654	7.32566	7.35291	7.28664	7.36322	7.34844	7.37264	7.34424	7.38742	7.31907	7.32634	7.33989	7.25888	7.22227	7.29555	7.319	7.33124	7.4058
CDH23	8.09474	8.11201	8.58904	8.10677	8.35889	8.62151	8.1393	8.17374	8.35035	8.3115	8.28047	8.47635	8.39234	8.0886	8.24368	8.16819	8.86297	8.50774	8.18383	8.56757	8.39622
DTX3	7.30598	7.29451	7.36183	7.35007	7.33742	7.39105	7.34274	7.35112	7.39494	7.37591	7.37802	7.39971	7.3233	7.3291	7.34213	7.36519	7.34813	7.36921	7.33057	7.26553	7.3318
SAAL1	7.44495	7.33656	7.39467	7.22862	7.30945	7.35585	7.36688	7.32124	7.30936	7.35133	7.33963	7.3393	7.34782	7.32583	7.32034	7.31878	7.3143	7.32949	7.35888	7.34304	7.3812
FLJ44968	8.95586	8.95161	9.18346	9.01919	9.15057	8.96559	8.90264	8.84851	9.00549	9.13131	9.62011	8.95868	8.90718	8.64814	9.05837	9.08716	8.92556	8.78855	8.99278	8.88722	8.88258
ATP9B	7.39364	7.43359	7.34863	7.29782	7.38481	7.29456	7.31154	7.50134	7.36463	7.33097	7.31053	7.45195	7.34417	7.38268	7.37543	7.4409	7.29707	7.32262	7.35656	7.38572	7.26911
ELFN2	7.8525	7.74348	8.44315	8.0279	7.76919	8.29117	7.81103	7.56165	8.07629	7.77151	7.63915	7.82667	7.6927	7.63769	7.46639	7.41594	7.66412	7.85829	7.51771	7.75068	8.16344
LOC645893	7.32233	7.267	7.32527	7.31639	7.4055	7.41479	7.32028	7.34184	7.29834	7.34508	7.35082	7.47406	7.39573	7.33218	7.35297	7.37631	7.27914	7.35428	7.42324	7.33984	7.31261
LOC652736	8.41935	8.24681	8.72276	8.51108	8.6569	8.53662	8.79102	8.97857	8.48772	8.7067	8.55765	8.84565	8.73468	8.70866	8.40656	7.94852	8.59832	8.1829	8.33305	8.36193	8.56707
NUF2	7.564	7.5345	7.5093	7.52644	7.44899	7.55906	7.50796	7.44478	7.43366	7.54315	7.43291	7.69098	7.62821	7.46427	7.68187	7.46467	7.61115	7.52722	7.44493	7.48288	7.46466
LOC730953	7.35504	7.30852	7.30006	7.30054	7.30647	7.2498	7.3232	7.31805	7.24204	7.29304	7.39188	7.31173	7.34153	7.30084	7.38282	7.26732	7.361	7.41541	7.33265	7.34537	7.36659
HIST1H2BJ	7.33275	7.30067	7.40847	7.30013	7.35893	7.47201	7.5374	7.31064	7.27853	7.36526	7.38869	7.26648	7.26684	7.39911	7.40707	7.25667	7.34158	7.38073	7.28542	7.40155	7.30338
ST6GALNAC2	7.27549	7.45266	7.27492	7.3379	7.38957	7.39235	7.2983	7.31654	7.35318	7.32183	7.38849	7.29519	7.33903	7.30251	7.35513	7.31801	7.31349	7.26972	7.26529	7.25796	7.29632
LAMB1	7.33415	7.32545	7.33988	7.26215	7.28693	7.42504	7.36787	7.37397	7.39206	7.35613	7.29956	7.25711	7.28544	7.32868	7.32794	7.40861	7.34749	7.38513	7.36864	7.37241	7.29167
FAM19A4	7.71579	7.93405	7.94767	7.67982	7.65976	7.74108	7.83084	7.50313	7.79173	7.78714	7.53308	7.64418	7.91937	7.625	7.51852	7.85789	7.6774	7.72314	7.5676	7.59465	7.64691
TNFSF11	8.24841	8.11331	8.24901	8.66312	8.34511	8.44925	8.33072	8.13964	8.13376	8.20096	8.22169	8.23181	8.20821	8.14916	8.42305	8.52778	8.19754	7.92071	8.07408	7.93072	8.32004
NRXN3	7.24672	7.27832	7.28008	7.23847	7.29637	7.35334	7.30669	7.41068	7.36751	7.2909	7.42258	7.45076	7.33543	7.36151	7.39907	7.29751	7.29771	7.30239	7.28587	7.34625	7.26234
DEPDC5	7.32309	7.29075	7.32672	7.32995	7.43512	7.32201	7.36632	7.35564	7.37228	7.32704	7.38444	7.42362	7.33656	7.33259	7.30747	7.34622	7.33352	7.32376	7.36333	7.42143	7.36683
LOC644952	7.34473	7.23102	7.3902	7.35355	7.32506	7.35713	7.37203	7.38541	7.33514	7.40204	7.35333	7.30689	7.3117	7.34563	7.35686	7.34597	7.32625	7.32955	7.44099	7.28493	7.33738
ZBTB25	7.47601	7.35611	7.40346	7.40609	7.39856	7.32471	7.44806	7.36828	7.37344	7.34065	7.42198	7.32336	7.37409	7.39789	7.3704	7.37823	7.43464	7.42637	7.36522	7.44609	7.33307
PLGLA1	7.24432	7.29745	7.3732	7.33335	7.33137	7.31531	7.37515	7.34312	7.28416	7.34766	7.45322	7.3449	7.32629	7.51962	7.43957	7.31429	7.28991	7.33456	7.42947	7.35422	7.27622
CCNDBP1	7.35439	7.35672	7.30902	7.35868	7.41169	7.32024	7.33896	7.35887	7.28444	7.33219	7.39122	7.27993	7.29322	7.42296	7.37607	7.23951	7.32327	7.29941	7.3633	7.36621	7.28286
PTPLAD1	8.87449	8.98549	8.47739	8.93543	8.96179	9.02342	8.90108	8.75619	8.66563	8.91205	8.76929	8.84075	8.71707	8.92523	8.7985	8.70603	8.50567	8.90108	8.85485	8.73997	8.75014
LOC644714	9.5786	8.9379	9.32811	9.64495	9.80218	10.0347	10.2354	11.2028	9.33207	10.3395	11.0976	9.75292	10.3511	10.6851	10.1996	10.0698	10.7044	11.3529	10.5029	10.6989	10.8455
NPB	9.98097	12.387	12.5156	12.6813	13.2212	10.9704	12.5734	14.1136	10.336	12.1212	11.2586	10.711	11.2691	13.9167	10.3034	12.2364	13.6077	11.8114	13.1566	12.9878	12.9013
PEX19	7.54557	7.61357	7.53555	7.5784	7.58689	7.44213	7.52671	7.4852	7.54888	7.56853	7.42484	7.52479	7.38511	7.51446	7.49095	7.40219	7.43963	7.5594	7.34124	7.54472	7.43482
LOC402643	7.32003	7.39872	7.32331	7.25987	7.33779	7.41752	7.27733	7.44496	7.37413	7.38174	7.37694	7.3251	7.34911	7.43197	7.29656	7.3951	7.37905	7.29977	7.40908	7.28966	7.32162
LOC644411	7.28704	7.33029	7.34021	7.26696	7.31261	7.34927	7.26229	7.36003	7.27987	7.3655	7.30208	7.36405	7.26824	7.36266	7.29333	7.31073	7.31351	7.42325	7.39379	7.37316	7.19233
PIGF	8.39672	8.55714	8.51553	8.7985	8.53494	8.3394	8.4512	8.20863	8.47303	8.42305	8.47197	8.46163	8.501	8.46595	8.1854	8.69967	8.79954	8.4601	8.53007	8.4149	8.61272
MEGF9	9.03303	9.86693	8.83427	9.18698	9.09829	8.78769	9.01919	8.0648	9.61953	8.87584	8.30317	8.93262	8.60189	8.93543	8.52264	9.33395	8.37691	8.12116	9.0858	8.40573	8.74734
BRPF3	9.01702	8.68613	8.75554	8.70866	8.4754	9.28929	8.81476	8.19179	9.09703	9.11279	9.06718	8.9867	9.32644	8.72426	9.01665	9.48238	8.93895	9.22797	8.5799	8.90143	9.44789
LOC651868	7.5488	7.58334	7.94909	7.67087	7.483	7.69759	7.72063	7.52102	7.70919	7.78289	7.7787	7.61046	7.9168	7.54131	7.56316	7.51409	7.70231	7.67092	7.39548	7.61639	7.74854
KRTCAP2	7.29996	7.32875	7.42563	7.31195	7.35168	7.30253	7.4572	7.43975	7.36795	7.41562	7.33711	7.34412	7.36348	7.32815	7.3217	7.41739	7.28914	7.25937	7.24085	7.41674	7.2972
BRE	7.37938	7.27163	7.36861	7.35014	7.26515	7.30699	7.25657	7.31236	7.28758	7.31693	7.24963	7.26429	7.35943	7.31873	7.31345	7.26305	7.36416	7.35715	7.42374	7.27859	7.24356
SLC5A10	9.72165	9.16242	9.92831	9.32686	9.49462	9.4344	9.45218	9.89419	9.42463	9.75424	10.166	9.62921	9.91725	9.45839	10.3257	9.8357	10.0658	10.3547	9.39125	10.3737	9.41488
HMOX2	7.2901	7.34612	7.28576	7.32864	7.27333	7.28152	7.27128	7.33585	7.36001	7.33961	7.38186	7.30227	7.33744	7.32252	7.42265	7.34924	7.43173	7.24037	7.30226	7.25028	7.34453
SEZ6	9.61604	9.87768	10.0132	9.85186	9.92359	9.80592	9.81179	10.2904	9.77983	9.85707	10.1114	10.2705	10.0003	9.69385	9.84418	9.90352	10.137	10.158	9.97533	9.66272	10.065
CAMK2D	7.41743	7.32416	7.2474	7.34819	7.38795	7.31362	7.32176	7.39333	7.37432	7.3554	7.43632	7.33852	7.29594	7.36526	7.34595	7.45857	7.35963	7.35721	7.40338	7.31668	7.36036
SAMD1	7.21195	7.32448	7.30994	7.39463	7.47578	7.37247	7.24599	7.34337	7.25848	7.38964	7.42584	7.35329	7.40224	7.3752	7.46779	7.38073	7.37074	7.29223	7.26541	7.31514	7.31257
LOC650180	9.46288	10.039	8.92755	8.68915	8.99248	9.01187	9.44206	8.74542	8.75261	9.11324	8.8881	9.03876	9.39405	8.99591	9.432	9.63159	9.24557	9.79959	9.01483	9.8426	9.04686
C10orf26	7.28549	7.29351	7.28673	7.30624	7.30353	7.34306	7.33368	7.30279	7.40684	7.33516	7.36953	7.31873	7.38018	7.37842	7.32675	7.33286	7.27085	7.38583	7.29429	7.37038	7.34691
ZC3H18	7.28683	7.43626	7.53039	7.48558	7.3209	7.38335	7.33094	7.34056	7.35508	7.34077	7.36906	7.41215	7.4021	7.33014	7.33382	7.31064	7.34019	7.32336	7.40047	7.48924	7.40304
CAV2	7.26677	7.30342	7.31885	7.30696	7.34966	7.35236	7.48609	7.30368	7.37328	7.25805	7.33474	7.31143	7.33773	7.31592	7.31955	7.26077	7.29678	7.31747	7.35792	7.27379	7.3298
MGC61598	7.39797	7.3202	7.39461	7.29438	7.46839	7.38692	7.43831	7.39845	7.39366	7.26152	7.31023	7.40068	7.36892	7.29032	7.3311	7.32009	7.377	7.36577	7.30632	7.34828	7.32231
ARHGAP25	9.59943	9.40109	9.99676	9.61148	10.0495	9.74292	9.6826	9.79575	9.59437	9.52769	9.33785	9.58194	9.70135	9.64016	9.82935	9.33923	9.58256	9.48083	9.49776	9.51205	9.7703
LOC93349	7.352	7.31939	7.32579	7.38061	7.35448	7.35991	7.34979	7.3405	7.32155	7.42071	7.35687	7.36698	7.41216	7.28536	7.33208	7.29998	7.32178	7.36569	7.2976	7.34149	7.34285
SPTBN4	7.29735	7.35977	7.31532	7.39944	7.32488	7.31003	7.38866	7.31751	7.3446	7.27604	7.43551	7.40036	7.30482	7.32123	7.3205	7.37152	7.33557	7.29197	7.43151	7.36679	7.30224
LOC401914	11.1408	11.1215	10.835	10.7446	10.7798	10.595	10.7538	10.4065	11.003	10.4579	10.5438	10.9037	10.7627	10.8079	10.8923	10.7851	10.8079	10.7479	10.88	10.7221	10.99
LOC645401	7.29013	7.38082	7.2989	7.32696	7.36908	7.30814	7.32696	7.34298	7.47534	7.2502	7.36814	7.34357	7.34754	7.39908	7.2248	7.40168	7.40013	7.35682	7.2906	7.28227	7.41649
UBE2Z	9.96525	10.2946	10.2077	10.121	10.009	9.97851	9.7651	10.3116	10.0641	10.1274	9.99168	9.85325	10.1093	9.59001	9.82547	10.0011	9.88104	9.81693	9.67337	9.78691	9.78614
ARAF	8.93813	8.83427	9.11072	9.41185	9.83974	8.75782	8.74346	8.28476	8.80467	9.01665	8.8707	9.16439	8.79022	8.72342	8.64274	8.68202	8.32702	8.28925	8.68652	8.41254	8.75419
ATP11B	10.2605	10.2226	10.3235	10.238	10.3444	10.4841	10.121	10.9049	10.1738	9.91956	9.7452	10.2946	10.1008	10.0041	10.3859	10.5244	10.5598	10.3005	10.3859	10.459	10.1114
DAGLB	7.35368	7.30454	7.29734	7.33313	7.3421	7.29449	7.32338	7.3624	7.31956	7.28129	7.26328	7.31668	7.28657	7.36338	7.3691	7.34697	7.449	7.40439	7.25984	7.35033	7.38619
DNCL2A	7.57685	7.27835	7.43067	7.51556	7.37605	7.64119	7.51602	7.64284	7.69625	7.56948	7.59701	7.52816	7.63762	7.48169	7.55628	7.68197	7.50404	7.5651	7.44847	7.4994	7.45971
DEAF1	7.69786	8.05292	8.01753	8.14392	8.34711	7.70952	7.70339	7.76204	7.96818	7.96239	7.70019	7.95417	7.83399	7.82736	7.57337	7.9662	7.87957	7.60417	7.69037	8.04168	7.66034
ID2B	9.33342	9.15004	9.82767	9.27172	9.37958	9.38848	9.15642	9.34395	9.27265	9.32505	9.4505	9.20625	9.32064	8.99638	9.50737	9.07442	9.60142	9.421	9.07442	9.29429	9.27075
LOC646976	7.39717	7.3165	7.37818	7.33758	7.44339	7.35424	7.40488	7.36585	7.28941	7.33029	7.41711	7.29437	7.37295	7.37385	7.43162	7.44905	7.37297	7.35968	7.34321	7.3018	7.40977
OSGEPL1	7.61639	7.71926	7.83377	7.83049	7.68405	7.76864	7.69278	7.62412	7.7261	7.65811	7.72186	7.69403	7.62021	7.7767	7.79024	7.7623	7.65298	7.67272	7.78684	7.51166	7.77263
LOC647349	7.4853	7.47123	7.41543	7.36878	7.40424	7.40692	7.36989	7.4521	7.37388	7.3512	7.28819	7.40451	7.3805	7.44705	7.44536	7.57346	7.33987	7.39395	7.33411	7.31986	7.47063
SLC1A1	7.34074	7.30731	7.38367	7.27214	7.24543	7.36221	7.32942	7.27125	7.35831	7.34808	7.29534	7.27495	7.34124	7.37185	7.31582	7.34036	7.17318	7.31324	7.3356	7.28287	7.36242
JAG2	8.92272	7.72542	7.60694	7.90596	7.75411	7.80602	7.96207	9.58905	7.80855	7.8832	7.46435	7.51052	7.79959	7.70466	8.2382	7.52393	7.92506	7.79142	7.84186	7.90396	7.74155
NOTCH3	7.38094	7.21697	7.29197	7.3749	7.36596	7.33294	7.33018	7.29362	7.31644	7.33106	7.36293	7.30215	7.34238	7.33808	7.31608	7.32669	7.26884	7.32637	7.33317	7.29945	7.34765
GNB2	7.242	7.32529	7.2875	7.31391	7.3535	7.34299	7.33158	7.32326	7.29908	7.343	7.34478	7.34976	7.23628	7.25965	7.26748	7.30723	7.28414	7.33242	7.26059	7.29773	7.39733
LOC254312	7.36385	7.26538	7.36901	7.3964	7.40695	7.25911	7.26742	7.33343	7.35779	7.38387	7.40648	7.39453	7.47551	7.33749	7.47907	7.38593	7.31139	7.29405	7.34561	7.39103	7.47744
FAM90A12	7.4498	7.55864	7.45053	7.38025	7.36439	7.61332	7.60114	7.42794	7.63849	7.45383	7.46293	7.53715	7.38907	7.42826	7.86002	7.50374	7.30874	7.47536	7.35876	7.56682	7.6396
DDX25	7.30907	7.31839	7.32074	7.44832	7.41079	7.42595	7.38787	7.32118	7.25869	7.33831	7.30321	7.1912	7.34529	7.25506	7.33824	7.35019	7.31094	7.28719	7.29794	7.30198	7.33737
LOC642121	8.27544	7.98592	8.14661	8.18785	8.25467	8.68271	8.32245	8.87258	7.90962	8.29612	8.44952	8.25264	8.93543	8.66075	8.38679	8.0886	8.76929	8.43125	8.47473	8.58169	8.30005
LOC652367	7.32688	7.29966	7.30316	7.29851	7.2651	7.32608	7.24934	7.30923	7.40686	7.30541	7.47572	7.24534	7.346	7.31193	7.3144	7.22309	7.33609	7.3516	7.35004	7.33164	7.36374
LOC400890	7.56379	7.44462	7.59642	7.44422	7.4386	7.54439	7.53033	7.42632	7.59188	7.55478	7.66689	7.46132	7.53387	7.56012	7.53799	7.5683	7.50549	7.57869	7.59884	7.45436	7.57462
EIF4E	7.24557	7.3279	7.3249	7.21747	7.40215	7.3723	7.37563	7.30809	7.35434	7.3835	7.27866	7.29314	7.40143	7.3659	7.26718	7.40653	7.3831	7.34315	7.41308	7.35428	7.36697
LOC653635	7.57263	7.7543	7.69648	7.63312	7.81599	7.54678	7.54448	7.64996	7.67006	7.52675	7.60336	7.60029	7.50271	7.50725	7.45089	7.37277	7.50136	7.40606	7.59737	7.56722	7.56649
LCP2	7.42457	7.37387	7.48313	7.37198	7.37459	7.33521	7.37575	7.38565	7.65592	7.44547	7.58081	7.33707	7.49727	7.47284	7.322	7.48276	7.40849	7.51839	7.42244	7.47905	7.56285
LOC646863	7.36402	7.31944	7.32554	7.391	7.39618	7.28716	7.37736	7.22196	7.31691	7.35662	7.38619	7.39171	7.28292	7.45463	7.32508	7.43115	7.38145	7.35902	7.33187	7.37087	7.27665
GABBR1	7.33847	7.30137	7.28781	7.3026	7.38443	7.33194	7.47528	7.28901	7.27028	7.30708	7.30477	7.29278	7.32608	7.28822	7.2793	7.32441	7.31684	7.23467	7.38502	7.26749	7.20334
LOC344165	8.51991	8.57081	8.83314	8.53254	8.36728	8.77514	8.37533	7.7927	8.39047	8.18861	8.0837	8.5	8.27075	8.1072	8.5383	8.33781	8.55617	8.21986	8.35776	7.97989	8.41576
LOC650155	8.27441	8.60578	8.42189	8.50774	8.53795	8.56757	9.1318	8.42659	8.69203	8.39979	8.66346	8.6836	8.40955	9.06076	8.70352	8.44568	8.34278	8.52721	8.66495	8.66075	9.02787
LOC642662	7.27386	7.39637	7.36003	7.29625	7.26207	7.33814	7.37053	7.33233	7.39068	7.28101	7.38465	7.43383	7.34261	7.32083	7.29112	7.22905	7.33043	7.36448	7.33577	7.36273	7.26785
CREB5	7.36538	7.27624	7.26515	7.27336	7.23441	7.3454	7.30786	7.26438	7.33342	7.30842	7.36263	7.22576	7.46016	7.35732	7.3907	7.3191	7.3084	7.28133	7.33127	7.41886	7.31107
MEX3B	7.30396	7.26045	7.34822	7.25096	7.35179	7.41202	7.45679	7.32048	7.37723	7.44192	7.39351	7.24188	7.36533	7.28276	7.36111	7.3812	7.38467	7.37736	7.32799	7.29367	7.46833
DPM1	7.28495	7.36438	7.34275	7.30179	7.3061	7.31826	7.39633	7.26837	7.28559	7.30671	7.31659	7.31996	7.25153	7.41234	7.37854	7.31933	7.27215	7.35434	7.37094	7.22414	7.32491
ACOT9	7.2669	7.33756	7.32952	7.33471	7.34943	7.29314	7.28619	7.30215	7.31718	7.35906	7.28667	7.31363	7.37569	7.31809	7.3179	7.30553	7.32109	7.29484	7.43506	7.39829	7.28031
XPNPEP3	8.54731	8.55968	8.80834	8.57767	8.90108	8.77411	8.65568	8.56448	8.72554	8.59668	8.36839	8.49204	8.49893	8.57844	8.58193	8.44792	8.48799	8.17953	8.37065	8.33675	8.65148
CBWD6	8.0084	7.92338	8.11512	7.76651	7.8373	8.00717	7.92036	7.89008	8.00195	7.93198	7.78086	7.92082	8.10708	7.94103	7.95791	7.75524	7.88041	7.79163	7.90004	7.91923	8.06613
LOC647783	7.33118	7.35478	7.37213	7.34849	7.22066	7.3907	7.29826	7.31456	7.3429	7.36381	7.32487	7.22304	7.37284	7.33575	7.31872	7.45802	7.42423	7.3279	7.38751	7.26283	7.40388
NANOG	7.35804	7.36413	7.30124	7.27897	7.31731	7.37132	7.41576	7.44245	7.28345	7.48302	7.4195	7.38262	7.58006	7.51366	7.42418	7.41137	7.39942	7.43508	7.43023	7.3243	7.48959
C11orf74	7.39779	7.32707	7.34583	7.32884	7.33933	7.36379	7.34082	7.3864	7.3362	7.32295	7.23817	7.34276	7.40881	7.37335	7.33193	7.33032	7.40971	7.46278	7.36248	7.40538	7.29663
LOC644707	7.34422	7.36576	7.33279	7.28174	7.44303	7.28477	7.36924	7.44932	7.32685	7.31225	7.28999	7.23657	7.33722	7.36572	7.29676	7.31065	7.38956	7.32274	7.28061	7.31574	7.37123
TMCC2	7.36202	7.35061	7.39453	7.24905	7.40675	7.43604	7.32099	7.3434	7.34069	7.37283	7.43343	7.30765	7.33988	7.29893	7.43661	7.40236	7.2921	7.41866	7.19579	7.29014	7.29206
POLR2K	7.53662	7.45941	7.68028	7.52593	7.54002	7.35188	7.50299	7.43542	7.56571	7.54356	7.42894	7.51038	7.44246	7.37725	7.57448	7.583	7.52184	7.43119	7.62883	7.43442	7.48313
SLC2A1	7.30388	7.36578	7.36394	7.29735	7.30725	7.34785	7.32268	7.36529	7.31178	7.32108	7.31274	7.33546	7.33665	7.33201	7.31368	7.33447	7.43847	7.32033	7.30073	7.30466	7.27317
LOC649971	7.30481	7.35847	7.35643	7.35679	7.33899	7.30234	7.36418	7.34531	7.25464	7.24772	7.37108	7.3834	7.40204	7.31996	7.35811	7.33846	7.46451	7.43214	7.44354	7.28376	7.34152
FAM116B	7.3679	7.27439	7.38342	7.43712	7.32712	7.35766	7.32027	7.34917	7.32423	7.29909	7.28028	7.34757	7.3389	7.33208	7.29567	7.28122	7.25017	7.32673	7.33016	7.36559	7.28784
LOC642287	7.70639	7.71414	7.84627	7.64478	7.6089	7.6733	7.6414	7.58495	7.72891	7.67173	7.51588	7.67377	7.67628	7.52482	7.7657	7.71853	7.59367	7.71655	7.69835	7.63646	7.56863
HIST2H2AA3	7.34355	7.34446	7.28393	7.30085	7.32147	7.33384	7.34381	7.32366	7.22758	7.39346	7.21505	7.3063	7.3089	7.27818	7.40349	7.25254	7.29548	7.31441	7.27485	7.33237	7.24469
LOC645447	7.34123	7.41257	7.40766	7.35724	7.41845	7.35681	7.36893	7.45676	7.4531	7.36376	7.35523	7.28726	7.45677	7.3542	7.25647	7.36507	7.34736	7.33661	7.33659	7.41103	7.37392
CHKB	7.55409	7.38226	7.86831	7.45731	7.48669	7.51596	7.58955	7.38682	7.67946	7.60675	7.54997	7.52748	7.85775	7.46043	7.57378	7.41302	7.53845	7.56489	7.36278	7.47911	7.50275
PPP1R10	7.29325	7.29187	7.2893	7.31611	7.43285	7.31043	7.41508	7.3496	7.34135	7.26417	7.31883	7.32184	7.24967	7.28654	7.18108	7.35517	7.29225	7.27548	7.37915	7.27822	7.35855
OR51G1	7.32684	7.2297	7.28838	7.27882	7.2662	7.29827	7.33986	7.35832	7.33148	7.32445	7.39107	7.32562	7.28587	7.30453	7.37352	7.26671	7.30473	7.31493	7.32169	7.25467	7.30348
SPP2	7.50648	7.42483	7.43663	7.51391	7.5204	7.71192	7.80583	7.57835	7.49553	7.56885	7.61552	7.50914	7.63173	7.74489	7.43086	7.61841	7.68244	7.6289	7.51431	7.61109	7.62189
HLA-DOA	8.16403	8.0362	8.32772	7.96847	8.07918	8.1937	8.14074	8.05363	8.23492	8.25221	7.74812	7.95363	8.0485	7.97957	8.00623	8.19836	8.29658	8.37016	8.06943	8.04403	8.37586
CD40LG	7.82975	7.67486	7.87407	7.58291	7.73324	7.59028	7.7091	7.60762	7.68266	7.73143	7.49466	7.58936	7.51313	7.51618	7.40263	7.55505	7.57935	7.4484	7.52099	7.54945	7.80408
C5orf25	7.39321	7.29735	7.29137	7.36634	7.30991	7.3745	7.30203	7.37399	7.33295	7.37128	7.29829	7.38335	7.31373	7.26895	7.42292	7.34293	7.35325	7.32632	7.44512	7.32206	7.32626
ZCRB1	7.26271	7.33786	7.42645	7.24676	7.32209	7.3079	7.39856	7.41408	7.43268	7.34337	7.31946	7.31678	7.32479	7.26434	7.3929	7.31294	7.35279	7.32427	7.31351	7.36614	7.32662
WFDC12	7.32073	7.38436	7.33166	7.33435	7.30407	7.30827	7.2939	7.33436	7.32213	7.32198	7.37272	7.35198	7.34163	7.30106	7.28524	7.33786	7.32776	7.30587	7.3827	7.30132	7.41606
NEFL	7.46562	7.44049	7.33421	7.45757	7.53834	7.57976	7.46169	7.42552	7.50404	7.5015	7.5412	7.56136	7.55715	7.43391	7.34353	7.44928	7.40243	7.58021	7.44617	7.43998	7.44727
LOC644029	7.35727	7.31479	7.34296	7.36319	7.35695	7.36312	7.27152	7.3884	7.45614	7.39513	7.39039	7.37784	7.35773	7.4384	7.36222	7.47495	7.4188	7.35901	7.35062	7.34605	7.37093
ROCK2	7.35132	7.40611	7.28172	7.3154	7.38388	7.59448	7.33363	7.2834	7.31122	7.30046	7.40664	7.36028	7.37818	7.37911	7.35557	7.22781	7.31774	7.30929	7.14901	7.32991	7.38861
PSMA8	7.30823	7.26073	7.31312	7.24486	7.27948	7.31649	7.2993	7.30551	7.23864	7.37996	7.19457	7.30743	7.29291	7.37435	7.25968	7.27959	7.31112	7.3477	7.36947	7.32879	7.26163
PHLDA3	7.3388	7.37841	7.44955	7.30035	7.34551	7.40068	7.34649	7.49114	7.43052	7.3736	7.39589	7.33044	7.22514	7.36064	7.31467	7.21823	7.39074	7.23183	7.36122	7.40872	7.25381
MGC40489	7.32805	7.35481	7.31524	7.26673	7.34652	7.36438	7.27757	7.41479	7.2874	7.22196	7.32748	7.3519	7.32476	7.30676	7.26199	7.303	7.30189	7.34529	7.26118	7.44137	7.24765
KLF10	7.27224	7.27805	7.36942	7.29606	7.29685	7.3353	7.37847	7.23806	7.32257	7.41458	7.37655	7.33861	7.30975	7.35582	7.40751	7.28369	7.38592	7.24974	7.32359	7.36099	7.33771
CACNA1F	7.25181	7.31331	7.34068	7.25676	7.29037	7.31028	7.28633	7.27792	7.34681	7.26685	7.23391	7.2963	7.23752	7.27956	7.29678	7.28904	7.26989	7.31977	7.28873	7.30706	7.27081
MDK	7.32095	7.4814	7.29954	7.27643	7.31105	7.37198	7.35124	7.28933	7.32729	7.30654	7.41699	7.33084	7.32349	7.39839	7.35531	7.45609	7.22105	7.44216	7.31787	7.25575	7.32142
ARL8A	7.3442	7.37045	7.3849	7.40627	7.27766	7.29291	7.415	7.42401	7.40132	7.27233	7.33696	7.39938	7.33221	7.43776	7.31369	7.33665	7.32285	7.40348	7.35243	7.37669	7.48831
HCN2	7.66806	7.66472	7.56435	7.58993	7.5594	7.92712	7.79899	8.25384	7.60657	8.05278	8.15059	7.75421	7.98431	7.88687	7.79441	7.94933	7.93663	8.07572	7.84528	7.77817	7.87483
ANKRD16	7.34067	7.40687	7.43935	7.41271	7.38626	7.42429	7.43153	7.42604	7.48103	7.5476	7.33383	7.51672	7.43167	7.46367	7.60782	7.38531	7.32764	7.37519	7.39626	7.34802	7.42977
SAMD3	7.39184	7.36928	7.30168	7.36661	7.3983	7.38132	7.36603	7.2694	7.32661	7.35142	7.32353	7.39033	7.4347	7.31746	7.31604	7.28623	7.38059	7.31296	7.35266	7.38833	7.35572
SLC6A15	9.18612	9.06974	8.52633	8.7238	8.83591	8.6836	9.02963	8.56244	8.74806	8.83478	8.52829	8.72117	8.61169	8.96207	8.81822	9.03399	8.67846	8.81242	9.05918	8.86048	8.56307
LOC729919	7.46717	7.36386	7.50585	7.46359	7.47451	7.59701	7.5532	7.45324	7.5525	7.52068	7.43216	7.36373	7.49954	7.38152	7.35738	7.44516	7.53483	7.50394	7.41219	7.36576	7.48979
C9orf89	10.9448	10.7371	10.969	11.0822	10.9883	11.1531	10.5216	10.1162	10.8505	10.7461	10.924	11.0343	10.9498	10.4677	10.8322	10.5323	10.2632	10.2813	11.1408	10.8472	10.7139
GRIN1	7.37821	7.32638	7.33662	7.33771	7.35799	7.29305	7.37109	7.33779	7.33646	7.34613	7.36733	7.40576	7.32738	7.3025	7.32761	7.35645	7.31997	7.28979	7.33546	7.33744	7.40615
B3GALT1	9.31854	9.49776	9.1211	9.24983	8.91773	9.03399	9.36158	8.49636	9.33157	9.30668	9.16522	9.38021	9.13337	9.2658	9.08324	9.02754	8.78855	9.2371	9.23327	9.42689	8.89169
RARA	7.59642	7.72485	7.46742	7.61664	7.57318	7.53435	7.64457	7.50502	7.56605	7.55204	7.63901	7.42653	7.49315	7.65592	7.75453	7.39344	7.43333	7.45698	7.45799	7.54172	7.61385
LOC645225	7.32494	7.2886	7.36452	7.36851	7.253	7.35463	7.33132	7.30648	7.34562	7.39301	7.25549	7.27155	7.33949	7.33413	7.34022	7.34055	7.20591	7.41367	7.3319	7.34275	7.38505
CTXN3	7.3378	7.38954	7.41406	7.31385	7.36396	7.37556	7.30459	7.26618	7.37851	7.36274	7.3768	7.35057	7.33515	7.32896	7.35655	7.3411	7.35088	7.37894	7.4142	7.31429	7.38252
CYP4B1	8.48506	8.12681	8.38598	8.46878	8.40955	8.34664	8.51203	9.62527	8.09135	8.7394	8.30243	8.28901	8.44896	8.84783	8.18477	8.28284	9.55624	8.86399	8.65467	8.64549	8.67934
DKFZP686C2281	7.32993	7.35655	7.30774	7.33363	7.32934	7.31336	7.28562	7.31177	7.38832	7.34571	7.3345	7.33257	7.31297	7.41602	7.36749	7.3025	7.26187	7.29507	7.39919	7.3504	7.48081
CD79A	10.5244	10.4712	10.9659	10.3313	10.6233	10.6038	10.4636	11.304	10.5754	10.7798	10.8879	10.5081	10.9642	10.6825	10.6233	10.591	10.9201	10.6902	10.4712	10.6891	11.0168
KRTHA5	7.39655	7.29386	7.43768	7.35525	7.33807	7.30501	7.39097	7.41432	7.34786	7.32914	7.42683	7.37389	7.28794	7.27437	7.36113	7.34111	7.39237	7.39059	7.32406	7.33061	7.39979
MTMR14	7.56557	7.98288	7.80387	7.92496	8.28764	7.74549	7.70157	7.852	7.59681	7.73249	7.61467	7.6844	7.92881	7.95486	7.51397	7.73904	7.9376	7.92001	7.82975	7.94219	7.62696
LOC645468	7.3578	7.43725	7.40743	7.40613	7.29322	7.49959	7.28453	7.39783	7.32389	7.39392	7.35414	7.39872	7.41044	7.36085	7.32287	7.34589	7.37335	7.36696	7.41818	7.38323	7.28662
RP2	10.3601	10.1338	10.5081	10.7497	11.5262	10.1911	9.97134	10.5216	9.43849	10.3531	10.459	10.7191	10.3837	10.7095	9.18834	10.4397	10.6851	10.5195	10.4472	10.423	10.0993
TNFRSF8	7.34023	7.34436	7.32055	7.37617	7.40344	7.34973	7.33465	7.28176	7.39222	7.37704	7.30161	7.36819	7.34472	7.35906	7.25444	7.38655	7.38	7.23529	7.33699	7.27028	7.37241
PRPF6	7.33749	7.36203	7.32132	7.33073	7.32016	7.22117	7.29502	7.28856	7.3504	7.27638	7.31109	7.28171	7.22505	7.30692	7.41719	7.34049	7.34202	7.38596	7.47813	7.35953	7.26459
HIT-40	7.36066	7.50637	7.54233	7.37263	7.45364	7.37425	7.49322	7.42289	7.25837	7.44806	7.25927	7.42534	7.46293	7.4227	7.40094	7.47984	7.47451	7.41999	7.39335	7.57417	7.40804
OTP	7.32274	7.47848	7.35691	7.44372	7.46642	7.37919	7.50699	7.8673	7.31321	7.37241	7.36343	7.32744	7.343	7.52066	7.39481	7.49962	7.63013	7.37471	7.48721	7.48713	7.49095
LOC441408	7.35348	7.40261	7.28876	7.34186	7.33844	7.32493	7.37933	7.30032	7.3263	7.3368	7.33472	7.39525	7.34356	7.30501	7.30384	7.25858	7.36148	7.23076	7.41746	7.30469	7.30432
PSMG1	7.31873	7.35587	7.35281	7.40951	7.3476	7.34604	7.42958	7.36999	7.27359	7.38239	7.34697	7.41561	7.28829	7.3157	7.33482	7.33323	7.35503	7.39015	7.4795	7.34314	7.35247
PLEKHB2	7.41433	7.4323	7.38631	7.35867	7.48804	7.47456	7.45053	7.52485	7.4794	7.49895	7.46483	7.6072	7.43871	7.5981	7.40818	7.49517	7.46312	7.50374	7.33134	7.40473	7.45549
FZD6	9.16755	9.18265	9.01512	9.21351	9.05501	8.92051	8.83557	9.42787	9.07871	9.13754	8.66687	8.98309	8.81148	8.89003	8.79443	9.16483	8.81242	8.44925	8.72146	8.69967	8.55484
SVIL	7.36633	7.21541	7.38287	7.32912	7.29118	7.46929	7.31781	7.27179	7.25685	7.33087	7.43018	7.28196	7.4077	7.29841	7.41008	7.34261	7.42378	7.29882	7.28272	7.42068	7.33282
PMP22	7.36951	7.38495	7.30205	7.39092	7.30076	7.32411	7.42926	7.28692	7.28357	7.3559	7.35402	7.43162	7.27741	7.32127	7.31055	7.2728	7.36458	7.33847	7.40072	7.35841	7.35787
HEPACAM	7.31494	7.3104	7.33468	7.30029	7.31135	7.3256	7.31073	7.39492	7.29075	7.40609	7.28165	7.33545	7.36794	7.40175	7.38564	7.29854	7.38401	7.32202	7.43545	7.30288	7.34107
LOC399753	7.31451	7.42919	7.36669	7.29351	7.47661	7.45986	7.3707	7.40145	7.34269	7.36446	7.59023	7.35859	7.42479	7.3499	7.47775	7.47621	7.42004	7.46561	7.33106	7.51135	7.42228
LOC283683	7.36614	7.38625	7.32197	7.30632	7.38554	7.37538	7.33458	7.28965	7.30417	7.30263	7.31553	7.28775	7.32641	7.44562	7.31176	7.31855	7.45535	7.32757	7.39053	7.38238	7.39339
FLJ36144	7.25084	7.28942	7.31726	7.25601	7.245	7.31657	7.35741	7.22165	7.33652	7.34066	7.36117	7.30741	7.26405	7.34406	7.27952	7.34549	7.33355	7.32829	7.35689	7.21048	7.38792
ELP4	7.35245	7.3385	7.2748	7.26078	7.4062	7.33652	7.35969	7.38654	7.35154	7.33103	7.51275	7.4092	7.31359	7.38616	7.3905	7.32309	7.26909	7.35995	7.32526	7.39018	7.35769
PPARA	7.31176	7.34803	7.33985	7.3418	7.2987	7.3073	7.30702	7.23601	7.28891	7.24753	7.28678	7.33497	7.30229	7.3499	7.30564	7.3252	7.34226	7.31516	7.25822	7.34681	7.37906
CASP6	7.4183	7.35674	7.26381	7.27631	7.33112	7.27049	7.29611	7.28886	7.37818	7.28573	7.34462	7.2611	7.33399	7.25297	7.38431	7.36186	7.31553	7.35048	7.4155	7.32779	7.33424
KCNK13	7.69648	7.72859	7.55451	7.71671	7.76741	8.08714	7.82379	8.71922	7.58282	7.92712	8.01081	7.60215	7.86356	7.94139	7.73181	7.47541	8.05007	7.98818	7.98931	7.8558	7.97658
GH2	7.31629	7.27655	7.45784	7.28172	7.33883	7.32917	7.31795	7.37488	7.27439	7.30032	7.29573	7.24982	7.30881	7.31279	7.27927	7.3011	7.31971	7.34229	7.28273	7.35024	7.27092
SCUBE3	7.34554	7.35449	7.3695	7.3067	7.38537	7.39825	7.31558	7.35839	7.41543	7.38591	7.37284	7.35642	7.35008	7.28679	7.50176	7.39207	7.37163	7.42574	7.45212	7.43708	7.39538
RFC5	7.36458	7.30807	7.35416	7.47325	7.41516	7.45586	7.39139	7.42142	7.29165	7.36722	7.31332	7.43808	7.31143	7.35032	7.36818	7.35639	7.25601	7.37597	7.38571	7.35716	7.38854
LOC653071	7.73932	7.98142	7.73784	7.90539	8.01378	7.80215	7.91964	8.90344	7.79557	8.03512	7.94432	7.96954	7.7663	8.27731	8.11056	7.91235	7.9853	7.80471	7.89237	7.98607	8.09105
ADRA2A	7.4041	7.50962	7.59023	7.58141	7.43457	7.58713	7.59403	7.53283	7.63115	7.46576	7.52288	7.72293	7.67612	7.48404	7.48379	7.4293	7.43824	7.5823	7.33273	7.51821	7.48669
TFAP2D	10.5938	11.3144	10.8193	11.2148	11.7276	10.2966	10.4041	10.4735	10.5551	11.0094	10.4792	10.9704	10.7684	10.6771	9.82607	10.6048	10.8975	10.7861	10.7461	10.5438	9.9926
LOC649632	7.39493	7.46904	7.50285	7.58215	7.66936	7.43534	7.65158	8.20548	7.41703	7.36123	7.74727	7.53427	7.42302	7.7925	7.48371	7.66333	7.79173	7.54666	7.64941	7.55138	7.61396
LOC136157	7.27698	7.25097	7.33968	7.31711	7.24886	7.22231	7.37798	7.37174	7.41982	7.39602	7.3268	7.33481	7.30102	7.28361	7.32563	7.32664	7.30025	7.2789	7.28815	7.27604	7.31255
LOC653155	9.25465	9.32763	9.27829	9.20214	9.33736	9.16483	9.53262	9.56984	9.36877	9.65535	9.5034	9.35444	9.57244	9.27871	9.40273	9.2669	9.23583	9.349	9.38171	9.71792	9.3723
LOC653773	7.35208	7.30488	7.16282	7.41983	7.29871	7.40195	7.30705	7.3296	7.34342	7.30686	7.39623	7.21341	7.32487	7.38024	7.40541	7.29226	7.2995	7.2837	7.18164	7.28433	7.32144
POLR2C	7.35825	7.33202	7.30653	7.31144	7.31067	7.36574	7.51025	7.31875	7.30529	7.3679	7.34958	7.2933	7.42329	7.38894	7.3402	7.3471	7.35342	7.18886	7.36951	7.26512	7.38356
MAP2K1IP1	9.18427	9.87038	9.13842	9.60916	9.77096	8.95028	9.22884	8.67934	9.49289	8.97768	8.97857	9.61204	8.7377	9.09478	9.25289	9.04978	8.86897	8.66277	9.34203	8.9696	9.27419
LOC642720	7.2343	7.32503	7.30096	7.27687	7.25432	7.37851	7.11798	7.39459	7.35174	7.3009	7.30391	7.20871	7.35651	7.29156	7.18583	7.25127	7.36144	7.3091	7.32854	7.45558	7.30331
LOC646503	7.43432	7.58099	7.51471	7.51724	7.66196	7.49957	7.423	7.43985	7.40212	7.48713	7.42402	7.56368	7.61477	7.32597	7.63718	7.74983	7.45531	7.47953	7.33599	7.45757	7.51468
PDE4DIP	7.32502	7.2495	7.2819	7.29901	7.33743	7.32567	7.33858	7.28869	7.33634	7.29206	7.30878	7.36719	7.35046	7.28124	7.32983	7.32626	7.33319	7.31801	7.36811	7.37769	7.36265
LOC644647	7.30299	7.27249	7.28476	7.35928	7.31119	7.318	7.29379	7.33792	7.33834	7.30216	7.25919	7.30286	7.35205	7.26567	7.27432	7.31062	7.29617	7.30988	7.25263	7.25616	7.33497
TXNDC17	7.8917	8.29092	7.71719	8.45203	8.32149	7.85953	8.49867	10.7646	8.0475	8.21085	8.78397	8.00486	8.30082	9.30937	8.22191	8.22103	8.51229	8.79654	8.75152	9.05877	8.5587
LOC652454	7.73238	7.96679	7.90962	7.99024	7.94456	7.60078	7.7424	7.95281	7.82791	7.66656	7.59161	7.65592	7.63948	7.8108	7.66319	7.35298	7.73363	7.73702	7.70176	7.6805	7.79772
KIF1B	7.37936	7.42207	7.4285	7.35427	7.37739	7.31415	7.52162	7.48811	7.33203	7.38607	7.44735	7.40949	7.36593	7.47153	7.37035	7.56593	7.36702	7.45867	7.48981	7.47325	7.31557
AAA1	7.35152	7.36768	7.27604	7.47929	7.3324	7.37161	7.28227	7.323	7.33831	7.29804	7.30494	7.25032	7.27077	7.26175	7.35563	7.33521	7.3514	7.29209	7.27142	7.26953	7.27994
DUSP23	7.41827	7.38586	7.3618	7.46366	7.51409	7.37373	7.34719	7.44605	7.43488	7.38937	7.30322	7.5135	7.39487	7.55428	7.40603	7.39466	7.43233	7.42047	7.36975	7.413	7.35407
APAF1	8.19315	7.87053	8.28649	8.03199	8.2382	8.67719	8.27643	8.3996	8.05007	8.21281	8.46748	8.4459	8.41838	8.08466	8.12917	8.62666	8.40281	8.35866	8.57818	8.1004	8.50567
FAM71F1	7.2713	7.36459	7.27968	7.31016	7.26572	7.35563	7.34713	7.39975	7.27155	7.34248	7.3852	7.32708	7.47175	7.32299	7.27936	7.29163	7.33582	7.30027	7.35573	7.33321	7.33618
PBRM1	7.68148	8.2159	7.68504	7.81636	7.80726	7.86264	7.9247	7.50763	7.86707	7.65526	7.64471	7.81678	7.57695	7.67946	7.73692	7.64048	7.56514	7.48236	7.72674	7.67548	7.6033
KRTAP4-5	7.37401	7.43015	7.28956	7.34026	7.39439	7.43922	7.34677	7.31661	7.35176	7.38776	7.27992	7.22644	7.32924	7.32841	7.36783	7.41699	7.33226	7.33124	7.34493	7.32876	7.2815
PLXNB2	7.33606	7.33577	7.3775	7.2461	7.29088	7.36701	7.28285	7.3955	7.27471	7.39174	7.27315	7.33578	7.39725	7.28854	7.2648	7.33759	7.26358	7.32721	7.32507	7.30778	7.25905
LOC653158	7.32733	7.3965	7.37594	7.31782	7.34443	7.34385	7.41862	7.43798	7.48226	7.28386	7.36464	7.33546	7.36413	7.34265	7.31314	7.34691	7.33431	7.40325	7.43666	7.28956	7.46176
LOC642985	7.44349	7.39325	7.53002	7.33047	7.41779	7.37477	7.41204	7.37944	7.42967	7.30941	7.54818	7.32312	7.39351	7.36906	7.34193	7.38426	7.34244	7.36362	7.37873	7.34769	7.34527
HBS1L	7.25196	7.37616	7.38879	7.3436	7.41232	7.40189	7.26255	7.45074	7.44091	7.34075	7.42733	7.30875	7.41701	7.2973	7.29684	7.42041	7.38659	7.34618	7.40955	7.59028	7.30763
LOC647711	7.4261	7.36162	7.26578	7.27751	7.26547	7.27347	7.26358	7.39012	7.27116	7.39238	7.34715	7.33338	7.28348	7.3052	7.38602	7.32169	7.27854	7.34657	7.50537	7.32773	7.29798
LOC148003	8.91629	8.98505	8.92919	9.46677	10.0234	8.59132	8.34183	9.44742	8.78988	8.91974	8.76251	8.88889	8.70898	8.5877	8.6926	8.77898	8.82832	8.70576	8.40993	8.82584	8.6951
LOC645652	7.5594	7.29528	7.31395	7.42595	7.30339	7.23533	7.32096	7.27887	7.33308	7.43304	7.31383	7.42051	7.25158	7.30476	7.39299	7.28635	7.30234	7.4083	7.3676	7.36462	7.31038
LOC643953	8.94672	8.9471	8.29276	8.45847	8.56338	8.40735	8.43351	8.91464	8.16443	8.94478	8.74604	8.83478	9.21875	9.01234	9.75292	8.90534	9.3629	9.50674	9.31615	9.28875	9.11279
WDR89	7.27698	7.38792	7.37398	7.33814	7.27965	7.33847	7.4116	7.49459	7.40258	7.32659	7.30187	7.43055	7.36959	7.36614	7.4497	7.29532	7.32287	7.29631	7.31792	7.42564	7.35167
EPS8L1	7.35952	7.33523	7.29707	7.2343	7.26247	7.31052	7.26061	7.45002	7.23986	7.36723	7.32672	7.4065	7.38148	7.47237	7.37323	7.36158	7.32383	7.43449	7.32637	7.32521	7.40764
USP39	7.33161	7.37815	7.31708	7.2769	7.20016	7.24405	7.40048	7.34681	7.29882	7.31226	7.38428	7.263	7.30336	7.32618	7.31824	7.29198	7.28952	7.2914	7.33637	7.28815	7.29561
C6orf66	7.57764	7.52773	7.47524	7.43867	7.3166	7.35634	7.46642	7.26291	7.37524	7.39002	7.32333	7.39511	7.498	7.39626	7.29236	7.71991	7.28919	7.49153	7.52467	7.51435	7.40693
FAM24B	7.32232	7.34564	7.29161	7.31168	7.44019	7.379	7.34347	7.35835	7.35459	7.29795	7.34019	7.45111	7.32162	7.31089	7.43397	7.38941	7.29169	7.32479	7.34682	7.26938	7.33766
MED8	8.6525	8.01647	8.3576	8.33871	8.36943	8.94163	9.03922	8.93164	8.7275	9.14718	9.52889	8.96588	9.33736	9.02881	9.07871	8.37239	8.72855	9.07871	8.83766	9.09977	9.35193
CRELD1	7.38233	7.37221	7.35271	7.31239	7.37596	7.30013	7.25743	7.35312	7.41585	7.36072	7.38462	7.37387	7.32133	7.25969	7.3641	7.38108	7.45879	7.31912	7.327	7.40121	7.3959
LOC283849	7.43799	7.35499	7.41782	7.22679	7.38465	7.33756	7.3735	7.2976	7.48658	7.22913	7.40397	7.32714	7.39877	7.37784	7.40296	7.33213	7.38336	7.3428	7.42893	7.48145	7.32422
STX3	8.00302	8.31862	8.31405	8.13263	7.91708	8.22675	8.42473	8.04354	7.93567	8.10003	7.92892	7.83011	7.92036	7.92276	8.02525	7.91251	7.96403	7.87243	8.02608	8.01983	7.97235
LOC388654	7.3984	7.37327	7.30314	7.39949	7.30824	7.28221	7.19873	7.36188	7.26252	7.33216	7.31782	7.34037	7.37085	7.40178	7.25745	7.37475	7.30518	7.37077	7.27851	7.3679	7.38512
ANAPC1	7.61269	7.67165	7.54798	7.45766	7.67502	7.59575	7.60574	7.60084	7.51833	7.52238	7.44189	7.66578	7.50755	7.69037	7.60885	7.7496	7.60029	7.62809	7.52803	7.50709	7.59194
MGC10646	8.13394	7.56673	7.9634	7.76159	7.6245	8.17216	8.0162	7.74527	7.56291	8.16711	8.35317	8.02508	8.2159	7.79024	8.04384	7.91734	8.60404	8.45097	7.96038	7.95029	8.28857
SEC61A1	7.57228	7.52307	7.51754	7.56841	7.51135	7.63495	7.42286	7.67393	7.47423	7.47609	7.65474	7.68759	7.53672	7.55082	7.43935	7.52705	7.78478	7.59548	7.5315	7.55906	7.52637
MFAP2	7.31189	7.41281	7.35358	7.41226	7.31444	7.40728	7.29146	7.44806	7.30212	7.36838	7.30657	7.35982	7.35351	7.3458	7.3262	7.27521	7.33151	7.37132	7.36661	7.38664	7.35161
AR	7.32967	7.32265	7.23788	7.38434	7.40716	7.37913	7.32759	7.34356	7.32492	7.35309	7.31637	7.32091	7.30461	7.31484	7.2877	7.2708	7.34688	7.35554	7.30207	7.35511	7.31423
FPGS	7.46399	7.41147	7.43919	7.28884	7.39782	7.38401	7.44881	7.3923	7.35554	7.39704	7.29694	7.29469	7.39033	7.37996	7.35136	7.42728	7.42225	7.41409	7.35064	7.39844	7.32789
LOC644617	7.40414	7.30902	7.38857	7.32694	7.27825	7.32453	7.34836	7.20935	7.34347	7.21741	7.3743	7.42829	7.34645	7.33343	7.30655	7.34466	7.24045	7.39521	7.33303	7.39874	7.38071
SRGAP2	7.3605	7.28597	7.3112	7.25679	7.29267	7.37872	7.30895	7.32605	7.33568	7.3262	7.31803	7.34187	7.32024	7.2724	7.31223	7.31281	7.36051	7.23637	7.29873	7.32926	7.34775
LOC649037	7.65955	7.36655	7.58099	7.54834	7.43802	7.4491	7.5784	7.46344	7.42203	7.39803	7.37215	7.45759	7.49739	7.45331	7.47042	7.32171	7.44039	7.44226	7.47507	7.44615	7.44011
ADC	7.33279	7.35339	7.31877	7.38722	7.4391	7.38651	7.34494	7.36893	7.41548	7.39716	7.50739	7.31897	7.2675	7.29513	7.38011	7.31437	7.37379	7.37504	7.30476	7.38645	7.31583
CCL26	7.5511	7.55977	7.44214	7.48652	7.66138	7.42462	7.46481	8.48671	7.44822	7.54563	7.51326	7.40048	7.54186	7.77263	7.38113	7.46355	7.66984	7.41959	7.66841	7.785	7.47538
LOC401957	7.45926	7.28296	7.33887	7.34083	7.33244	7.25187	7.44384	7.31062	7.29363	7.28453	7.29736	7.22188	7.30333	7.30491	7.30494	7.24428	7.23822	7.31513	7.37648	7.33448	7.38132
TJP3	7.31465	7.26184	7.34221	7.37941	7.37385	7.27471	7.4229	7.34417	7.38758	7.36702	7.2962	7.3855	7.25678	7.32766	7.38475	7.3209	7.36112	7.27698	7.33391	7.34244	7.39988
MYCBP	7.52951	7.3758	7.36147	7.36995	7.41015	7.3107	7.40075	7.36517	7.30201	7.35254	7.37186	7.34485	7.34912	7.40248	7.34375	7.42392	7.38291	7.32576	7.28532	7.30562	7.46264
LOC645870	7.4765	7.31755	7.27012	7.17318	7.40983	7.41249	7.59072	7.26855	7.49583	7.47189	7.39186	7.41498	7.48867	7.40654	7.59471	7.37399	7.42197	7.45063	7.37074	7.30037	7.3908
LOC647322	7.32935	7.33842	7.59133	7.53097	7.29523	7.30647	7.41483	7.26265	7.47808	7.32941	7.4466	7.26737	7.38384	7.26701	7.30876	7.31637	7.36784	7.38551	7.27145	7.45115	7.26721
LOC730024	7.57417	7.40678	7.47269	7.47627	7.71474	7.49114	7.3632	7.53372	7.49801	7.34613	7.57916	7.42686	7.48582	7.49446	7.44367	7.46301	7.442	7.46739	7.41903	7.48188	7.3662
LOC642120	7.52989	7.31483	7.34125	7.3825	7.35122	7.35493	7.3724	7.32227	7.46356	7.38385	7.26718	7.34106	7.28952	7.29605	7.34588	7.34585	7.4201	7.34376	7.30677	7.41776	7.28813
PRG3	7.31165	7.27953	7.17706	7.37407	7.4028	7.36937	7.34356	7.3364	7.38704	7.27709	7.34707	7.38353	7.36659	7.37272	7.43462	7.38256	7.29993	7.29232	7.3505	7.3331	7.45011
SGCG	7.48166	7.49217	7.4423	7.50567	7.46172	7.51563	7.47265	7.39844	7.38861	7.49809	7.34885	7.38847	7.53163	7.45614	7.39437	7.40251	7.41755	7.41295	7.58538	7.47085	7.34556
MAGEH1	7.29387	7.30426	7.28901	7.26473	7.2837	7.33983	7.29569	7.26088	7.35967	7.24491	7.2551	7.37622	7.37659	7.29069	7.39119	7.30888	7.30673	7.28713	7.27387	7.29437	7.38169
LOC653088	7.38898	7.37587	7.41796	7.30532	7.41229	7.37313	7.37162	7.49478	7.3595	7.41747	7.35597	7.43146	7.42922	7.37337	7.41472	7.47344	7.42138	7.51036	7.39975	7.38846	7.39831
GABRA2	7.44181	7.46552	7.46304	7.70688	7.44729	7.43963	7.42289	7.44741	7.485	7.47005	7.44459	7.38756	7.43294	7.38923	7.50214	7.49133	7.50154	7.46781	7.34269	7.48767	7.31078
GALK2	7.34999	7.36984	7.36808	7.41329	7.31172	7.3101	7.33954	7.27338	7.37033	7.31837	7.25668	7.40337	7.35745	7.35146	7.39727	7.39908	7.35524	7.32222	7.2726	7.39586	7.32166
LGALS3BP	7.52758	7.59825	7.456	7.52683	7.3876	7.41056	7.40701	7.43589	7.47071	7.42392	7.3802	7.45335	7.49676	7.40045	7.4352	7.64172	7.41856	7.46061	7.45935	7.45847	7.33722
LOC649429	7.33579	7.31506	7.35765	7.33032	7.31123	7.33626	7.29242	7.42404	7.34624	7.38647	7.31875	7.35744	7.40015	7.35743	7.37753	7.28933	7.26496	7.28518	7.31418	7.32925	7.33544
USP6NL	7.30925	7.35602	7.36972	7.20048	7.40148	7.34883	7.38737	7.31828	7.33076	7.35643	7.29555	7.35836	7.39202	7.32435	7.33903	7.47849	7.34747	7.22475	7.34633	7.32588	7.32698
WWP2	7.41283	7.31379	7.43231	7.36998	7.41633	7.36431	7.32263	7.33668	7.31579	7.33449	7.39532	7.40795	7.37389	7.37731	7.36055	7.49816	7.42496	7.32285	7.39746	7.41905	7.31737
EXOSC5	7.52431	7.55154	7.51528	7.46993	7.4234	7.33779	7.53342	7.51658	7.37006	7.56693	7.58196	7.43596	7.4471	7.40118	7.50778	7.37867	7.5312	7.5168	7.53932	7.53826	7.51093
CDAN1	7.29946	7.29241	7.31273	7.34819	7.35159	7.39226	7.35	7.43755	7.40316	7.30936	7.38826	7.36958	7.38513	7.28788	7.41918	7.32605	7.35436	7.37814	7.41951	7.45044	7.35519
LOC388780	7.29415	7.32411	7.2746	7.4303	7.31219	7.27558	7.34849	7.34059	7.35117	7.33352	7.30844	7.36631	7.35307	7.33932	7.35929	7.36098	7.41239	7.31397	7.35378	7.40627	7.35804
PRMT1	7.42884	7.45777	7.47142	7.37804	7.51261	7.3503	7.43823	7.48846	7.54245	7.45012	7.48963	7.40368	7.50083	7.46506	7.39723	7.43162	7.41489	7.48182	7.35099	7.41228	7.50205
LOC730996	7.33492	7.34865	7.54092	7.43426	7.36307	7.36494	7.45612	7.34923	7.28433	7.38359	7.28806	7.35037	7.41583	7.34457	7.50307	7.32925	7.49874	7.36002	7.47106	7.47047	7.33923
LAMP2	7.45003	7.32188	7.34478	7.31294	7.36864	7.26919	7.32155	7.3548	7.30895	7.47976	7.344	7.25759	7.33085	7.32815	7.3737	7.52046	7.40775	7.28712	7.34022	7.37329	7.37143
SNX29	7.27754	7.2468	7.3159	7.27501	7.27415	7.31067	7.29538	7.27393	7.3407	7.29312	7.3167	7.26834	7.35902	7.27017	7.30343	7.30449	7.41904	7.34976	7.20801	7.33103	7.36359
BTF3	8.17239	8.25264	8.57767	8.51931	8.58504	8.19315	8.16366	7.81954	8.18769	8.12096	7.83239	8.11349	7.79173	7.89689	7.88441	8.14519	8.24503	8.13	8.37925	7.70168	8.15863
BAG3	8.82871	8.76547	9.10658	8.87108	9.17298	8.95124	9.35343	10.7825	8.44315	9.164	9.21542	9.22264	9.04775	9.96525	8.86737	9.20258	10.0919	9.63344	9.49729	9.64141	9.58605
MRAP	7.37561	7.31676	7.50394	7.33957	7.25814	7.43948	7.30835	7.26775	7.34907	7.35012	7.31555	7.33814	7.29542	7.33919	7.44728	7.37383	7.23997	7.29734	7.33061	7.38801	7.35362
KCNJ15	7.53342	7.71961	7.78985	7.48742	7.71791	7.62647	7.44814	7.49295	7.94485	7.9247	7.93641	7.71991	8.12179	7.61046	7.62571	7.92529	7.72159	7.75784	7.75138	7.55168	7.87586
LOC645683	7.28301	7.43232	7.30741	7.35981	7.41463	7.37807	7.37438	7.33025	7.41103	7.18762	7.25309	7.26234	7.29974	7.32319	7.30478	7.26237	7.22006	7.27828	7.41426	7.34742	7.39065
CNGA2	7.3011	7.31154	7.24913	7.19507	7.29415	7.29273	7.33984	7.24217	7.29407	7.28219	7.30412	7.36332	7.29692	7.31241	7.24698	7.24358	7.30687	7.21868	7.27714	7.35486	7.38408
PCDHAC2	7.4099	7.33748	7.29141	7.3718	7.38552	7.35345	7.40198	7.37017	7.45759	7.44088	7.32176	7.36473	7.32421	7.38403	7.344	7.41579	7.28871	7.37124	7.3227	7.36704	7.37088
RUFY1	7.31933	7.40421	7.22706	7.3352	7.40779	7.23966	7.25807	7.35381	7.44484	7.35722	7.36782	7.29029	7.32429	7.25769	7.34218	7.30802	7.33532	7.34689	7.26412	7.28597	7.33434
CSMD3	7.3571	7.35719	7.30857	7.35789	7.35302	7.35908	7.39904	7.41555	7.406	7.30537	7.35531	7.33896	7.31868	7.35662	7.43993	7.32439	7.34545	7.30705	7.29766	7.40675	7.36914
STK19	7.5406	7.63205	7.5493	7.60241	7.60407	7.54557	7.69947	7.56961	7.63515	7.67256	7.42287	7.61938	7.50903	7.7052	7.69956	7.66907	7.47316	7.68759	7.73747	7.64342	7.76149
CCDC76	7.31213	7.26946	7.36219	7.34335	7.37933	7.33875	7.40528	7.36189	7.42474	7.32879	7.36209	7.41979	7.36913	7.44806	7.47964	7.32086	7.44273	7.3661	7.35801	7.4389	7.39748
HOXD9	7.34948	7.30736	7.3155	7.36789	7.3018	7.31485	7.37537	7.28719	7.34377	7.26414	7.32975	7.25122	7.36434	7.26729	7.32821	7.31443	7.36411	7.33447	7.44611	7.34678	7.24037
BCL11A	7.24328	7.31059	7.34147	7.31062	7.34284	7.20292	7.40202	7.42455	7.27533	7.32447	7.36442	7.34914	7.34565	7.36366	7.35521	7.42863	7.35774	7.4422	7.41781	7.32072	7.30812
ATP6V1C1	7.39269	7.32596	7.41383	7.32026	7.43464	7.36561	7.34565	7.33708	7.30785	7.33049	7.41088	7.31886	7.36964	7.30499	7.28732	7.49667	7.35291	7.36316	7.32566	7.53465	7.51313
LOC643285	7.25127	7.3486	7.3154	7.39422	7.37	7.38235	7.32279	7.35403	7.22916	7.31776	7.25292	7.18583	7.24628	7.33392	7.35148	7.29723	7.37713	7.29532	7.29974	7.18731	7.32236
OLA1	7.294	7.31035	7.3987	7.60732	7.30979	7.47584	7.36799	7.38088	7.40251	7.31917	7.34264	7.34849	7.3873	7.26819	7.3652	7.36631	7.42268	7.45038	7.42154	7.40505	7.4218
PCDH1	7.47801	7.45693	7.44034	7.44255	7.34109	7.49281	7.48512	7.60003	7.39819	7.37266	7.49807	7.32616	7.37056	7.36366	7.43712	7.33725	7.46392	7.38866	7.4257	7.41434	7.44286
RAET1G	7.53453	7.47825	7.3736	7.40835	7.42683	7.48765	7.59597	7.57921	7.48548	7.46237	7.82071	7.43385	7.41377	7.46112	7.47103	7.64342	7.39217	7.43027	7.43919	7.35511	7.44715
DNAJC3	7.39749	7.40143	7.40126	7.34167	7.38216	7.3498	7.34796	7.41559	7.32228	7.23906	7.35631	7.45785	7.38783	7.24863	7.3654	7.26124	7.32543	7.37964	7.30966	7.39244	7.42651
KIAA0355	7.32037	7.42204	7.34028	7.28941	7.31488	7.29214	7.27618	7.37625	7.37558	7.34438	7.27109	7.30707	7.29301	7.36233	7.32106	7.41284	7.3953	7.30326	7.28082	7.29479	7.33107
LOC389832	7.29112	7.30878	7.32309	7.34919	7.30646	7.34004	7.34264	7.32527	7.35095	7.43928	7.34394	7.32355	7.2836	7.29395	7.31252	7.36915	7.39432	7.30534	7.32561	7.34452	7.31493
PWWP2B	7.42086	7.48257	7.52396	7.70029	7.50387	7.4513	7.59119	7.31336	7.7096	7.58864	7.52245	7.3681	7.65277	7.60178	7.58884	7.48087	7.47488	7.51899	7.73085	7.4726	7.48855
PRPF40A	7.27355	7.3868	7.42313	7.50214	7.62462	7.40807	7.33872	7.55602	7.61565	7.44407	7.38602	7.3941	7.30867	7.45958	7.43687	7.40899	7.64534	7.38169	7.5967	7.52449	7.53358
C1orf90	11.1448	10.7262	11.0626	10.7344	10.2322	11.7255	11.2459	10.7446	10.9101	11.422	11.091	11.2241	11.2796	11.304	11.3816	11.703	11.8827	11.7804	10.7275	11.2202	11.6598
SNAP29	7.27542	7.38557	7.32064	7.34891	7.33682	7.41841	7.4286	7.33279	7.41046	7.42574	7.33386	7.27575	7.38678	7.29499	7.30757	7.37139	7.39546	7.40527	7.35459	7.36009	7.40623
FAM7A3	7.48267	7.44185	7.34901	7.33892	7.338	7.40366	7.50121	7.38139	7.33723	7.27716	7.39822	7.30284	7.46936	7.26481	7.49014	7.44555	7.37441	7.30133	7.36823	7.49506	7.30967
SFRS15	7.37526	7.41811	7.29911	7.4363	7.4174	7.43273	7.32487	7.37184	7.31236	7.32027	7.38843	7.33566	7.41481	7.44854	7.33093	7.34538	7.36529	7.38186	7.37316	7.28397	7.33748
PAK2	7.42731	7.31991	7.3714	7.28125	7.33925	7.29026	7.39602	7.37165	7.34121	7.38376	7.32856	7.40252	7.39251	7.39683	7.31279	7.34239	7.36386	7.35556	7.28557	7.30078	7.35511
ACSS3	7.22153	7.34621	7.35563	7.33194	7.35592	7.30941	7.3699	7.322	7.35599	7.31071	7.31217	7.35437	7.3091	7.3692	7.35937	7.3679	7.32864	7.30597	7.45117	7.31379	7.35338
PPP1R14B	7.30081	7.34957	7.3606	7.38872	7.28069	7.45926	7.46834	7.37611	7.26278	7.34717	7.28162	7.41757	7.34744	7.37424	7.42713	7.31658	7.37968	7.43365	7.28566	7.43626	7.30953
2025-12-01	7.21797	7.21064	7.33141	7.32789	7.24815	7.27418	7.30548	7.27461	7.28853	7.33952	7.28689	7.24552	7.33122	7.27798	7.22028	7.35925	7.22745	7.34046	7.27771	7.3251	7.25737
SLC25A26	7.28784	7.26701	7.24811	7.34092	7.36927	7.31376	7.27	7.34856	7.47109	7.2549	7.33332	7.2925	7.32697	7.30324	7.33756	7.30255	7.31429	7.29665	7.36602	7.27687	7.37057
MSN	7.40551	7.47924	7.35321	7.30971	7.34756	7.30775	7.31398	7.33981	7.34759	7.33289	7.37487	7.38776	7.36524	7.38768	7.38822	7.36294	7.3828	7.3422	7.28437	7.32188	7.30836
FKBP10	11.5933	11.577	11.9143	11.6852	11.5892	11.8208	11.8428	11.8797	11.4789	11.7364	11.384	11.5747	11.9633	11.5676	11.3863	11.6467	11.983	12.0447	11.5495	11.8428	11.701
ISG20	8.26768	8.36822	8.2065	8.46642	8.38868	8.0629	8.09704	8.19137	8.2159	8.00149	7.95055	7.86945	7.97461	7.98111	8.12952	8.97361	8.00011	7.90539	7.95374	7.85619	8.01358
C9orf98	8.89204	8.9578	9.00862	8.74859	8.84709	9.40273	9.14292	8.91167	8.86297	8.91692	8.96427	9.35236	9.15537	8.81111	9.188	9.34802	8.97957	9.37748	9.29693	9.11591	9.33547
GNAQ	8.50381	8.31569	8.63311	8.38548	8.62483	8.9471	8.78052	8.88213	8.5787	9.09932	8.54636	8.76317	8.6338	8.84381	8.48226	8.8663	9.56776	8.88928	8.68543	9.05542	9.17076
ST7L	7.31807	7.28102	7.37673	7.25081	7.33233	7.27924	7.26363	7.38835	7.28299	7.26244	7.31713	7.42975	7.36301	7.30196	7.39623	7.28684	7.3673	7.304	7.24863	7.29249	7.32859
TCF1	7.32799	7.24504	7.3994	7.42147	7.43145	7.46071	7.53651	7.43085	7.43725	7.43487	7.63228	7.45007	7.34583	7.43026	7.44787	7.72119	7.54712	7.50561	7.47103	7.46424	7.33486
PPP1R15A	7.29292	7.28473	7.27323	7.3816	7.3833	7.25987	7.31844	7.30159	7.37149	7.34744	7.35622	7.40316	7.31275	7.35453	7.42246	7.41321	7.30325	7.26046	7.32976	7.35281	7.35337
ZBTB24	7.32333	7.30828	7.33531	7.44174	7.43483	7.39836	7.30753	7.34636	7.49945	7.35112	7.28576	7.35061	7.32843	7.33733	7.34911	7.4193	7.32231	7.3115	7.35267	7.32628	7.42339
BACH2	7.45689	7.38182	7.26562	7.25737	7.34435	7.30823	7.32111	7.3068	7.39688	7.32859	7.31762	7.52393	7.32084	7.25923	7.2498	7.29785	7.26217	7.3125	7.37241	7.34556	7.2985
APC2	7.40586	7.49158	7.24786	7.36362	7.31784	7.34429	7.29101	7.35003	7.3245	7.28665	7.29176	7.40311	7.36192	7.34807	7.36	7.4043	7.26237	7.39016	7.36707	7.31325	7.32927
MTMR2	7.22648	7.26306	7.25494	7.30506	7.26739	7.36372	7.39911	7.32512	7.32553	7.34155	7.27828	7.34429	7.26633	7.31737	7.37951	7.31774	7.31235	7.39108	7.32363	7.29302	7.25828
Septin 3	7.37684	7.40727	7.41869	7.39623	7.33106	7.50752	7.47464	7.37897	7.50422	7.50188	7.43824	7.29076	7.46788	7.42835	7.3962	7.34914	7.48241	7.45932	7.28912	7.61752	7.49831
LOC283440	7.32878	7.36507	7.39863	7.44138	7.47819	7.31933	7.3806	7.34906	7.2948	7.27882	7.39571	7.36703	7.4231	7.26536	7.35659	7.55997	7.45114	7.43867	7.36204	7.33373	7.35774
IL4I1	7.82722	7.67882	7.68619	7.68479	8.09421	7.7721	7.69697	8.0221	7.53719	7.87365	8.11781	7.80183	7.94522	7.81558	7.88666	7.7563	7.94317	8.44817	8.0823	7.94345	7.93835
C1orf216	9.15875	9.73161	9.53525	9.19704	9.1001	9.20835	9.34573	8.58559	9.29925	9.43033	9.26391	9.07542	9.25208	9.20873	9.61436	9.12204	9.57146	9.58539	9.25148	9.20994	9.60381
CLP1	7.31045	7.34545	7.36931	7.32436	7.39305	7.39059	7.32649	7.2921	7.27022	7.34417	7.28779	7.30091	7.36265	7.42528	7.27949	7.30086	7.37538	7.44175	7.38519	7.29059	7.34018
FLJ43860	7.44317	7.36835	7.46629	7.37392	7.38503	7.30532	7.38725	7.42444	7.37752	7.41335	7.30105	7.31916	7.28102	7.52351	7.29727	7.26786	7.78762	7.30334	7.27287	7.41923	7.30332
GPR152	10.7139	11.3365	11.112	11.6317	11.9007	10.9466	10.8688	11.2148	10.9483	11.278	10.8004	11.1792	11.3282	11.049	10.3341	10.5797	11.3789	11.2946	10.4865	11.3184	11.2486
MEP1A	7.31697	7.35459	7.32843	7.32663	7.32418	7.31579	7.3213	7.31692	7.37064	7.34811	7.34908	7.39591	7.36009	7.33221	7.30187	7.28732	7.30069	7.2807	7.31141	7.29607	7.37628
C6orf206	7.57409	7.37866	7.44859	7.42353	7.393	7.41511	7.35545	7.30121	7.36969	7.39966	7.34437	7.47678	7.37822	7.30445	7.3734	7.34867	7.42244	7.3068	7.45154	7.34077	7.26215
HIG2	8.08952	8.13245	7.96207	8.05038	8.00402	7.77877	8.39475	8.13469	8.44425	8.19217	7.87562	7.90231	7.99761	8.37861	7.99872	7.75574	7.87608	8.01844	8.10837	8.30297	8.02396
SLC34A1	7.3574	7.36082	7.40643	7.35038	7.30736	7.25268	7.33554	7.39603	7.34058	7.35247	7.36035	7.36211	7.37206	7.30119	7.20981	7.32305	7.25872	7.29493	7.31229	7.34474	7.34659
TBC1D28	7.54198	7.47634	7.61016	7.57131	7.55816	7.5285	7.40297	7.73014	7.46071	7.64975	7.60495	7.56571	7.58538	7.72373	7.54245	7.44024	7.55138	7.51915	7.68687	7.55586	7.51247
SNURF	7.48764	7.44891	7.37281	7.44721	7.53082	7.46614	7.38827	7.44699	7.42746	7.48624	7.36043	7.53471	7.54078	7.35921	7.36064	7.53562	7.53803	7.4573	7.68244	7.34224	7.49276
FLJ32658	7.32025	7.27898	7.23148	7.36994	7.32004	7.40126	7.32848	7.42334	7.28847	7.3804	7.37335	7.29296	7.33267	7.42642	7.33282	7.46742	7.39318	7.3153	7.31004	7.30584	7.41184
PRR5	7.30964	7.28486	7.34602	7.33904	7.35637	7.30969	7.22684	7.33286	7.30844	7.38018	7.33585	7.48769	7.34001	7.38009	7.40735	7.42735	7.27572	7.2544	7.31384	7.41848	7.37438
LOC644662	9.97851	9.85268	9.53069	9.84709	9.91794	9.87279	10.0305	9.99448	9.71792	9.83371	10.4559	10.0099	10.0967	10.1503	10.2747	9.85268	9.51638	10.0427	10.2432	10.1636	10.1044
M6PRBP1	7.61332	7.63658	7.73295	7.53398	7.59226	7.73767	7.65263	7.79298	7.83452	7.90356	7.69092	7.76549	7.58269	7.71242	7.67295	7.73408	7.85382	8.02917	7.63806	7.86431	7.86625
FCGR2B	7.38494	7.36561	7.34597	7.36348	7.27201	7.49688	7.35736	7.32619	7.36803	7.28941	7.28502	7.4086	7.4153	7.37055	7.32802	7.31269	7.37119	7.27627	7.27763	7.36078	7.36908
P2RY6	9.7594	9.93994	9.30508	9.58959	9.27937	9.0858	9.15902	8.71549	9.60856	9.0876	9.11177	8.89898	8.94339	8.82692	9.32185	9.18073	8.8028	8.78122	8.85986	8.77086	8.83454
LOC647760	7.43098	7.52433	7.39603	7.41317	7.50157	7.49473	7.34387	7.4767	7.27428	7.52762	7.37396	7.48208	7.37657	7.52528	7.23797	7.3871	7.36613	7.4245	7.43556	7.48664	7.2955
UBXD5	7.29828	7.38555	7.45026	7.24419	7.3167	7.23852	7.35536	7.19731	7.49693	7.35097	7.37541	7.35942	7.28969	7.40126	7.35029	7.37112	7.29432	7.29478	7.2584	7.39629	7.27391
LOC648167	7.45155	7.37848	7.26164	7.28332	7.26773	7.3088	7.39603	7.28583	7.24774	7.31053	7.30983	7.3752	7.25197	7.32282	7.32588	7.25053	7.30083	7.32726	7.29082	7.36761	7.27756
POLE4	7.30203	7.27264	7.26289	7.28072	7.27076	7.28796	7.38277	7.3338	7.35328	7.34162	7.30255	7.32012	7.27153	7.34418	7.26024	7.38095	7.33832	7.39577	7.33471	7.39824	7.26583
LOC728285	7.33011	7.40923	7.33581	7.35625	7.29837	7.33417	7.33921	7.37476	7.23539	7.33096	7.32718	7.36212	7.28765	7.26889	7.33251	7.27393	7.32254	7.28854	7.40631	7.29701	7.26801
LOC653425	7.41703	7.35501	7.29593	7.27944	7.26783	7.28588	7.39541	7.28571	7.33195	7.37384	7.36857	7.30104	7.36699	7.32688	7.34179	7.40032	7.33954	7.3269	7.33509	7.37427	7.36407
LOC653244	11.5043	11.049	11.5001	11.3184	11.3323	11.7305	11.7601	11.3668	11.5566	11.6771	11.9355	11.8058	11.7743	11.4667	12.0966	11.6954	11.6242	11.8572	11.7175	11.424	11.4983
RNF44	7.3489	7.44094	7.43884	7.6132	7.39985	7.35113	7.46474	7.43038	7.33618	7.47748	7.50693	7.42779	7.51084	7.40686	7.29891	7.36343	7.36996	7.47917	7.22671	7.51886	7.42082
PRTG	7.42784	7.42953	7.38109	7.28677	7.40094	7.30922	7.36735	7.29929	7.38935	7.34511	7.40859	7.41141	7.38559	7.37911	7.28594	7.43877	7.39089	7.45167	7.40064	7.34489	7.35939
MYH11	7.48942	7.45	7.60453	7.63983	7.63921	7.44203	7.43902	8.0553	7.51298	7.6499	7.89422	7.44773	7.47239	7.8326	7.46482	7.42127	7.68274	7.47676	7.63646	7.46849	7.57206
[truncated: 23,160 more rows]

## Sheet: original GSE37013
	GSM908514	GSM908515	GSM908516	GSM908517	GSM908518	GSM908519	GSM908520	GSM908521	GSM908522	GSM908523	GSM908524	GSM908525	GSM908526	GSM908527	GSM908528	GSM908529	GSM908530	GSM908531	GSM908532	GSM908533	GSM908534	GSM908535	GSM908536	GSM908537	GSM908538	GSM908539	GSM908540	GSM908541
EEF1A1	7.30842	7.33358	7.31122	7.29887	7.24227	7.29654	7.32879	7.3011	7.34302	7.32449	7.23128	7.38237	7.25856	7.2476	7.38732	7.33774	7.37667	7.27042	7.33992	7.24045	7.22509	7.27154	7.32653	7.33598	7.26586	7.2922	7.2567	7.36202
GAPDH	7.27275	7.3278	7.27702	7.35327	7.29121	7.28884	7.31798	7.32267	7.26424	7.30951	7.31633	7.40506	7.3451	7.30761	7.24019	7.2514	7.25661	7.31333	7.32428	7.28358	7.3444	7.19095	7.33872	7.27257	7.28398	7.30806	7.29462	7.48428
LOC643334	7.18426	7.25452	7.28943	7.29943	7.2996	7.45494	7.26875	7.24311	7.24686	7.30801	7.23558	7.3503	7.31944	7.27993	7.33819	7.31183	7.25513	7.2122	7.36419	7.33988	7.25904	7.29664	7.33206	7.28124	7.33297	7.30548	7.25902	7.36376
SLC35E2	7.77681	7.75981	7.74941	7.82152	7.77313	7.57318	7.63932	7.65234	7.68759	7.62751	7.55465	7.6728	7.68209	7.91172	7.75909	7.76403	7.70845	7.63874	7.59133	7.65565	7.47627	7.6423	7.81343	7.62482	7.61367	7.59962	7.84578	7.59786
DUSP22	10.2363	10.159	10.019	10.6573	10.1086	10.1484	10.4699	10.792	10.1738	10.238	10.5093	10.3859	10.3826	10.6298	9.78045	10.3998	10.4298	9.6931	10.4699	10.121	10.137	9.85779	9.602	9.53696	9.9624	9.48419	9.77364	9.77612
LOC642820	7.41792	7.35431	7.29824	7.24884	7.38361	7.31132	7.38415	7.31808	7.32033	7.35283	7.31264	7.33029	7.26386	7.31789	7.38568	7.35821	7.30888	7.1982	7.29924	7.39563	7.28668	7.44973	7.33168	7.33158	7.34281	7.35109	7.30175	7.24005
RPS28	10.4472	10.175	10.7446	10.3859	10.3986	10.5474	10.2993	10.2131	10.4516	10.188	10.6077	10.6573	10.3657	10.6715	9.78411	10.4177	10.2512	10.7056	10.3872	10.3206	10.0717	10.5609	10.3957	10.2747	10.3539	10.5639	10.2032	10.3647
IPO13	7.423	7.45757	7.3929	7.56714	7.49558	7.39692	7.27459	7.3869	7.25191	7.43266	7.28179	7.33718	7.29436	7.48955	7.46057	7.32043	7.41645	7.42132	7.37747	7.51861	7.36295	7.36729	7.55349	7.39107	7.45422	7.2308	7.57743	7.30544
TESSP1	7.41135	7.45359	7.35025	7.38378	7.36526	7.47009	7.37414	7.39866	7.37564	7.32904	7.28769	7.34872	7.46561	7.39098	7.49206	7.48046	7.42175	7.43105	7.50422	7.32472	7.30107	7.30015	7.40696	7.44796	7.38994	7.46689	7.43543	7.40701
LOC653113	7.46351	7.48795	7.38052	7.30817	7.47516	7.62664	7.51683	7.48154	7.52213	7.36098	7.52198	7.53289	7.35996	7.5111	7.41457	7.44884	7.3807	7.44344	7.40474	7.37625	7.34679	7.37242	7.36241	7.4087	7.39794	7.39596	7.42162	7.4676
AFAP1	7.36699	7.41852	7.36477	7.54216	7.43678	7.40133	7.38563	7.44787	7.48444	7.47261	7.32374	7.4145	7.34658	7.50327	7.44919	7.43515	7.35672	7.47627	7.37907	7.53123	7.39609	7.49665	7.50768	7.29754	7.47356	7.39246	7.30213	7.3898
GGTLC1	12.4106	11.6116	12.6525	11.7447	11.988	12.2153	11.9857	11.9774	11.6696	11.9507	11.8932	11.8594	11.7926	12.0577	11.1333	12.1028	12.1141	11.9633	11.1195	12.0933	11.743	12.4449	11.6829	12.3503	12.1141	12.0933	11.8797	12.0546
CDT1	7.29005	7.28553	7.39938	7.29894	7.34311	7.32087	7.29755	7.30745	7.41359	7.33463	7.28605	7.3856	7.34531	7.32193	7.3125	7.284	7.47175	7.36574	7.28775	7.41271	7.28047	7.34473	7.39013	7.38403	7.33209	7.43198	7.33978	7.37918
TRPV1	7.84322	7.59587	7.6629	7.67866	8.13263	7.85803	7.62624	7.69	7.64949	7.83869	7.775	7.64932	7.64772	7.62457	7.71791	7.86447	7.83156	7.67493	7.72186	7.75767	7.81508	7.76258	7.40808	7.49133	7.62139	7.4816	7.55145	7.73974
LOC652879	7.35689	7.403	7.32715	7.48953	7.39162	7.29545	7.35275	7.35929	7.33669	7.41104	7.33688	7.32332	7.32988	7.32949	7.45264	7.40905	7.34522	7.30614	7.32099	7.36236	7.38349	7.39752	7.30647	7.50768	7.2437	7.37334	7.26354	7.33941
LOC644150	9.42567	9.3651	9.66344	9.44383	9.79748	9.8902	9.68835	9.24242	9.51065	9.57453	9.97307	9.80592	9.70842	9.76945	9.54915	9.88399	9.89988	9.64421	9.79423	10.0441	9.59329	9.72638	9.6127	9.6097	9.31515	9.49522	9.7113	9.79805
LPP	7.31663	7.37866	7.35667	7.3974	7.34962	7.34611	7.3846	7.34481	7.3448	7.33593	7.46594	7.42514	7.35932	7.42186	7.32722	7.3808	7.40241	7.38666	7.39239	7.41541	7.45641	7.38519	7.41317	7.32777	7.32312	7.37125	7.32606	7.33404
FLJ36848	7.40263	7.47845	7.35911	7.52106	7.35685	7.51715	7.42862	7.36869	7.45085	7.45769	7.36346	7.46805	7.4576	7.52318	7.42565	7.62977	7.51474	7.47186	7.49393	7.51765	7.33523	7.43677	7.56649	7.44205	7.43754	7.40294	7.42615	7.5683
CCNE2	7.40315	7.37103	7.31291	7.37284	7.37101	7.38579	7.41419	7.28946	7.33666	7.25813	7.32983	7.34839	7.34077	7.29692	7.31698	7.3308	7.36964	7.34837	7.3136	7.35434	7.32725	7.24129	7.33146	7.34532	7.34536	7.24834	7.27472	7.29389
HNRNPAB	7.42441	7.3164	7.26599	7.31799	7.32587	7.33556	7.2579	7.33057	7.30766	7.4182	7.28378	7.2929	7.35019	7.28804	7.29599	7.37854	7.25024	7.33631	7.38813	7.28182	7.28703	7.30034	7.3165	7.31677	7.33602	7.29104	7.30472	7.30626
LOH12CR1	7.37531	7.27359	7.40904	7.35711	7.32768	7.27129	7.33413	7.28623	7.34655	7.36219	7.38551	7.31185	7.34211	7.31917	7.24953	7.32558	7.35817	7.32815	7.36795	7.37177	7.35814	7.22176	7.4012	7.30479	7.30182	7.26963	7.32343	7.39888
SNIP1	7.3127	7.30364	7.30492	7.51998	7.32039	7.32571	7.31471	7.37303	7.30301	7.37974	7.3489	7.27624	7.39974	7.25585	7.30918	7.31616	7.39593	7.3143	7.30806	7.394	7.35437	7.31302	7.324	7.36591	7.29167	7.27857	7.38293	7.38563
LOC645349	7.33734	7.37599	7.37622	7.36921	7.34395	7.3055	7.35948	7.21657	7.24624	7.34389	7.39162	7.27926	7.38678	7.49334	7.33834	7.26952	7.37271	7.29978	7.36888	7.27724	7.26189	7.30627	7.38003	7.29502	7.44617	7.41908	7.38287	7.36447
LOC389669	7.43096	7.35716	7.40269	7.32189	7.25306	7.32592	7.24319	7.33954	7.34955	7.26832	7.34954	7.2502	7.26382	7.27888	7.31764	7.30643	7.3165	7.35683	7.51306	7.2717	7.24719	7.3049	7.36676	7.28851	7.31173	7.32625	7.33564	7.3509
COL17A1	7.46974	7.63579	7.55796	7.738	7.65519	7.57286	7.63927	7.73747	7.75993	7.67555	7.85117	7.73612	7.73014	7.65481	7.60336	7.82379	7.80139	7.94555	7.53493	7.73818	7.75086	7.74632	7.747	7.63115	7.642	7.8251	7.72683	7.67218
BCL6B	7.58343	7.66218	7.56924	7.68307	7.68283	7.66283	7.68093	7.62883	7.58045	7.64087	7.83557	7.46129	7.6817	7.82652	7.57378	7.66556	7.52798	7.66833	7.68968	7.59346	7.59775	7.74435	7.54671	7.93588	7.76058	7.7104	7.49747	7.79073
GRHL1	7.42649	7.57895	7.65592	7.5213	7.54644	7.62916	7.34377	7.38991	7.4573	7.77323	7.45517	7.46037	7.58076	7.46086	7.64905	7.66969	7.5111	7.51256	7.48249	7.68563	7.60275	7.41254	7.5759	7.48846	7.54029	7.58973	7.58549	7.3788
LOC339760	7.49879	7.41324	7.47707	7.56938	7.6664	7.41106	7.45101	7.40534	7.50918	7.51774	7.36264	7.40331	7.50799	7.45355	7.42859	7.5636	7.6418	7.44529	7.51748	7.45698	7.45774	7.4191	7.56272	7.67991	7.3899	7.56593	7.43613	7.42535
LOC644613	7.3494	7.33971	7.27441	7.42051	7.35312	7.3038	7.44823	7.43151	7.3405	7.31601	7.42526	7.31705	7.27031	7.39398	7.30697	7.35898	7.29099	7.2982	7.43729	7.27966	7.34144	7.49979	7.38957	7.3692	7.27798	7.25519	7.29569	7.38099
LOC143666	7.23076	7.32863	7.19579	7.21491	7.36585	7.2674	7.40478	7.32116	7.25814	7.26691	7.29666	7.34326	7.22222	7.2923	7.1691	7.2946	7.18886	7.33356	7.35718	7.27641	7.37943	7.26377	7.31649	7.35523	7.28743	7.22697	7.43413	7.26136
ATP13A4	7.37732	7.29185	7.2954	7.26421	7.32638	7.46756	7.28736	7.29411	7.33277	7.2678	7.28347	7.32247	7.27848	7.39363	7.29519	7.33207	7.35547	7.35001	7.32166	7.3022	7.29141	7.33621	7.33469	7.39802	7.33998	7.34192	7.28242	7.30607
DIAPH2	8.07141	8.21472	8.22915	8.3152	8.59996	7.98877	7.84396	8.09505	7.77799	7.83432	7.64665	7.66371	8.17239	7.89816	7.91937	8.06869	8.07028	7.99747	8.25523	7.89264	7.96718	7.82071	8.07733	8.24773	8.0189	8.10357	7.99024	7.80677
MLLT4	9.40109	9.5232	8.9279	9.63054	9.28366	9.03514	9.39405	8.86371	9.58905	9.6781	9.44833	9.43289	10.1815	9.17859	10.781	9.99843	10.3302	10.5539	10.2668	10.1711	10.0382	10.1265	9.73871	10.5825	11.1954	10.2042	10.5255	9.87847
HMG20B	7.33767	7.38307	7.30874	7.39022	7.42443	7.31018	7.39729	7.47506	7.30076	7.33508	7.31114	7.37575	7.37778	7.33378	7.32436	7.36198	7.40262	7.37148	7.33453	7.39154	7.47023	7.29176	7.33403	7.32643	7.23968	7.4257	7.37812	7.35756
CD69	7.34327	7.30777	7.31444	7.28926	7.33509	7.23353	7.50372	7.27724	7.31385	7.39803	7.44815	7.31995	7.37918	7.33616	7.2692	7.29216	7.35206	7.31945	7.35157	7.38121	7.34857	7.40475	7.40193	7.2761	7.27099	7.38673	7.33121	7.33437
LOC653493	8.78578	8.32859	9.08061	8.52538	8.41287	8.83199	8.17318	8.6167	8.15345	8.40439	8.23526	8.00195	8.37505	8.27992	8.13353	8.47515	8.57528	8.07525	8.06453	8.58878	8.13562	8.53046	8.44157	8.88213	8.40523	8.35139	8.60288	8.24601
LAT1-3TM	7.31596	7.29155	7.45925	7.37808	7.38795	7.42984	7.35927	7.31038	7.37624	7.37269	7.37173	7.41067	7.39064	7.30635	7.29029	7.28139	7.43151	7.34563	7.42301	7.4321	7.29234	7.29313	7.35758	7.27225	7.35984	7.34424	7.41592	7.41908
LOC646360	7.38339	7.34046	7.26734	7.361	7.46556	7.27783	7.31646	7.41026	7.45151	7.26741	7.27189	7.30918	7.30321	7.22865	7.29328	7.32055	7.44539	7.25474	7.2952	7.44088	7.2984	7.33874	7.3385	7.42569	7.30141	7.27109	7.38144	7.29311
KCNG4	9.86853	10.0417	10.2363	10.068	9.78045	10.1428	9.92359	9.83644	9.8902	9.957	9.94064	9.92432	9.9315	9.97708	10.175	10.3601	10.033	9.63688	9.65871	9.93994	10.1123	10.0766	10.2095	10.2087	9.58659	10.0174	9.96755	10.1756
MLYCD	7.36871	7.27998	7.43941	7.37813	7.29149	7.26598	7.3083	7.34437	7.29648	7.39245	7.27869	7.20765	7.33027	7.28708	7.26448	7.31914	7.38656	7.308	7.36035	7.40087	7.38928	7.3566	7.35568	7.30082	7.42554	7.42408	7.42639	7.34372
UHRF1BP1L	8.74169	8.90891	8.38752	8.49893	8.57166	8.47244	8.39211	8.73504	8.5844	8.59728	8.48192	8.62697	8.4875	8.53223	8.15571	8.73591	8.32048	8.03471	8.54143	8.5425	8.59728	8.71866	8.20842	8.24203	8.07107	8.2154	8.28582	8.3835
LOC401010	7.64483	7.50988	7.53971	7.90075	7.79242	7.71156	7.70415	7.61093	7.86002	7.81402	7.63007	7.79982	7.77087	7.63737	7.8149	7.51524	7.65976	7.76969	7.47511	7.83499	7.57957	7.50788	7.66262	7.9342	7.70256	7.68877	7.83239	7.76211
ITGA11	7.27348	7.39693	7.40455	7.42977	7.46596	7.33462	7.42302	7.38578	7.45362	7.29153	7.35037	7.34794	7.33948	7.28575	7.34811	7.30706	7.29578	7.39473	7.34594	7.35164	7.39739	7.35633	7.35572	7.37113	7.36799	7.2989	7.44919	7.33548
TICAM2	8.11368	8.33675	8.20954	8.03374	8.05586	8.18649	8.4387	8.21824	8.28714	8.20991	8.28115	8.42867	8.20096	8.26516	8.04233	8.10003	8.28539	8.39447	8.34779	8.25974	8.13751	8.67056	8.22612	8.20548	8.46362	8.3506	8.45183	8.17005
SERTAD2	7.25596	7.32309	7.2696	7.32985	7.38347	7.34598	7.38046	7.36908	7.35279	7.27888	7.28208	7.30593	7.34909	7.27425	7.30075	7.27249	7.23719	7.20292	7.36878	7.33138	7.42858	7.48908	7.31487	7.33	7.32278	7.30876	7.28134	7.29232
LOC729444	7.30631	7.29824	7.36279	7.27845	7.33177	7.31809	7.27047	7.31046	7.34533	7.26519	7.22745	7.32798	7.31072	7.32239	7.26529	7.37254	7.29708	7.36961	7.36742	7.27107	7.38321	7.35536	7.26913	7.31344	7.35463	7.34481	7.37748	7.32269
SPP1	7.70726	7.73128	7.73511	7.66898	7.82016	7.66508	7.62425	7.65341	7.72019	7.7131	7.60523	7.55349	7.52557	7.59635	7.59156	7.51304	7.61986	7.50788	7.5946	7.64967	7.69301	7.41227	7.80241	7.73702	7.81041	7.87844	7.79464	7.6388
HBE1	7.37117	7.30592	7.34293	7.29728	7.51785	7.43574	7.36282	7.35368	7.34746	7.43641	7.37225	7.40987	7.41575	7.50157	7.45268	7.31265	7.41649	7.40532	7.4899	7.36634	7.43349	7.38589	7.33802	7.42393	7.39838	7.3002	7.37066	7.39336
PCBD2	9.24188	8.97857	9.19909	8.97671	9.01483	9.42144	9.06076	9.36676	9.54337	9.26252	9.53856	9.46823	9.47384	9.36158	9.07814	9.31309	9.01437	9.76155	9.64421	9.51699	9.1541	9.64421	9.23327	8.70964	9.06662	9.23672	9.12781	9.09114
ZBED2	7.27145	7.43603	7.32303	7.28593	7.47384	7.32898	7.34474	7.183	7.35576	7.36428	7.29185	7.32752	7.38071	7.3634	7.47507	7.24527	7.39086	7.30397	7.35883	7.32238	7.31179	7.51209	7.30545	7.32581	7.32761	7.29419	7.45245	7.32214
LOC652300	7.34776	7.29851	7.30413	7.29602	7.30795	7.39345	7.4127	7.41378	7.2626	7.41617	7.28295	7.32329	7.32585	7.30276	7.37153	7.29673	7.29896	7.26493	7.29973	7.31001	7.28245	7.32796	7.42531	7.35943	7.34156	7.31382	7.34291	7.31855
USP21	7.88484	7.41499	7.64841	7.53664	7.58559	7.84674	8.04384	7.75564	7.80193	8.04576	8.03819	7.85438	7.75929	8.04937	7.85661	7.5512	7.99007	7.77579	7.84922	7.69228	7.82427	7.792	7.926	7.92355	7.9563	7.58479	7.58698	8.11701
RHD	7.88016	7.91408	7.77104	7.73809	7.85236	7.61664	7.60606	7.6263	7.69389	7.74772	7.55297	7.491	7.65649	7.55574	7.65969	7.6693	7.74915	7.44216	7.77095	7.58713	7.49327	7.59398	7.54239	7.5671	7.49632	7.63842	7.67324	7.77445
AUP1	7.34136	7.32599	7.36314	7.45476	7.39489	7.39454	7.34241	7.35487	7.38725	7.34969	7.37003	7.30189	7.34887	7.38438	7.4109	7.33783	7.42975	7.42088	7.38374	7.3941	7.36124	7.45329	7.40021	7.44313	7.38932	7.41603	7.3699	7.39009
LOC644783	7.4521	7.29157	7.33397	7.21916	7.29917	7.31433	7.50906	7.3966	7.30557	7.26547	7.28447	7.3235	7.29949	7.31417	7.28033	7.43592	7.37387	7.28289	7.34924	7.27401	7.37599	7.29707	7.34792	7.37903	7.35486	7.32256	7.27873	7.26246
MFN2	7.61681	7.61033	7.51383	7.73939	7.6555	7.47907	7.56234	7.68926	7.61546	7.47286	7.45279	7.58544	7.52358	7.71534	7.61986	7.90245	7.74835	7.88862	7.8464	7.91009	7.62088	7.64855	7.45661	7.7052	7.59438	7.64377	7.6009	7.75288
LOC645448	7.44118	7.43427	7.47087	7.30651	7.26894	7.43833	7.34353	7.33417	7.34325	7.28721	7.40559	7.34077	7.39951	7.3345	7.35347	7.31532	7.36171	7.25311	7.29307	7.343	7.36245	7.34284	7.32762	7.25925	7.35889	7.37129	7.42223	7.36869
LOC644897	7.64691	7.79858	7.69437	7.73502	7.58884	7.60178	7.74134	7.58433	7.88814	7.76138	7.9048	7.79242	7.76211	7.84212	7.80241	7.78219	7.87536	7.78704	7.88735	7.72972	7.61327	7.74373	7.58225	7.54579	7.73809	7.68543	7.59518	7.89494
LOC643038	7.3089	7.37811	7.42902	7.31391	7.29199	7.34143	7.35303	7.2557	7.39375	7.32874	7.34058	7.27409	7.31322	7.26443	7.29113	7.31858	7.34019	7.32121	7.24837	7.31939	7.37333	7.35122	7.35451	7.34581	7.34645	7.34525	7.30427	7.31603
LOC642161	8.04021	7.54333	7.83803	8.11571	8.04629	8.31321	8.13023	8.41667	8.41576	8.08411	8.28243	8.3048	8.18112	8.21064	8.02868	8.20349	7.99852	8.77047	7.8416	8.12266	7.97893	8.41598	8.22741	7.8366	8.03977	8.14854	7.90719	8.06436
LILRA6	7.54575	7.41064	7.48387	7.37764	7.57912	7.54547	7.61533	7.33059	7.26654	7.37538	7.31449	7.45885	7.43585	7.54686	7.52942	7.38224	7.50802	7.3353	7.37018	7.40693	7.50794	7.43002	7.34763	7.56619	7.6817	7.56701	7.59998	7.54926
BRD9	7.3288	7.31789	7.34708	7.39059	7.32199	7.3767	7.49262	7.40111	7.33998	7.30126	7.47141	7.38422	7.31206	7.44372	7.3026	7.24372	7.34436	7.35402	7.34872	7.35478	7.46988	7.34033	7.45568	7.26388	7.46262	7.44685	7.37258	7.34534
LOC648934	7.4079	7.65372	7.41983	7.47879	7.36643	7.54432	7.59508	7.31282	7.63712	7.46627	7.33897	7.44949	7.41067	7.36172	7.47051	7.67874	7.37306	7.42771	7.44006	7.50285	7.53431	7.43963	7.3416	7.52266	7.65099	7.38125	7.29282	7.40942
DERL3	7.30143	7.30222	7.46168	7.31515	7.39237	7.39194	7.26801	7.42097	7.29325	7.25811	7.33385	7.20917	7.34583	7.35844	7.35704	7.54589	7.31205	7.27794	7.43166	7.41273	7.35517	7.38932	7.34813	7.30937	7.30878	7.3373	7.38175	7.36003
SYTL2	7.33671	7.35319	7.28323	7.30274	7.3585	7.28013	7.37535	7.30579	7.29038	7.44072	7.30753	7.30089	7.42276	7.28442	7.29122	7.32146	7.33622	7.46385	7.35052	7.34274	7.35957	7.39816	7.40752	7.3952	7.30411	7.31003	7.32094	7.2822
SELM	7.3829	7.34705	7.31786	7.35998	7.32492	7.34406	7.39261	7.36051	7.30979	7.38886	7.34723	7.30405	7.33869	7.3364	7.31003	7.37792	7.3591	7.31969	7.3088	7.3305	7.34023	7.33881	7.32454	7.35421	7.29959	7.30684	7.29464	7.47216
CTRB2	7.29482	7.32209	7.3098	7.34902	7.33651	7.39769	7.34257	7.31299	7.3049	7.26394	7.31004	7.32119	7.28104	7.4105	7.42291	7.40322	7.30754	7.344	7.3327	7.37927	7.33088	7.3377	7.35029	7.3508	7.29004	7.30814	7.40867	7.3227
DCK	7.33623	7.40465	7.47636	7.27779	7.40904	7.2789	7.39639	7.54579	7.59522	7.6204	7.2699	7.41514	7.51756	7.30973	7.4163	7.36357	7.40934	7.37145	7.41713	7.35252	7.36454	7.47415	7.37521	7.38735	7.41297	7.36385	7.37406	7.26817
LOC653148	7.37636	7.30025	7.36584	7.31446	7.34159	7.22397	7.32036	7.22621	7.29864	7.37002	7.33012	7.27863	7.33236	7.3176	7.32681	7.22694	7.3645	7.28259	7.28854	7.3117	7.41171	7.3823	7.30916	7.38854	7.32011	7.3118	7.32796	7.34547
FOXI1	7.35652	7.26894	7.25631	7.23294	7.34923	7.36364	7.26237	7.2239	7.27924	7.24876	7.30266	7.29561	7.34742	7.36764	7.39619	7.39479	7.28157	7.34178	7.35893	7.21448	7.46214	7.25674	7.38509	7.2807	7.11798	7.24817	7.32192	7.31966
ZFPM1	7.28317	7.30608	7.39498	7.27977	7.29971	7.32461	7.30997	7.31579	7.32019	7.42341	7.2534	7.20392	7.32516	7.26884	7.32592	7.30469	7.39623	7.3087	7.36154	7.36012	7.33422	7.29709	7.33243	7.38818	7.2664	7.30191	7.33962	7.38612
LOC651463	7.25813	7.45961	7.32733	7.31088	7.2279	7.36616	7.33698	7.27285	7.40886	7.24922	7.3426	7.34755	7.33376	7.36005	7.43865	7.35415	7.25965	7.32313	7.36659	7.38615	7.48083	7.27666	7.35145	7.41881	7.27729	7.32088	7.38871	7.36422
LOC652663	7.37476	7.30332	7.39855	7.30024	7.31017	7.33519	7.34768	7.30145	7.45683	7.31192	7.46153	7.37169	7.39741	7.34573	7.31913	7.28649	7.29405	7.39326	7.3774	7.36907	7.35847	7.43127	7.25733	7.39352	7.41681	7.38206	7.29637	7.25915
UTY	7.34952	7.28619	7.51456	7.43876	7.33325	7.40705	7.41125	7.32425	7.40619	7.37034	7.4047	7.23272	7.42513	7.37141	7.36198	7.57534	7.43043	7.52148	7.35756	7.34195	7.39214	7.34616	7.484	7.35669	7.32073	7.29345	7.3091	7.28247
GPR32	7.4749	7.72382	7.51428	7.56473	7.49623	7.61158	7.66514	7.69188	7.90053	7.85464	7.80119	7.75701	7.8962	7.74489	7.69533	7.74884	7.80613	7.64852	7.6016	7.70865	7.67057	7.72695	7.34903	7.60972	7.77877	7.58054	7.74229	7.63136
FBXL10	7.4611	7.3824	7.42761	7.38778	7.29795	7.34624	7.28575	7.31092	7.32869	7.36887	7.34025	7.28874	7.45769	7.33049	7.3071	7.32764	7.33788	7.46226	7.45801	7.35354	7.4129	7.44258	7.3499	7.32944	7.36438	7.35389	7.34292	7.30831
ALOX5	7.60412	7.49225	7.44651	7.28431	7.42949	7.45908	7.57095	7.49779	7.37358	7.47756	7.41504	7.30048	7.47132	7.42174	7.41674	7.38035	7.42229	7.36227	7.34755	7.51915	7.30326	7.4264	7.45717	7.44067	7.49977	7.3294	7.36056	7.27746
MMP17	11.9109	12.0672	12.1273	11.6467	11.9477	12.1212	11.9747	11.5999	12.1065	12.0546	11.4983	12.0717	12.2549	11.8544	12.6072	11.8624	11.6852	11.4	12.1492	11.9083	12.0752	11.7601	12.1367	12.3286	11.8708	11.9802	12.1273	12.0293
LOC652224	7.34865	7.3759	7.28988	7.41149	7.27074	7.33655	7.38393	7.34273	7.41782	7.29491	7.30987	7.35343	7.33661	7.31013	7.26073	7.43433	7.34765	7.37918	7.31721	7.32657	7.39691	7.42203	7.34529	7.35178	7.3414	7.30874	7.35129	7.41114
COX11P	7.29305	7.35983	7.44969	7.38566	7.37055	7.33524	7.32801	7.39801	7.41506	7.37599	7.31466	7.36364	7.41859	7.32862	7.35672	7.36367	7.33562	7.34957	7.37251	7.33321	7.35726	7.35406	7.64081	7.3509	7.3848	7.32213	7.40806	7.25777
LOC644234	7.45397	7.48389	7.65897	7.60726	7.60917	7.58998	7.25571	7.6056	7.49061	7.6273	7.5349	7.552	7.45337	7.45984	7.48855	7.48705	7.50906	7.49634	7.57864	7.50107	7.37242	7.53929	7.81113	7.68109	7.53134	7.59367	7.46291	7.38178
CYP26A1	7.34797	7.34168	7.29864	7.34498	7.31299	7.36011	7.48347	7.36583	7.21755	7.33516	7.38273	7.42045	7.38279	7.28755	7.35947	7.49083	7.44203	7.46958	7.41134	7.32166	7.40616	7.30521	7.43996	7.35421	7.42112	7.30264	7.28952	7.30681
WNT2B	7.51105	7.57486	7.5971	7.5216	7.59198	7.59913	7.46819	7.25235	7.50232	7.53061	7.50957	7.49144	7.57033	7.54853	7.71005	7.52852	7.47495	7.40142	7.49613	7.51422	7.61104	7.42047	7.34313	7.46457	7.4569	7.50663	7.49215	7.53818
LOC644824	7.37055	7.53187	7.71302	7.83143	7.87957	7.56529	7.4004	7.38428	7.55673	7.539	7.4722	7.43635	7.63478	7.61445	7.45379	7.48829	7.79624	7.65598	7.48223	7.47993	7.53471	7.50245	7.45251	7.63001	7.57931	7.54965	7.42199	7.46409
HIST1H2BD	7.34354	7.38042	7.36445	7.35686	7.30978	7.36169	7.32572	7.33783	7.37388	7.3379	7.36944	7.4766	7.36972	7.35324	7.43658	7.40781	7.44231	7.31162	7.4304	7.2755	7.33767	7.40181	7.32649	7.31588	7.38725	7.46637	7.51805	7.30807
GADD45G	7.31319	7.3843	7.38	7.37511	7.24686	7.35132	7.37682	7.44611	7.37083	7.39649	7.44422	7.27874	7.3454	7.27706	7.3147	7.29919	7.27555	7.47754	7.35798	7.48955	7.27646	7.28242	7.43347	7.36577	7.38311	7.39243	7.33531	7.30501
ERGIC1	7.84528	7.96013	7.58636	8.17216	8.07645	7.51363	7.80183	7.89237	7.79379	7.721	7.80161	8.09384	7.80554	7.83629	7.77826	7.82582	7.55117	7.86969	7.8598	7.67718	7.69308	7.8154	7.44882	7.6167	7.78615	7.76805	7.47569	7.61239
ABCD4	8.04106	7.7842	7.78793	7.44214	7.65721	7.62132	7.30483	7.84578	7.66634	7.65526	7.54888	7.6132	7.46772	7.30818	7.44027	7.44155	7.36899	7.48116	7.59701	7.41184	7.43333	7.40234	7.60025	7.43849	7.4126	7.40548	7.45073	7.33813
C4orf8	8.9605	9.65535	9.13298	8.96179	9.13472	8.98922	8.84205	9.03608	9.13005	8.83101	8.83036	9.022	8.85408	9.21875	9.3414	9.40109	9.35841	9.17777	9.22452	9.15096	9.19446	9.0542	8.94942	9.03969	8.6167	9.02963	9.00374	9.10537
NCOA6IP	8.06589	8.50187	7.58127	8.60796	7.82518	7.8692	7.97704	8.2255	7.97743	7.91497	7.85335	7.96106	8.15606	7.84686	8.08936	8.14985	8.21751	8.53353	8.02159	8.26664	8.25781	8.4923	8.34379	8.15096	9.26935	8.57473	8.53197	8.37835
LOC642732	7.35771	7.36403	7.31531	7.51185	7.58118	7.37147	7.25952	7.30381	7.30628	7.31664	7.34514	7.39989	7.35848	7.33526	7.37288	7.40466	7.39529	7.31342	7.32692	7.3636	7.41929	7.27749	7.3351	7.4002	7.30852	7.38504	7.4231	7.34803
LOC649500	7.36306	7.34868	7.39558	7.49347	7.40104	7.27261	7.3539	7.32684	7.33495	7.28912	7.3486	7.32549	7.26462	7.37397	7.30028	7.37662	7.25959	7.41001	7.2549	7.36764	7.401	7.33379	7.29902	7.29273	7.30837	7.28121	7.38119	7.31536
SKIV2L2	7.35265	7.32871	7.38096	7.30418	7.28008	7.34653	7.30994	7.36593	7.33409	7.36918	7.37612	7.30442	7.27199	7.31966	7.32582	7.46171	7.41745	7.48114	7.31916	7.30609	7.39966	7.35518	7.30268	7.28175	7.37945	7.30818	7.36519	7.36718
LOC648170	7.31657	7.37755	7.39736	7.31323	7.39905	7.26176	7.33836	7.31742	7.31378	7.32718	7.30999	7.34222	7.30724	7.36292	7.35787	7.33356	7.32722	7.38421	7.25549	7.36789	7.44308	7.42445	7.29143	7.31959	7.42551	7.32845	7.32799	7.47779
LOC644519	9.81521	9.55246	9.29972	9.78338	9.70608	9.33825	9.699	9.62527	9.67003	9.46288	9.98613	10.0783	9.57201	9.94838	9.03176	9.56447	9.37411	9.74906	10.0945	9.84498	9.69055	9.6931	9.77712	9.40629	9.47014	9.4505	9.39465	9.81521
C6orf128	7.37185	7.27214	7.24276	7.46395	7.40981	7.31963	7.34533	7.40264	7.32066	7.31905	7.29026	7.42144	7.31796	7.34255	7.25718	7.38016	7.39703	7.35969	7.32992	7.2488	7.39366	7.33923	7.50606	7.32226	7.4458	7.29146	7.34532	7.33147
GEFT	10.2716	10.1153	10.2895	9.59001	9.82119	10.2993	10.732	10.2161	10.3101	10.3957	10.1731	10.0408	10.8124	10.3622	11.2609	10.4162	10.5333	10.6133	10.2354	10.969	10.9068	10.7344	11.3395	12.0134	11.7577	11.2293	12.2315	10.9642
NUMBL	7.68968	7.54452	7.65401	7.49514	7.65277	7.60804	7.46213	7.53354	7.5429	7.70556	7.51892	7.49742	7.5641	7.52157	7.66755	7.43224	7.43693	7.5488	7.51409	7.51551	7.48767	7.41287	7.49674	7.48058	7.54741	7.73775	7.5794	7.53229
LOC652451	7.28968	7.34084	7.33976	7.40178	7.33319	7.40073	7.48242	7.40489	7.40587	7.39237	7.465	7.36802	7.33427	7.35481	7.39925	7.28626	7.41188	7.36141	7.33902	7.37857	7.33402	7.4834	7.32316	7.37698	7.41275	7.39517	7.3286	7.33009
HDAC8	8.26709	8.6926	8.13417	8.52984	8.13532	8.00454	8.50593	8.40006	8.52401	8.37114	8.27915	8.54501	8.48799	8.40553	8.34278	8.55049	8.21941	8.25974	8.26389	8.07918	8.47515	8.13394	8.29185	7.81136	8.01267	8.22584	8.04884	7.89957
SEMA3E	7.32093	7.51866	7.50947	7.43139	7.54405	7.45485	7.51728	7.33562	7.53529	7.57912	7.42683	7.58006	7.5594	7.57413	7.5325	7.53795	7.58104	7.59901	7.49005	7.40866	7.4779	7.49485	7.53299	7.6326	7.45109	7.41774	7.33985	7.40671
RGS5	7.63635	7.62816	7.5261	7.71728	7.54822	7.50258	7.66989	7.78604	7.85152	7.61944	7.78209	7.72963	7.66916	7.57935	7.48687	7.43375	7.51745	7.6777	7.53903	7.40057	7.58354	7.65112	7.39274	7.50544	7.68217	7.58092	7.61764	7.58092
KDELC2	7.34278	7.33426	7.47864	7.26163	7.28637	7.33502	7.31718	7.39092	7.31078	7.34829	7.23968	7.26136	7.37153	7.22054	7.34043	7.30642	7.37351	7.30401	7.33478	7.40264	7.26878	7.3907	7.33308	7.39037	7.32997	7.38136	7.33928	7.38748
MYO15B	7.29108	7.35334	7.20576	7.38361	7.35134	7.31787	7.42996	7.35639	7.26498	7.28286	7.29384	7.27695	7.32544	7.22933	7.32692	7.3916	7.28865	7.39907	7.38008	7.33776	7.41122	7.30532	7.37609	7.34554	7.3022	7.27801	7.30658	7.36086
LOC650677	7.34241	7.35292	7.41023	7.26667	7.3227	7.27755	7.43073	7.26245	7.37307	7.41267	7.27023	7.3369	7.33457	7.28132	7.23997	7.35115	7.23552	7.4213	7.37479	7.39849	7.2965	7.3467	7.26884	7.3727	7.33847	7.30871	7.25549	7.28513
WHSC1	7.37397	7.42896	7.38156	7.33895	7.35907	7.40411	7.31129	7.37233	7.2644	7.54202	7.48456	7.34082	7.39536	7.36747	7.28794	7.3496	7.37552	7.2577	7.44656	7.34866	7.47994	7.22982	7.48668	7.30398	7.27196	7.36226	7.42757	7.26941
MUC13	7.76296	7.88294	7.88981	7.77413	7.70716	7.7014	7.76476	7.77445	7.69835	7.86165	7.76936	7.8159	7.76351	7.83432	8.07265	7.69044	7.84826	7.63043	8.05991	7.98487	7.87745	7.93355	7.61741	7.92094	7.83869	7.76476	7.7271	8.18183
XRCC2	8.48326	7.91293	8.45761	8.16229	8.52294	8.27228	8.27148	8.2017	7.95129	8.32663	8.04937	8.07629	8.3296	8.17005	7.95474	8.13097	8.11144	8.43846	8.27625	8.33305	8.17157	8.07028	8.11855	8.34779	8.37635	8.26728	7.98129	8.17763
AQP3	7.30453	7.28295	7.39024	7.42629	7.34535	7.47171	7.40034	7.32213	7.33023	7.38238	7.40324	7.33641	7.37165	7.32608	7.35328	7.4232	7.35146	7.40522	7.35015	7.40975	7.29615	7.41255	7.42182	7.23349	7.30823	7.51419	7.46232	7.43787
LOC645947	10.7851	9.44742	10.309	9.56725	9.55436	11.4839	11.3907	10.4318	10.2993	10.767	11.0711	10.1052	10.938	11.6517	10.1738	9.93839	10.5928	10.5195	10.6798	11.2506	10.9934	10.8168	10.2833	10.3042	11.1906	10.1052	10.9831	11.3395
LOC646307	7.31544	7.32436	7.24926	7.30178	7.32827	7.28903	7.34413	7.27614	7.38846	7.25909	7.30258	7.32428	7.32309	7.27273	7.25647	7.26703	7.3462	7.30634	7.35029	7.29543	7.31651	7.23161	7.27718	7.39673	7.27141	7.37375	7.30783	7.34729
LOC643576	7.3351	7.33148	7.27039	7.3003	7.32817	7.37799	7.34957	7.37752	7.31863	7.33172	7.31332	7.35579	7.28553	7.34356	7.39791	7.33837	7.35391	7.35169	7.27683	7.38743	7.29221	7.361	7.36768	7.25604	7.29918	7.48679	7.2935	7.2524
FBXO44	7.41464	7.3787	7.34749	7.65948	7.73454	7.37173	7.43513	7.42607	7.47501	7.33897	7.60574	7.40849	7.47625	7.37456	7.5523	7.31679	7.36856	7.49104	7.62539	7.58318	7.5479	7.43661	7.46434	7.50345	7.57649	7.51846	7.61613	7.41132
ENTPD2	7.33633	7.24423	7.28518	7.2949	7.29865	7.29544	7.23093	7.36557	7.21981	7.26792	7.27076	7.22222	7.29531	7.30942	7.31006	7.30493	7.27699	7.31147	7.31833	7.31624	7.24948	7.27554	7.36736	7.26988	7.41608	7.19146	7.32969	7.2816
MARK4	7.42182	7.40349	7.32324	7.35238	7.32743	7.37303	7.35547	7.43854	7.4184	7.2437	7.32604	7.41464	7.38636	7.40964	7.31678	7.28128	7.34935	7.45726	7.53013	7.31668	7.37299	7.35209	7.35013	7.32116	7.36895	7.41713	7.35098	7.29945
LOC653210	7.34096	7.29481	7.30208	7.36012	7.36771	7.33828	7.3757	7.31957	7.39508	7.3493	7.36856	7.32597	7.25622	7.38808	7.33692	7.29978	7.33228	7.42699	7.36541	7.35532	7.3112	7.3003	7.26718	7.35753	7.30217	7.4452	7.28829	7.31398
LOC649683	7.32976	7.43149	7.3665	7.38772	7.3555	7.44144	7.35334	7.36666	7.34344	7.40201	7.33578	7.32474	7.28459	7.28376	7.28635	7.43037	7.30442	7.34299	7.33265	7.29873	7.29963	7.25464	7.26822	7.37629	7.29012	7.33456	7.37654	7.27491
SPRED3	8.00112	8.17419	7.78974	7.84334	7.91074	8.11627	8.0349	7.9657	7.81456	7.75929	7.84952	8.15943	8.06964	7.96326	7.89118	8.01426	8.00732	7.97906	7.95833	8.1277	8.21472	8.02433	8.21496	7.77393	8.04836	8.14039	7.9003	8.15345
LOC730525	7.35469	7.39155	7.48503	7.44332	7.48901	7.35006	7.34483	7.48145	7.41723	7.39117	7.36751	7.45711	7.27982	7.39076	7.4293	7.35945	7.51296	7.39511	7.39244	7.30344	7.34464	7.39138	7.4682	7.35652	7.42407	7.51025	7.56718	7.48324
CTNNB1	7.32261	7.36035	7.36369	7.37444	7.35691	7.35942	7.30676	7.46944	7.30945	7.26775	7.35083	7.32965	7.35584	7.34748	7.36767	7.35567	7.36541	7.2744	7.42654	7.31163	7.39232	7.36331	7.35358	7.321	7.45142	7.31339	7.3331	7.2716
C6orf201	7.36334	7.44777	7.23889	7.3783	7.20319	7.41661	7.33483	7.43162	7.39097	7.27339	7.4674	7.32902	7.34137	7.30239	7.3925	7.27643	7.29123	7.33401	7.32898	7.30614	7.31673	7.2418	7.26929	7.3174	7.37068	7.40964	7.3009	7.43035
EXOC6	7.33368	7.28103	7.29178	7.2543	7.2923	7.34755	7.40704	7.3461	7.35027	7.24051	7.28981	7.42935	7.31511	7.30161	7.32902	7.28023	7.2879	7.25375	7.32517	7.40851	7.34417	7.30678	7.3987	7.27662	7.3888	7.30242	7.33539	7.36509
CYP2A13	7.84186	7.7521	7.80204	7.77826	7.96448	8.17239	8.10255	7.65076	8.02364	8.1277	8.20292	7.94249	8.0657	8.03687	8.32375	7.66739	8.3953	8.72403	7.98545	8.1829	8.0517	7.79847	8.31888	8.66495	8.27107	7.77734	8.0586	8.23181
CRSP2	7.36331	7.33773	7.35572	7.39915	7.25503	7.28145	7.25604	7.3565	7.39312	7.25018	7.2974	7.50238	7.36516	7.3846	7.36454	7.32548	7.3577	7.26348	7.36118	7.32015	7.22093	7.33491	7.39304	7.33469	7.47594	7.32416	7.26863	7.44646
LOC643069	7.35877	7.24294	7.25381	7.32469	7.55975	7.46666	7.31191	7.48947	7.3618	7.43999	7.36821	7.32201	7.38041	7.33007	7.40693	7.35131	7.33862	7.31358	7.4266	7.30694	7.35952	7.30487	7.39368	7.31628	7.30268	7.35342	7.36783	7.37817
GPC2	7.44068	7.41622	7.44251	7.3204	7.42366	7.41285	7.38923	7.38529	7.38008	7.3824	7.43783	7.41047	7.46474	7.45045	7.47182	7.35586	7.3919	7.453	7.54877	7.50292	7.44395	7.30586	7.39862	7.35391	7.44588	7.45857	7.33386	7.34772
ASB11	7.36	7.42072	7.39523	7.36175	7.34392	7.43228	7.37155	7.49164	7.31831	7.36478	7.29272	7.4227	7.51776	7.3335	7.31208	7.33735	7.40311	7.25886	7.30079	7.31614	7.33793	7.38723	7.29954	7.38194	7.33526	7.35434	7.37836	7.4129
RTN3	7.28216	7.37792	7.27145	7.35852	7.33559	7.36945	7.30717	7.30314	7.30436	7.37196	7.28389	7.39367	7.29254	7.38035	7.30535	7.35212	7.33292	7.24888	7.28089	7.27086	7.30537	7.31794	7.34809	7.33116	7.33464	7.31107	7.40424	7.30296
PSG7	7.33165	7.35791	7.45079	7.38215	7.46916	7.39108	7.2988	7.44877	7.28647	7.29607	7.39105	7.30199	7.3552	7.37258	7.36192	7.31301	7.3075	7.37206	7.38834	7.33521	7.34875	7.25232	7.32122	7.39004	7.35771	7.29777	7.40323	7.2774
ADAM33	7.40855	7.32848	7.30861	7.3963	7.36177	7.33756	7.41927	7.25457	7.33548	7.38186	7.35549	7.34183	7.30194	7.29077	7.36423	7.37279	7.3496	7.28362	7.39942	7.38114	7.28776	7.38549	7.45627	7.3174	7.32072	7.35416	7.42586	7.34293
TMEM191B	7.57173	7.47909	7.55816	7.42881	7.54826	7.4891	7.34846	7.44272	7.54931	7.4287	7.43967	7.43612	7.44319	7.39833	7.3872	7.51584	7.49605	7.44756	7.49655	7.5366	7.46704	7.53857	7.365	7.37277	7.36648	7.5619	7.41852	7.59367
LOC643899	11.0076	11.5423	10.0003	11.5792	10.7399	10.425	11.304	11.743	11.8235	11.2839	11.4549	11.8401	11.0393	11.6984	10.9218	11.3223	11.0469	11.3344	10.8744	10.5989	11.5001	11.0594	10.3444	10.1722	10.7344	10.7018	10.6686	10.5744
SDHALP1	7.44051	7.40378	7.41727	7.34633	7.37892	7.34248	7.31027	7.29052	7.28344	7.35602	7.3968	7.39807	7.3777	7.34378	7.37371	7.29962	7.42604	7.33061	7.36639	7.32588	7.22196	7.29873	7.38738	7.3274	7.35212	7.37626	7.36363	7.37188
LOC646717	7.46929	7.57895	7.38047	7.42418	7.45332	7.35025	7.31591	7.30678	7.49379	7.45029	7.44773	7.4472	7.42539	7.42144	7.44148	7.33611	7.54806	7.40098	7.44324	7.66082	7.47071	7.43473	7.46931	7.5368	7.4966	7.49553	7.49043	7.4179
LOC649150	7.43758	7.2819	7.29943	7.37703	7.36138	7.41429	7.3564	7.39803	7.41376	7.41272	7.3026	7.45093	7.4517	7.29648	7.3439	7.34971	7.4655	7.31406	7.38011	7.30579	7.34101	7.48361	7.38124	7.27069	7.42353	7.29217	7.38513	7.24391
WDFY3	7.17016	7.41754	7.29717	7.38441	7.35643	7.25876	7.38116	7.36374	7.31307	7.36991	7.36357	7.39493	7.32913	7.30339	7.30162	7.26753	7.26893	7.27917	7.33396	7.31671	7.38393	7.46868	7.39605	7.30168	7.23692	7.22222	7.26675	7.39803
KIAA0586	7.40161	7.31089	7.42495	7.22309	7.39347	7.30417	7.37141	7.37665	7.31792	7.36393	7.41439	7.36013	7.36995	7.33725	7.28538	7.2393	7.44756	7.27477	7.28183	7.27576	7.34099	7.37929	7.32733	7.33166	7.30748	7.46552	7.29448	7.25118
C8ORFK32	7.52927	7.55984	7.42682	7.61961	7.62095	7.51878	7.62821	7.5019	7.61227	7.67087	7.80301	7.67999	7.80501	7.54509	8.10083	7.36714	7.61632	7.8292	7.64852	7.56817	7.7305	7.65948	7.45312	7.77473	7.85014	7.75128	7.79683	7.75461
PGBD4	8.55968	8.55143	8.0672	8.36218	8.06808	8.09474	8.26709	8.57203	8.18629	8.11349	8.2341	8.3076	7.86431	8.21342	7.91582	8.22632	8.23668	7.91509	7.94975	8.00903	8.19331	8.54038	8.42509	8.41758	7.96538	8.06886	7.72882	8.15822
STK10	7.31386	7.42609	7.29702	7.30843	7.31565	7.3428	7.36456	7.33043	7.31356	7.183	7.35032	7.30801	7.26571	7.26937	7.40656	7.26401	7.29063	7.28262	7.32353	7.35507	7.35751	7.20917	7.26936	7.33527	7.38112	7.3602	7.26187	7.301
GSG1	7.34655	7.35031	7.40868	7.37765	7.35266	7.33652	7.3149	7.41851	7.32307	7.3749	7.32103	7.40922	7.36639	7.33681	7.28146	7.38765	7.39588	7.39089	7.42037	7.36975	7.37449	7.32946	7.33322	7.36876	7.38205	7.32344	7.31012	7.42517
EPS8	7.41772	7.36158	7.76497	7.37571	7.56965	7.37385	7.33092	7.46742	7.51802	7.51909	7.37613	7.3898	7.44812	7.4604	7.43437	7.36599	7.56903	7.36252	7.41183	7.39126	7.31683	7.38228	7.45308	7.49674	7.4677	7.50292	7.36325	7.31705
CAT	7.56835	7.66052	7.72166	7.51523	7.59123	7.61498	7.49887	7.57564	7.42854	7.71085	7.52263	7.63051	7.52702	7.74949	7.69786	7.57477	7.58025	7.48937	7.64996	7.57724	7.73104	7.64609	7.67107	7.80546	7.65498	7.49267	7.53043	7.86297
RESP18	7.29187	7.45125	7.43015	7.4389	7.4129	7.51015	7.3455	7.4243	7.42859	7.37884	7.38115	7.42998	7.42885	7.42558	7.42675	7.36965	7.3084	7.3875	7.41335	7.42325	7.4172	7.33706	7.56121	7.34255	7.37687	7.39737	7.36199	7.33692
IQCD	7.4891	7.34437	7.40303	7.32162	7.39847	7.33837	7.39882	7.29627	7.24901	7.29272	7.41107	7.31753	7.51448	7.35366	7.30264	7.33961	7.27429	7.35497	7.25497	7.24029	7.29392	7.29022	7.33399	7.35171	7.47156	7.2965	7.39901	7.29916
LOC728005	7.34577	7.33099	7.41157	7.3939	7.36055	7.40786	7.41926	7.33442	7.4434	7.3484	7.47819	7.37649	7.33771	7.38062	7.39981	7.4358	7.36909	7.44748	7.51189	7.42521	7.42501	7.43185	7.44363	7.37637	7.29435	7.34213	7.3811	7.40462
RBM11	7.38132	7.3318	7.36531	7.34409	7.27313	7.44081	7.37429	7.32551	7.33503	7.31389	7.32898	7.32563	7.22987	7.31406	7.22514	7.35028	7.36984	7.26886	7.30657	7.31248	7.2527	7.35885	7.31763	7.29616	7.33626	7.4024	7.28857	7.40268
RNF2	7.359	7.47676	7.26265	7.3281	7.46709	7.40229	7.39339	7.31391	7.38632	7.43683	7.53061	7.41494	7.36154	7.3392	7.42916	7.31619	7.34041	7.40419	7.45272	7.45285	7.55793	7.44167	7.34611	7.47901	7.28941	7.39304	7.53033	7.42037
ADAMTS20	7.99007	7.98877	7.97673	8.13316	7.78009	7.92071	8.04464	7.87772	7.90345	7.81599	7.94167	7.87501	7.9852	7.91937	7.78647	7.8791	8.06632	7.77608	7.98712	7.75531	8.02026	8.18988	8.1544	8.26943	8.17721	7.96266	8.21734	8.02254
MBTPS1	9.77296	9.72071	9.45185	10.0582	10.046	9.86298	10.1539	10.068	10.2694	10.0565	10.4306	10.1555	10.1349	9.97067	10.0905	9.65991	9.44699	10.1722	10.0347	9.88454	10.0993	9.91632	10.2904	9.50457	9.95622	10.1202	9.93109	9.8721
LOC648473	7.40623	7.30655	7.37089	7.38795	7.28396	7.25486	7.42705	7.27463	7.41313	7.31526	7.31165	7.41838	7.38068	7.36568	7.38684	7.33983	7.36737	7.39719	7.28994	7.38386	7.42339	7.39684	7.3878	7.56012	7.36591	7.32894	7.3634	7.46528
TGOLN2	7.28293	7.27958	7.22951	7.39553	7.32287	7.26581	7.33281	7.41411	7.32886	7.3925	7.34927	7.43998	7.31846	7.38474	7.26614	7.34006	7.29381	7.31242	7.30654	7.31374	7.31792	7.39582	7.29827	7.28249	7.26666	7.35378	7.30827	7.29719
LOC644689	7.3247	7.35618	7.301	7.26188	7.27782	7.25097	7.37737	7.31854	7.32455	7.32543	7.27858	7.31803	7.30734	7.27129	7.28285	7.27019	7.26571	7.33162	7.3235	7.27297	7.32024	7.27398	7.33532	7.30969	7.39379	7.34739	7.30336	7.41747
ARMCX3	7.71728	7.52902	7.65905	7.66578	7.63271	7.69381	7.72755	7.83251	7.74772	7.69341	7.84578	7.70969	7.6639	7.84268	7.87053	7.40061	7.8106	7.87323	7.62259	7.94669	7.82415	7.90436	7.93251	8.2017	7.98458	7.79738	7.66019	8.08391
TMEM25	7.3681	7.32642	7.32592	7.30752	7.31417	7.37915	7.39211	7.28616	7.3811	7.30333	7.28542	7.33331	7.2961	7.31444	7.29628	7.27848	7.25225	7.29173	7.40338	7.45704	7.39693	7.34469	7.40605	7.26901	7.39933	7.35177	7.31881	7.34003
CXorf21	7.29047	7.32868	7.25748	7.47025	7.37814	7.34779	7.30405	7.30091	7.33432	7.36894	7.32836	7.29894	7.33116	7.28677	7.2552	7.31299	7.31246	7.31465	7.37612	7.27215	7.32278	7.28854	7.36574	7.20981	7.29966	7.21608	7.34407	7.26399
LOC645643	7.3945	7.81928	7.45987	7.64147	7.50765	7.49852	7.53456	7.3443	7.5998	7.4745	7.59352	7.64106	7.37927	7.51824	7.441	7.62559	7.48468	7.36914	7.58776	7.44604	7.48107	7.47481	7.92107	7.41853	7.4094	7.56822	7.39869	7.38471
LOC646537	9.14025	8.73844	9.30616	8.74671	8.89681	9.20911	9.1295	9.05501	8.89323	9.15738	9.28644	9.02342	9.0685	9.0224	8.96827	9.25289	9.10806	9.41185	9.18698	9.31309	8.99092	9.31115	9.05327	9.20258	9.18698	8.98152	8.9605	9.36158
TFDP3	7.44306	7.39855	7.33047	7.40535	7.32519	7.47571	7.38401	7.32554	7.5161	7.30211	7.36165	7.3738	7.34652	7.48385	7.38608	7.53064	7.35864	7.53854	7.35344	7.35076	7.3778	7.43987	7.51856	7.42015	7.46261	7.46404	7.39413	7.37938
MKL1	7.24396	7.32283	7.37435	7.34256	7.34865	7.42144	7.29298	7.33156	7.36395	7.34389	7.42794	7.35204	7.40511	7.33327	7.31315	7.30053	7.35647	7.36789	7.35921	7.35318	7.34304	7.35801	7.38577	7.32021	7.3129	7.33069	7.35204	7.30395
ZFYVE16	7.26583	7.36268	7.39485	7.38422	7.25235	7.25447	7.41231	7.37925	7.2876	7.23294	7.28049	7.27121	7.32661	7.35446	7.39419	7.30097	7.26841	7.31397	7.36792	7.38916	7.36026	7.34658	7.41832	7.30248	7.28392	7.49864	7.34681	7.3231
RRAGB	7.41978	7.55481	7.3426	7.54826	7.65948	7.56368	7.51448	7.60885	7.58921	7.41017	7.53975	7.43577	7.52027	7.50136	7.43625	7.64905	7.44902	7.43986	7.46659	7.41539	7.49029	7.37187	7.59933	7.32603	7.55949	7.52553	7.50028	7.49472
FHOD1	7.35958	7.44406	7.31004	7.34847	7.35196	7.35116	7.43179	7.36388	7.36791	7.34088	7.34991	7.32877	7.32501	7.40332	7.35119	7.43737	7.32097	7.36463	7.38275	7.40282	7.34605	7.45907	7.40291	7.40882	7.36009	7.36105	7.34139	7.39576
MSH5	8.0471	8.10837	7.90217	8.11891	8.00011	7.8373	7.91887	8.01738	7.87945	7.83907	8.09957	7.87139	7.99781	8.04538	8.012	8.12661	7.9154	7.55094	8.11993	8.00259	7.75929	7.83509	7.72511	7.72936	7.80204	7.8255	8.01358	7.81508
MAP3K11	7.58559	7.43643	7.50427	7.61227	7.44609	7.47182	7.49295	7.47113	7.4538	7.36045	7.50505	7.4155	7.3447	7.49574	7.33782	7.56222	7.47572	7.46423	7.43902	7.45277	7.40974	7.58369	7.41984	7.49834	7.43288	7.46113	7.72981	7.52409
VCX2	7.28364	7.33579	7.32543	7.27202	7.37462	7.25334	7.39475	7.22715	7.32691	7.24531	7.32633	7.33684	7.33606	7.35858	7.24913	7.33864	7.40635	7.32107	7.28043	7.3776	7.31211	7.28916	7.2738	7.25722	7.32271	7.29602	7.27511	7.29009
RORC	7.31385	7.32935	7.3684	7.32622	7.27807	7.37939	7.30031	7.26073	7.33355	7.30194	7.36186	7.2845	7.38628	7.44286	7.40493	7.3312	7.36695	7.31386	7.2591	7.33637	7.31987	7.28065	7.52856	7.30433	7.26779	7.31643	7.3162	7.45273
SLC38A2	7.67585	7.86248	7.80337	7.85079	7.87719	7.59013	7.60651	7.80855	7.69411	7.94151	7.73382	7.79683	8.25221	7.77413	8.93895	7.85525	7.82942	8.02396	7.68578	7.80509	8.07213	7.60742	7.62226	8.1525	8.01505	7.97822	7.98767	7.894
GSTM4	7.32881	7.40634	7.24274	7.37918	7.33923	7.4114	7.37055	7.38245	7.36656	7.30457	7.50134	7.3811	7.33828	7.46516	7.32302	7.45419	7.38666	7.33635	7.35561	7.29986	7.31873	7.32971	7.31378	7.29851	7.35836	7.22711	7.32942	7.32529
LOC653801	7.28669	7.39569	7.25765	7.25673	7.33681	7.37816	7.48162	7.31777	7.28955	7.37626	7.28829	7.31305	7.27548	7.30027	7.26372	7.41348	7.41566	7.36287	7.28597	7.33944	7.31541	7.25335	7.29667	7.33763	7.29654	7.26289	7.31993	7.3334
LOC729269	7.39057	7.45146	7.39652	7.36618	7.35086	7.35373	7.2989	7.3594	7.3227	7.2713	7.28702	7.29751	7.28049	7.29103	7.23827	7.32223	7.36453	7.2994	7.36496	7.32375	7.28444	7.39624	7.38817	7.35456	7.39415	7.30736	7.39171	7.36386
GRIK1	7.39641	7.36787	7.35494	7.39179	7.4833	7.29014	7.28758	7.30384	7.3604	7.32158	7.37626	7.21966	7.56079	7.26907	7.3709	7.35086	7.47434	7.21144	7.29609	7.38928	7.35262	7.40348	7.44422	7.33647	7.36981	7.28066	7.25508	7.37141
GALNT11	7.28973	7.35594	7.28579	7.3211	7.43501	7.34036	7.44095	7.31508	7.38319	7.32744	7.40745	7.35143	7.27383	7.35664	7.21475	7.49463	7.32009	7.29762	7.43108	7.30584	7.31949	7.34539	7.45253	7.29681	7.28732	7.26829	7.38302	7.31695
BASP1	9.89479	10.0658	9.93919	10.0366	10.0523	9.85186	9.72569	9.64953	9.67337	9.75492	9.65458	9.79298	9.79355	9.81376	10.1988	9.68524	9.81831	9.50457	10.019	9.76701	9.75292	9.28929	9.59378	9.75784	9.64691	9.66149	9.62306	9.65088
CCT3	7.3146	7.34203	7.30248	7.32018	7.27772	7.23861	7.41881	7.34761	7.35818	7.32794	7.29296	7.32003	7.32602	7.33702	7.34026	7.34661	7.36604	7.3052	7.45897	7.29119	7.30613	7.31145	7.276	7.40449	7.41963	7.29779	7.23762	7.41351
EHD1	7.28842	7.27267	7.37772	7.34979	7.3823	7.30229	7.34258	7.64076	7.37471	7.34383	7.35329	7.38471	7.30595	7.26568	7.38165	7.27913	7.32508	7.37793	7.3301	7.32534	7.40807	7.44842	7.37693	7.37399	7.37413	7.47591	7.36185	7.38162
RND1	13.7117	13.7612	13.4957	13.3982	13.5159	13.7932	13.8776	13.8641	14.2152	13.8078	14.384	14.3324	14.2839	14.1824	14.0578	13.9584	14.0274	14.0134	14.0726	14.2384	13.8499	14.2062	13.7677	13.7522	14.3207	13.9022	13.8846	14.0134
LOC400954	9.39532	9.28041	9.59687	9.12416	9.01096	9.53696	9.41598	9.11927	9.35774	9.44318	9.44742	9.65535	9.16098	9.44166	8.97196	9.48083	9.41938	9.59825	9.12204	9.52832	9.17346	9.61783	9.26293	9.18477	9.36237	9.46593	9.49343	9.47622
ITSN1	7.36197	7.36231	7.25079	7.36658	7.29135	7.39727	7.33201	7.24248	7.29388	7.32311	7.27104	7.37064	7.28917	7.33442	7.33154	7.36005	7.28232	7.2246	7.33191	7.27225	7.3358	7.35612	7.33153	7.30671	7.25131	7.32411	7.33824	7.34591
RPS16	7.39471	7.47796	7.52223	7.43751	7.41454	7.30276	7.32594	7.43079	7.41854	7.35167	7.33112	7.26606	7.48007	7.41749	7.3599	7.29853	7.37929	7.41802	7.31508	7.3555	7.2393	7.35634	7.42935	7.37067	7.40428	7.36777	7.47136	7.33078
KIAA1257	7.31972	7.3313	7.3332	7.45195	7.26793	7.24914	7.36232	7.30722	7.36258	7.27619	7.37897	7.25888	7.32219	7.3413	7.415	7.32488	7.32103	7.38405	7.35627	7.25155	7.27082	7.39756	7.34884	7.30831	7.38724	7.20552	7.38033	7.40351
UBIAD1	7.42818	7.67248	7.30529	7.42434	7.42157	7.47764	7.42455	7.36562	7.37925	7.40775	7.42334	7.29107	7.43033	7.41773	7.35794	7.40257	7.40332	7.36868	7.41838	7.40597	7.3102	7.40623	7.44116	7.35964	7.45212	7.33747	7.31744	7.37136
EVC	9.49462	10.2454	10.1891	10.8505	9.94756	9.86617	9.63294	10.3688	10.5516	10.5303	10.336	10.7357	9.6962	9.3287	9.06111	10.2557	10.3382	10.62	10.2244	9.82935	9.6752	9.93759	9.63404	9.43256	9.14117	9.62921	9.04424	9.09829
CWF19L1	7.33093	7.33101	7.30163	7.39942	7.30577	7.36351	7.3183	7.39187	7.29668	7.29606	7.38909	7.27329	7.40648	7.33742	7.39253	7.33419	7.34952	7.36696	7.343	7.26481	7.32935	7.37378	7.34987	7.3203	7.26493	7.385	7.34135	7.37735
LOC653314	7.37686	7.43443	7.28121	7.29795	7.36732	7.53921	7.39579	7.42314	7.38763	7.47192	7.32282	7.44808	7.36944	7.38969	7.37561	7.28453	7.33971	7.37003	7.36745	7.37326	7.45747	7.43174	7.28408	7.40719	7.47444	7.31951	7.36785	7.39274
KCNA4	7.35511	7.40308	7.28394	7.40961	7.37708	7.30668	7.35052	7.32688	7.33214	7.36759	7.32127	7.37142	7.354	7.38978	7.33897	7.48565	7.30963	7.23131	7.30548	7.27653	7.29255	7.46436	7.35735	7.44604	7.26519	7.32596	7.36937	7.38276
RASL11A	7.28604	7.29749	7.30412	7.31861	7.26315	7.29703	7.39738	7.30758	7.25099	7.33256	7.3339	7.30222	7.25314	7.19859	7.27445	7.5325	7.25425	7.30004	7.29007	7.32721	7.27696	7.27299	7.27983	7.29483	7.36035	7.3377	7.2878	7.26891
LOC645669	7.36093	7.37503	7.35584	7.46891	7.5293	7.46883	7.33918	7.28143	7.32974	7.31636	7.36955	7.38464	7.41411	7.34248	7.44261	7.32069	7.33308	7.34881	7.3281	7.45516	7.36392	7.33025	7.34755	7.35617	7.35791	7.34611	7.29983	7.38442
ZNF187	7.42353	7.58606	7.39624	7.49217	7.63849	7.41167	7.34872	7.47855	7.50813	7.48355	7.34574	7.4283	7.49647	7.3942	8.21164	7.49773	7.51652	7.43583	7.45426	7.56258	7.6021	7.29815	7.49967	7.68405	7.35082	7.5778	7.49446	7.46278
LOC651357	7.5549	7.49707	7.41551	7.33928	7.41785	7.27994	7.36866	7.34597	7.27759	7.39231	7.34093	7.44434	7.42578	7.42765	7.29351	7.3559	7.31008	7.38223	7.40867	7.39513	7.43849	7.45442	7.37868	7.31661	7.46783	7.52965	7.43018	7.51539
OCLN	7.57021	7.40707	7.25037	7.564	7.31368	7.39629	7.37234	7.42745	7.38538	7.40991	7.28107	7.33103	7.47867	7.3323	7.30318	7.28739	7.27184	7.34108	7.31974	7.44796	7.33886	7.33837	7.24568	7.3318	7.4074	7.3004	7.35269	7.36723
SETD8	7.33753	7.30556	7.15865	7.37576	7.40855	7.41237	7.30242	7.44449	7.34087	7.39479	7.43333	7.30328	7.32955	7.33119	7.33809	7.33127	7.37632	7.363	7.42145	7.30433	7.31772	7.34793	7.41696	7.29776	7.3406	7.37118	7.35293	7.46324
LOC649652	7.30731	7.28941	7.36362	7.28565	7.29194	7.29733	7.29304	7.28115	7.31874	7.34688	7.3166	7.31656	7.30771	7.29521	7.44082	7.30905	7.32012	7.41475	7.31188	7.30029	7.25299	7.3643	7.24865	7.26488	7.20617	7.26662	7.30269	7.39376
OR6C76	7.46432	7.58457	7.41849	7.45274	7.48257	7.69775	7.44087	7.46735	7.43568	7.48933	7.37091	7.40831	7.40348	7.51986	7.4512	7.30456	7.30509	7.73848	7.26342	7.4203	7.43345	7.35735	7.36867	7.47759	7.37578	7.43071	7.47099	7.4297
ANK3	8.95199	9.15875	9.27363	8.92755	8.72018	8.89204	8.82317	8.72855	9.06662	8.87778	8.62232	8.48694	8.78341	8.74859	8.71582	9.28565	8.67874	8.53521	8.95983	8.7148	8.76547	8.40789	8.80584	8.50496	8.10787	8.42825	8.33244	8.59549
CTNND1	7.31373	7.38025	7.29587	7.44001	7.38977	7.46441	7.28172	7.37162	7.39116	7.38351	7.34064	7.48843	7.37146	7.38715	7.40692	7.33457	7.26182	7.29324	7.41126	7.31353	7.3623	7.34535	7.30293	7.34121	7.39034	7.40745	7.32003	7.39093
SCYL3	7.41251	7.34961	7.35728	7.45854	7.40301	7.35436	7.23966	7.28901	7.52869	7.44532	7.37144	7.33976	7.39187	7.35001	7.36555	7.49729	7.40574	7.27865	7.4085	7.34159	7.37222	7.35378	7.31551	7.3319	7.38446	7.37858	7.39565	7.31245
TPST1	7.46018	7.46549	7.52256	7.42218	7.52455	7.51001	7.52365	7.37775	7.4283	7.42799	7.48192	7.41216	7.38806	7.53829	7.3644	7.46134	7.38783	7.34438	7.42485	7.41148	7.44358	7.44951	7.46632	7.52675	7.44906	7.38663	7.41302	7.4997
MGP	7.36602	7.34932	7.30794	7.49688	7.31483	7.51918	7.41983	7.38817	7.45978	7.23175	7.3789	7.35445	7.34341	7.43322	7.40633	7.31325	7.28397	7.22345	7.29612	7.4484	7.39958	7.40493	7.31766	7.39694	7.38384	7.42289	7.33415	7.37606
ABCC5	7.60657	7.50998	7.58286	7.40236	7.48518	7.56693	7.51283	7.5592	7.51518	7.456	7.5357	7.49593	7.46113	7.48527	7.59052	7.48729	7.57121	7.75075	7.51829	7.48309	7.58235	7.51972	7.5446	7.66014	7.72824	7.62077	7.52266	7.50061
FGFR3	7.35269	7.30075	7.35489	7.30598	7.40166	7.33976	7.36272	7.43005	7.35053	7.41328	7.4099	7.28218	7.44234	7.39448	7.47297	7.33506	7.34832	7.26472	7.38699	7.36829	7.41835	7.32255	7.28196	7.40084	7.38626	7.41827	7.3599	7.33187
TP53I3	7.95916	7.90381	8.02551	8.12742	7.79454	7.93084	8.35618	7.90268	7.84932	7.91035	7.80961	7.98187	7.94113	8.13332	7.89237	7.87181	7.84135	7.80687	7.89526	7.81235	8.2065	7.68366	8.03199	7.97395	7.7618	7.80357	7.99957	7.96057
LOC283767	9.70544	9.46723	9.49577	9.3629	9.44166	9.83135	9.98428	9.57244	9.75424	9.84035	9.48419	9.3462	9.57244	9.82119	9.28929	9.68128	9.65716	9.60734	9.78755	9.91186	9.71312	9.58474	9.69766	9.6826	9.65088	9.53641	9.93252	9.71467
LOC653648	7.42526	7.30114	7.40779	7.43768	7.40381	7.45949	7.48085	7.33878	7.35255	7.34658	7.34874	7.46099	7.46709	7.51553	7.51643	7.40902	7.36334	7.39307	7.32693	7.40205	7.44877	7.35943	7.33555	7.35959	7.44062	7.41399	7.41209	7.47045
C6orf129	7.47661	7.53321	7.61944	7.54934	7.37876	7.47682	7.38192	7.54388	7.53757	7.4611	7.48314	7.43957	7.51261	7.39251	7.49931	7.44708	7.53813	7.48408	7.44446	7.47384	7.47164	7.56204	7.51989	7.44318	7.40116	7.5509	7.4462	7.51811
FAM156A	7.27541	7.25526	7.27347	7.33291	7.23284	7.31029	7.35054	7.34124	7.32936	7.29308	7.32499	7.30968	7.27916	7.32002	7.29864	7.26722	7.32366	7.36015	7.38255	7.24624	7.40008	7.28738	7.27506	7.37488	7.34096	7.27781	7.33778	7.20801
GNG10	7.30395	7.48292	7.38211	7.25084	7.34593	7.44694	7.37601	7.31997	7.41858	7.42187	7.29942	7.32654	7.39538	7.3191	7.57409	7.47863	7.37491	7.2738	7.39543	7.45252	7.22345	7.40375	7.36322	7.36251	7.38406	7.31639	7.30437	7.34107
SMC1A	7.33777	7.27748	7.30025	7.29768	7.25101	7.36109	7.332	7.30731	7.33141	7.31238	7.33743	7.31211	7.38496	7.39708	7.32279	7.34351	7.36934	7.28426	7.33159	7.33136	7.33473	7.32503	7.31646	7.35448	7.33138	7.30467	7.41001	7.33633
C15orf23	7.27011	7.33898	7.40913	7.31108	7.44832	7.31623	7.45652	7.36896	7.30494	7.35422	7.38023	7.28225	7.25239	7.33509	7.39536	7.29811	7.38673	7.2887	7.32591	7.33901	7.29347	7.34135	7.37376	7.35187	7.27493	7.35898	7.2686	7.33537
LOC647451	7.32999	7.32406	7.35242	7.35101	7.35417	7.28506	7.29256	7.30904	7.26398	7.29185	7.32541	7.35163	7.32064	7.42885	7.31686	7.31236	7.40286	7.42352	7.28209	7.36021	7.29909	7.36695	7.24078	7.34942	7.36899	7.24758	7.37349	7.36882
[truncated: 24,949 more rows]

## Sheet: validation_predictions
Sample	Actual	Predicted_Prob	Predicted_Class
[truncated: 21 more rows]
