# Supplementary material for: Comprehensive analysis of genes associated with necroptosis and pyroptosis in intestinal ischemia-reperfusion injury
Source: PLoS One. 2025 Dec 16;20(12):e0338420. doi: 10.1371/journal.pone.0338420 (PMC12707633; doi:10.1371/journal.pone.0338420)
Supplement: S10 Table — (XLS) [file pone.0338420.s010.xls]

## Sheet: DGIdb_results
gene	drug	regulatory approval	indication	interaction score
TNFAIP3	METHOTREXATE	Approved	DMARD	0.94916
STING1	MK-1454	Not Approved		26.1019
STING1	ADU-S100	Not Approved		52.2038
IL1B	ASPIRIN	Approved	NSAID	0.023002
IL1B	MAFOSFAMIDE	Not Approved		0.511802
IL1B	DIACETYLRHEIN	Approved	antidiabetic	0.227468
IL1B	INFLIXIMAB	Approved	DMARD,antiinflammatory agent	0.099058
IL1B	LANSOPRAZOLE	Approved	Proton pump inhibitor,antiulcer agent	0.070593
IL1B	TILUDRONIC ACID	Approved	Bisphosphonates	0.682403
IL1B	GEVOKIZUMAB	Not Approved	antidiabetic	3.07081
IL1B	LUTIKIZUMAB	Not Approved		1.0236
IL1B	CELASTROL	Not Approved		0.204721
IL1B	CYTARABINE	Approved	antineoplastic agent	0.02559
IL1B	RILONACEPT	Approved	DMARD,antiinflammatory agent	0.682403
IL1B	TT-301	Not Approved		2.04721
IL1B	METFORMIN	Approved	antidiabetic	0.049932
IL1B	ANTICONVULSANT AGENT	Not Approved		0.136481
IL1B	ANTIDEPRESSANT AGENT	Not Approved		0.039369
IL1B	ACITRETIN	Approved	Keratolytic Agents	0.191926
IL1B	ERYTHROMYCIN	Approved		0.089009
IL1B	ALTEPLASE	Approved	Thrombolytic agent	0.097486
IL1B	OFLOXACIN	Approved		0.170601
IL1B	PENTOXIFYLLINE	Approved	for treatment of amyotrophic lateral sclerosis (ALS)	0.058492
IL1B	USTEKINUMAB	Approved	Antipsoriatic Agents,DMARD,antiinflammatory agent	0.10236
IL1B	LITHIUM	Approved		0.048743
IL1B	RALOXIFENE HYDROCHLORIDE	Approved	Hormone Replacement Agents	0.040944
IL1B	MITOGEN-ACTIVATED PROTEIN KINASE INHIBITOR	Not Approved		0.292458
IL1B	DRUGSATFDA.NDA:008378	Not Approved		0.227468
IL1B	NICARDIPINE	Approved	Anti-Arrhythmia Agents; Antihypertensive Agents	0.12795
IL1B	GLUCOSAMINE	Approved		1.0236
IL1B	BECLOMETHASONE DIPROPIONATE	Approved	glucocorticoid,antiinflammatory agent	0.204721
IL1B	PAREGORIC	Approved	analgesic	0.044505
IL1B	CEFACLOR ANHYDROUS	Approved		0.146229
IL1B	IBUDILAST	Approved	neuroprotectant	0.063975
IL1B	MELATONIN	Approved	Hypnotics and Sedatives	0.070593
IL1B	PENTAMIDINE	Approved		2.04721
IL1B	PRAVASTATIN SODIUM	Approved	anticholesterolaemic agent,antihypecholesterolemic agent	0.075823
IL1B	VERAPAMIL	Approved	antihypertensive agent	0.045494
IL1B	THYROGLOBULIN	Approved		0.682403
IL1B	RISEDRONIC ACID	Approved	Bisphosphonates,antiosteoporotic agent	0.409442
IL1B	AUTOANTIGEN	Not Approved		0.682403
IL1B	CDP-484	Not Approved		1.0236
IL1B	ETIDRONIC ACID	Approved		0.146229
IL1B	CHINESE HERBS	Not Approved		0.511802
IL1B	CANAKINUMAB	Approved	DMARD,antiinflammatory agent	2.55901
IL1B	RESVERATROL	Approved	antineoplastic agent,antidiabetic,for treatment of herpes simplex virus 1	0.04178
IL1B	NIMUSTINE	Not Approved		0.767703
IL1B	FLUTICASONE	Approved	for treatment of symptomatic exophthalmos associated with thyroid-related eye disease,bronchodilator,glucocorticoid,antiinflammatory agent	0.107748
IL1B	GALLIUM NITRATE	Approved		0.146229
IL1B	HYDROQUINONE	Approved		0.120424
IL1B	POLYVALENT VACCINE	Not Approved		2.04721
IL1B	CLODRONIC ACID	Approved	antineoplastic agent	0.18611
IL1B	ECHINACEA PREPARATION	Approved		0.511802
IL1B	HYDROCORTISONE BUTYRATE	Approved		0.048743

## Sheet: Drug_SummaryStats
gene	total_drugs	approved_drugs	experimental_drugs	mean_score	max_score
IL1B	51	37	14	0.47169941547058825	3.07081
STING1	2	0	2	39.152848920000004	52.2038
TNFAIP3	1	1	0	0.94916	0.94916

## Sheet: HubGenes_DGIdbDetails
gene	drug	regulatory_approval	indication	interaction_score	approval_status	score_rank
TNFAIP3	METHOTREXATE	Approved	DMARD	0.94916	Approved	1
STING1	MK-1454	Not Approved	NA	26.1019	Experimental	2
STING1	ADU-S100	Not Approved	NA	52.2038	Experimental	1
IL1B	ASPIRIN	Approved	NSAID	0.0230023	Approved	36
IL1B	MAFOSFAMIDE	Not Approved	NA	0.511802	Experimental	7
IL1B	DIACETYLRHEIN	Approved	antidiabetic	0.227468	Approved	10
IL1B	INFLIXIMAB	Approved	DMARD,antiinflammatory agent	0.0990584	Approved	21
IL1B	LANSOPRAZOLE	Approved	Proton pump inhibitor,antiulcer agent	0.0705934	Approved	25
IL1B	TILUDRONIC ACID	Approved	Bisphosphonates	0.682403	Approved	6
IL1B	GEVOKIZUMAB	Not Approved	antidiabetic	3.07081	Experimental	1
IL1B	LUTIKIZUMAB	Not Approved	NA	1.0236	Experimental	4
IL1B	CELASTROL	Not Approved	NA	0.204721	Experimental	11
IL1B	CYTARABINE	Approved	antineoplastic agent	0.0255901	Approved	35
IL1B	RILONACEPT	Approved	DMARD,antiinflammatory agent	0.682403	Approved	6
IL1B	TT-301	Not Approved	NA	2.04721	Experimental	3
IL1B	METFORMIN	Approved	antidiabetic	0.0499319	Approved	28
IL1B	ANTICONVULSANT AGENT	Not Approved	NA	0.136481	Experimental	16
IL1B	ANTIDEPRESSANT AGENT	Not Approved	NA	0.0393694	Experimental	34
IL1B	ACITRETIN	Approved	Keratolytic Agents	0.191926	Approved	12
IL1B	ERYTHROMYCIN	Approved	NA	0.089009	Approved	23
IL1B	ALTEPLASE	Approved	Thrombolytic agent	0.0974861	Approved	22
IL1B	OFLOXACIN	Approved	NA	0.170601	Approved	14
IL1B	PENTOXIFYLLINE	Approved	for treatment of amyotrophic lateral sclerosis (ALS)	0.0584917	Approved	27
IL1B	USTEKINUMAB	Approved	Antipsoriatic Agents,DMARD,antiinflammatory agent	0.10236	Approved	20
IL1B	LITHIUM	Approved	NA	0.048743	Approved	29
IL1B	RALOXIFENE HYDROCHLORIDE	Approved	Hormone Replacement Agents	0.0409442	Approved	33
IL1B	MITOGEN-ACTIVATED PROTEIN KINASE INHIBITOR	Not Approved	NA	0.292458	Experimental	9
IL1B	DRUGSATFDA.NDA:008378	Not Approved	NA	0.227468	Experimental	10
IL1B	NICARDIPINE	Approved	Anti-Arrhythmia Agents; Antihypertensive Agents	0.12795	Approved	17
IL1B	GLUCOSAMINE	Approved	NA	1.0236	Approved	4
IL1B	BECLOMETHASONE DIPROPIONATE	Approved	glucocorticoid,antiinflammatory agent	0.204721	Approved	11
IL1B	PAREGORIC	Approved	analgesic	0.0445045	Approved	31
IL1B	CEFACLOR ANHYDROUS	Approved	NA	0.146229	Approved	15
IL1B	IBUDILAST	Approved	neuroprotectant	0.0639752	Approved	26
IL1B	MELATONIN	Approved	Hypnotics and Sedatives	0.0705934	Approved	25
IL1B	PENTAMIDINE	Approved	NA	2.04721	Approved	3
IL1B	PRAVASTATIN SODIUM	Approved	anticholesterolaemic agent,antihypecholesterolemic agent	0.0758225	Approved	24
IL1B	VERAPAMIL	Approved	antihypertensive agent	0.0454935	Approved	30
IL1B	THYROGLOBULIN	Approved	NA	0.682403	Approved	6
IL1B	RISEDRONIC ACID	Approved	Bisphosphonates,antiosteoporotic agent	0.409442	Approved	8
IL1B	AUTOANTIGEN	Not Approved	NA	0.682403	Experimental	6
IL1B	CDP-484	Not Approved	NA	1.0236	Experimental	4
IL1B	ETIDRONIC ACID	Approved	NA	0.146229	Approved	15
IL1B	CHINESE HERBS	Not Approved	NA	0.511802	Experimental	7
IL1B	CANAKINUMAB	Approved	DMARD,antiinflammatory agent	2.55901	Approved	2
IL1B	RESVERATROL	Approved	antineoplastic agent,antidiabetic,for treatment of herpes simplex virus 1	0.0417798	Approved	32
IL1B	NIMUSTINE	Not Approved	NA	0.767703	Experimental	5
IL1B	FLUTICASONE	Approved	for treatment of symptomatic exophthalmos associated with thyroid-related eye disease,bronchodilator,glucocorticoid,antiinflammatory agent	0.107748	Approved	19
IL1B	GALLIUM NITRATE	Approved	NA	0.146229	Approved	15
IL1B	HYDROQUINONE	Approved	NA	0.120424	Approved	18
IL1B	POLYVALENT VACCINE	Not Approved	NA	2.04721	Experimental	3
IL1B	CLODRONIC ACID	Approved	antineoplastic agent	0.18611	Approved	13
IL1B	ECHINACEA PREPARATION	Approved	NA	0.511802	Approved	7
IL1B	HYDROCORTISONE BUTYRATE	Approved	NA	0.048743	Approved	29
