# Supplementary material for: Comprehensive analysis of genes associated with necroptosis and pyroptosis in intestinal ischemia-reperfusion injury
Source: PLoS One. 2025 Dec 16;20(12):e0338420. doi: 10.1371/journal.pone.0338420 (PMC12707633; doi:10.1371/journal.pone.0338420)
Supplement: S11 Table — (XLS) [file pone.0338420.s011.xls]

## Sheet: IL1B
Ligand	Binding Affinity	rmsd/ub	rmsd/lb
1L2HIL1B_TT_301	-7.7	0	0
1L2HIL1B_TT_301	-7.1	4.195	2.675
1L2HIL1B_TT_301	-7.1	4.147	2.751
1L2HIL1B_TT_301	-6.9	4.838	3.148
1L2HIL1B_TT_301	-6.7	24.713	22.446
1L2HIL1B_TT_301	-6.6	12.691	5.931
1L2HIL1B_TT_301	-6.6	29.784	24.018
1L2HIL1B_TT_301	-6.6	6.37	4.109
1L2HIL1B_TT_301	-6.6	23.329	19.577

## Sheet: STING1
Ligand	Binding Affinity	rmsd/ub	rmsd/lb
4EMTSTING1_MK_1454	-10.8	0	0
4EMTSTING1_MK_1454	-10.6	8.001	4.306
4EMTSTING1_MK_1454	-10.3	8.246	4.481
4EMTSTING1_MK_1454	-9.8	6.052	3.982
4EMTSTING1_MK_1454	-9.6	1.378	1.366
4EMTSTING1_MK_1454	-9.4	7.012	4.357
4EMTSTING1_MK_1454	-9.3	5.366	3.935
4EMTSTING1_MK_1454	-9.3	5.686	3.267
4EMTSTING1_MK_1454	-9	2.466	1.913
4EMTSTING1_ADU_S100	-10.2	0	0
4EMTSTING1_ADU_S100	-10	5.968	3.508
4EMTSTING1_ADU_S100	-9.9	8.048	4.456
4EMTSTING1_ADU_S100	-9.7	5.207	3.361
4EMTSTING1_ADU_S100	-9.5	7.256	4.546
4EMTSTING1_ADU_S100	-9.4	8.127	4.97
4EMTSTING1_ADU_S100	-9.2	4.228	2.987
4EMTSTING1_ADU_S100	-9.1	9.158	5.933
4EMTSTING1_ADU_S100	-9.1	9.918	6.561

## Sheet: TNFAIP3
Ligand	Binding Affinity	rmsd/ub	rmsd/lb
3ZJETNFAIP3_Methotrexate	-7.6	0	0
3ZJETNFAIP3_Methotrexate	-7.6	29.807	27.312
3ZJETNFAIP3_Methotrexate	-7.4	30.738	26.526
3ZJETNFAIP3_Methotrexate	-7.4	29.935	27.34
3ZJETNFAIP3_Methotrexate	-7.4	26.84	22.794
3ZJETNFAIP3_Methotrexate	-7.3	28.803	25.628
3ZJETNFAIP3_Methotrexate	-7.3	27.844	23.717
3ZJETNFAIP3_Methotrexate	-7.3	29.746	27.461
3ZJETNFAIP3_Methotrexate	-7.2	30.939	26.432
