# Supplementary material for: Comprehensive analysis of genes associated with necroptosis and pyroptosis in intestinal ischemia-reperfusion injury
Source: PLoS One. 2025 Dec 16;20(12):e0338420. doi: 10.1371/journal.pone.0338420 (PMC12707633; doi:10.1371/journal.pone.0338420)
Supplement: S12 Table — (XLS) [file pone.0338420.s012.xls]

## Sheet: Original Ct data
The template loading for the 96-well PCR plate is as follows: three replicate wells per sample per gene.
Sample Loading Sequence
		1	2	3	4	5	6	7	8	9	10	11	12
Bcl2l11 Bcl2a1d Pmaip1 Yrdc Pdk4 Ripk3	A	Bcl2l11 1			Bcl2l11 2			Bcl2l11 3			Bcl2l11 4
	B	Bcl2l11 5			Bcl2l11 6			Bcl2a1d 1			Bcl2a1d 2
	C	Bcl2a1d 3			Bcl2a1d 4			Bcl2a1d 5			Bcl2a1d 6
	D	Pmaip1 1			Pmaip1 2			Pmaip1 3			Pmaip1 4
	E	Pmaip1 5			Pmaip1 6			Yrdc 1			Yrdc 2
	F	Yrdc 3			Yrdc 4			Yrdc 5			Yrdc 6
	G	Pdk4 1			Pdk4 2			Pdk4 3			Pdk4 4
	H	Pdk4 5			Pdk4 6			Ripk3 1			Ripk3 2
		1	2	3	4	5	6	7	8	9	10	11	12
Bcl2l11 Bcl2a1d Pmaip1 Yrdc Pdk4 Ripk3	A	24.9	24.96	25.04	24.9	24.96	25.05	25.01	24.87	24.93	22.52	22.35	22.25
	B	22.07	22.26	22.28	22.41	22.21	22.09	22.3	22.5	22.16	22.09	22.13	22.24
	C	22.17	22.2	22.23	24.12	24.27	24.16	24.26	24.03	24.05	23.96	24.04	23.94
	D	24.38	24.17	24.24	24.62	24.35	24.48	24.56	24.38	24.26	22	21.85	21.98
	E	21.98	21.85	22.03	21.94	22.21	22.1	22.41	22.27	22.07	22.3	22.33	22.58
	F	22.17	22.2	22.29	19.94	19.69	19.7	19.61	19.83	19.76	19.77	20.21	19.76
	G	24.16	24.15	23.98	24.04	24.13	24.05	24.02	24.01	23.87	22.16	22.17	22.07
	H	22.04	22.1	22.06	21.98	-	-	24.56	24.47	24.45	24.56	24.41	24.63
Sample Loading Sequence
		1	2	3	4	5	6	7	8	9	10	11	12
IL1β Ripk3 Sting1 Tnfaip3 β-actin	A	Ripk3 3			Ripk3 4			Ripk3 5			Ripk3 6
	B	IL1β 1			IL1β 2			IL1β 3			IL1β 4
	C	IL1β 5			IL1β 6			Sting1 1			Sting1 2
	D	Sting1 3			Sting1 4			Sting1 5			Sting1 6
	E	Tnfaip3 1			Tnfaip3 2			Tnfaip3 3			Tnfaip3 4
	F	Tnfaip3 5			Tnfaip3 6			β-actin 1			β-actin 2
	G	β-actin 3			β-actin 4			β-actin 5			β-actin 6
	H
		1	2	3	4	5	6	7	8	9	10	11	12
IL1β Ripk3 Sting1 Tnfaip3 β-actin	A	25.05	24.95	24.85	22.5	22.42	22.63	22.51	22.37	22.61	22.36	22.49	22.27
	B	24.9	24.9	24.91	25.01	24.84	24.98	24.97	24.95	24.84	22.48	22.41	22.44
	C	22.28	22.39	22.51	22.38	22.2	22.31	24.03	23.93	23.85	23.92	23.82	23.87
	D	23.96	23.83	23.86	22.17	22.3	22.18	22.28	22.33	22.1	22.15	22.11	22.09
	E	22.02	22.18	22.2	21.99	22	22.19	22.19	22.14	22.01	23.98	24.08	24.32
	F	24.11	24.04	24.06	24.28	24.15	24.26	17.54	17.19	17.43	17.41	16.91	17.05
	G	17.23	17.1	17.09	17.1	17.18	18	17.3	18.5	17.12	16.91	16.99	17.57
	H

## Sheet: 2^-ΔΔCt
Group	Self-assigned number	Ct mean value										2^-ΔΔCt
		β-actin	Bcl2l11	Bcl2a1d	Pmaip1	Yrdc	Pdk4	IL1β	Ripk3	Sting1	Tnfaip3	Bcl2l11	Bcl2a1d	Pmaip1	Yrdc	Pdk4	IL1β	Ripk3	Sting1	Tnfaip3
Sham	1	17.39	24.97	22.32	24.26	22.25	24.1	24.9	24.49	23.94	22.13	1	1	1	1	1	1	1	1	1
	2	17.12	24.97	22.15	24.48	22.4	24.07	24.94	24.53	23.87	22.06	0.82932	0.933033	0.712025	0.747425	0.846745	0.806642	0.806642	0.870551	0.870551
	3	17.14	24.94	22.2	24.4	22.22	23.97	24.92	24.95	23.88	22.11	0.858565	0.913831	0.76313	0.858565	0.920188	0.82932	0.61132	0.876606	0.852635
II/R	4	17.43	22.37	24.18	21.94	19.78	22.13	22.44	22.52	22.22	24.13	6.23332	0.283221	5.1337	5.6962	4.02782	5.65685	4.02782	3.38698	0.257028
	5	17.64	22.2	24.11	21.95	19.73	22.07	22.39	22.5	22.24	24.07	8.11168	0.343885	5.89708	6.82108	4.85678	6.77396	4.72397	3.86375	0.309927
	6	17.16	22.24	23.98	22.08	19.91	21.98	22.3	22.37	22.12	24.23	5.65685	0.269807	3.86375	4.31691	3.70635	5.16941	3.70635	3.01049	0.198884
			7.58	4.93	6.87	4.86	6.71	7.51	7.1	6.55	4.74
